# Supplementary material for: Enhanced Analysis of Low-Abundance Proteins in Soybean Seeds Using Advanced Mass Spectrometry
Source: Int J Mol Sci. 2025 Jan 23;26(3):949. doi: 10.3390/ijms26030949 (PMC11817203; doi:10.3390/ijms26030949)
Supplement: Supplementary file 1 [file ijms-26-00949-s001.zip]

Archive with 7 entries (7 files):
- Table S1  Protein and peptide raw data for DDA method.xlsx
- Table S2 Protein and peptide raw data for DIA method.xlsx
- Table S3 Protein and peptide raw data for Box Car method.xlsx
- Table S4 Protein&Peptides identification of C18-SCX-SDB-RPS.xlsx
- Table S5 Stability of DDA, DIA, and BoxCar.xlsx
- Table S6 DE proteins& enriched pathways.xlsx
- Table S7 Parameter settings for DIA and BoxCar Methods.xlsx
