# Supplementary material for: Enhanced Analysis of Low-Abundance Proteins in Soybean Seeds Using Advanced Mass Spectrometry
Source: Int J Mol Sci. 2025 Jan 23;26(3):949. doi: 10.3390/ijms26030949 (PMC11817203; doi:10.3390/ijms26030949)
Supplement: Supplementary file 1 [file ijms-26-00949-s001.zip › Table S1 Protein and peptide raw data for DDA method.xlsx]

## Sheet: DDA protein
Protein IDs	HX14-DDA-1	HX14-DDA-2	HX14-DDA-3	HX14-DDA-4	HX14-DDA-5	HX2-DDA-1	HX2-DDA-2	HX2-DDA-3	HX2-DDA-4	HX2-DDA-5
A0A1Y0B6E0;A1YNA0;A0A024BT07;A0A024BTE8;A0A024BTV6;A0A024BTW3;A0A024BU05;A1YNA1;A0A1Y9TL55;A0A1Y0B6E2;A0A1Y9TL53;K7LY05;A0A1X9PT96;A0A1Y0B6E1;I1MAE7;A0A1Y0B6D8;A0A024BSQ0	0	0	0	0	0	20025000	0	41272000	0	0
A0A068JF28;A0A068JEE9;A0A068JEE3;A0A0R0G5D9;Q53B73;I1MIX4;C6TC55;A0A0R0H0T7	0	0	0	0	0	0	0	15599000	0	0
I1M6Z5;A5Z1N7;A0A088MGH9;A0A088MTH1;I1M6Z4	33018000	0	25473000	55659000	0	0	0	0	0	0
A0A097PK35;C6T474;C6SVQ8	0	0	0	0	0	0	0	0	0	0
A0A097PK86;D2DKF1	0	0	0	0	0	0	0	37509000	39085000	0
A0A097PL84;I1K8F4	54486000	67673000	60282000	14082000	0	66992000	49104000	89084000	65512000	102550000
A0A097PSS0;I1KJU5;I1J4C8	12380000	21133000	31781000	32246000	70951000	32188000	59715000	0	78180000	11820000
I1LA42;A0A0B4PJM3;I1MW70;A0A0R0L894	15788000	29679000	0	0	0	18860000	63805000	35390000	59110000	45167000
Q4JR86;A0A0B5E2H5;A0A0R0HKG9	187820000	188840000	137930000	443800000	389510000	209820000	145000000	167080000	585460000	188940000
C6SYD9;A0A0B5E2K6;I1KK63;I1N2P4	0	0	0	36884000	0	0	0	0	0	0
Q9FQE4;A0A0B5E8V1;C6SZR4	780740000	633560000	513960000	367070000	410230000	882240000	1.0572e+09	958010000	995760000	1157200000
I1JLH3;A0A0R0E3U7;A0A0R0E240;A0A0R0KMT0;K7KD84	0	0	0	0	0	31330000	0	78283000	38558000	27607000
A0A0R0E5C1	20458000	17611000	13984000	22089000	57644000	76465000	84131000	97113000	163490000	142860000
A0A0R0E5J0	12862000	0	0	0	0	19447000	28666000	26814000	24095000	21884000
C6TGS1;A0A0R0E6P5;I1NDD4;I1KM93	0	0	0	0	352930000	148130000	292420000	106520000	51811000	129950000
A0A0R0E752;K7N1Q0	0	0	0	0	0	0	0	25322000	0	0
A0A0R0E794;A0A0R0E838;A0A0R0E7K6;A0A0R0EIA4;I1NE11;A0A0R0EGS0;I1NE10	0	0	0	0	0	0	0	0	0	0
I1LEU9;K7N2X7;A0A0R0EAU1;A0A0R0I6U8;A0A0R0EM71	0	0	0	0	0	0	0	0	17224000	0
C6TDP7;A0A0R0EB56	61141000	0	0	0	164960000	275240000	0	277060000	76506000	289250000
C6T048;C6SZK1;A0A0R0EC54;A0A0R4J2Q0	834500000	541960000	526870000	310480000	409260000	820420000	958800000	1.0556e+09	1273700000	959470000
C6TJE4;C6TNJ1;A0A0R0ED38;A0A0R0HWP9;A0A0R0I4T4	0	0	0	0	0	63777000	0	0	0	0
A0A0R0HW97;A0A0R0I3R5;A0A0R0EDH2;A0A0R0I683	0	0	0	10815000	0	32131000	16680000	0	23179000	0
A0A0R0EDI1;C6T9C9;I1LT76	373770000	265910000	341210000	238820000	282940000	343130000	709410000	298260000	205620000	435180000
A0A0R0EDR0	1279600000	1.8015e+09	1.5683e+09	1406100000	789550000	2235400000	2760100000	698080000	1.7489e+09	2.1396e+09
I1NHG0;I1LD09;A0A0R0EDW0;A0A0R0HWQ2;K7N476;I1LD08;A0A0R0ELF0	0	0	0	0	0	0	0	0	0	0
K7LKJ0;C6SZA3;A0A0R0EEE4	11964000	22751000	0	0	0	17737000	20050000	15762000	17964000	16110000
Q93XE6;A0A0R0EFP3;I1NJ68;C6SVP9;A6XKY2;A0A1A9C7M4;A0A1A9C8Q3;A0A1A9C8J0	737170000	624610000	607100000	907980000	675810000	615660000	814980000	639090000	972820000	1078300000
A0A0R0EGZ2	0	0	0	0	0	15929000	0	0	17859000	0
A0A0R0EHI9;C6SXJ7	0	0	0	26635000	0	0	41510000	0	0	27729000
I1N6I4;A0A0R0EHQ4;A0A0R0EHR6	652700000	624720000	446970000	419350000	404760000	379110000	424100000	217250000	169470000	727640000
A0A0R0EHX1;C6TKR4;C6TGL6;I1LX04;I1LX03	0	0	0	38774000	41949000	0	0	0	0	0
A0A0R0EJA3;I1NF03	8.3754e+09	3.832e+09	7.1331e+09	4558800000	5627600000	11588000000	7.7693e+09	11087000000	10739000000	13007000000
K7MG68;K7L0P3;A0A0R0EL27;A0A0R0EJN7	0	0	0	0	0	0	0	0	0	0
A0A0R0EK54;F8SMC3;A0A0R0FM59;I1MLP0	0	53697000	51456000	41815000	36515000	226940000	43720000	155510000	119560000	177510000
I1LAW6;C6TED0;A0A0R0EK65;I1LWT5	68987000	0	44287000	51402000	70165000	108080000	0	130440000	34089000	60913000
A0A0R0ELP2;A0A0R0KD58	38371000	0	61289000	0	0	0	59110000	53631000	65189000	181470000
C6TBT9;A0A0R0KKK6;A0A0R0EM30	0	0	0	0	0	0	0	0	0	0
A0A0R0EM38;I1N933;I1JNF2	137090000	159600000	76475000	84456000	80321000	142940000	125090000	184010000	126680000	154060000
A0A0R0EMR0;I1JN71	0	0	0	15845000	14280000	0	0	0	0	0
I1LDB3;Q43463;C6T714;A0A0R4J4C5;A0A0R0ENT1;C6TMF1	0	62599000	0	0	0	0	73523000	100560000	0	112490000
A0A0R0ENW6;I1LC49	165520000	124430000	138410000	80395000	99606000	0	26856000	53606000	0	0
A0A0R0EPA1;A0A0R0EP44	173170000	200710000	219890000	132110000	212350000	157390000	160590000	145640000	149920000	197870000
A0A0R0EQB4;Q43448	0	47445000	101110000	67295000	36324000	0	215270000	0	130150000	245940000
A0A0R0EQB5;A0A0R0HTJ4;I1NIZ2;I1LBC5	0	0	0	0	0	8623000	0	0	0	13001000
I1L2I8;A0A0R0EQL4;I1K3V8;I1KSA9;I1JQE6;I1KSA8;I1NAY9;I1JQE5;I1L2I7;I1JFV1;C6TL99;I1M6L3;I1JJE9;C6TI02	49656000	0	49945000	147580000	96358000	139140000	0	60430000	0	76480000
P28759;A0A0R0EQT1;C6TLJ0	1.8466e+09	821480000	456340000	1.6045e+09	2.0585e+09	443480000	254820000	350090000	489330000	466520000
A0A0R0ERR0;C6TAN1;I1LBA2;I1NJ15;I1JRA0	377690000	329920000	343140000	161720000	363980000	504820000	328550000	376050000	206260000	235360000
E3W9C1;A0A0R0ERR6;I1JR62;C6TAX0	0	0	0	61851000	89745000	63453000	34105000	66880000	67645000	101250000
I1NBI6;I1JQX4;A0A0R0ERZ1;C6TAH6;I1JQX5;A0A0R0EZX1	73785000	83732000	90938000	0	0	115990000	45839000	63922000	68516000	108840000
A0A0R0ESZ8	12879000000	15585000000	16505000000	11495000000	11567000000	18849000000	20520000000	20509000000	23979000000	19000000000
A0A0R0ETG1;C6SYQ9	0	0	0	0	0	152030000	204190000	0	224370000	17502000
A0A0R0HUJ3;A0A0R0EV02	8061800	0	0	0	0	0	0	0	0	0
A0A0R0EV63	0	0	0	0	0	231000000	234270000	357670000	327740000	234340000
A0A0R0EVF9;A0A0R0EVJ5;I1LME9;Q4JR83;I1LMF0;C6TN91;I1LME8;I1MZC9;A0A0R0F695	0	0	0	0	0	0	0	0	43416000	49949000
A0A0R0EW30;A0A0R4J4L8;I1LLZ2	20258000	0	73317000	0	0	195840000	176860000	135330000	86657000	88484000
P0CG89;B9MST3;A0A0R0EX12;A0A0R0EXQ1;I1L934;K7MMV2	152230000	85000000	113860000	154310000	91315000	181390000	145830000	188330000	173530000	153710000
C6TAR9;I1JP07;I1JP08;A0A0R0HNU9;K7K8A2;K7K8A1;I1N9N6;I1JP06;A0A0R0EX89;I1L8B2	0	0	0	0	0	0	0	0	0	0
A0A0R4J4W3;A0A0R4J439;A0A0R4J302;A0A0R0EXW6	154200000	0	85624000	215320000	180670000	268810000	130340000	550310000	366200000	416730000
C6THW7;A0A0R0EY92;K7MQS5;I1N0K1;A0A0R0F7V6	88735000	102310000	73340000	17137000	19712000	148280000	102390000	239560000	179780000	76848000
A0A0R0EYI4;A0A0R0F6V1;I1N0P5;I1KY80	0	0	0	0	0	0	0	0	72932000	0
P11828;A0A0R0EZ76	0	0	0	0	0	8.0485e+09	5545500000	8953400000	9453300000	8.016e+09
I1KCQ0;I1JBP0;A0A0R0EZF0;I1KXR3;C6SYH9;C6SWF0;C6SVL7	0	0	17002000	0	9571500	38089000	21084000	39137000	33316000	20843000
A0A0R0F0E0;I1KYX9	0	0	0	18261000	14450000	0	0	0	0	0
A0A0R0F0G7;I1N1Y6;C6T0G7	42928000	54613000	0	64251000	108400000	43639000	62819000	0	49498000	64826000
A0A0R0F137	0	0	0	0	0	32592000	25148000	52279000	0	37997000
Q8RVH5;A0A0R0F1F3	35568000000	35620000000	34889000000	29996000000	29722000000	11123000000	10850000000	11635000000	11303000000	11004000000
K7MTE4;Q9LLQ9;Q9LLQ8;Q39833;Q9LLR0;Q42779;A0A0R0F1N7	0	0	0	0	35675000	0	0	0	0	0
A0A0R0F259	408660000	525220000	167590000	614580000	787300000	1230300000	1113900000	1.55e+09	1115400000	1325100000
A0A0R0F2E8;C6SVZ3;C6SW20	0	0	0	0	0	0	0	0	0	0
I1L6W0;A0A0R0F2Z4	60695000	125010000	13813000	26813000	21859000	239770000	132060000	304610000	81153000	76730000
C6TCC6;A0A0R0F394	0	0	0	0	0	75009000	0	90180000	0	0
C6SVS9;A0A0R0F3S5;I1MZ14;I1LMS5;C6T552;C6T5C1;C6SVL1	46145000	24672000	28142000	0	27731000	42688000	88788000	86401000	129440000	16220000
A0A0R0F5Q2;C6TA81	33215000	40765000	120460000	49738000	73153000	54106000	0	101400000	0	124700000
C6SVR5;Q9SWB6;A0A0R0F7D3	7.7088e+09	9110400000	7.7027e+09	7.159e+09	6.3659e+09	9796700000	12303000000	11814000000	10720000000	11638000000
C6TL46;A0A0R0F896;I1MSG4	13895000	16263000	0	0	47198000	19554000	20676000	29651000	18049000	24080000
I1MSU1;A0A0R0F8Z5;C6T8U9	431120000	392050000	350790000	249070000	512910000	479570000	528710000	566940000	1185900000	807040000
A0A0R0FAY2;I1MTR0;A0A0R0FAJ6;A0A0R0JXD2;I1JZR8;A0A0R0JQ82;I1JZR7;I1JZR6	25060000	0	0	0	0	93190000	87883000	75645000	27930000	0
A0A0R0FB49	0	83274000	0	14941000	0	126100000	187660000	101070000	0	179610000
I1N1X0;A0A0R0FB78	0	0	0	0	0	33026000	0	107970000	65881000	0
I1N2Z5;A0A0R0FBK4;A0A0R0J847	721900000	1.6954e+09	2.0665e+09	972770000	1090800000	1260800000	1170100000	1124100000	1.5831e+09	1.7623e+09
A0A0R0FBT0;A0A0R0JQV7;K7KMV0	237370000	234860000	199430000	191580000	185950000	288390000	254300000	292840000	383600000	304530000
I1K0D3;I1K0D2;A0A0R0FC11	0	0	0	0	0	0	87666000	0	0	0
A0A0R0FCD2;O23963;P46280;K7KMT9	113600000	147660000	120660000	69229000	124920000	112580000	170740000	159830000	134950000	183600000
Q1W376;C6T8C4;A0A0R0FD94;C6SZ36	0	0	41474000	62600000	40621000	99248000	157190000	185230000	104190000	223600000
A0A0R0FDT6;C6TNP5	78373000	72372000	47957000	18765000	62864000	97010000	96202000	103510000	102160000	115350000
C6TFT6;C6T2H9;A0A0R0ID57;A0A0R0FDV1	0	0	0	0	0	0	0	0	0	71464000
A0A0R0FEM3;K7MVE6;K7MVE5	0	0	0	0	0	41632000	16562000	19290000	17824000	11851000
P25698;C6EVF9;A0A0R0FER5;A0A0R4J384	0	0	0	0	0	52823000	127700000	80017000	0	149750000
Q94IA2;I1MR37;A0A0R0FFL6	0	180750000	19392000	31685000	31095000	663970000	296940000	750700000	513740000	1.0674e+09
A0A0R0FG80;A0A0R0J7Q6	0	0	0	0	0	62146000	62828000	67295000	95675000	53846000
A0A0R0FH91;I1MXC3	0	0	0	0	0	0	0	0	0	0
K7KQ57;C6TDD9;A0A0R0FHC7;I1M8Z1;E5RPJ6;C6TMA9;I1KRU1;C6TGZ8	0	0	0	0	0	0	0	0	0	0
C6SVU2;A0A0R0GKV9;A0A0R0FHN7;C6T4L4;C6T0H2	0	0	116290000	93943000	52009000	244810000	184120000	278820000	0	133840000
A0A0R0FHV6;K7MNP9;I1MXN9;C6TL37	1295900000	1.5286e+09	1383500000	825030000	846030000	1.6288e+09	1.9522e+09	1.7264e+09	1.781e+09	2332600000
Q7DMH3;Q42788;Q42786;Q43303;Q42782;C6SZA4;C6SV66;A0A8H6N6P4;A0A8H6KEV1;A0A8H6NQ54;A0A0R0FIN9;K7MPE3;A0A0R0HLG7	40972000	44314000	0	58155000	54858000	80826000	121810000	88976000	64839000	0
A0A0R0FLE5;A0A0R0JRR7;I1MV54;C6TJP0;C6T574;I1MV53;A0A0R0K2F0	68870000	0	0	83808000	56491000	62608000	67456000	0	0	55481000
A0A0R0FLG8;A0A0R0FLH6	160150000	214710000	0	263080000	137750000	649340000	1.0591e+09	500180000	1223900000	1.0297e+09
A0A0R0FLI0	0	0	0	0	0	0	0	0	0	0
A0A0R0FLS7;A0A0R0FX86;I1MLC3;C6SZZ1;I1N7Y5;I1N7Y4;I1N7Y3;C6SZ88	425450000	131090000	443040000	393460000	342030000	640660000	1139200000	499160000	739040000	621160000
I1MUN0;A0A0R4J391;I1MUN1;C6TBP8;A0A0R0FND9;A0A0R0KXU6;C6SY23;I1MUN2	431310000	262320000	264530000	152050000	110730000	291090000	359430000	291760000	287780000	495260000
A0A0R0HNP4;A0A0R0HBB4;A0A0R0HC15;A0A0R0FP20	0	0	0	0	0	0	0	0	0	0
Q42794;Q41199;C6TNL0;A0A0R0FQN0	32644000	62364000	43021000	65089000	0	0	0	0	0	0
A0A0R0FQY0;A0A0R0L429;I1JJM2;K7MQF6;I1KYV2;K7M4A7	0	0	0	0	0	0	0	0	0	0
A0A0R0IE75;K7LDR7;A0A0R0I842;K7LDR6;A0A0R0G1Q6;A0A0R0I851;K7MI50;K7MI49;A0A0R0IEU9;A0A0R0FSH5;A0A0R0G0X1;K7MI46;A0A0R0FS66	0	0	0	0	0	0	0	0	0	0
A0A0R0FSB9	190450000	130770000	117700000	96194000	108030000	349550000	553930000	330280000	323320000	399230000
P29756;A0A0R0FSY1;O48560;A0A0R0GNE3;C6TJJ3	64737000	93255000	126050000	56519000	126420000	218880000	165280000	204030000	144970000	162910000
A0A0R0FVI5;A0A0R0J0P8;I1MKN3;I1KHZ6;I1KHZ4;C6TL04;K7MEX9;I1KHZ5	1199000000	1415800000	1289100000	652840000	925210000	1324300000	2.0213e+09	1.7539e+09	1213200000	1454900000
A0A0R0FVX7	0	0	0	0	0	0	0	27448000	0	0
C6TKC9;A0A0R0FXY0	133610000	133270000	67706000	138320000	103340000	163700000	185450000	204890000	120210000	253230000
A0A0R0KP53;A0A0R0KNZ0;A0A0R0FYE3;K7MFW9;I1JMB0	18030000	0	30937000	0	0	0	0	46842000	83090000	0
C6SZX2;C6SV94;A0A0R0FZ23;A0A0R0KP31;A0A0R0KW03;I1M1E3;A0A0R0KP25	453500000	659860000	543140000	203500000	0	692460000	811630000	911190000	676760000	974410000
P29531;A0A0R0FZF4	5741800000	4.2306e+09	7.0183e+09	3.6938e+09	4799600000	10209000000	9655500000	8.4942e+09	9928800000	6.196e+09
A0A0R0FZI9;K7MID0	1.727e+09	1.5026e+09	1.9027e+09	1.7825e+09	1.7524e+09	4483900000	4.1173e+09	5383100000	4471600000	4875300000
I1JDD3;A0A0R0KU29;C6TED2;K7MHQ7;I1JDD2;K7LKV6;I1NH38;A0A0R0HXC9;A0A0R0G0X8	0	0	0	0	0	0	0	0	0	0
I1MGR4;I1L117;A0A0R0G189;I1MRG9;I1MRG8;I1KN10	0	0	0	0	0	0	169340000	188030000	0	0
I1MGG5;A0A0R0G1E5;A0A0R0GAF0;C6SWV4	1.5074e+09	1451500000	1271800000	976610000	1335500000	1.8593e+09	2237000000	1.6644e+09	2153100000	2.1162e+09
I1M5Q0;A0A0R0G2G7	202510000	687300000	0	1.0387e+09	908040000	1.0575e+09	1.0285e+09	326630000	1.5017e+09	0
I1KVL0;C6SW79;C6T064;C6SVV7;A0A0R0G3G4;K7L817;I1KGU0;I1KVK9	567870000	337510000	506740000	458930000	736770000	1.067e+09	1098900000	854950000	1216000000	1232200000
A0A0R0G3Y5;A0A0R0G3R6;K7MIA6;K7MIF4;A0A0R0FSF5;K7MIF0;A0A0R0G3W0	0	141970000	0	86270000	183910000	179330000	144420000	0	0	362670000
C6SZE4;A0A0R0G3Y8;I1ME62	0	0	69244000	0	0	49309000	124590000	49025000	157880000	82338000
A0A0R0G6Y4;C6TGN6;A0A0R0G3Z6	304610000	193720000	476730000	282250000	281370000	162380000	367190000	309550000	390590000	513160000
A0A0R0G477	0	0	0	0	0	140460000	262360000	168420000	123360000	136620000
A0A0R0I9F0;K7MIZ6;A0A0R0G4U4;I1MQK0;I1L3W9	0	0	0	0	0	0	0	0	0	0
A0A0R0G538;I1ME83;I1M2E2;C6TEY7	0	0	0	0	0	138610000	280200000	0	0	39823000
A0A0R0G5K6;I1M239;C6SW40;I1M238;I1M236	0	0	0	0	37633000	50566000	83755000	54688000	62525000	45887000
A0A0R0G6T3;C6TKJ5;C6T6J1	9830700000	7.8023e+09	8.568e+09	7.7463e+09	7.4238e+09	9784500000	9290500000	9028100000	10358000000	8644500000
A0A0R0G869;I1M6N5;I1JJD2;C6T902;C6T827	39642000	35198000	0	0	44692000	37837000	118230000	86673000	0	101100000
A0A0R4J2T3;A0A0R0GGZ9;A0A0R0G8J2;A0A0R0EYS8;K7M4F5	0	0	0	0	0	0	27464000	0	0	0
A0A0R0G8Z9	0	0	0	0	0	0	0	28622000	0	0
A0A0R0G928;A0A0R0GKM7;A0A0R0G924	171920000	102480000	63006000	87915000	154480000	101230000	280870000	204020000	165230000	149060000
A0A0R0G9R0;K7MBG3;A0A0R0G1M8;K7MBG4;A0A0R0G163	471490000	692140000	860940000	793520000	507560000	1.7714e+09	1427100000	1156400000	1.781e+09	2555500000
A0A0R0GA14	669200000	667400000	725340000	562530000	665360000	109040000	0	104370000	248190000	84019000
A0A0R0L1G2;A0A0R0GIN2;A0A0R0L896;A0A0R0GAK0;A0A0R0LB64;I1M7W9;C6TEZ8;I1JI64	444660000	547770000	292480000	470290000	568860000	571560000	411220000	631310000	634860000	528620000
A0A0R0GBB6;I1L171	46050000	23327000	13782000	13122000	0	46964000	0	115690000	54656000	79160000
A0A0R0GC36;I1MHH0;I1MHG6;I1MHG7;I1MHG8;I1MHH1	0	44930000	133290000	0	0	56464000	76494000	73104000	0	123340000
A0A0R0GC63;O04133;B8XJZ3	0	0	0	0	0	0	0	0	0	0
A0A0R0GDY6;I1JJT9;I1M669;I1JJT8;C6TCN9	86158000	43298000	71059000	31978000	12221000	175660000	191310000	159360000	133450000	244190000
C6T3M1;A0A0R0GE22	53333000	0	0	0	0	0	0	0	0	0
K7M828;A0A0R0GFI8	263930000	259590000	108790000	188180000	85845000	73530000	124690000	151210000	193450000	100130000
A0A0R0GFW6;I1MJC6	1.7977e+09	2.0987e+09	1444800000	1388300000	1.4647e+09	2685500000	2813500000	2866400000	2910900000	2838600000
A0A0R0GG96;K7MP05;A0A0R0EPY9	0	0	0	0	0	0	159840000	200070000	280450000	0
A0A0R0GJF4;A0A0R0GGN1	0	0	0	0	0	0	0	0	0	0
I1JJQ4;A0A0R0GHB3	0	0	0	0	0	0	0	0	0	0
A0A0R4J305;I1MXZ0;A0A0R0GHN2;C6TIJ2	28021000	25052000	28254000	149190000	306870000	81149000	56538000	52479000	352260000	230430000
I1MJB3;A0A0R0GHQ9;C6TH99	147710000	141880000	92160000	143650000	128780000	164430000	121350000	238440000	55754000	210200000
A0A0R0GIG5;P26690;I1JJS4;C6TI38;A0A2Z5WQ86;A0A068JF67;B5LY00	0	0	0	0	0	68291000	26114000	81848000	19139000	73845000
A0A0R0GIW7;I1LX68;K7M7D2;I1LX67;C6TCG2	0	0	0	0	0	0	0	89726000	96505000	0
A0A0R0LDG1;A0A0R0GSM8;I1LWS2;A0A0R0GJG2;K7KN18;I1N6B5;I1J6P2;K7LXM1	0	0	22594000	0	0	0	0	0	0	0
A0A0R0GKF6	0	0	0	0	54484000	0	0	0	0	0
A0A0R0GKM0;I1MSS9;I1MST0;C6TKG4	48141000	169650000	83102000	28498000	32864000	54108000	70885000	69067000	60641000	65101000
A0A0R0GKX8	0	0	0	73271000	12948000	101810000	89408000	103680000	153970000	32951000
I1MS53;A0A0R0GLR3;Q5ECI4;Q5ECI5;Q9M4Z8	0	0	0	0	0	0	0	0	0	0
A0A0R0GMQ7;I1MA65;I1MA63;C6SXW4;C6SV91;A0A0R0JFH3	0	0	29176000	0	0	0	30922000	0	0	0
A0A0R0GMV1	62787000000	86515000000	83207000000	63959000000	60196000000	27739000000	24842000000	35646000000	38459000000	26106000000
I1MY29;A0A0R0GN50	0	0	0	0	0	0	0	0	0	26008000
I1MAE3;A0A0R0GNY2	0	0	0	0	0	0	0	0	0	0
I1JHS8;Q06197;C6T857;A0A0R0GQK7;A0A0R0IMT3;O82585;I1MJH1;C6TGV2	61376000	20605000	0	30448000	0	90154000	64574000	114150000	72089000	76742000
Q39837;A0A0R0GQS9;I1M0P6;Q7XZC3;Q9ZQX0;G3FGW8;G3FGW7	0	0	0	0	0	1.581e+09	6.0999e+09	6.3161e+09	5401000000	5763400000
A0A0R0GRC9	11395000	16843000	43186000	0	26901000	35564000	40868000	25878000	42036000	76057000
A0A0R0GRJ6;K7N1N5;I1NE39	0	0	0	15393000	0	32326000	0	0	0	0
A0A0R4J5A5;C6TGW2;A0A0R0GRY6;A0A0R0L4C1	440830000	1.0652e+09	832350000	587220000	526810000	835540000	844940000	879550000	1.0121e+09	1.5541e+09
A0A0R0GSD5;I1JHM3;K7KAC4;I1MBL4	0	0	27309000	0	0	0	0	0	0	0
A0A0R0GSM7	515870000	425440000	332580000	317060000	0	0	504640000	329310000	0	0
I1ME21;A0A0R0GTU4;A0A0R0GTY7;I1M2L3;A0A0R0H448	0	27879000	20603000	0	0	75196000	0	30549000	46002000	33207000
A0A0R0GUI6	474190000	453680000	0	392370000	444470000	1099500000	102420000	743500000	0	72214000
A0A0R0GVW3;P19594;C6SYA7	36756000000	33057000000	77797000000	16682000000	45135000000	17567000000	70646000000	93219000000	16381000000	28644000000
C6T571;A0A0R0H449;A0A0R0H6V3;A0A0R4J661;C6SWE9;C6T1C4;A0A0R0KKD0;A0A0R0GW87;A0A0R0HPZ5;C6SWY5;I1LQT0;A0A0R0HEQ3	667020000	695080000	675460000	561290000	303130000	1240400000	504830000	329150000	342380000	379140000
I1N675;A0A0R0GW88	65744000	0	0	0	0	0	0	0	0	0
A0A0R0GX16;I1LKW8;I1LTQ1;I1LKW7;A0A0R0EFU3;I1LTQ2;A0A0R0H2Q4	17933000	26681000	0	37818000	0	344560000	38846000	77732000	57834000	77218000
I1LTG9;A0A0R0GXL3	66699000	142030000	531930000	126310000	120420000	203170000	0	313950000	0	167780000
A0A0R0GYH7;Q9MAZ9;I1M5A9;I1KG99	0	0	6161900	0	0	9973000	10771000	10998000	0	8232500
A0A0R0GZ36	321500000	272090000	320410000	279530000	430670000	674230000	431010000	1116100000	606250000	777430000
A0A0R0GZF0;A0A0R0GR76;C6THM9	0	20069000	0	0	0	0	30848000	0	0	0
A0A0R0GZI4;P05478;C6SVX0;A0A0R4J4X6;A0A0R4J3Q7	0	0	0	0	0	24253000	0	0	0	186210000
A0A0R0GZY8;I1LP66;I1LJ28	366170000	499480000	455000000	243010000	221540000	618630000	541510000	646510000	675390000	850410000
A0A0R0H092;K7LSI5;K7LSH9;A0A0R0H0Q5;A0A0R0H9H8	25357000	0	0	36630000	0	133050000	24145000	195410000	58838000	339510000
A0A0R0HCZ0;A0A0R0H0I8;I1LPE4;I1LIN0;A0A0R0HEI5	0	0	0	0	0	0	27824000	0	18222000	0
A0A0R0H1B4;I1LPN9;A0A0R0HE23;I1LPP5;I1LPP1;A0A0R0HA46;A0A0R0H7G6;I1LPP4;A0A0R0H1C8;I1LPP3;I1LPP2;I1LPP8;A0A0R0HAU0;I1LPN8;I1LPQ5;I1LPP7;A0A0R0H0S7;I1LPQ3;I1LPQ1;A0A0R0H0T1;A0A0R0H0K3;I1LPQ4;A0A0R0HA70;A0A0R0H0X7;A0A0R0H9C1;I1LPN7	0	0	0	0	0	118460000	0	0	0	98462000
A0A1W7GJW2;C6T0Q0;A0A0R0H141;C6SX83;A0A0R4J4H3;C6SYT3	93725000	193840000	110270000	86667000	145550000	316280000	526910000	459780000	391790000	456080000
I1LJU3;A0A0R0HGV8;A0A0R0H1W3;K7LPJ3	0	0	0	0	0	21837000	49026000	55353000	18643000	49050000
C6SWA8;A0A0R0H271;C6T0S7;A0A0R0H8Q8	42669000	20097000	18050000	0	21101000	97467000	0	70675000	96554000	0
A0A0R0H289;C6ZJY9;I1M1L2	26045000	40868000	60091000	13174000	14900000	133910000	23587000	0	175160000	18562000
A0A0R0H2Z4;I1M2T0;I1M2S9	61919000	97907000	65167000	112460000	70718000	79237000	134450000	72560000	213890000	85349000
K7LPS2;K7LPS1;I1LK85;A0A0R0H360;A0A0R0HC39;I1LR30	0	0	0	0	0	0	0	33249000	0	0
Q9SWB4;A0A0R0H3L4	1.9998e+09	2732200000	1.9452e+09	1.84e+09	1.9473e+09	3.4706e+09	3.7799e+09	3.7816e+09	4.1812e+09	3.0875e+09
I1LUS3;C6TB05;C6SZZ5;K7LW98;A0A0R0H450;C6SV65;I1N9C6;C6TFW1;A0A0R4J2W1;A0A0R0KNL8;C6TMV8;I1MDH5;I1M4U3;C6TG01;C6SZZ2;C6SWA6	812090000	1.0551e+09	31041000	635940000	689800000	1.5013e+09	1424200000	1.9331e+09	1.5506e+09	1.6932e+09
A0A0R0H4Y1;I1KEH2;A0A0R0HHA4	0	0	0	0	0	0	0	33010000	36757000	0
A0A0R0H569;D6PAW3;B3TDK4;P08170;I1M597	116570000000	142400000000	141850000000	81546000000	96529000000	49463000000	65936000000	65058000000	68289000000	57352000000
K7KXR2;I1KEK6;A0A0R0H5F5;Q7X750;I1JXE2;C6TKU1	0	12842000	0	0	12009000	11591000	14079000	24322000	0	0
K7LVG8;I1LTI0;Q2TFP3;C6TLJ6;C6TBC3;A0A0R0H6W8;I1M4K4;C6TI29	377780000	370150000	488790000	254040000	405490000	260960000	634920000	407280000	381940000	544660000
A0A0R0H7R6;Q96453;I1M3M0	1.7413e+09	1.7622e+09	2.0747e+09	1.6638e+09	1.5781e+09	3.0818e+09	2.0746e+09	2680700000	2273800000	2621600000
C6TKP5;A0A0R0H8L1;G0T438;I1LUX6;I1M3C5	0	0	0	0	0	0	0	0	0	37543000
P51061;A0A0R0H967;Q8H929;Q8H928;O22117	0	0	0	22107000	0	64993000	81913000	125780000	56588000	67364000
A0A0R0H9T5	6.3047e+09	5746600000	5364900000	4870700000	5193900000	5.9785e+09	6.4164e+09	6.8121e+09	6.3433e+09	5.8303e+09
A0A0R0HA20;I1LP45;I1LP44;I1LP46	1.0408e+09	806660000	904390000	754410000	935320000	1.7993e+09	2.0566e+09	1.7751e+09	1.8888e+09	2463200000
A0A0R0HAM0	0	0	0	0	0	0	0	0	0	0
A0A0R0HAY2	0	0	0	0	0	0	0	0	0	0
A0A0R0HCG7	0	13635000	0	9729000	0	0	0	0	18152000	10805000
B1Q2X5;A0A0R0HDA3	0	0	0	26452000	34853000	0	0	0	0	0
A0A0R0HDU0;I1MMY0;I1LI93;I1JCB1	95235000	0	119510000	0	39758000	70456000	116060000	195970000	145780000	198060000
A0A0R0HDX2;A0A0R0J9Y0;I1M0B2;I1KLJ1;A0A3P8MS07	0	0	0	4637900	0	0	0	0	7895800	10680000
A0A0R0HDX9;I1M5X1;I1LI32;C6TGV1;A0A0R0HE89;C6TKN3	10234000	5580600	0	11077000	6910000	15586000	37090000	40455000	13670000	15297000
A0A0R0HE95;I1LG13;I1JAH7;K7LSJ2;I1LII4	0	0	0	0	0	31505000	0	0	0	0
Q8W171;A0A0R0HEL8	1.6772e+09	1.7019e+09	1.7938e+09	1.4957e+09	1.5288e+09	1394600000	1378500000	1.9798e+09	1354700000	2.1391e+09
A0A0R0HF31;I1LUM3;C6TM63	0	0	0	69588000	87545000	122060000	170340000	0	112960000	0
A0A0R0HF66	409270000	407030000	63183000	312600000	411360000	340820000	293800000	723760000	275650000	355220000
A0A0R0HF88;A0A368UI54	20336000	25641000	0	58957000	0	16974000	29918000	0	0	33345000
I1JVL6;I1KFQ7;C6SXI7;C6SX72;A0A0R0HFE2;I1MIL0;I1MIK9;A0A0R0JNM6;A0A0R0H4Q2;A0A0R0JNS2	908270000	913290000	1115600000	697240000	322640000	1333000000	888750000	913080000	965560000	937460000
I1KDX9;A0A0R0HFK6;I1M393;I1LUZ9;C6T2R9	0	0	0	20700000	69271000	0	0	0	0	0
A0A0R0HFS2;I1LV40	0	0	0	0	0	0	0	0	0	0
A0A0R0HH51	41254000	0	32089000	0	0	45205000	50636000	56073000	73029000	52161000
C6T5N1;A0A0R0HHB6;I1LZ47	128380000	0	0	0	0	0	176900000	0	212240000	0
A0A0R0HHC1	289900000	260000000	146280000	211460000	283960000	59270000	276980000	212250000	92819000	62824000
I1LKZ4;A0A0R0HJA5;I1LKZ3;I1LKZ2;C6TFH5	157980000	0	88815000	0	0	318860000	534160000	411890000	548730000	666590000
A0A0R0HM17;C6T533;C6SZH2;A0A0R0LC97	196790000	206460000	495800000	240480000	409010000	275650000	583330000	514810000	627260000	532120000
A0A0R0KXC5;C6SV58;C6T5A1;I1J584;A0A0R0HMR0;C6SXM4;I1N5H2;A0A0R0I1I9;I1NBF7;Q9ZPJ2;I1K1H8;I1NBF8;I1J585;C6SXV3;I1L0L6;I1K1H6;A0A8H6NY78;A0A8H6NRM3;A0A8H6J2X3;A0A0R0F1J0;C6SX15	1398400000	1080200000	1255000000	1095300000	343840000	1322500000	1093800000	1156100000	1.4702e+09	1165300000
A0A0R0HMU8;I1L7Q9;C6SXE8	0	0	0	48623000	0	0	0	144650000	0	0
A0A0R0IL25;A0A0R0HN38;C6TIC3;A0A0R0LK87;C6TMY2;A0A0R0IM08	0	0	0	0	0	0	0	47322000	0	71219000
C6TFS4;C6SWW0;A0A0R0HN41;K7KGB2	0	0	0	0	18246000	0	0	0	0	0
A0A0R0HQQ2;A0A0R4J2P7;C6TGM9;A0A0R4J495	746750000	643830000	590960000	1.0141e+09	1196500000	736390000	850510000	948960000	1.0084e+09	858700000
A0A0R0HR30	0	100280000	132290000	94132000	187190000	347620000	0	198420000	283730000	209420000
A0A0R0HSJ1;I1NEJ6;A0A0R0E907	36189000	42246000	53122000	60708000	23616000	74839000	85787000	77354000	34749000	54705000
A0A0R0HSN1	0	0	0	0	0	0	0	0	0	0
A0A0R0HSV1;C6TB87	2353400000	2217400000	2.1288e+09	2.083e+09	1.7796e+09	1.9013e+09	3.4662e+09	3.4743e+09	3.2209e+09	2.1269e+09
A0A0R0HT24;I1LAR9;I1LAR7;C6TKG0	0	0	23687000	29723000	28320000	29354000	0	31876000	80613000	32909000
C6T0B0;A0A0R0HTQ0	52561000	50810000	70038000	0	0	109410000	173750000	274590000	171500000	100650000
I1LCM5;K7N4G1;A0A0R0HW29;I1LCM6	0	42761000	0	0	0	70729000	119860000	107180000	56871000	65363000
A0A0R0HYM3	25850000000	27498000000	33981000000	20629000000	28452000000	19983000000	21228000000	21706000000	21199000000	22347000000
C6SW15;A0A0R0I0B9	187810000	191820000	108610000	0	147580000	152980000	134390000	149760000	263770000	137560000
C6TC28;A0A0R0I3A2;A0A0R0I0E5	0	0	0	0	0	0	47793000	0	0	0
A0A0R0I177;C6T9X5	1423100000	1.0644e+09	1388400000	1225600000	1158000000	2182600000	2556300000	2290000000	2.0893e+09	2604000000
A0A0R0I1A5;C6TGZ5	0	0	14183000	0	45579000	76114000	54125000	93732000	54093000	70368000
A0A0R0I1V0;I1KZY9;C6THZ4;A0A0R0I1W6;C6TGR8	1281200000	1083000000	1075500000	1.0031e+09	929290000	1.52e+09	1.7214e+09	1.7432e+09	1435100000	1.9936e+09
I1LBU8;C6TJF5;C6T4B4;A0A0R0I1Y1	0	0	0	0	0	0	0	0	0	0
A0A0R0I242;I1MFP1;I1L006;C6T8I1;I1L007	0	0	0	0	0	0	0	0	21783000	0
A0A0R0I2J7;C6SXX0;Q5QJB6	0	0	0	0	0	0	0	0	71699000	0
A0A0R0I3G4;I1LCM3;C6T0S9	94006000	107150000	89587000	0	90258000	0	250360000	297900000	271400000	290450000
C6SX45;I1MGN0;A0A0R0I3M6;K7LBR9	29637000	19038000	40706000	0	0	27524000	0	0	26779000	34435000
I1LCX9;A0A0R0I3Y8;A0A8H6U7S2;I1LM66;C6TED4;A0A8H6JPY0;A0A8H6JYB3;A0A8H6K3G0;A0A8H6N3A7;C6T225;I1LM67;C6SVW5;C6SWK2;A0A0R4J4F2;C6TIC8;A0A0R4J478;I1NHI2;I1LCX8;A0A8H6KEV0	0	24572000	0	22053000	0	0	0	53241000	47178000	0
A0A0R0I4F6;C6T8W9	24376000000	21521000000	23551000000	16007000000	18136000000	54493000000	41732000000	46816000000	40527000000	55906000000
I1LDV5;A0A0R0I5G1	39355000	54294000	125240000	24554000	0	24295000	98910000	69864000	77941000	78118000
A0A0R0I7A8;C6SXW6;I1LD42	0	0	0	0	0	137730000	0	0	0	68058000
A0A0R0I7Q2	0	0	0	25039000	0	0	145270000	116300000	99717000	183870000
A0A0R0I854	0	0	0	13048000	37004000	0	0	74568000	0	0
C6TKP4;A0A0R4J5L2;A0A0R0I960	890360000	948730000	1226300000	910620000	696540000	1196600000	1.6133e+09	863170000	1088800000	880840000
A0A0R0I9A7;C6T3V8	143950000	0	173370000	201710000	200810000	0	0	0	0	0
I1MQJ9;A0A0R0I9D1;A0A0R0FLB4	0	118750000	47149000	128080000	63689000	0	0	17793000	72444000	0
A0A0R0I9M4;C6TLC9;C6T8A9;I1L417;C6THM2	178520000	726750000	82369000	246430000	333560000	1336900000	968280000	1108600000	1380000000	667700000
A0A0R0IA82	0	10270000	6609500	0	8009300	17542000	13451000	13628000	10999000	15484000
C6T072;C6SWE0;A0A0R0IAF2;I1L4K5	6.5262e+09	5529600000	8.2029e+09	8885300000	8.1363e+09	3.3344e+09	7.3017e+09	6.1623e+09	6.1131e+09	5096400000
A0A0R0IBV5	0	0	0	0	0	0	0	0	0	0
A0A0R0ICF2;K7LFP0	0	0	0	0	21134000	71996000	58883000	49567000	0	58193000
P01063;A0A0R0ID20;K7LE73;I1L3Q2;C6SX26	2613500000	2633600000	2178900000	2431800000	2539700000	677330000	1.8331e+09	1.5391e+09	1.7535e+09	1421700000
A0A0R0IDK2;K7LG58	0	0	0	0	0	0	0	0	0	0
C6TD70;A0A0R0IEK0	0	0	0	0	0	0	0	0	0	0
A0A0R0IF33	95009000	152340000	113480000	167820000	0	307840000	221780000	323970000	168120000	183450000
A0A0R0K3Y3;A0A0R0IFV5;I1LGB8;I1K6C6;A0A0R0LNW3	0	0	0	0	0	35210000	0	0	34347000	0
A0A0R0IFV9	347540000	486380000	435810000	406960000	628210000	292970000	321770000	335430000	405440000	426650000
A0A0R0IGM1;I1KQ42;K7L4V0;K7L4U9	0	0	0	43899000	0	13167000	34173000	0	0	0
A0A0R0IHX7;I1N388;C6T0F0;I1L709;C6SXR9	0	0	0	0	0	0	0	0	0	0
A0A0R0IIR5;A0A0R0IIU6;A0A0R0ITJ5	84904000	68749000	0	50531000	0	112100000	126090000	159050000	0	0
I1K547;I1K548;A0A0R0IIS7	66896000	45997000	181300000	157580000	128150000	167640000	149220000	191640000	190080000	127420000
A0A0R0IIX3	0	60175000	43781000	0	30777000	22504000	45142000	142500000	0	30351000
C6TNP0;A0A0R0IIZ3;A0A0R0I9W6;I1KJ35	7.5341e+09	4550200000	8703100000	5805100000	6.702e+09	4.0475e+09	3.7119e+09	4.2106e+09	5502100000	4.2347e+09
A0A0R0IK92;K7KRQ2;I1K5X6	0	122090000	0	38252000	0	149550000	56211000	90041000	158360000	71222000
A0A0R0IKB7;K7MTQ5;I1L757	621600000	461160000	479950000	606790000	411900000	51213000	41310000	59583000	0	44557000
I1L702;C6T7Q8;A0A0R0IKV3;A0A0R0F2K3;K7MTU2;K7MTU1	0	71202000	46887000	13504000	29287000	0	0	0	40166000	0
C6TJM8;A0A0R0IL89;I1KSW9	0	0	0	46416000	0	57192000	65557000	61320000	58233000	0
A0A0R0ILS3;I1K609	58929000	54138000	23466000	29005000	68868000	72625000	127860000	83174000	109250000	74135000
D4Q9Z5;A0A2Z6BYW7;A0A0R0INR5	78456000	55691000	39893000	40811000	0	20207000	118770000	62398000	90079000	108310000
A0A0R0IPA5	38011000	0	0	0	0	24625000	34844000	37891000	0	36910000
I1KGF2;A0A0R0IY29;A0A0R0IPI1	0	0	0	0	0	56104000	54767000	84682000	35707000	37916000
A0A0R0IQ92	1099500000	1.5805e+09	2.1329e+09	987920000	1323600000	1354800000	2.0502e+09	1.6659e+09	1.755e+09	1.8497e+09
I1KSB8;C6TC86;C6T5E0;C6SYH6;A0A0R0IQB1	104550000	109770000	152850000	98418000	212000000	83126000	93506000	122430000	92106000	112610000
A0A0R0IQF0;K7ML14;A0A0R4J4T0;I1KVG8;I1KGY6;I1KGY7;I1LZT8;I1LZT9;I1NF01	890910000	170040000	292650000	325760000	117540000	0	53712000	159580000	91466000	82844000
A0A0R0IRH4	6.727e+09	8.0423e+09	6.9372e+09	6.4083e+09	5.979e+09	11565000000	12126000000	11792000000	11953000000	14895000000
Q96558;I1N4I6;A0A0R0IRU3;C6TCW9;C6TJA5	203240000	289680000	235490000	189490000	141090000	262350000	120440000	132240000	187590000	229080000
A0A0R0IU60;I1KU96;I1MJ28	2364900000	2177900000	1.6601e+09	1.6207e+09	1.6825e+09	2.1322e+09	2555700000	2888500000	2240300000	3.0233e+09
A0A0R0IVG1	47653000	95037000	0	15414000	64262000	167410000	103090000	185990000	53820000	263680000
A0A0R0IVT9;I1KYF8	43201000	79229000	28426000	55320000	0	46885000	73318000	72160000	66418000	83677000
I1KYR5;A0A0R0IW79;I1N065;A0A0R0EXC2;A0A0R0F5Y7	0	0	0	0	26912000	36312000	28993000	24049000	27285000	69609000
A0A0R0IWD5;I1KVT5	0	0	0	0	0	53271000	123390000	112810000	0	0
A0A0R0IXP9;K7MSX8	0	0	0	0	0	40477000	34311000	0	0	0
A0A0R0J3D8;O22518;A0A0R0IZE4;A0A0R0FJR0	2580500000	2417500000	2271900000	2.0326e+09	1.9837e+09	1.5158e+09	2801000000	2.9276e+09	2.949e+09	2755200000
I1KYB6;C6TE87;A0A0R0J154;K7MQS2;I1N0K6;C6T8D7	0	0	0	74581000	0	72054000	133000000	177410000	142320000	0
A0A0R0J324	0	0	63934000	28249000	0	137590000	33906000	173190000	172720000	0
K7MTP6;C6T069;C6SVH8;K7MTP5;C6TB94;A0A0R0J3X4	0	0	0	0	10557000	25193000	0	0	0	0
E9KNA6;A0A0R0J4X0;C6TCD3;I1KZK0;Q96450;C6TK50;Q8LJR3	1196100000	1324800000	853830000	901310000	715890000	1.5456e+09	1.0243e+09	1.4949e+09	1310800000	1.5986e+09
A0A0R0J513;I1KL66;K7L5A8;I1KQX0	38710000	39855000	37593000	0	0	34452000	32238000	35847000	0	74341000
P24095;A0A0R0J5A9;A0A0R0IXU0;Q41244	104890000	105370000	88459000	141900000	165720000	56337000	107380000	137420000	31494000	106720000
C6TDJ4;A5YT88;A0A0R0J5W4;A0A0R4J2P9;I1KLU7	0	0	0	0	0	0	49753000	0	35950000	23530000
A0A0R0KV09;A0A0R0J693;C6T1N8;C6T0F3;I1KM08	30956000	0	28960000	32546000	35414000	32318000	42467000	0	47663000	48182000
A0A0R0J8B8;C6TLB7;I1KN74	38592000	0	48828000	0	60703000	38052000	0	75115000	40165000	32397000
A0A0R0J8D7;I1KNA0;C6TCX3	0	0	0	0	14977000	0	0	0	0	0
C6TKH0;A0A0R0J965	41650000000	38504000000	42121000000	23574000000	37424000000	56284000000	45180000000	46671000000	46913000000	44942000000
A0A0R0JA61;K7KSH9;I1JSR9	0	0	0	0	0	0	0	0	0	0
A0A0R0JAM3;C6THR8	89106000	252330000	0	53257000	96200000	294370000	70356000	141460000	135360000	43355000
A0A0R0JBY6;B0M199	0	12649000	34667000	8651000	42266000	14866000	32325000	0	63271000	0
A0A0R0JD77	566250000	2.0962e+09	2.9888e+09	1.5538e+09	1.8219e+09	3.3375e+09	3.4037e+09	3.9562e+09	3.0952e+09	3.7082e+09
A0A0R0JEC7;I1KNE6	0	0	0	0	0	36531000	18087000	30837000	15093000	0
A0A0R0JEI9	154620000	67531000	40361000	62635000	120940000	127450000	144550000	200460000	135970000	40024000
A0A0R0JEP1;A0A0R0JPZ5;A0A0R0K6K3;A0A0R0JEV8;K7KJ83;K7KJ82;K7KU93;K7KJ81	0	0	0	0	0	0	0	0	0	0
C6T429;A0A0R0KBI3;A0A0R0JF58	0	0	0	0	0	780870000	1.4927e+09	937340000	1.0222e+09	1236100000
A0A0R0JFL0;Q09WE7;I1KAF3;I1JZ10	26927000	30174000	39631000	25114000	21369000	49660000	48422000	36892000	24648000	55627000
A0A0R0JFP2;I1MC08;I1JJA3;K7M8I6;I1MR60;I1M6R1	63709000	49139000	40433000	33636000	48958000	61752000	59557000	62144000	84294000	73219000
A0A0R0KC59;P26585;I1JSU3;A0A0R0JGZ3;I1K7C2;I1K7C0;I1JSU0	68028000	47538000	46273000	59824000	31462000	0	0	0	118990000	0
Q5NT70;Q39817;A0A0R0JMW2;A0A0R0JHW1;A0A0R4J3K0	1.0071e+09	1.5444e+09	777340000	221340000	780550000	1093400000	830640000	1174600000	626690000	1380600000
A0A0R0JI98;A0A0R0JMM2;C6TJH3	209210000	221430000	197080000	196090000	218100000	250130000	263590000	231360000	192280000	0
I1K8X7;C6T1R3;A0A0R4J320;A0A0R0KBJ0;A0A0R0JJA1;C6SW66;A0A0R0K544;I1K8X8	1249200000	2611900000	1090800000	4.1897e+09	931090000	1154800000	2803900000	1409400000	1.8867e+09	2759900000
A0A0R0JK36;I1JYN0;C6SVY0;I1JYM9	0	0	0	41624000	0	0	104090000	154790000	94203000	105740000
A0A0R0JL19;I1KAJ5;I1KAJ4;A0A0R0JM61	19554000000	18178000000	14401000000	14349000000	14937000000	15463000000	18593000000	17546000000	19432000000	21462000000
A0A0R0JVM8;A0A0R0JNC7	81466000	39183000	0	0	0	0	0	0	0	0
A0A0R0JNH1;I1KFJ2;C6TBK4;C6T7X6;A0A0R0JND1;I1KFJ3;I1MSH9	0	0	0	0	0	0	18416000	0	37404000	0
A0A0R0JP17	2.9223e+09	3.2574e+09	748230000	2292000000	2195500000	2415400000	3.5134e+09	3.7662e+09	1446000000	2586600000
K7KKI9;A0A0R0JPJ7;I1JWP6;C6T8L7;I1KD11;I1KD09;I1KD10;C6T7F0;C6TG43;C6TH92	38743000	55296000	72659000	363700000	819200000	109220000	356390000	119750000	75830000	63747000
A0A0R0JQM8;I1JY87;I1KBB6	0	0	0	0	0	12457000	33012000	0	28256000	0
A0A0R0JQT2;C6TIT1;A0A0R4J5N5;A0A0R0JQT3;C6TBD8	200210000	635790000	257990000	82681000	52442000	392340000	519310000	527620000	299180000	528580000
A0A0R0JRB0	439180000	723950000	631080000	174640000	148130000	154610000	309870000	273480000	282230000	208760000
Q9ZRD9;A0A0R0JRW7;A0A0R0JRZ5;C6THF2	0	0	0	55996000	0	0	0	0	0	0
A0A0R0JSY5	0	0	0	0	0	0	35069000	0	0	41396000
Q42803;A0A0R0JTF7	0	0	0	0	0	70606000	0	40747000	42507000	79372000
A0A0R0JTV5	67006000	0	84636000	0	45748000	169980000	215340000	197070000	158570000	58187000
C6TKY2;A0A0R0JUR8;K7KY47;A0A0R0HDE5;K7LU64;A0A0R0JU43	46639000	79294000	15171000	50119000	43546000	401950000	625780000	642000000	647790000	809900000
I1KRH2;A0A0R0JUW3;K7KPY9;C6TLG5	0	0	0	0	0	0	0	0	0	20363000
A0A0R0JVQ5	33461000	0	0	0	0	77336000	0	115870000	136190000	89878000
Q8L7J5;Q42806;A0A0R0JW56	35750000	0	62566000	193100000	146110000	0	55897000	0	0	29032000
A0A0R0JW77;I1KSB7;I1K3W5	0	0	0	0	0	0	0	0	0	0
A0A0R0JWF4	15822000000	18527000000	18507000000	13919000000	17324000000	16383000000	19660000000	21257000000	22400000000	18820000000
A0A0R0JY56;I1MV80;I1K0W7;C6TB01	0	0	0	0	0	0	0	0	0	0
A0A0R0JYI2;A0A0R0K4G9;K7LXX3;I1JM01;A0A0R0J348	284140000	459370000	218690000	438870000	434930000	761340000	365480000	1.0078e+09	1.0267e+09	436030000
A0A0R0JYU2;I1MYR8;I1KT12;I1K4J2;I1J9N4;A0A0R4J4A9;C6TFH1;C6T500;K7LS58;A0A8H6MQW0;I1LNK6;A0A8H6K5X8	242220000	309120000	288740000	245480000	258250000	289240000	304900000	288950000	210560000	220530000
Q39889;A0A0R0K0U9	41989000	107900000	33111000	126890000	170790000	329910000	314240000	347850000	277200000	234580000
I1K5F0;I1K5F2;A0A0R0K0Z8	84162000	0	0	18296000	0	82932000	104230000	85147000	142300000	117170000
A0A0R0KB25;A0A0R0K188	72365000	42643000	44856000	0	18066000	48036000	45479000	11683000	0	18009000
A0A0R0K398;A0A0R0K1N9;I1K489;C6THN1	1.9533e+09	1.8244e+09	1.4857e+09	1145600000	792660000	2.0102e+09	652860000	1139100000	1369900000	2784200000
A0A0R0K2F5;I1JSX9;C6TJG7	65414000	59417000	0	19920000	0	0	0	61098000	0	0
A0A0R0K3K3;K7KI00;Q00M91;I1K813	0	0	0	16932000	0	83327000	40807000	0	0	0
A0A0R0K508	0	0	0	0	0	138400000	188950000	159900000	176540000	262260000
A0A0R0K6W2;A0A0R0K5H8	137340000	124260000	202860000	48514000	264410000	350880000	448160000	604460000	432710000	344940000
A0A0R0K5I7;C6T2C2	175390000	302970000	184630000	52676000	45003000	656310000	373720000	268760000	254880000	516260000
C6TKL2;A0A0R0K5J9	658560000	233850000	796110000	460380000	356390000	946580000	575690000	815150000	781430000	449360000
A0A0R0K666	303160000	325210000	250950000	312890000	285450000	580310000	594850000	944690000	968330000	935820000
I1JV55;I1JV56;I1JV57;A0A0R0K694;I1JV54	0	0	0	0	0	0	0	0	18461000	0
Q96451;A0A0R0K6A7	0	0	124500000	0	0	238540000	239790000	178290000	0	193810000
A0A0R0K6C1	2855000000	4.1527e+09	2237400000	2356700000	2700200000	3.1534e+09	3.1118e+09	4.1038e+09	3.3938e+09	4.2505e+09
A0A0R0K7P8;A0A0R0K7N5;I1JVV8	163120000	51350000	37623000	96503000	176770000	232400000	270760000	166790000	210730000	249520000
C6TJ35;A0A0R0K7W7;A0A0R0K8J0;C6TKS1;I1JT95	34850000	50783000	26636000	26168000	0	35566000	57795000	39629000	30147000	43613000
C6SZ47;A0A0R0K806;I1JSN5;I1JSN6;I1JSN4	0	0	0	0	0	0	0	0	0	27060000
I1K7D2;O48561;B0M1A4;A0A0R0K8D9;I1JSV3;A0A0R0JAG1;I1K7D3;O48562;I1K7D4	1.0224e+09	1170100000	578670000	521170000	645270000	1.8347e+09	567840000	1.5686e+09	1118000000	1411700000
I1JWB7;I1JWB8;C6TM87;I1KDC1;K7KWN5;C6T9F2;A0A0R0K8M4	0	0	0	0	0	0	0	0	0	0
A0A0R0K972;C6SY02	50619000	42059000	31390000	44900000	54836000	36928000	27297000	68620000	35534000	29191000
A0A0R0KA84	470250000	1456000000	5618200000	5200800000	1.7229e+09	3.3647e+09	3.8955e+09	3.4205e+09	4925100000	4.2765e+09
A0A0R0KAL0;I1JXS7	523030000	358900000	183410000	131170000	318340000	324080000	137230000	586130000	481510000	414340000
A0A0R0KCY4;K7KJZ6	0	48734000	0	35200000	30406000	26807000	22765000	29030000	25938000	25173000
I1K926;K7KTN3;I1JUK8;A0A0R0KDG3	0	0	0	45149000	0	62092000	81545000	0	0	83973000
I1JWV6;A0A0R0KE60;C6TC63;A0A0R4J3H1	97524000	0	0	0	0	45623000	33630000	22510000	0	27406000
I1JLC8;A0A0R0KF19	4601100000	5.8366e+09	6.326e+09	0	4891900000	4488100000	3.3375e+09	5430400000	3.6554e+09	4.0608e+09
A0A0R0KF79;A0A0R0KRB3;A7Y7F6;B0M198;A0A0R0KF64	0	0	0	37776000	60834000	0	134360000	0	97227000	0
C6TAG0;A0A0R0KFI8;A0A0R0LEX1	0	0	0	21816000	16720000	0	57612000	0	39156000	99260000
A0A0R0KGG4	0	0	0	0	24382000	31954000	0	0	0	0
I1KAC1;P43210;A0A0R0KHB4;C6T8U2	0	0	0	0	0	18043000	22330000	25349000	27450000	0
A0A0R0KHI1;I1JXE7	0	0	0	0	0	0	0	0	0	0
C6SXR4;A0A0R0KHW0;C6T4K2;C6TAV9;A0A0R4J3A8;A0A0R0FE22	125990000	0	0	116860000	0	0	234740000	215620000	287590000	175080000
A0A0R0KIG7;I1N8V4	0	0	0	13562000	0	0	18048000	17337000	21611000	0
I1KG06;I1KG04;A0A0R0KJF0;I1KG02;I1JZE2;I1JZE1;I1KG03	0	17802000	10558000	0	0	0	0	0	45005000	33469000
A0A0R0KK84	102430000000	118890000000	95150000000	95657000000	76289000000	61772000000	63003000000	64494000000	46473000000	74178000000
P04776;A0A0R0KKD6	252770000000	219560000000	253080000000	242270000000	235550000000	190190000000	188550000000	202770000000	240630000000	224340000000
A0A0R0KKR3	0	21682000	0	0	25978000	138150000	49890000	63708000	0	57766000
C6SWB9;I1J753;A0A0R0KML5;C6TDD3	0	0	0	0	0	0	0	0	0	0
A0A0R0KMX1	0	0	0	50184000000	0	0	0	0	37707000000	38649000000
A0A0R4J2Y8;C6SY44;A0A0R0KN50;I1JQU8;C6TCD9	16985000	0	22874000	28140000	0	63575000	86403000	38425000	18873000	82688000
O49154;K7MY54;A0A0R0KNE8;I1N8T0;I1N8S9;A0A368UIE9;A0A368UIE4	0	0	24152000	0	0	39060000	27734000	92236000	77249000	47889000
I1NIP8;I1NC94;A0A0R0KNW9;A0A0R0KV37;K7N517;I1NIQ0;I1NIP9;C6TCS7;A0A0R0I1Y2;C6T5G2	57929000	0	35817000	67331000	77256000	71708000	35874000	74659000	90093000	67909000
A0A0R0KP24;K7MYC4;K7KEW2	0	0	0	0	0	42972000	0	61475000	0	41307000
A0A0R0KPC8;C6TEW9;I1NC83	19463000	0	0	29106000	0	59632000	35606000	26523000	45196000	57728000
A0A0R0KQC7;I1JN31;C6TAJ6	0	0	0	0	0	38311000	29406000	86597000	15287000	17346000
A0A0R0KQM5;C6TNJ8	0	0	16487000	0	0	0	0	0	21023000	0
I1M7C7;I1N954;C6T0U3;A0A0R0KR16;A0A0R0H8T0;C6SZK0	92579000	86219000	63812000	55546000	0	95971000	0	57578000	0	0
I1J5H2;A0A0R0KRC0;I1N1B4;I1KXM8;I1JBU6;I1J5H1;A0A8H6U8U0;A0A8H6N4S4;A0A8H6KQ83	0	0	0	0	0	0	0	0	45066000	45686000
A0A0R0KRW0	11346000000	16337000000	11736000000	6.4065e+09	9558300000	6.682e+09	6.4809e+09	2872700000	4730700000	6.0036e+09
K7MY09;A0A0R0KRZ3	0	0	14716000	0	0	0	26525000	0	0	9267900
A0A0R0KSG7;A0A0R0KMR6;C6T1S2;C6TMH8;C6SY65	391700000	545180000	681420000	475110000	456070000	1389400000	1205100000	862650000	1200200000	932670000
I1JR89;A0A0R0KTG9;I1JR88;C6T8A0	216230000	229870000	234040000	257260000	302190000	297800000	279870000	360970000	352080000	466320000
A0A0R0KUQ0;I1N504;C6TN20;K7MV98	40256000	30151000	0	0	116780000	48470000	26322000	55945000	194860000	203670000
A0A0R0KVB4;P13917	142560000000	135060000000	128350000000	126740000000	119100000000	50817000000	54276000000	60986000000	56737000000	56388000000
A0A0R0KY26;K7KGW6;A0A0R0KVN6;I1JRP8;C6TBN2;A0A0R0HYC7;A0A0R0KVU5;I1LDZ9;I1LDZ8;C6TIG8;K7KGX2	0	47875000	0	0	71984000	52887000	132430000	136430000	50635000	71563000
C6TBY0;A0A0R0KWB3;C6TKR7;I1LIV8	69314000	96953000	0	126570000	0	159780000	0	0	0	0
I1L9H8;I1JGK4;A0A0R0KZ26;A0A0R0L6B4;I1L9H9;C6SZ75;I1NAS3;A0A0R0G321	0	26966000	0	0	0	24000000	21041000	49336000	31100000	26917000
P05046;A0A0R0KZI2	68184000000	100980000000	104350000000	65734000000	84340000000	89068000000	73047000000	100160000000	76953000000	83759000000
A0A0R0L140;P50346;I1JI71	340190000	246910000	195760000	205570000	144040000	434330000	381900000	469300000	421040000	420120000
A0A0R0L186	0	1279000000	942300000	0	1.6403e+09	596250000	476280000	599770000	589270000	615890000
A0A0R0L273;I1LFC6;C6TBW7;C6SXA5;A0A0R0F5U2;I1LK54;A0A0R0F5C8;C6TKN1;I1M4U0;I1MDH9	0	47753000	38028000	0	0	44978000	0	0	47910000	0
A0A0R0L2F3;I1JIM7	14411000	9230400	15957000	0	0	25205000	17544000	15099000	24241000	21009000
I1M6R7;I1JJ99;I1JJ98;K7M4J0;I1JJ97;A0A0R0L317;C6TK60;C6SWX0	0	0	0	32203000	0	23323000	27524000	23367000	0	16410000
A0A0R0L5B0	0	0	0	0	0	0	0	0	0	19850000
A0A0R0L903;K7K306;I1J700;C6T903;K7K307	0	0	0	0	0	12902000	22127000	0	0	0
I1J7A4;A0A0R0L9H1;A0A0R0L9U6;I1J7A3	20479000	0	0	39422000	0	226030000	109210000	0	189900000	250720000
A0A0R0LA35;K7M834;I1MBF1;I1JHG7	133960000	155510000	119430000	32362000	30389000	306530000	372830000	198370000	124090000	522210000
C6T0L2;A0A0R0LAD9	516670000	549770000	579380000	211700000	581430000	275130000	378960000	420670000	369600000	0
A0A0R0LAZ3;C6TII0	0	0	0	0	0	25699000	28769000	15963000	0	0
A0A0R0LCF1;I1J8Y0;G3E7N0;A0A0R0LJ28;A0A0R0LJC8;I1J8Y1	0	0	0	0	0	0	0	32916000	0	0
A0A0R0LCZ4;I1J6L0	0	0	0	12412000	0	0	0	0	0	0
A0A0R0LJG5;I1J9U5	214780000	272350000	0	124550000	80190000	127950000	176340000	416550000	138160000	186180000
I1LFS6;Q5NUF3;A0A0R0LP27	0	0	0	0	0	0	0	0	0	51706000
A0A0R4J2L6	0	0	0	0	0	0	44652000	0	0	0
A0A0R4J2L9;I1JB84;Q6RIB6	5279600000	6.0628e+09	4586200000	4.0838e+09	3.2013e+09	7.3407e+09	9098800000	7.9845e+09	6.7587e+09	8.1126e+09
C6TN03;C6TJG9;A0A0R4J5K4;A0A0R4J581;A0A0R4J2M7;C6TNY3;I1JL82;A0A0R0L9T9	1.5356e+09	1.4882e+09	1.6061e+09	833740000	1.5013e+09	2603300000	2579300000	2902100000	2536300000	2.1088e+09
A0A0R4J2M8;I1MN39;A0A0R0FPZ2	0	196500000	121760000	201030000	346430000	350490000	274440000	327840000	368150000	186200000
A0A0R4J2Q7;I1MB53;C6SVX5;C6SVF4;A0A0R0JKN5;C6SWZ6;A0A0R0GFJ1;I1MZN4	713270000	769800000	785350000	369320000	793050000	963110000	618740000	1084900000	799660000	1.0717e+09
A0A0R4J2U8	802290000	533600000	597330000	490120000	401500000	1083500000	787660000	1324900000	1208900000	1086700000
I1JPS0;C6T446;Q39882;A0A0R4J307	0	282540000	332980000	0	0	381580000	150900000	217270000	301730000	201150000
C6SZS1;A0A0R4J309;A0A0R0EIF3	272660000	320650000	384140000	225520000	410710000	539750000	389300000	399560000	255530000	472140000
A0A0R4J318	0	0	0	0	0	0	15424000	66681000	0	37737000
A0A0R4J321;I1K964;C6SVE5	158830000	181730000	198180000	109580000	105010000	536040000	553670000	484350000	312260000	551410000
A0A0R4J332;A0A0R4J336;I1K856;I1K855;C6SWN0	114970000	172090000	80655000	0	47546000	142940000	171790000	191370000	209350000	171230000
I1JWG5;A0A0R4J363;C6TCN0;A0A0R0H137;I1MIT6;I1M0U7;C6T7B5;A0A0R0H0L0	1.8034e+09	1.5885e+09	2200600000	1.8664e+09	1.6074e+09	3.0304e+09	2799800000	2777000000	4658300000	2648800000
A0A0R4J364;Q9ZT38	63442000	0	0	0	0	50211000	189030000	78654000	119830000	81378000
A0A0R4J387;C6SV98;Q53B71	104530000	75930000	105300000	49848000	222530000	159080000	118970000	265520000	284350000	238890000
A0A0R4J3C9;C6THM7;C6ZJY6;I1K3S6	63540000	60063000	53328000	43830000	74004000	68665000	82282000	96094000	56441000	54275000
C6TGR0;A0A0R4J3I5;F8SMC0;A0A0R4J3J0	0	0	0	106320000	0	131920000	0	0	83567000	0
C6TN23;A0A0R4J3K7	0	53287000	0	0	0	0	0	51355000	0	0
A0A0R4J3L4	226620000	503950000	384480000	254390000	471400000	694090000	581710000	427470000	405990000	383580000
A0A0R4J3L5;O48551	822190000	786650000	645340000	505180000	873150000	1.0206e+09	1395500000	1115700000	1408600000	1427700000
A0A0R4J3M4	0	0	53666000	26444000	0	27748000	0	0	42329000	156300000
I1NCS8;I1JS66;C6TGM0;C6TEK4;A0A0R4J3N1;I1JS70;I1JS67;I1JS69;I1KHK3;C6TCR9	393870000	470180000	494810000	370230000	345530000	536090000	379420000	658590000	682140000	594370000
C6TMV0;A0A0R4J3N3	140640000	80978000	0	80062000	85968000	70850000	0	0	0	53254000
A0A0R4J3P1;K7L0W4	1238100000	941560000	1230400000	661450000	568220000	1.5492e+09	1.5663e+09	1.6857e+09	2634900000	1.9086e+09
C6TCX5;A0A0R4J3P8;K7MTL5;A0A0R0F2G5;C6TBM0;A0A0R0F235;A0A0R0FNS1	1161000000	1.0465e+09	1237700000	756290000	996150000	1.5179e+09	1.7777e+09	1.7173e+09	2.0472e+09	1.5081e+09
A0A0R4J3S4;I1KSE0;C6TBI5	0	0	0	66267000	0	92578000	0	190240000	0	103850000
C6TDB4;A0A0R4J3X4	36807000	46251000	43661000	0	0	0	0	0	0	0
A0A0R4J3X7	0	0	0	0	0	54572000	0	0	0	0
A0A0R4J3Y5;C6TI26;A0A0R4J3M1;I1KUR0;A0A0R0FUV4	0	0	0	154250000	0	0	0	0	0	0
C6TE07;A0A0R4J3Y6;C6T7G4	705110000	229640000	274150000	171440000	340000000	450320000	717140000	623280000	710540000	278240000
C6TI33;A0A0R4J410	921190000	504660000	336270000	495710000	905200000	613270000	846030000	830310000	618570000	694190000
C6TNK1;A0A0R4J455;P04670;O04104;A0A0R0E8N5	894250000	1.0102e+09	1200600000	359310000	748280000	223070000	311170000	368100000	99707000	160190000
A0A0R4J460;I1L5Q0;C6TH82	13216000	0	15780000	0	0	71266000	47919000	71431000	149190000	50073000
I1NIG1;A0A0R4J467;I1LBZ6;C6TAT9	1151100000	1.8273e+09	1.5897e+09	957070000	986510000	1.8026e+09	881320000	1223200000	1.7816e+09	939080000
C6TBX4;K7MH04;A0A0R4J5K2;A0A0R4J4B4	0	0	0	0	0	35181000	41875000	0	0	0
A0A0R4J4C8	222260000	511870000	647410000	326150000	397950000	706280000	635450000	825940000	733150000	965850000
C6SW04;A0A0R4J4D0;I1LJE6;A0A0R0HGA9;A0A0R0HFW6;I1LJE5	107580000	633940000	184060000	73028000	266730000	719020000	804250000	946180000	930160000	533980000
A0A0R4J4D6;G3LTU4	90444000	80179000	96270000	76309000	0	265770000	106750000	203680000	201720000	199590000
C6TL53;A0A0R4J4L1;I1LLS2;I1LLS1;K7MQ62;K7MQ59;B0LVF3;A0A0R0F859	51084000	194050000	69180000	91909000	164490000	238540000	161510000	253260000	76829000	319620000
A0A0R4J4L3;I1LLC0;C6T7M2;I1LLC1	9277900000	11143000000	10345000000	8.079e+09	10228000000	19254000000	24640000000	21305000000	23579000000	22639000000
I1LQL3;A0A0R4J4R5;K7LPL6	0	0	120470000	66630000	55093000	204360000	233580000	202150000	199210000	275890000
I1LXD1;A0A0R4J4U4;C6TA60	108830000000	87433000000	117440000000	102920000000	92410000000	109440000000	110630000000	147870000000	107770000000	112540000000
A0A0R4J4Z2;A0A0R4J5N3;P41376;Q9CAI7;P41377;C6TJ25	0	0	17757000	0	0	0	0	0	25235000	0
I1MB25;A0A0R4J574;A0A0R0GEV0;K7KA00;A0A0R4J2Q8;I1MB24;A0A0R0KZQ5	0	31348000	0	17266000	0	40900000	0	54960000	70252000	25950000
A0A0R4J598	0	0	0	18998000	0	0	0	0	0	0
A0A0R4J5B7;C6TG12;I1KTS5;C6TEJ6;A0A0R0IR73	0	0	0	28630000	143510000	58334000	0	46445000	33096000	0
C6T2A9;C6T073;A0A0R4J5B9;K7M0W3	116610000	99810000	128540000	160320000	49181000	338140000	301120000	271360000	256140000	310260000
A0A0R4J5C5	0	0	0	0	0	46299000	35383000	50862000	39036000	28027000
I1MJE1;A0A0R4J5H1	610940000	949100000	574440000	481210000	470010000	662160000	806700000	712130000	898430000	1113200000
A0A0R4J5J8;C6T8Y3;A0A0R0INT8;A0A0R0INR0;A0A0R0EC46;I1NH19;I1NH18;I1LDG9;I1LDG8;C6TEQ3;C6TD49;C6TM26;A0A0R0EC38;I1KUG8	0	0	0	0	0	0	0	40535000	0	0
A0A0R4J5Q8;I1K2B5	122720000	0	0	48281000	53506000	146060000	166570000	155940000	127670000	142230000
A0A0R4J5S0;I1K1S1;A0A0R0FPY7	0	0	0	0	0	0	0	0	0	0
I1L694;A0A0R4J5T8	5581500	0	0	0	0	0	30733000	0	0	0
A0A0R4J5U6;C6T7R2	0	188990000	0	40231000	73842000	117040000	0	0	130340000	0
A0A0R4J5X9	0	0	33855000	50601000	48938000	52736000	0	0	0	0
A0A0R4J5Y4;I1K0U9;C6T9G0;A0A0R4J5M7;C6TB28;Q39845;C6SY63;A0A0R0KHH6;C6T6K1;Q39861	110510000	158990000	64459000	79259000	168950000	274300000	280090000	232210000	323630000	374310000
A0A0R4J5Z8	114580000	138870000	111900000	62713000	121320000	88369000	112840000	95478000	152060000	174190000
A0A0R4J626;I1JPC5;A0A0R0KKU3;A0A0R0ENM9	424560000	261900000	405030000	459730000	643920000	376070000	594220000	495280000	296990000	800890000
C6T4J5;A0A0R4J629	1.051e+09	143750000	1351500000	570810000	705420000	2.0181e+09	1.7879e+09	854610000	141310000	640870000
I1KMC2;Q5F2M7;A0A0R4J631	48753000	0	0	24617000	33568000	0	111520000	121890000	72535000	62154000
A0A0R4J654	19087000	40603000	65676000	70760000	149120000	68189000	195900000	161910000	102080000	137570000
A0A0R4J681;Q9LLQ6;C6TAX1	1327100000	824910000	623490000	1.8271e+09	1.559e+09	1.5312e+09	1320200000	1.7499e+09	1.6282e+09	1449200000
I1L880;C6TMQ7;C6TGX5;A0A1V0CIA1	0	0	0	0	0	48337000	0	0	0	0
A0A5J6RL05;I1MYX8;I1LMW7;C6TCH2;C6TA16;A0A1V0J8J4	0	49695000	38043000	0	49777000	56644000	42761000	36514000	27459000	31989000
A7BID0;A7BIC9;A0A1Y9TFD9	66778000	0	0	0	0	0	34249000	0	53441000	32264000
I1MT11;A0A2L0RIP6;I1JGR4	53193000	139070000	94054000	77999000	0	86721000	150720000	0	178460000	176130000
A0A368UGC3;I1LWP5;A0A368UGD5;I1LWP6	12532000	15215000	0	0	0	27080000	24223000	0	35972000	24925000
A0A368UGI6	0	0	0	0	0	0	0	0	98272000	0
A0A368UGN5;I1JDS6	41690000	112340000	41418000	18727000	60232000	41367000	38825000	44708000	49584000	60551000
I1LFL2;I1KWS2;A0A368UGP3	0	0	0	0	0	0	20468000	21420000	17616000	0
A0A368UGQ5;A0A368UGP5;A0A368UGQ6;C6TIX4	0	0	0	0	0	0	0	24131000	0	0
A0A368UH27;I1JJP2	0	0	36223000	0	0	213580000	117150000	115650000	165270000	242210000
A0A368UH36	445730000	353680000	424680000	276710000	211120000	973510000	876990000	860380000	432640000	503390000
A0A368UH79;I1N630	0	15040000	0	0	0	16261000	7416300	0	12566000	0
A0A368UHL7;I1K2I1;I1K2I2;C6TNK2;C6TEP2	277110000	166470000	185940000	163890000	203220000	243180000	286500000	235070000	235740000	200900000
D2DKE9;A0A368UI10;I1KHZ8;C6TBW8	0	0	0	0	0	13145000	0	0	16909000	0
K7KHU1;A0A368UI50	44911000	0	41670000	16725000	0	172960000	106060000	53610000	32030000	126790000
A0A368UIA0;I1LLH3	0	24428000	0	0	0	0	55421000	0	70215000	0
A0A368UII5;I7GEK3;C6TJT5;A0A368UIF4;A0A0R0JK73;A0A368UIF8;C6T9F8;E3W9C2	1143200000	1215200000	1151600000	548590000	993990000	861860000	1.0624e+09	1319300000	1.0075e+09	1433900000
I1LD04;A0A368UIG3;I1LD03	0	0	72132000	0	0	51657000	68000000	0	40632000	59457000
A0A368UJF6;B0M193	0	15697000	0	0	0	0	0	46563000	28831000	0
A0A368UML8;I1LXP8;A0A368UJK4;I1MLU4;I1N727;I1N5J6;C6T9S8	0	0	0	0	0	0	0	0	0	0
A0A368UK08;A0A0R0H948;I1L5K1;I1L5K0	230520000	104920000	210740000	501780000	227190000	462420000	289210000	171330000	299350000	409140000
A0A368UK73	173350000	262700000	75208000	252600000	361250000	358850000	410190000	393370000	648630000	340750000
Q5DP49;B5L5H5;A0A411P320;B5L5G4;B5L5G6;B5L5G7;B5L5H2;B5L5H4;K9LH71;O48926;Q9SWR5;B5L5F6;B5L5F7;A0A1A9C8P8;A6XKY3;B5L5C4;B5L5C7;B5L5C9;B5L5D1;B5L5F2;D0VBL6;Q9M6D6;B5L5H1;B5L5D6;A0A411P310;A0A0P0QMB3;A0A1A9C9C9;A0A1A9C7L9;A0A1A9C725;B2CM89;Q9M6B9;Q9XHP5	316670000	158700000	406440000	292280000	88518000	432420000	417910000	423650000	431820000	518850000
I1K9C2;A0A5B8P561;I1JUU2	0	0	0	0	0	0	0	0	0	0
A0A762;I1LB53	1.0141e+09	1354500000	1.6447e+09	1164500000	1361300000	1.8003e+09	1.7647e+09	2.9488e+09	2591100000	2185100000
A0A7X4YMB2	0	0	0	0	0	0	0	0	0	0
A0A7X4YMW9	182300000	149760000	176340000	99353000	139550000	144150000	161360000	156340000	137950000	257340000
A0A7X4YPT9	322040000	341110000	401360000	286030000	346080000	387630000	300800000	510330000	378860000	0
A0A7X4YQJ5	476350000	655700000	478540000	0	0	0	884190000	1.0276e+09	970720000	914820000
A0A7X4YQY3	0	0	0	0	0	0	0	0	0	0
A0A7X5BWK1	0	0	0	0	0	0	0	0	0	0
A0A7X5C1X6	0	0	0	0	0	0	0	0	0	0
R9ZUA5;R9ZTP9;R9ZSQ3;R9ZRG3;R9ZRF3;R9ZQB4;R9ZQ63;Q2PMV0;A0A898CT38;C0J3I3;Q29V95;R9ZT63	24457000	0	0	20057000	0	0	0	0	16751000	0
R9ZVB5;R9ZU51;R9ZT23;R9ZSH6;R9ZRA6;R9ZRA0;Q2PMS8;K7LWI4;A0A898CTB8;A0A0R0FZZ9;R9ZRT4	0	0	0	0	0	9871200	12352000	0	0	18102000
A0A898CTM2;P27066;A0A1C3HPQ3;C0J370;R9ZR16;R9ZRP6;R9ZS68;R9ZTW8;R9ZSR8;R9ZR23;R9ZUX5;R9ZTA7;W0HJJ7;A0A0F7C9M2;A0A0F7EW21;A0A0F7EW41;A0A0F7C9T9;A0A0F7EWQ1;A0A0F7EW46;D3W5K6;A0A0F6Y5T0;A0A0F7C9N7;A0A0F7C9V0	5579800000	5751400000	6.1453e+09	5361900000	4951600000	5.9452e+09	4743700000	6.7536e+09	6.8138e+09	4.0265e+09
R9ZUU4;R9ZT67;R9ZSL3;R9ZS28;R9ZQY4;R9ZQX8;Q2PMR0;A0A898CV36	26478000	68118000	22421000	25227000	25741000	40702000	34014000	37383000	33152000	45535000
K7LI06;R9ZUQ7;R9ZTK9;R9ZTF2;R9ZT78;R9ZT22;R9ZSM3;R9ZRY6;R9ZRP3;R9ZR03;C6TGY4;R9ZQU1;R9ZQS6;R9ZQ93;Q2PMM3;P18663;R9ZQZ5;R9ZUV6;A0A898CWE1	39584000	0	0	0	0	0	0	0	0	0
A0A8H6IS34	140690000	0	0	0	0	0	0	0	0	0
A0A8H6ITF6	119260000	129040000	111780000	95598000	66649000	97608000	127990000	120710000	99348000	102970000
A0A8H6KPS5;A0A8H6J8A5;A0A8H6IVL4	498330000	693300000	1.0151e+09	573750000	626940000	831270000	558820000	487380000	648310000	574790000
I1MEX1;I1MEX0;I1M1N6;C6TM35;I1M8K7;I1M8K6;A0A8H6MZR8;A0A8H6J2X1;A0A8H6MTN6	54712000	77531000	52016000	31844000	47973000	82540000	106350000	71343000	47115000	104070000
A0A8H6J3T7	0	0	0	0	0	0	0	0	0	0
A0A8H6NAQ3;A0A8H6KHU8;A0A8H6J3W9	73100000	51414000	0	189420000	216430000	210740000	597980000	0	557430000	363980000
A0A8H6KC87;A0A8H6KB11;A0A8H6J5M2	111100000	187760000	126560000	140500000	209130000	152970000	196580000	146410000	138710000	187630000
A0A8H6KJH8;A0A8H6N3N5;A0A8H6J6L8	0	0	0	0	0	0	0	0	0	0
A0A8H6JZF8;A0A8H6J7U3	445560000	383820000	435990000	0	0	1078600000	1.0191e+09	861710000	881770000	896600000
A0A8H6NW92;A0A8H6JKS0;A0A8H6NP55	2412800000	2200900000	2393300000	2.0455e+09	1.8917e+09	1.8523e+09	0	2263900000	2241900000	0
A0A8H6JLP1	0	219050000	265480000	0	227440000	0	226900000	0	0	0
A0A8H6K7V3;A0A8H6JQ37	0	0	107550000	0	0	0	0	0	0	0
A0A8H6KQ56;A0A8H6KQV1;A0A8H6JQP4	238710000	223010000	323000000	135480000	212660000	438430000	483040000	498990000	556120000	538430000
A0A8H6JR42	248850000	222130000	278700000	321410000	247140000	163370000	212120000	182040000	148010000	0
A0A8H6NWC9;A0A8H6JWD4;A0A8H6K5M6	0	0	0	0	0	0	0	0	585890000	0
A0A8H6JX22	0	0	487870000	0	0	313360000	507430000	496780000	315270000	0
A0A8H6KW36;A0A8H6KU64;A0A8H6JYJ8	237380000	389100000	246030000	191420000	287510000	375900000	307800000	568750000	304340000	539960000
A0A8H6N9X8;A0A8H6MT37;A0A8H6K5P1	126820000	0	0	0	20501000	0	0	19123000	165230000	293170000
A0A8H6KRL5	0	0	0	38345000	0	0	0	0	0	0
A0A8H6MRU6	0	0	3.5573e+09	2405600000	0	2190300000	0	3.2193e+09	249110000	3.0012e+09
A0A8H6NXM6;A0A8H6NPF5;A0A8H6MWL3	847740000	940290000	881400000	352690000	516370000	1197500000	1181200000	1259600000	1.4726e+09	1250900000
A0A8H6NUV3;A0A8H6NRX5;A0A8H6MZS1	0	0	0	0	0	0	0	0	36830000	0
A0A8H6NY36;A0A8H6NQ25;A0A8H6N263	2686600000	0	209330000	1.8318e+09	1.881e+09	325290000	0	0	4.1146e+09	3.4844e+09
A0A8H6N5Z9	0	0	0	0	0	0	0	1.7654e+09	0	0
A0A8H6NDP4	0	0	0	0	0	0	0	0	0	96932000
A0A8H6NH59	0	0	0	0	0	0	0	0	0	0
A0A8H6NJ35	0	0	1156900000	579750000	952930000	0	0	0	0	2836700000
A0A8H6NQE3	0	0	0	0	0	0	0	0	0	0
A0A8H6U5G2	79918000	77191000	0	57557000	99111000	77294000	101600000	123770000	113760000	157140000
A1KR24;Q7XAW0;Q70EL7;Q70EL9	7.518e+09	4790400000	7.6382e+09	4666400000	7.4005e+09	5600600000	5808900000	5822200000	8.3455e+09	5353500000
A3RM03	160010000	149420000	180190000	93864000	95703000	146660000	79818000	125650000	91728000	203240000
I1NIU6;A3RM06;C6T9Z8;I1NIU5	0	0	0	0	0	0	14213000	16305000	22255000	0
A5JVZ7	784160000	1.0639e+09	924340000	677880000	779510000	1.9238e+09	1.5527e+09	2311300000	1.692e+09	2495600000
I1M600;A5YN45;Q2LAK0;I1M5Z9;I1MC96	0	0	0	0	0	0	0	0	26884000	0
B2CM88;Q53B75;Q53B70;C6TDI3;A7ISP5;I1LFF1	120050000	168120000	123640000	16634000	84911000	115910000	158800000	185130000	201310000	179980000
A7LCD6;K7L7J7	2.0754e+09	2354700000	0	913260000	0	0	0	0	0	0
I1KQG0;C7C6E2;C7C6E1;A7VJA5;Q9ZRX1	53683000	49123000	53273000	46515000	28827000	105770000	99786000	106000000	73974000	81235000
A7XZJ7;A0A0R0IG99;O65810;O65809;K7KRR8;I1MCV8;I1K601;C6SVT2;I1K602;I1KJR5;I1J4G4	612860000	532530000	614310000	311410000	337450000	641730000	658230000	1.0718e+09	630040000	674040000
A8IKE1;I1KHJ4	0	0	0	51616000	21490000	0	0	0	0	0
A9CPA7;C6T7D9	290240000	188170000	432780000	322240000	551530000	1.0527e+09	652250000	1.007e+09	1165000000	467280000
I1MR18;C6T4T2;B0M195	0	0	0	0	0	0	0	0	0	0
I1N4A7;B0M197;I1L602;C6TE70;C6TMN6	208280000	305240000	54510000	171250000	321560000	300820000	269620000	432910000	197340000	445420000
B0M1A5;E0YL26;I1JZW5;E0YL22	742540000	871740000	912980000	674680000	745750000	815160000	712800000	1127700000	1239000000	1095200000
I1KCK6;I1KCK7;B0M1A6;U5ILS4	207100000	364200000	286580000	261940000	272230000	399630000	503560000	418760000	201090000	573710000
B0M1A9;I1LAJ1;I1NEH3;A0A0R0EJP3;I1NEH4;I1LAJ0;C6TI67	370070000	576640000	475890000	365590000	190080000	586280000	875320000	996200000	551880000	657980000
B0M1B8;I1M6V7;I1JJ62	34094000	0	0	26067000	16387000	0	0	0	20814000	0
B1ACD3	125680000	0	0	125390000	176180000	0	205400000	217640000	338290000	218310000
B2YDR0;Q9AVK8;B2YDQ7;B2YDQ8;B2YDQ6	12871000000	16117000000	14009000000	13119000000	12889000000	16426000000	20745000000	21761000000	17581000000	21060000000
I1M361;B3GJZ6	0	0	21669000	0	0	54605000	129390000	98926000	95720000	105160000
B3TDK5;Q39870;I1M596;P09439;D6PAW6;D6PAW5	153820000000	188590000000	160700000000	128140000000	131700000000	159760000000	146880000000	143270000000	139830000000	139080000000
D6PAW7;B3TDK6;P09186	455990000000	439610000000	453240000000	386610000000	403240000000	345240000000	354960000000	365210000000	388840000000	359180000000
I1K0H2;P62302;C6T9Q3;B6CBQ9	918740000	1324300000	1315600000	621160000	384260000	1090000000	1.5633e+09	1.4755e+09	1.6094e+09	1.7108e+09
I1J4G9;I1J4H0;I1J4G8;B6ETP1	10190000	14211000	0	0	0	0	0	0	0	0
B8XJY3;K7S7Y8	103320000	221710000	50369000	187950000	65407000	182430000	277430000	145650000	371550000	68684000
C3VHQ8;I1JUP4	11647000000	13611000000	10134000000	8949900000	9851100000	13828000000	23800000000	18596000000	16120000000	16298000000
C6KXH6;C4T848	0	0	0	0	0	50706000	54556000	30124000	59349000	0
C6TAI2;C5NTE7;I1KQE2;C5NTE6	83845000	0	0	0	0	0	46038000	105410000	61163000	31781000
C6F117;K7MAP3;I1LFR8;C6T5L3	284740000	469240000	400020000	448880000	562010000	771550000	867080000	841030000	666180000	596610000
C6TK65;C6F119	0	0	43512000	0	0	0	0	49077000	48845000	0
C6K8D0;C6T599	1.7623e+09	1413200000	2.0991e+09	1.5964e+09	1.9187e+09	1344000000	1.8339e+09	1.6939e+09	2284900000	2208800000
I1ND86;I1K8F1;I1JU00;C6SV69;K7MNE0;C6T116;I1M965;C6T2F2;C6T1Y1	217950000	193610000	173510000	113220000	136660000	0	49872000	0	0	19683000
C6SV78;K7K4Z1;I1J9U1;I1MV28;I1K0S0;C6TNK4;C6SXS1	41531000	0	0	54455000	44612000	0	68873000	0	121970000	0
C6TF09;C6TBQ2;C6SV79;K7LZZ5	0	0	0	0	0	0	0	0	0	0
I1JM67;C6SV88;I1JM68;C6SYR2;A0A0R0FW30	493130000	902390000	842790000	605320000	216160000	1.4625e+09	1092900000	1.5988e+09	1.7513e+09	776130000
I1LX29;I1LX28;I1N6T0;C6T2H2;C6SV96	81774000	90430000	124000000	0	75818000	138610000	95907000	119700000	160790000	145870000
C6SV97;A0A0R0HSJ5;I1MZ24;C6TD81;A0A0R4J4I9;I1JNY3	153280000	283120000	281580000	237960000	262740000	485980000	361280000	537780000	462110000	570790000
I1J8Y8;C6SV99	0	73720000	0	0	0	0	65491000	0	0	64862000
I1JQ22;C6T5S4;C6SVA7	0	0	0	0	0	0	0	0	0	0
I1L683;C6SW27;C6SVA9	0	100630000	0	0	76875000	0	0	0	0	77129000
I1N5P1;C6SVB6	52456000	0	70350000	28241000	33621000	33800000	159880000	108610000	0	176580000
C6SVI7;I1NGL9;C6SVB7	0	33824000	33974000	0	0	38595000	68420000	38615000	42462000	46070000
C6SVB8;A0A0R0ERI6;I1NIT8	195620000	123440000	118400000	69628000	130620000	0	0	91105000	97328000	0
C6SVC0;C6T0D5;K7MYM5	64178000	0	0	44467000	51984000	55039000	0	0	85618000	0
C6T097;I1J7I5;C6SVD0	0	0	0	0	0	0	61800000	162830000	205240000	47534000
K7M1X9;C6SVD3;C6T190;A0A0R0FWT8	84513000	488300000	280160000	42010000	57757000	605110000	535350000	770040000	316850000	547370000
C6SVD6;I1MIB4;I1KW18;C6SZW7;I1KW16	0	0	0	113370000	160760000	130330000	151450000	113480000	105200000	283990000
C6SVD7;K7MRB1;Q9FQD6	0	0	52768000	37488000	26751000	0	0	0	0	0
I1JGP5;C6SVE0	0	0	0	0	0	65548000	83322000	114760000	134120000	72228000
K7LBC4;C6SVF1;C6SYJ7	504490000	436210000	442780000	547440000	432720000	537180000	693760000	805770000	649570000	676230000
C6SVF6	0	0	0	0	58316000	272560000	152910000	273610000	253120000	254430000
C6SVH2;I1L3J0;I1MQ65	73960000	71134000	88414000	51677000	86383000	40715000	40156000	55018000	49855000	48882000
P17093;I1MU00;C6SVJ4;A0A0R0GPK2;C6T0V5;C6T065;K7LCS7	246930000	276930000	678080000	263290000	306310000	672460000	561270000	743110000	466630000	253700000
I1JBL1;C6T007;C6SVK2	616450000	826710000	1106500000	316030000	335290000	988140000	1.4986e+09	987980000	1245000000	1334600000
C6SVK3	54561000	0	0	63828000	0	66353000	69228000	60055000	0	68366000
C6SVK7;I1MKF6	0	0	0	0	0	42492000	0	0	44511000	0
I1N6Q6;Q9FUJ5;Q9FUJ4;Q39832;P12468;P00865;C6T1Y2;C6SVL2;I1N6Q4	3.7375e+09	3.074e+09	3.1251e+09	1.9124e+09	2307800000	2771100000	2316700000	2397600000	2886300000	3.3659e+09
C6SVM3	115560000	156600000	99879000	43721000	79721000	97405000	132240000	119940000	80542000	136880000
C6TE09;I1KFP3;C6TMV2;C6T4F7;C6SVP2;I1LYK6;I1K1V3	0	0	0	0	0	0	0	0	0	12283000
I1MKN8;I1KI04;C6SVQ2	49870000	45042000	0	31736000	47191000	67812000	51757000	47690000	79949000	81816000
C6SYY9;C6SW35;C6SVR2	73768000	249820000	236750000	212050000	67740000	252360000	419210000	285310000	237890000	252530000
I1JW21;C6SVR8	1371500000	1.6495e+09	1.0436e+09	966540000	858650000	1.6298e+09	1.6402e+09	1.6734e+09	1238300000	1.9044e+09
C6SVS3;C6TCT0	0	51233000	45832000	36235000	79410000	37967000	123810000	38170000	43885000	99998000
C6SVT0;C6T9I2	1.7267e+09	1.9103e+09	1299700000	1.6711e+09	1.7578e+09	1.4772e+09	2735100000	1.9641e+09	2.0601e+09	2447100000
I1NAH4;C6SVV1;A0A0R0IYK3;A0A0R0GV71;I1L981;I1JPV1;C6TFG4;C6SZ00;C6SXT2	367180000	354370000	325640000	266610000	386030000	405030000	430170000	476350000	390890000	477780000
I1LCV0;Q39872;C6SVX2	655350000	378090000	277730000	206150000	0	317460000	224080000	196330000	297880000	340560000
I1LJX3;C6SVX3	263260000	216300000	217900000	173800000	41225000	194420000	396260000	307110000	438000000	115650000
C6SVY4;I1JJS7	0	0	0	0	0	126900000	145540000	169920000	209660000	200320000
C6SXE3;I1M9A1;C6SVZ2;I1M9A0;I1M998	0	0	0	0	0	0	25208000	0	0	0
Q9FQD4;C6SVZ7;K7KBB0;C6TD55	472900000	452700000	520680000	283800000	498050000	444570000	414850000	573080000	343020000	657160000
Q6VEV1;I1K758;I1K759;C6SW17	131910000	188350000	128190000	150790000	128370000	105830000	248450000	0	218730000	275610000
C6SW24;C6SY85	626830000	232010000	130380000	237230000	333530000	180390000	476620000	518420000	752030000	644300000
C6SW56;I1LFE1;I1M4R7;C6T078	191100000	98205000	105910000	32423000	30188000	182180000	137270000	260110000	101750000	102480000
C6SW58;I1MJZ5;I1KHA2	14371000	10226000	0	18074000	16709000	34477000	0	18925000	0	0
K7N0E2;C6SW63	0	183040000	162440000	31941000	0	0	0	0	0	0
C6SW70	0	168770000	133220000	156430000	0	89555000	352460000	110830000	0	0
Q9FQE7;C6SW73;K7L1L8;K7LYT1;C6SYQ0;C6TN93;Q9FQF1;Q9FQF0;I1KK68;I1KK66;I1KK59;I1KK58;A0A0B5E8W0;I1KK55;A0A0R0JE00	1.7833e+09	1.9531e+09	0	0	104490000	910860000	0	1270600000	0	1.814e+09
Q9M4T8;I1JBH2;C6SW82;C6TN64;I1L7R0	32996000	0	0	0	69686000	0	92502000	109090000	72294000	78327000
C6SW87;I1L4B6;I1KIY3;C6T4Z2	205280000	244820000	208490000	144950000	161300000	240020000	0	213530000	214360000	273020000
I1M3W1;I1LUE0;C6SW88;C6SX30;C6TFI0	197140000	328450000	201510000	76984000	158100000	0	0	0	0	281840000
C6SWA5	521090000	142170000	800950000	388160000	649940000	206450000	857290000	874830000	1302700000	1.0359e+09
C6T142;C6SWA7;I1N263	59876000	0	50827000	0	55126000	38886000	47319000	51294000	33065000	46146000
C6SWA9	112200000	119390000	111080000	106480000	142720000	249810000	148520000	138070000	245140000	140920000
I1K4R0;I1K4R1;C6SWC7;I1K4Q4	0	0	0	0	0	0	0	0	0	0
I1LXB2;C6SWE3;A0A0R0GM26;C6TJB7;C6T2M4;A0A0R4J3X0	186310000	199260000	226290000	181160000	233690000	257270000	447010000	397650000	571460000	324700000
C6SWF6	776470000	384040000	624460000	268600000	195150000	744620000	960600000	560350000	875220000	1082300000
C6T6P9;C6SYE0;C6SWG4	158170000	191680000	154910000	101390000	0	223320000	297960000	214020000	234790000	0
I1KPT1;C6SYF3;C6SWG6	16509000	36016000	0	0	0	0	36756000	33752000	0	45657000
I1KJI9;C6SY94;C6SWH1;I1JMP2;I1MF63;C6TBY2;C6SY12	0	0	0	0	0	48679000	0	40072000	0	70232000
C6SWJ2;C6T5K5	0	0	0	0	0	0	78442000	99303000	79835000	0
I1L7J2;I1NER3;I1NER2;I1NER1;I1L7J1;C6TIX7;C6SWK4	31248000	24958000	43230000	53809000	37006000	66101000	37792000	84003000	60075000	47885000
I1MX61;I1MX60;C6SWL0;A0A0R0GIC5	0	0	0	0	0	57344000	85799000	41459000	76543000	152940000
I1LN92;C6SWL4;K7MHT6;I1KS13;C6SXK1;C6SWG9;I1KS12	905660000	369320000	760800000	578960000	286730000	294820000	766810000	576240000	362120000	268680000
I1KDI9;C6SWN2	0	0	0	0	0	0	0	0	0	0
I1JQN0;I1JQM9;C6SWN7;I1NB77;I1NB76;C6SYU5	456610000	524450000	269460000	181170000	449660000	821880000	706470000	212310000	893080000	972980000
I1JRK8;C6SWQ4;I1NC66;I1NC65;C6T3I7	641030000	363830000	38803000	118370000	344850000	1.0027e+09	381680000	844380000	660680000	733820000
C6SWQ6	0	71841000	0	0	0	0	67395000	52569000	0	64968000
C6SWS6;A0A0R0J6R1	0	0	0	0	13042000	0	66956000	37950000	123630000	0
C6SWV3;A0A0R0GZT5;A0A0R0H1P9	6.8678e+09	6.5779e+09	8.5249e+09	6.1124e+09	5.8767e+09	14190000000	10082000000	12659000000	12041000000	14079000000
I1JD07;C6SWV6;A0A0R0FZM4;A0A8H6KTL5;A0A8H6J4C3;A0A8H6IZ16	259680000	186490000	214530000	118880000	134620000	0	204080000	483810000	310210000	347020000
C6SWW1;I1K3L8	0	0	0	0	0	49813000	85523000	196700000	175330000	120760000
P25272;C6SWW4	78904000000	87602000000	68902000000	91195000000	82319000000	93757000000	114030000000	98210000000	108280000000	89330000000
I1LJB4;C6SWX1	0	217620000	62538000	196970000	139900000	108430000	203740000	158370000	103270000	160630000
C6SWX2;K7L6V9	301260000	237400000	319720000	120160000	178250000	408380000	279240000	250420000	317060000	574900000
C6SWY9	0	0	0	30000000	0	0	0	0	79561000	201200000
C6SX05;E0YNQ4	454120000	585930000	733260000	612770000	737010000	1315800000	459460000	804490000	1129200000	820670000
I1MEF5;I1M277;C6T0A6;C6SX35;A0A8H6J9N7;A0A8H6K9L5;A0A8H6KV28	0	0	0	0	0	24238000	52826000	0	0	0
C6SX50	30367000	0	33336000	16337000	33039000	21964000	24991000	19584000	0	34997000
C6T3W3;C6SX86	77252000	96306000	78407000	132380000	87538000	225210000	146210000	150010000	250420000	579470000
C6SXA1	0	0	172470000	0	0	0	0	0	0	0
C6SZ81;C6SXB4	0	62518000	69341000	30320000	22183000	90757000	82085000	63195000	49865000	92175000
I1LBM5;C6SXR5;C6SXC9	0	0	0	29404000	0	32225000	0	39946000	54504000	133300000
I1JC93;I1JC94;C6SXE0	0	0	0	0	0	0	0	0	0	0
I1L7G1;C6SXE1	0	0	0	0	0	0	10434000	0	0	23494000
C6T0P8;C6SXG4	0	0	46285000	0	76884000	26585000	40053000	0	0	0
C6T9Y1;C6SXG5	0	0	0	0	0	0	0	213740000	0	107100000
I1LLA7;I1JWG8;C6T2X0;C6SXG7	0	0	0	13065000	0	0	29262000	0	0	0
C6SXH8;I1JBN4;C6TFW8	620670000	608430000	430290000	595800000	659070000	474630000	811290000	423690000	669190000	495090000
I1MWP7;C6SXJ9;C6T501	0	21120000	0	0	36410000	30846000	78971000	27143000	36106000	50631000
C6SXM8;I1NB91;A0A0R0HWC8;K7K5X7;C6SXR2;C6T4U7	0	0	0	29669000	22771000	0	0	0	0	51784000
C6T2B0;I1MWP3;C6SZ77;C6SXQ2;C6T0M0;C6SYX1;A0A0R0GJB9;C6SYX2;A0A0R0KK01;A0A0D6DQH0	0	0	0	0	0	0	85470000	0	0	0
I1NGJ8;C6SXQ5;I1NGJ9;I1LE08;I1LE06;C6SZ14	270680000	298300000	347910000	306210000	111210000	234240000	0	478380000	129600000	317700000
I1KXU2;I1J5Q7;C6SYB1;C6SXQ8	253490000	277620000	321730000	189690000	275260000	406810000	818610000	567350000	457120000	445640000
C6SXR8;I1L9L9;I1JGG0	111020000	0	0	80048000	91249000	110360000	110740000	129620000	105090000	184180000
C6TGD5;I1NI65;I1NI64;C6SXS3;I1LC88;I1LC87	0	0	0	0	0	0	0	0	0	0
I1NJ59;C6SXS9	2500100000	4.1493e+09	3.6681e+09	2.9707e+09	3.6342e+09	3.0769e+09	3.358e+09	3.1928e+09	2870000000	4.1812e+09
C6SXT1	0	0	0	0	0	165530000	260360000	0	0	0
C6SXX2;C6TGK5;I1L0E5;I1KLN6;A0A0R0JCB6;I1M077;I1LYE4;I1MS00;I1L8T7;P69325;A0A0R0FJH4;Q9S7H2;K7LZM7;I1LYE5;C6T5M5;A0A7S7YDY8;C6T4R9;I1MG31;I1JQ42;C6T080;I1KAY5;I1NAQ2;O81975;I1M076;K7MD39;A0A8H6NA23;A0A8H6NIR0;A0A8H6JDA8	492380000	389890000	317940000	751350000	781990000	630530000	115460000	960490000	829060000	901250000
C6SXX6;I1JJ47	0	0	0	0	91117000	0	0	0	0	0
I1M5V9;C6TIE6;C6SY06;I1M5V6;A0A0R0HBQ2	0	0	0	0	22992000	0	0	0	0	0
C6SY14	0	0	60354000	0	0	0	158200000	0	0	0
I1KPE7;I1K6E7;C6SY19;C6T1S1;K7L4G2	0	86792000	72860000	71981000	231980000	301980000	326180000	269440000	251060000	356810000
I1N104;C6SY24	94758000	131400000	136680000	92385000	38200000	87125000	261510000	455930000	162340000	363150000
C6SY25	253590000	200150000	173770000	217220000	0	706300000	424640000	232200000	505020000	282430000
I1LWB8;C6SY42;I1LWB9;C6T1K9	527430000	801850000	808550000	365460000	341120000	569590000	969020000	793810000	515870000	1.0673e+09
C6SY43	331120000	386500000	271710000	332370000	384580000	328040000	675900000	459070000	283620000	341160000
I1KXF1;I1KXF2;I1KXF3;C6TFJ3;K7MS03;I1KXF0;C6SY64	20710000	117280000	77301000	11093000	18781000	121920000	147030000	112150000	219020000	115930000
C6SY73;I1KUX8;C6SY71	101500000	0	0	258610000	95350000	113220000	178120000	116490000	157460000	122900000
C6SY77;I1JYG7;C6TI89	0	27760000	0	0	0	0	0	0	0	0
I1KW54;C6SY93	0	0	39497000	0	0	0	0	83954000	0	0
C6SYC1	0	0	0	246460000	40481000	22277000	0	0	135820000	0
I1LFN9;C6SYX7;C6SYE2;A0A0R0LFI8	24842000	29563000	22156000	48181000	0	34502000	35033000	14451000	40385000	21615000
I1NFY4;C6SYE6	58241000	136630000	72377000	118070000	158420000	0	0	0	0	0
C6SYG1;I1L1F3;K7MBV6	0	0	0	0	0	0	0	0	77489000	50118000
C6SYG6	260790000	245970000	365490000	343190000	86166000	406020000	286250000	359060000	418640000	438770000
I1L0A4;I1MFY8;C6SYI1;Q9MAZ1;C6T321	0	0	0	0	0	0	0	0	0	0
C6SYI8;I1J728;C6SZP4	24700000	26138000	0	106790000	121880000	23713000	37809000	28803000	33545000	33452000
I1K554;C6SYJ3	369750000	382940000	285490000	252910000	217380000	351740000	496430000	449280000	456660000	638340000
C6T6T0;C6SYJ4	94225000	172690000	451340000	407490000	434940000	182180000	373730000	379530000	304710000	301340000
C6SYM8	679240000	1.8491e+09	870090000	1.0083e+09	851250000	1327200000	1165100000	1.6463e+09	2e+09	1.5131e+09
I1LHV0;I1J8S9;C6T4R2;C6SYN5	0	0	0	0	0	0	0	64878000	0	0
I1LTT3;C6SYP2	205050000	330600000	220860000	193580000	183700000	0	0	0	0	0
I1JGV5;C6SYQ4	184820000	0	196750000	0	252050000	139020000	193820000	182470000	149940000	177610000
I1L7F4;C6T3E3;C6SYQ5;K7MGP2;I1LC71;I1L7F5	0	93540000	0	0	0	0	41514000	0	0	0
C6SYT6	0	0	31606000	0	28235000	35733000	0	46140000	39473000	32796000
C6SYW6	80175000	86498000	49886000	41555000	62956000	317270000	90235000	138860000	94187000	284960000
C6T481;I1JX41;C6T4Z5;C6SYY0	0	0	0	0	0	0	0	31799000	27705000	41215000
I1MMI6;C6TL61;C6SYZ4	147870000	152560000	152830000	96499000	84974000	199120000	118090000	166980000	220380000	251170000
C6SYZ8;I1MG34	316380000	429110000	374450000	381440000	438850000	724680000	1200000000	648460000	318460000	663060000
C6SZ13	4.1022e+09	3.1839e+09	5064100000	5662600000	4445900000	6.768e+09	7.1635e+09	6.7596e+09	9264100000	6.4295e+09
C6SZ18;I1JQD4	144820000	148970000	116110000	105800000	99135000	115300000	203120000	166960000	174650000	259040000
I1K310;C6T5W6;C6SZ20;I1KRE2	0	0	0	0	0	34996000	0	0	32597000	27220000
I1MBN7;I1MBN4;I1JHP9;C6T3K4;C6SZ25	83102000	94368000	277090000	286070000	295850000	359380000	112060000	179160000	154840000	188270000
C6SZ56;Q7M1R5;I1NC47	400850000	324010000	574890000	285810000	341840000	789970000	673920000	705230000	433040000	734720000
I1JRI3;C6T456;C6TGL5;C6SZB8	385460000	336070000	285390000	213660000	345760000	604310000	509060000	393800000	493500000	560960000
I1LZ10;I1LZ09;I1L8S1;C6SZC2;I1JPJ4;I1NA60;A0A0R0H296;C6SXT4;C6TDD7	58528000	53957000	0	0	53894000	686600000	0	0	916800000	0
C6SZE3;I1LMG3	0	0	0	0	0	24571000	0	0	0	40572000
I1LYH9;I1JP18;C6TCJ9;I1JP17;I1LYH7;C6T1E1;C6SZI2	0	0	0	0	0	0	0	0	0	0
C6SZI5;I1MLE9;C6T792	0	33194000	0	0	0	0	0	52956000	54159000	122650000
I1KMT1;C6SZI8	156420000	171950000	196340000	159210000	198630000	167220000	190480000	238540000	296610000	248670000
C6SZJ2	0	0	32117000	17493000	19579000	0	0	0	17885000	22216000
I1LNU5;C6SZL9;I1KQC4;K7LSA3	0	0	0	0	0	0	0	0	0	0
I1LY74;C6SZM3	153420000	106620000	103320000	116580000	85328000	110520000	190150000	155090000	109620000	155150000
C6SZN6	708930000	1126500000	847930000	1.0633e+09	756230000	255750000	255540000	1083700000	476880000	1.4701e+09
I1KFB5;C6SZR6;I1LU61;C6T2R2	0	0	80236000	22613000	0	23346000	0	0	25328000	26560000
I1N2P6;C6SZT9	0	0	0	0	0	0	85081000	0	0	47374000
I1JMZ3;C6SZW0	144800000	75811000	105830000	63637000	122120000	80216000	192060000	327850000	0	180070000
C6SZW2;I1KDL8;I1LV59;C6T0I9;I1LV61;I1LV57	0	91145000	77000000	183010000	0	270350000	338840000	104650000	304390000	300240000
C6SZX0	612920000	629860000	422930000	198500000	775470000	1309300000	1259400000	1144400000	2.0104e+09	1075200000
C6SZX7	1.8519e+09	1.7729e+09	1.6834e+09	1136200000	1296600000	1.9819e+09	3.0982e+09	1.9495e+09	2741800000	4.0422e+09
I1KHS3;C6SZZ3	204930000	95387000	33057000	97226000	100980000	36854000	117790000	39201000	23274000	34218000
C6T017;I1JYF9	0	0	0	0	0	18493000	0	35311000	20423000	19730000
I1LGL7;I1J9Y5;C6T4Q6;C6T028	0	0	0	0	0	0	0	0	0	36521000
C6T034	363230000	446190000	362820000	161240000	172630000	599960000	511250000	649400000	719140000	471910000
I1N7P5;I1N7P7;I1N7P4;I1N7P3;C6T041	34366000	0	0	17833000	0	0	0	0	0	0
C6T699;C6T049	651870000	498030000	433720000	677860000	411460000	806460000	979920000	1140100000	1140100000	1242600000
I1JRE6;C6T085;I1NC08;C6SWM6	31730000	0	0	0	32496000	0	0	0	0	0
C6T0A7;A0A0R0HXF6;A0A0R0HXR3;A0A0R0I7V5	0	0	189000000	0	0	286170000	33387000	0	0	0
C6T0B5	5.9164e+09	3.8243e+09	3.7128e+09	2677200000	3.2594e+09	4.2307e+09	4719100000	3.3124e+09	2538100000	3.1536e+09
I1JR44;C6T0C6	0	0	0	0	0	30993000	0	0	0	18376000
Q944T2;C6T0D4	1357200000	1.5305e+09	1357100000	974280000	1291000000	1453700000	1350600000	1376400000	1.4904e+09	1406700000
I1LFS1;C6T0F7	40283000	0	0	0	0	49396000	0	51292000	43896000	0
I1MGG9;I1L0T1;C6T0G1;C6SVE7	182980000	240000000	239560000	264140000	160700000	494100000	333270000	339060000	301980000	198150000
C6T0H9;A0A0R0GZ38;K7N2C3	315950000	518240000	49485000	61870000	60314000	683570000	76318000	90750000	651600000	972170000
I1L1H7;I1L1H6;I1MH79;C6T0J0	0	0	0	0	0	0	0	0	55339000	0
C6T0R5	0	90293000	0	58949000	0	140330000	165630000	182660000	152570000	182030000
C6T0W1;I1MCX7;I1M5E1	50905000	46177000	134090000	0	63363000	0	250520000	0	0	239860000
C6T594;C6T0W7	0	0	0	0	0	0	80047000	0	0	0
C6T107;C6T5I8	34452000	42297000	49553000	56013000	60160000	168820000	222510000	43282000	217910000	240390000
I1NE09;C6T129	0	0	0	0	0	0	0	0	0	0
C6T197	106200000	0	118660000	25649000	0	89251000	122350000	72099000	130300000	128710000
C6T1E4	798960000	419270000	512370000	214000000	179720000	558980000	957360000	472120000	409460000	568680000
I1LRH8;C6T1F3	0	0	0	0	0	47127000	0	27488000	74663000	38530000
C6T1K3;Q9FQF3	119310000	0	0	50811000	56418000	76715000	82887000	0	25025000	75132000
Q9ZS21;I1LR74;C6T1M8;I1LL14;I1LR72;I1LR73	75754000	120120000	22299000	29858000	94335000	103060000	136830000	112300000	117060000	83130000
I1LWE3;C6T1N2	0	0	0	0	0	0	0	0	0	0
I1KUS3;C6T1P6;C6T491	0	0	0	0	0	0	0	0	0	0
Q9ZNZ4;C6T1Q7	20488000000	26199000000	25097000000	20106000000	32356000000	21219000000	21853000000	29766000000	20446000000	32616000000
C6T1V2	6.2589e+09	5750200000	8735000000	5738100000	5666200000	5141500000	4564300000	4943000000	4422200000	3.7265e+09
I1K081;C6TA28;C6T1V4	0	0	0	31830000	0	40134000	44431000	45654000	67824000	47211000
C6T2C1	0	0	0	0	0	0	0	0	0	0
I1NJ52;I1LB56;C6T2S4	0	199640000	0	75270000	0	140460000	122000000	342390000	228100000	0
I1MMM3;C6T2U1	0	0	0	0	0	442380000	95741000	278750000	179960000	215540000
I1K570;C6T2W7	0	0	0	0	0	0	49343000	0	0	0
I1LD41;C6T2X8	0	0	0	0	0	0	33131000	0	0	0
C6T2Y2	0	30513000	0	37261000	28369000	0	67305000	25325000	85716000	0
K7L353;C6T336;K7LRE0	657870000	712650000	820790000	452200000	496290000	621240000	694160000	655560000	645510000	753120000
C6T374	328880000	490400000	697430000	382150000	465410000	956410000	1374700000	1.8649e+09	1.5347e+09	2212700000
K7KBN5;K7KBN4;C6T3E5	0	0	22778000	13226000	0	18060000	21268000	29761000	23864000	17335000
I1JFI7;I1JFI8;I1JFI9;C6TGN9;C6T432;I1L7V7;C6T3G2;I1L7V6	66340000	0	85849000	76095000	97672000	86872000	82243000	157800000	121360000	0
C6T3K0	0	0	0	0	0	0	0	0	0	0
I1KZ93;C6T3K3	42390000	0	49317000	48562000	28585000	101140000	0	0	358560000	0
C6T3K6;I1KBM3;I1JXZ5;C6TEQ1;C6TE32	0	0	0	0	0	7048800	0	28520000	46915000	15972000
I1MCG6;C6T3L6	79290000	0	0	77824000	0	0	0	0	139470000	189720000
C6T3N7;I1MEH8;I1M253	0	0	0	0	0	89149000	39076000	130810000	42623000	0
C6T3R4	119680000	122210000	109350000	86159000	119950000	146650000	161260000	278890000	161270000	249170000
C6T3U6	88236000	0	89199000	0	0	93875000	56569000	115760000	111630000	91180000
K7KB53;I1M788;C6TCD1;C6T3X4;Q8H1P4	0	0	0	0	0	0	0	0	0	41619000
I1LN85;C6T3Y4	0	0	0	0	0	0	0	13836000	0	11282000
I1N0F1;C6T3Z7	30934000	20819000	0	68007000	20938000	72903000	55488000	52458000	54065000	60033000
C6T463	145390000	71409000	0	38014000	0	0	0	0	214090000	0
Q9ATY1;P01070;Q39898;C6T488;Q94IA1;Q76B18;A0A172C178;Q9LD16	336390000000	311560000000	359320000000	261030000000	339600000000	323830000000	278850000000	329580000000	327690000000	400520000000
I1M672;I1JJT3;I1JJT2;C6T498	29156000	0	0	0	0	78997000	69425000	0	91710000	77821000
I1K6J6;C6T4A1;I1KP94;I1K6J8;C6SYT7;I1K6J7	0	0	37527000	0	35227000	0	174800000	0	0	106890000
I1KPJ5;C6T4F9;C6T3F0	24936000	121460000	47635000	56233000	75656000	355770000	205850000	84681000	104020000	65319000
C6T4I7;I1NB92	0	0	0	0	0	0	0	0	0	0
I1ND95;C6T4J1;C6SWC8	61597000	0	0	28462000	60815000	103050000	0	87412000	51575000	141010000
I1L918;C6T4N0	0	0	0	0	0	0	13966000	0	0	0
I1M6R4;C6T4P6;K7KBG0;I1M6R3;C6T1B2	83311000	93182000	113980000	52372000	87984000	153180000	172270000	226260000	170000000	186560000
I1M090;C6TMR6;C6TGJ9;C6T4P7;I1KLM0;I1KLM1;A0A0R0H2D1	627260000	563920000	445340000	475490000	209600000	539750000	727560000	878470000	563210000	603450000
C6T4V0	0	0	0	53090000	78176000	0	0	0	0	0
I1LY62;I1MSA4;C6T4X1	0	0	0	0	0	0	0	20024000	0	0
C6T4X6	0	0	0	0	0	0	0	30411000	0	15935000
C6T4Z6	77413000	0	0	0	0	333910000	213210000	483730000	390820000	224290000
I1MM89;C6T514	391100000	200650000	476760000	209060000	309100000	192430000	283330000	291260000	179880000	350760000
C6T518;I1M8K9	54786000	0	39596000	0	17194000	0	321210000	84010000	158270000	46902000
C6T522;I1KG00;K7KMB3	58172000	64688000	81046000	78706000	51146000	106920000	81670000	105300000	101160000	124950000
I1LVQ6;C6T529	0	0	59726000	19453000	0	0	0	0	0	0
C6T530;I1K5L6;I1K5L7;A0A0R0K869;C6SWE2	801900000	409950000	268160000	301100000	429090000	1169800000	690540000	787620000	678340000	240640000
I1JR91;I1JR90;C6T531	35984000	59918000	25626000	14801000	20313000	27001000	33291000	28570000	32025000	31178000
C6T539;I1MV04;I1K0P5	0	0	0	0	0	22541000	20618000	19149000	0	17797000
C6T588	7.6421e+09	7.8591e+09	7.4425e+09	6.6265e+09	9661400000	6.4562e+09	6.2272e+09	7.7931e+09	8.5e+09	6.4351e+09
C6T5B3;K7K4Y1	0	17633000	0	0	0	28890000	0	37625000	26956000	29942000
C6T5C4;K7KSI0;C6SZ03;A0A0R0K263	0	0	0	0	0	0	0	0	0	0
C6T5C9	0	0	0	0	0	0	0	0	0	0
I1JYA9;C6T5D0;Q8GUE3	417060000	0	390580000	467360000	242090000	559840000	519790000	488250000	546680000	690390000
I1MP11;C6T5E4;I1JD99;I1MP12	199500000	0	165120000	36903000	36590000	134950000	0	258150000	285280000	367010000
I1LI06;I1J8M4;C6TMR0;C6T5K7	34761000	33051000	29465000	19708000	35656000	46638000	34599000	0	53958000	56001000
I1M987;C6T5M8	0	0	0	0	0	0	22294000	17105000	0	26376000
C6T5R4;A0A0R0JPA5	63077000	0	0	0	0	0	0	0	0	0
I1KQE3;C6T5U0	397210000	668260000	240630000	128980000	301710000	731980000	781310000	487500000	811930000	326960000
C6T670	53437000	91666000	81129000	0	0	20760000	81337000	123580000	101380000	128710000
I1N4B8;C6T721	61008000	80508000	60443000	58543000	77412000	142190000	117060000	171690000	139530000	138560000
C6T750	0	0	0	0	0	23771000	18538000	21920000	0	0
C6T751;I1LA47;I1JGB5	104620000	77586000	44003000	31582000	25593000	96786000	73078000	134970000	59417000	76681000
C6T763;I1KRD4;C6TLM9;I1K2Z9	58738000	101050000	57518000	0	99037000	88926000	243640000	185810000	279200000	115990000
I1N344;I1L759;C6T795;C6TKK2	93155000	232070000	71663000	18726000	27537000	160590000	35883000	45558000	0	272020000
C6T7E0	0	0	0	0	0	76291000	0	0	0	0
C6T7J5;K7MT91	592320000	641190000	492590000	597990000	769180000	163040000	305820000	182310000	337770000	309130000
C6T7K0	254350000	0	306140000	186390000	0	285580000	448740000	290640000	228340000	0
I1JYF7;C6TMQ6;C6T7Q4	0	0	0	0	0	19686000	36899000	136030000	23110000	0
I1NFY2;C6T7R6;I1LEI7;I1LEI8;C6T9H7	0	0	0	0	24091000	7291800	68874000	11318000	53621000	20244000
I1K6M6;C6T9D7;C6T7T2;I1K6M7;I1K6M4	994740000	1427200000	1.0085e+09	621140000	1.0692e+09	1268900000	1.7435e+09	2552700000	1.8585e+09	2377000000
C6T7U2	510720000	520480000	327820000	386350000	525270000	744410000	1.0144e+09	1303400000	1.018e+09	1224800000
C6T7V3;I1M5B7;I1M5B6	0	0	0	0	0	0	0	0	24805000	45600000
C6T7V6;I1NAD0;A0A0R0EPH6;C6TK33;I1LZA5	60864000	87994000	208380000	122910000	209100000	407140000	329260000	409790000	117340000	336830000
C6T7Y1;K7LD67;I1MDF8;I1M4W2;I1JG11	173420000	0	118700000	0	0	0	0	0	75018000	111130000
I1JB54;I1N4X6;I1L7D4;C6TCF6;C6T7Z6;I1JB55;C6SVE3;I1KWQ7	0	110040000	0	0	0	0	138740000	0	100790000	0
C6T801;I1KA80;I1KA78;I1KA79;I1KA77	0	0	0	8443700	13482000	0	0	0	0	0
C6T871	2697900000	2271600000	2.956e+09	2680900000	2399300000	3.5732e+09	3.834e+09	4841500000	2.0801e+09	4410800000
I1K3X9;Q2TFP2;I1KSD0;C6T898;I1KSD1;I1KSD2	294870000	252520000	359400000	259680000	253490000	252480000	384370000	295360000	298460000	352830000
I1KNS9;C6T8B0	19514000	17951000	0	0	15663000	19563000	0	0	18411000	29086000
I1LS76;C6T8E0;I1KEY3	0	0	0	16381000	40829000	21057000	0	0	20001000	34606000
C6T8F0;I1L431;I1L432	39181000	0	0	34477000	32208000	8146400	70963000	68649000	95520000	48631000
I1MCK2;C6T8I2;I1MCK3;I1M5P0;I1M5P1;I1M5N9;I1M5P2	71216000	84081000	141460000	0	58562000	234990000	226430000	119940000	156540000	236730000
C6T8J1	1091600000	1185100000	1146800000	797280000	587570000	1.8177e+09	2.0375e+09	1.5652e+09	2.0614e+09	2.0734e+09
C6T8K3;I1L6A2;I1N3Z3;C6TM75	429550000	304610000	469990000	393550000	430190000	829120000	636590000	409390000	840550000	974980000
C6T8V8	28661000	0	17005000	27719000	0	0	40957000	0	59030000	79042000
I1N9E6;I1JNR3;C6T9K9;C6T8W5	197440000	139180000	308130000	0	69206000	201450000	361200000	196850000	394160000	540820000
C6TLV6;C6T8X0;C6T5T0;I1JAS0	1363600000	1.656e+09	923360000	921450000	1.0366e+09	2490000000	0	1.5096e+09	1248300000	2585100000
C6T8Y1;C6TIW1;I1JFB7	25267000	19734000	13343000	0	0	19072000	33433000	112440000	2664100000	11516000
I1KPF0;C6T8Y2;A0A0R0JZ96	0	89232000	0	28763000	0	62991000	41222000	175720000	92853000	80384000
C6TIM5;C6T8Y4	36267000	0	54977000	21138000	0	0	29674000	0	82003000	35122000
C6T8Y6	28195000	21752000	19833000	15623000	0	43173000	33985000	39775000	33170000	39438000
C6T8Y7;I1MN82;A0A0R0FYU5	0	26873000	0	0	19478000	7539100	56732000	50187000	107870000	54697000
C6T912;I1KA75;I1JZ89	0	0	0	0	0	26129000	21943000	28427000	0	47786000
C6T918;C6THA0	122380000	89010000	300410000	72111000	70813000	273860000	204270000	254400000	223490000	135440000
C6T952;I1KBN9	0	0	0	99567000	0	300190000	166950000	187930000	399030000	491960000
C6T960	78163000	0	0	0	0	34225000	0	0	0	0
C6T968	681640000	859870000	768320000	756900000	596050000	775040000	1349000000	606980000	726640000	903150000
I1LS55;C6T977;C6TH45;K7M3H5	713950000	762810000	320230000	405230000	534190000	495380000	551810000	880050000	463620000	471380000
I1KUQ9;C6T998;K7KYW0;I1KG93	0	18732000	98666000	0	0	0	0	37302000	0	48723000
I1KRG4;Q9XGS2;C6T9B1	2.0922e+09	2329500000	1421800000	1392800000	1.6217e+09	2405200000	3.1459e+09	3.3718e+09	1.8811e+09	2.0753e+09
C6T9E5;I1MJN2;A0A0R0GXN6	45744000	109520000	53657000	72294000	86197000	138110000	117230000	49559000	127690000	134070000
I1JRE1;I1JRE2;I1JRE0;C6T9H0	0	0	40190000	30756000	30960000	18206000	28291000	42084000	38707000	27787000
I1NDC6;C6T9J5	0	65806000	38842000	19973000	35540000	34390000	0	19600000	0	34775000
I1KU40;C6T9K5;I1KU39;C6TAN4	77978000	169980000	67348000	41991000	90577000	52666000	184360000	225610000	96882000	0
C6T9L0	0	0	0	0	0	0	0	0	0	0
I1K099;C6T9M0	0	106130000	0	0	0	0	0	0	0	126210000
Q9ZTZ3;C6T9M6;I1LHH5	400470000	760800000	1.0052e+09	1137300000	397950000	649550000	899280000	1.8918e+09	674510000	1.764e+09
I1KWV8;C6T9M7;I1KWV7;I1KWV5;A0A0R0J0Z8;I1KWV6;A0A0R0IXZ9;C6TH05	0	0	0	0	0	25756000	0	0	0	34461000
C6T9Y3;I1LBE7;K7LJM6;Q42804	47116000	31124000	25868000	124050000	30215000	86915000	82073000	69505000	77488000	72507000
C6T9Z5;I1M005	23030000000	25649000000	22405000000	21379000000	17491000000	48367000000	53024000000	50895000000	43973000000	52249000000
C6TA09;I1LA40	90799000	0	0	0	101060000	88221000	0	134180000	157210000	108910000
C6TA56;I1MED4;I1MED3;I1M296	0	0	0	0	0	0	0	0	0	0
I1J8X1;I1LHP3;C6TA79;I1J8W9;I1LHP2;I1J8X0	0	26837000	22488000	10612000	0	53645000	23093000	58228000	180120000	133650000
I1JPH8;C6TAE9;I1NA38	22464000	0	0	0	0	45111000	43152000	55711000	71407000	36449000
C6TAJ8;I1K635	0	0	0	38699000	57302000	0	0	55542000	0	68097000
I1L152;C6TCZ6;C6TAQ9	0	0	16151000	0	14831000	31641000	19310000	0	0	0
C6TAT2;Q9FQE9;I1MJ37;C6T1V5;I1KU83	132920000	133080000	84423000	43888000	106250000	60163000	126410000	166340000	102620000	91646000
I1J4S9;C6TAU1;I1L4Z3;C6TJQ6	0	77977000	44873000	90493000	74230000	0	0	0	126500000	0
C6TAU4;I1KZZ6	0	0	0	0	0	26244000	42469000	33258000	0	48658000
I1MBL6;C6TAV3	0	0	0	0	0	25447000	0	0	0	0
C6TAW2;C6SXD3	284040000	332890000	300440000	350030000	173610000	582830000	597360000	1.0136e+09	770920000	636700000
I1N319;I1N318;C6TAW4;A0A0R0LAF9;C6TAZ5	63947000	127180000	58432000	65948000	171400000	71531000	76719000	102010000	220440000	93657000
I1KVB5;C6TAW8;I1KH47;I1KH46;I1KH45;C6TN22	30859000	111240000	0	98426000	29310000	0	81481000	0	44609000	79671000
C6TAX7	291060000	533340000	313110000	288160000	625820000	424800000	590230000	1251200000	469500000	537800000
I1LP54;I1L437;C6TH44;C6TAY3;I1LUJ6;I1M3P2;K7M2L3	0	0	0	0	0	40245000	52106000	0	0	32193000
I1L068;C6TAZ2;Q39824;K7KPN3;I1N6V9;C6TDU7	144350000	204330000	264640000	174060000	189310000	241720000	485760000	325030000	347400000	393600000
C6TB02	0	0	0	0	0	0	5302300	0	0	0
Q9SDZ0;C6TET4;C6TB98;K7KSG5	4.1844e+09	4572900000	3.7187e+09	3.5032e+09	4383500000	2391400000	3.4475e+09	3.5716e+09	2684000000	3.2219e+09
I1L235;C6TBE1	0	0	0	17570000	27421000	0	0	0	51476000	0
C6TBG9;I1NA97	1188700000	1172400000	1193700000	552840000	616450000	785240000	1175100000	2.0285e+09	1415900000	1.5238e+09
I1KNE0;I1KNE1;C6TBI1;I1KNE3;I1KND9	533430000	722800000	645770000	603930000	387120000	861300000	917390000	1361700000	960080000	1129400000
I1KTB0;I1K4S0;C6TBQ0;C6TK34;A0A0R0GE46	133120000	143060000	341100000	383260000	313830000	443990000	916390000	240380000	262260000	612040000
C6TBS0;I1LJG5;I1LJG4	23073000	29256000	23027000	14739000	233110000	46750000	41318000	47827000	159670000	237290000
I1LV79;I1LST6;C6TBU3	598850000	511300000	541430000	407550000	681230000	418260000	656940000	512670000	784980000	903560000
I1LHV3;C6TBU4;I1J8S7;C6TL83	0	89410000	0	0	0	0	0	0	0	107740000
C6TBW6;I1KSX0	157250000	83447000	59010000	0	84334000	129150000	106640000	96126000	238960000	112890000
K7K9X0;C6TBX2	0	0	0	0	0	0	0	0	27351000	0
I1NJ23;C6TBY4	43883000	0	0	0	0	37344000	0	0	0	0
K7LS11;I1LNB1;C6TC08	0	0	0	0	0	0	16251000	24070000	20535000	0
I1MTB4;C6TC20;I1K173	0	0	0	0	0	0	42388000	0	32449000	48921000
K7K9Y7;C6TC54	0	0	0	0	0	0	29645000	25609000	0	40502000
C6TC72;C6T7Z3;I1LMP5;A0A0R0L1G9;I1LMP4;I1JI63	21072000	38280000	24070000	53572000	0	0	0	0	0	133280000
C6TC96;I1MFN6;K7LUU3	200060000	401100000	371860000	147270000	104680000	296740000	299330000	215400000	200310000	432230000
C6TCB6;K7M0M2;I1M0N1	0	0	0	0	0	52628000	62444000	82578000	46208000	0
C6TCC4;I1MQW1	127530000	0	0	54942000	0	123810000	94070000	55129000	126170000	183220000
I1LLR5;C6TCF1	3.7901e+09	5138600000	5440900000	2574200000	4.1472e+09	8.4649e+09	7.8208e+09	8.2207e+09	8792200000	9037200000
C6TCL6;I1MFL0;I1KZW3	0	0	71062000	0	50892000	0	0	0	89842000	0
C6TCN5;Q941G7;P19976;I7CLX5;A0MZ84;Q43757;C6TI81	802330000	253330000	602950000	406740000	570610000	1156200000	668840000	880570000	1190100000	1.6936e+09
C6TCP7;I1MJN7;I1MJN8	91837000	136920000	133880000	34338000	0	198550000	150620000	115550000	217200000	268290000
C6TCQ0;I1J4D5	37874000	81833000	0	0	22460000	0	92499000	88265000	80095000	44620000
C6TCR3	0	0	0	0	0	0	27796000	17362000	0	8451600
C6TCR6;O48642;I1NH02	2509300000	2561400000	2448300000	1123800000	1.6926e+09	1.6724e+09	3.1524e+09	3.3414e+09	3.062e+09	2887200000
C6TCS2;I1JQG2;K7KG80	0	0	0	0	0	0	0	0	0	41272000
C6TCW0;A0A0R0IZU0;K7MQF1;K7LAF0	0	0	24777000	0	0	0	0	0	0	0
I1LLC6;C6TCX8	47117000	64701000	45295000	89201000	39849000	90022000	211790000	89406000	187150000	139190000
C6TD38;A0A0R0H7E5;I1LUT8;C6SWY7;C6SXL2;C6SVU1;A0A0R4J532	0	0	0	0	0	102690000	103470000	68663000	174790000	103490000
C6TD94;I1J637	0	0	0	0	0	0	0	0	0	0
I1M6F0;C6TJC3;C6TDC0	0	0	0	0	0	17549000	24243000	16592000	15226000	11167000
Q9FEZ7;I1MN72;C6TDL5	1182700000	1.7376e+09	942770000	1302300000	1190000000	1320800000	1.6948e+09	1.9376e+09	1.8811e+09	1181000000
Q9FQD3;C6TDL9	0	0	0	0	0	126340000	154140000	200490000	152730000	136480000
I1NC74;C6TDP9	66426000	73309000	95240000	30342000	60637000	187550000	189410000	230750000	105990000	282940000
P62163;C6TDT8;I1N8I7;C6T4C0;K7LX92;A0A0R0EIV3	733980000	890230000	876120000	743350000	725390000	1263600000	1301300000	1349200000	1227400000	1264300000
Q5F2M9;C6TDZ0	16279000	20833000	26578000	15284000	12377000	22318000	50871000	29723000	35100000	36579000
Q9XES7;C6TE25;I1LNN8	553800000	340070000	851700000	976220000	942060000	2729900000	2152200000	2.1073e+09	3.2061e+09	2.9821e+09
C6TE39;I1M6V9	0	0	0	0	0	0	0	0	0	0
C6TER4;I1MMK6	0	36276000	0	0	22808000	50127000	0	0	37345000	74454000
C6TES3	0	0	0	0	0	31052000	0	0	45375000	53221000
C6TEW0	0	0	0	0	0	16559000	14602000	14371000	0	62944000
C6TEZ3;I1L9F5;K7K9Q0	0	24818000	0	0	0	67015000	0	23666000	37068000	47392000
C6TF12;A0A0R0JUY6;I1KRN4;I1KRN3	0	0	0	0	0	0	0	78811000	0	27570000
C6TLC0;I1ME40;I1M2J1;C6TF34	0	0	0	26405000	32628000	24210000	0	0	33454000	58493000
C6TF65	271940000	406170000	1.6136e+09	274410000	313390000	83133000	105220000	165290000	97657000	131970000
C6TFA8;A0A0R0H3H7	0	20911000	24071000	13021000	0	0	0	0	0	18841000
C6TFC7;I1L2H4	1377800000	1101300000	1.6022e+09	666610000	723760000	1.5762e+09	1372500000	1.6413e+09	1.8902e+09	2530900000
C6TFE2	156540000	85770000	165640000	37684000	98344000	546250000	559280000	532650000	509190000	467990000
I1LFQ4;C6TFE6	42505000	0	0	0	0	51706000	52709000	38448000	67340000	38983000
C6TFG0;I1JWW7;I1JZQ6;C6SW41;C6T193	766310000	645010000	885590000	677090000	729330000	830570000	536190000	1.5341e+09	1333000000	529670000
C6TFI8	263380000	90841000	85962000	54694000	0	56670000	79363000	174240000	68330000	66919000
C6TFL8	0	0	0	0	0	0	0	0	31710000	0
C6TFM7;I1NAI6;A0A0R0KL47	253150000	480370000	682700000	209750000	331960000	595770000	488920000	1110100000	718570000	641640000
C6TFR0;I1KB94;I1KB93;I1KB92	250010000	257530000	182250000	138460000	240500000	192790000	136210000	234970000	198470000	213740000
C6TFW4	0	121650000	106570000	0	137180000	197770000	208040000	412250000	289200000	427330000
C6TFY7;C6SZ55	42658000	41208000	30229000	0	82719000	54089000	67160000	63198000	39431000	96415000
C6TG24;I1LJD2;K7LSZ2	28336000	11508000	0	13650000	23643000	78115000	114710000	26618000	86429000	7848100
I1LJ76;I1KSJ8;I1K449;C6TG28;I1LJ78;I1LJ77;I1K448;I1LPY2;I1LJ75	0	0	0	0	0	0	6036400	0	0	0
Q42800;C6TG34	0	0	0	0	0	97019000	49072000	81246000	89801000	71588000
I1MZ01;C6TG44;I1LMU3;C6TLG6	160730000	146700000	113820000	66036000	306680000	151440000	406990000	504880000	278990000	470530000
C6TG81;I1MEF8	0	24954000	0	18128000	0	0	0	72882000	0	0
K7KSB8;I1K708;C6TG85	0	0	0	10757000	0	0	0	0	0	0
C6TG92;I1L3L1;C6TN05	0	0	0	48228000	59887000	0	0	75149000	101150000	0
C6TMD6;C6TG97;I1K1X5;C6T4I5	0	0	0	0	0	286590000	252680000	222400000	228170000	422750000
C6TGA6	2188500000	2331400000	2.0166e+09	1.5169e+09	1409500000	2653400000	2675400000	3.6797e+09	4.1834e+09	2.9211e+09
O49016;O49013;Q6S9W0;I1LIL5;C6TGA8	235420000	226590000	0	163220000	68767000	59232000	114470000	143460000	0	191670000
I1L3K8;C6TGB0	0	0	0	0	0	68039000	0	32370000	0	35267000
I1JTB8;C6TGC6;I1JTB9	433650000	531360000	626240000	649860000	271710000	651830000	667560000	631900000	529730000	756460000
C6TGC7;I1JI22;C9WSW4;C6TH97	0	0	0	0	0	0	0	0	0	0
I1MTU1;C6TGD9	594690000	886990000	805080000	514580000	633870000	959430000	1356100000	1317500000	1167400000	1.5053e+09
C6TGE9	0	0	18348000	0	0	21787000	26117000	0	28356000	0
I1K970;C6TGF3	430790000	302290000	288690000	387970000	354550000	463650000	564510000	559010000	555910000	520170000
I1LK56;I1LK55;I1LK53;C6TM96;C6TGI0;I1M4T8	0	0	0	0	0	0	23476000	40432000	28874000	13284000
I1LS33;C6TIE2;C6TGJ4	37746000	0	0	0	0	335840000	91768000	255750000	297820000	421550000
K7MUH2;C6TGK9	0	0	0	0	0	0	0	0	18938000	0
I1MK36;C6TGR3	53194000	62917000	58623000	0	45974000	113490000	131120000	224090000	162050000	63266000
K7MB75;Q9MAX8;C6TGT0;Q9MAX7	100330000	0	76810000	36762000	31580000	155580000	0	104190000	125000000	193900000
C6TGU0	0	0	0	0	0	0	0	0	122340000	0
C6TMT4;C6TGU2	259640000	541850000	365510000	321510000	416510000	881310000	813620000	1126000000	647970000	1089700000
C6TGU6	0	0	0	0	0	0	25875000	0	0	28970000
C6TGW1	613450000	1323000000	1274300000	522870000	497250000	1.05e+09	1088500000	1.7517e+09	808390000	1371900000
I1KJW0;C6TGW4;I1J4B5	39032000	38865000	0	0	0	92680000	77450000	90114000	94253000	95259000
P22177;C6TGY7;A0A0R0IWL2;I1N036	0	0	0	0	0	104150000	171190000	72151000	134030000	67081000
C6TGZ7	666650000	304830000	703600000	1.0068e+09	389450000	287350000	1258200000	372710000	176390000	157700000
I1N570;C6TGZ9;C6TJ78;Q96445	0	99437000	97718000	167600000	0	0	0	135820000	263990000	83405000
C6TH16	0	0	0	0	0	45091000	54779000	0	67027000	57588000
C6TH20	18492000	0	0	0	0	0	0	0	0	0
C6TH59;I1KTZ5;I1MJB1	754250000	348400000	243670000	228050000	340860000	1210600000	815690000	662640000	887630000	476170000
I1MR81;C6TH90	56994000	114980000	60432000	89193000	58930000	211720000	211010000	109970000	534770000	396110000
C6THB8;I1K0B3;I1MUQ1	0	46493000	25247000	0	0	101820000	40825000	58311000	90383000	79658000
C6THB9;Q9SWB5;I1LRM2;I1LU10	129000000	34160000	77318000	44442000	191400000	150660000	54575000	192500000	190930000	181330000
I1JRM7;C6THC7	0	0	0	0	60445000	298770000	15655000	22768000	18173000	246520000
C6THD1;I1LQP7	0	0	0	0	0	21152000	0	0	0	0
C6THE6;C6TB63	0	17115000	15121000	17786000	0	0	0	0	23060000	19846000
C6THH3;I1MCM4;I1M5M5	0	0	18200000	0	0	0	0	0	0	0
I1KBC0;I1JY81;C6THI5;I1KBB9	0	0	0	25041000	0	0	0	0	0	0
I1MMF8;K7MG92;I1KWX1;C6THI8	0	0	0	0	0	0	0	0	0	0
I1MM44;I1JMB4;C6THM8	0	0	0	0	0	0	28112000	39220000	53150000	0
C6THU0;I1M0D1	45176000	58316000	40431000	43423000	0	0	0	74067000	68273000	79454000
I1MFU1;C6THU1;A0A0R0FZN4	195770000	59651000	31764000	194560000	98816000	551030000	442530000	447730000	219590000	501580000
C6THV7;I1K1F4;C6TKA3	77314000	32114000	0	51174000	0	35545000	35571000	0	30231000	168130000
I1K364;I1K363;E6Y2N1;K7KQ02;I1KRI3;C6THW6	14187000	18944000	0	0	0	31362000	34374000	34458000	0	30768000
I1M3B1;C6TLE0;C6THW8;I1LUY8;Q9FYX7	83175000	94598000	89027000	48208000	143560000	46781000	46516000	0	53925000	48003000
C6TI16;I1NBB0;I1JQQ6	0	0	0	0	0	0	28213000	39033000	59228000	38469000
C6TI49;I1LXN6;I1JMN8	22387000	0	28888000	0	28697000	46033000	0	0	0	27261000
C6TI51	0	0	0	259830000	70461000	0	243410000	0	0	332410000
C6TI54;I1K974;I1JUQ4	0	75984000	53998000	38883000	0	186570000	506910000	246600000	211320000	258960000
I1LZ92;C6TI56	37734000	28285000	45010000	24424000	61083000	64854000	65049000	67154000	56434000	67055000
I1NGI9;C6TI64;A0A0R0HYF9;I1LE22;I1NGJ0;C6TIB6	327460000	328420000	507190000	304120000	338680000	500370000	537070000	1.042e+09	763150000	655320000
I1LVU0;C6TIQ6;C6TI92	0	7637900	0	21398000	31744000	12011000	0	0	19398000	0
C6TIC4;I1KI22;I1MKQ3	433190000	230740000	211610000	250970000	263020000	300940000	224510000	293070000	300710000	216620000
C6TID1;I1MUT2	1.0663e+09	1.0272e+09	990120000	678870000	831170000	932460000	892030000	994030000	1379900000	1.463e+09
C6TID4	167870000	122860000	45711000	80347000	259440000	304890000	290830000	342600000	175660000	385940000
C6TIE9;Q8LJR6;I1M2Z5;C6TM07	235780000	47897000	49531000	101350000	128880000	40324000	45446000	199760000	182250000	117450000
I1JIU5;C6TLT7;C6TIF1;I1JIU4	0	0	0	0	0	0	0	0	27000000	54398000
C6TIG2;I1JCZ8;C6TM59;C6THW5	0	0	0	0	0	0	0	21346000	0	0
I1J574;C6TII8;I1JC44;I1JC43;C6TGV7	0	0	0	23975000	71432000	0	91791000	32296000	63854000	68495000
I1JEH1;I1J630;C6TIL1	0	0	0	0	0	0	13731000	15092000	0	0
C6TIN6	41025000	0	0	34300000	25556000	92969000	113350000	71885000	80445000	130530000
C6TIQ5	145540000	225590000	153310000	265970000	84074000	159970000	172630000	250850000	222050000	260250000
C6TJ17;C6TIQ7;I1N7F4;I1K147;C6TKJ4;I1K146	40251000	42927000	0	37643000	45271000	129040000	97086000	90786000	78224000	76985000
C6TIQ8	0	0	0	0	0	0	0	0	0	0
C6TIR2;Q6LEG8	2.9204e+09	2661900000	2.9885e+09	1.8915e+09	2452400000	4471500000	5191300000	5085800000	2.9377e+09	6.3303e+09
K7LSQ5;I1LPJ8;C6TIV7	0	0	0	0	0	0	0	0	0	0
I1NFR3;C6TIW0;I1LEQ9;I1LEQ8;A0A0R0HCG5	0	32153000	31003000	26438000	89279000	0	226750000	144610000	183100000	0
C6TIY1;A0A0R0KU36	0	63787000	66578000	0	0	126640000	93028000	125930000	84013000	142760000
I1K354;C6TIY9;I1M6N8;I1JJC4	0	0	0	0	0	0	32105000	0	0	0
I1MM36;I1MM35;C6TIZ2	0	0	0	0	0	0	0	0	0	0
I1JAV0;C6TJ08	95798000	102840000	182140000	68986000	114340000	290460000	346000000	213550000	305290000	186600000
I1LTR4;C6TJ33	36660000	35090000	18768000	22613000	28270000	48118000	63200000	75496000	42179000	53471000
C6TJ91	0	0	0	0	0	11864000	0	0	21935000	0
I1LY10;I1LY08;I1LY07;C6TJB3;I1LY05;I1MSG0;I1MSG1;I1MSF8;C6TND8;A0A0R0FHA5;C6TAV8	289340000	332650000	469990000	346060000	278630000	291220000	447660000	523820000	478540000	483290000
I1LU40;C6TJB9;I1LU39;I1LU38;C6T0D7	53094000	306580000	68872000	0	69722000	22936000	244380000	285250000	332930000	406740000
I1N860;C6TJC4;I1N859	0	0	0	0	0	0	29508000	0	0	0
C6TJD3;Q39836	1.0711e+09	1.8598e+09	1387100000	1.0594e+09	1165100000	710560000	863650000	918730000	925410000	1416600000
I1LK44;C6TJD5;A0A0R0HQ60;I1LK45	0	0	0	0	0	0	0	0	0	0
C6TJF9;C6TN80;A0A8H6JXL3;A0A8H6KIE5;C6SZF5;I1M812;I1JI35	0	0	0	0	0	45017000	0	0	0	0
C6TJG0;C6TNA3;I1L1T1	522360000	591530000	459440000	471140000	512270000	532520000	514890000	496780000	463530000	721090000
C6TJH0;K7MAQ4;I1M136;C6TEA4	71350000	0	0	59204000	41904000	96772000	105110000	96337000	69407000	69214000
C6TJH2;C6SXA3	1.5203e+09	1.8255e+09	1.5176e+09	1167900000	1225200000	2242500000	2194900000	2852900000	3.0436e+09	1.8862e+09
I1L530;C6TJL2;C6THL8	80643000	28761000	62619000	75392000	0	122910000	246310000	108260000	77206000	83745000
I1K335;I1K334;C6TJN4;I1K333	0	0	0	0	0	30244000	0	0	0	0
C6TJP3;Q9M4R7;I1L735	0	0	0	0	0	10252000	0	0	0	8377700
C6TJP4	0	0	0	0	0	0	0	0	0	0
I1K6C1;C6TJU1;I1KPH4;C6T1S8;I1KPH3;I1KPH2;I1K6B8;I1K6B7;C6SX09;A0A0R0K416;I1KPH7	88630000	0	0	57980000	72584000	118590000	172840000	187440000	177260000	145800000
I1LYP8;C6TJX1;I1LYP7	0	0	0	0	0	0	0	0	0	0
C6TK22	0	38117000	42622000	33311000	0	0	23478000	0	0	0
I1N0T5;K7MR25;C6TK46;Q58J24;K7MAR0;I1M125;A0A0R0FZY1	0	0	0	0	0	0	0	0	0	34874000
C6TKB0	0	0	29113000	0	0	77940000	102520000	87927000	77154000	71719000
C6TKC0	124280000	0	141560000	98762000	0	0	0	0	76846000	90498000
C6TKD5;I1KDJ8;I1KDJ9	0	0	0	0	34046000	31221000	0	0	0	0
C6TKE3;I1JYS5;I1KAR6	0	28948000	0	0	0	82083000	96459000	143280000	62839000	0
I1J717;C6TKI4;I1JLZ4	0	0	0	0	9835200	0	0	0	90501000	0
I1L6A3;C6TKJ1;A0A6S5ZYU0;I1N3Z2;C6TCJ4	0	0	0	45806000	36643000	0	70882000	88792000	68435000	51362000
C6TKK5;C6T7H0	514050000	435740000	54738000	31251000	40292000	130370000	119250000	130920000	637180000	59078000
I1L7P0;C6TKM4;I1JBF7;I1JBF6	0	0	0	35491000	0	20284000	31693000	21750000	0	24408000
C6TKQ3	632760000	530380000	388730000	293590000	362330000	808980000	956780000	1348800000	921230000	928600000
I1MH87;I1MH86;C6TKT3;I1L1J6;Q39892;I1L1J5;C6TGG3;I1L1J4;I1L1J3	75789000	56186000	49776000	92163000	33065000	39742000	46446000	61048000	90548000	83266000
I1M214;I1M215;C6TKV0;I1MEL2	0	0	0	0	0	0	0	0	0	0
I1KJ84;C6TKV3	33111000	58239000	23621000	0	26515000	30216000	58389000	91763000	55081000	0
C6TKV8;Q96452;C6T7G3	307680000	443200000	283260000	157650000	205930000	546110000	265570000	260950000	431860000	331500000
I1NFE2;I1LF04;C6TNN7;C6TKX3	39497000	0	0	0	0	24264000	0	0	26144000	31600000
C6TKZ2	66594000	92191000	0	28091000	38942000	240580000	284670000	322590000	277120000	338320000
I1LHR9;C6TL02	0	0	0	91234000	0	241180000	0	117840000	0	0
I1L540;I1J4L6;C6TL29	20158000	0	0	0	0	38483000	27435000	20796000	29049000	0
K7L5F2;C6TL39;I1MDV8;A0A0R0JUA4;A0A0R0JU24;K7M9Q4;K7L7E6	26689000	0	6424300	0	0	0	5766100	0	0	0
C6TL93;I1KQM0;I1KQM1	30960000	17660000	0	0	14058000	26432000	32755000	67315000	39485000	21690000
C6TLA9;I1JZ49;I1KAB0;A0A0R0GMC0;A0A0R0GHT0;A0A0R0GDQ5;A0A0R0GN87;I1MA57;I1JFT5	0	53976000	0	0	12575000	0	0	0	0	0
C6TLC2;I1JVP6;C6THN2;C6TDJ3	0	0	0	99208000	87109000	113460000	185230000	330020000	299650000	293470000
C6TLE4;F2XF89	35766000	130970000	182820000	167690000	224730000	194430000	238100000	179220000	205920000	110790000
K7L6N1;C6TLI8	0	0	0	0	0	0	0	0	0	0
I1KC47;I1JXI9;C6TLJ9	383000000	130400000	305050000	172040000	64733000	491180000	369150000	299980000	477270000	352120000
I1KP69;I1K6N2;C6TLM5	0	22536000	0	0	0	190850000	0	63026000	28507000	0
I1NIE5;I1MQC8;I1L3P5;C6TLQ4;K7LK09	98894000	26482000	0	0	0	20705000	129330000	69412000	34108000	0
I1M643;C6TLS1	0	0	0	0	0	61673000	0	0	0	0
C6TLS9;C6TA47;I1K9N8;I1K9N7;A0A0R0JED2;I1K9N5	73208000	320050000	131290000	101540000	108970000	286830000	228500000	131210000	371330000	184020000
C6TLT3	1.5195e+09	1.8376e+09	1.6531e+09	638750000	1.8218e+09	1.6977e+09	2477800000	1250600000	2356900000	2.0728e+09
I1MQN7;C6TM01	0	0	0	0	0	43676000	0	46133000	0	49245000
I1L6T8;C6TM29	0	46468000	0	42257000	0	214650000	122670000	232970000	125680000	157460000
I1J8H0;C6TM81	0	0	0	0	0	0	0	0	0	12579000
C6TMA8	824890000	1303900000	738910000	387620000	881110000	1082600000	1.061e+09	1322100000	1427700000	1277200000
C6TMB1;I1L0V0;Q02226	0	0	0	0	0	29264000	0	0	0	15796000
C6TMB5	0	114110000	231370000	0	0	117150000	115010000	115810000	88197000	98161000
C6TMC4	0	0	0	32969000	0	20397000	0	0	32277000	0
I1M8E4;I1M8E3;I1L2Q5;C6TMC5	0	0	0	0	0	0	0	8239800	0	0
C6TMI3;I1N7Y6	0	28677000	55272000	0	0	83163000	120710000	185050000	176500000	195230000
O04720;C6TMK3	31277000	0	57226000	0	0	0	24591000	0	57853000	0
I1MXC0;I1MXB9;C6TMK9;A0A097PNA4;K7MNH4;I1MXC1;K7MNH3;K7MNH2;I1M915	0	0	0	0	0	38699000	36865000	73060000	45484000	68349000
I1M9G9;C6TML0	27272000	0	0	0	0	41403000	0	16486000	0	0
I1K1X3;I1K1X2;C6TMM7;C6SW69	0	0	17101000	0	0	0	0	0	0	14457000
C6TMV9	2575400000	2462100000	2.072e+09	1.7237e+09	1.983e+09	5150000000	5478000000	5291500000	4888000000	5223900000
I1LQK7;I1LJX8;C6TMZ9	0	0	0	0	0	0	35540000	0	0	0
I1MYI8;C6TN36;C6TD56;K7MPA8	1.7761e+09	2576400000	2.0401e+09	2359900000	3.6255e+09	4.1379e+09	4295300000	3.4657e+09	4.2764e+09	3.4675e+09
I1K0L7;C6TN55;I1MUY0;C6TNB6	105010000	234760000	86577000	109160000	117790000	311430000	313030000	290100000	184060000	508010000
I1MNV1;C6TNA5;I1MNV0	0	0	0	0	0	0	20157000	0	0	0
Q948P5;C6TNF0;I7CBU1	65735000	102490000	88475000	57703000	69713000	77329000	57120000	73288000	94474000	113760000
I1LIP5;C6TNH2;I1LIP7	18818000	13455000	0	35643000	20583000	88611000	45649000	50718000	71233000	247400000
C6TNR9;I1LY75	0	0	0	0	68606000	0	0	32749000	0	0
C6TNT2	844320000	1.0071e+09	891940000	361210000	362490000	1381500000	1380200000	1213800000	1273500000	1.4811e+09
C6TNT7;F6KBT4;F6KBT6;F6KBT3	0	0	0	46532000	0	0	0	0	31009000	0
I1JAE3;C6TNT8;I1JAE4	327040000	466730000	289370000	523600000	381390000	1.0468e+09	1119500000	870060000	1417000000	1.6937e+09
C6TNV4	0	42777000	119130000	24709000	27588000	54704000	23478000	45407000	102450000	36246000
C6TNV6	0	0	0	0	68831000	0	0	0	0	0
C6TNW7	25877000	0	0	0	0	0	0	0	0	0
C6TNZ4	0	0	135500000	57271000	43461000	0	0	386500000	148800000	177550000
I1JHM4;C6TP03	137290000	101350000	162430000	95357000	86159000	220190000	194810000	274350000	150490000	531020000
C6ZHS3;C6SY82	113100000	213190000	98669000	48388000	88797000	105550000	96514000	0	136080000	192970000
C6ZHS4;I1KCW5;I1JWR4;C6SXH6;I1JE98;I1J5V9;C6SVG2	1.5703e+09	2799100000	2269500000	899250000	1288900000	2562700000	2167800000	2.1095e+09	2.953e+09	2236900000
Q2TUV6;O04874;C6ZQJ7;C6T2R8	0	0	0	0	0	0	0	0	0	0
C6ZS00	91302000	171270000	140270000	109290000	85299000	304450000	485470000	656890000	314390000	413030000
CON__P00761	128250000000	134600000000	127720000000	107760000000	145900000000	174360000000	231280000000	203140000000	198300000000	220800000000
CON__P04264	699160000	823310000	843760000	740930000	720520000	727740000	547070000	208890000	755120000	264110000
CON__P13645	511540000	530210000	637080000	652280000	356350000	533120000	428330000	196470000	834020000	577370000
CON__P35527	41604000	0	106680000	173650000	67319000	34042000	85662000	58773000	29069000	161410000
CON__P35908v2;CON__P35908	117950000	106930000	114970000	112590000	140190000	139480000	117020000	120110000	152610000	44342000
D2DJQ5;I1K5I3;G0WJI4;I1KQD8	17654000	21705000	0	0	0	68596000	27939000	32770000	59015000	77275000
D2DKE6	0	265920000	0	281950000	0	0	255710000	404060000	232210000	514510000
I1NA94;D2DKE7;C6TA11;A0A0R0EPL0;K7MZ15;I1JPM6	21316000	115340000	30601000	168890000	112900000	122430000	38369000	132620000	432510000	289460000
D6C4Z9	247570000	487090000	436220000	170260000	162890000	574480000	361260000	693670000	351780000	290520000
D6C500	880760000	880690000	768380000	934240000	916870000	770120000	555390000	696440000	874740000	705850000
D6PAW4	38730000	62161000	46881000	0	99701000	0	0	19915000	13999000	17923000
I1KVU0;I1KG34;D7EYG6	294220000	250550000	447820000	271070000	271540000	815800000	873120000	490060000	627040000	909910000
I1K9V8;E9KNA4;I1K9V7;I1JVB9;I1K9V9;I1JVC1;I1JVC2;I1K9W0	2.0508e+09	3.1996e+09	2.0735e+09	1.5861e+09	2325200000	3.8471e+09	4.1433e+09	3.5693e+09	3.4614e+09	4.1101e+09
E9KNA5;C6TJ38;C6TCU1	0	0	0	0	10727000	0	0	0	0	0
E9KNA7	0	0	0	0	0	27750000	0	0	43127000	0
E9KNA8	0	0	0	0	0	0	0	0	0	0
F7J077	51022000000	55240000000	46396000000	58654000000	81990000000	54631000000	55021000000	57018000000	60563000000	49546000000
I1KS65;F8SMB9	3.3532e+09	3.253e+09	3.5772e+09	2329600000	2.923e+09	5061600000	4.2259e+09	5337900000	3.7185e+09	4764800000
O22121;F8WQS0;Q93VL9	0	0	0	0	0	25110000000	29761000000	31231000000	28201000000	35270000000
Q50JD8;F8WQS1;P25974;C6T9L1	554400000000	610120000000	636360000000	595250000000	649130000000	558840000000	573070000000	582750000000	622490000000	646660000000
F9W2W3;K7KHN1	0	0	32421000	0	0	31449000	0	0	18064000	0
G3E7M9;C6TM48	2727100000	3.6482e+09	2.9235e+09	2279000000	3.4162e+09	1.6558e+09	2621900000	1.8273e+09	1.7833e+09	1.6709e+09
I1L1H3;I1MH75;G3E7N1;I1L1H2	0	0	0	22204000	28249000	0	0	0	0	55569000
G7YZH4;K7MPH5	51721000	56822000	0	0	50852000	68738000	72405000	0	0	0
G8FVT3;I1N627;C6SZW1	78336000	95088000	73221000	56482000	86421000	141750000	250220000	226640000	134360000	260810000
H2D5S3;I1L7H7	351360000	357350000	206830000	167020000	268980000	345290000	388010000	269610000	475690000	287340000
I1J495;K7LAV7;I1KZF7;K7LAV5	0	0	0	0	24375000	0	0	0	0	0
I1J4I1;I1J4I2;I1KPW6	36220000	0	0	22733000	0	51916000	35197000	35355000	21555000	0
I1J4J8;I1MM09;I1MM08;I1J4J6	25813000	82350000	31429000	0	34819000	0	0	40352000	0	48791000
I1MM02;I1J4K6	0	16168000	11264000	0	0	16616000	21974000	17544000	12810000	29928000
I1J4S3;I1J4S4	88036000	0	74581000	33754000	30438000	0	0	93159000	0	0
I1J4X9	26615000	35579000	35015000	0	0	0	0	185770000	0	0
I1KX93;I1N1M0;I1J525	0	0	0	0	0	0	0	0	0	0
I1J582;A0A0R0ICD7;A0A0R0GZE2;C6TL41;I1L5T1	0	0	45812000	46572000	42308000	0	0	0	0	0
I1J5A5;I1JC17	0	0	0	0	0	10157000	0	18740000	8430000	0
I1J5B4	93163000	119430000	116820000	529150000	162250000	776320000	377080000	225100000	158010000	518880000
I1J5P9	49258000	52159000	86638000	52917000	99195000	130670000	302140000	127380000	285650000	165630000
I1J675	57612000	74166000	66805000	0	97180000	20989000	86232000	35361000	159110000	33427000
I1KX26;I1J6C5;I1KX25;I1J6C3;C6TA02;A0A0R0L8V6;A0A0R0IT22	0	0	0	0	0	0	0	11333000	0	12541000
I1J6K4	420210000	224210000	297620000	292170000	570340000	832290000	664070000	710400000	585730000	725400000
I1J6Z7	346300000	483050000	422500000	403610000	400460000	234440000	504910000	462170000	296180000	95049000
P12460;I1JLU8;I1J752;C6TIX6	0	0	0	0	0	0	0	0	0	0
I1J770;I1JLR9;I1J769	0	0	0	0	0	0	0	0	0	0
I1J7G5	2.0824e+09	2425000000	2212500000	1.6084e+09	2436200000	2.0248e+09	1.8797e+09	2554300000	1.6036e+09	873720000
I1J7H3;Q94IC4;I7ARP9	918550000	1287300000	821120000	765780000	1094400000	1.4838e+09	1363800000	2.118e+09	1.895e+09	1121500000
I1J7U9;I1JKP7	10163000	13387000	0	0	8323500	94355000	17337000	82411000	33386000	31880000
I1J882;I1LIF9;I1J881	0	0	0	0	0	52192000	0	24336000	0	0
I1LI96;I1J8D7	0	0	0	0	0	38140000	15886000	26210000	44536000	16051000
I1J8H1	738000000	573930000	798200000	562540000	529020000	1.6524e+09	1284500000	1.627e+09	1354600000	1.7459e+09
I1J8K3;I1LI24;I1J8K2;C6T7C4;C6TGJ3	0	0	117320000	105020000	25466000	166700000	117780000	287880000	0	188720000
I1LI05;I1J8M6	31739000	0	0	0	0	21552000	0	23425000	13395000	26457000
I1J8U0	0	0	0	0	0	66931000	0	65089000	0	0
I1LHR8;I1LHR7;I1J8V9;I1J8W0;A0A0R0LCB5	103520000	0	203060000	159630000	66668000	327800000	197390000	222240000	49394000	366660000
I1LHH6;I1J937	0	0	0	0	0	0	21037000	22613000	0	27504000
I1J9Q7	0	0	0	33690000	158560000	649870000	811080000	736200000	525040000	464840000
I1J9Y0;I1J9X9;I1J9X8;I1LGM2	481550000	968730000	398100000	592880000	280540000	713890000	643100000	575870000	476210000	468280000
K7K527;I1J9Y8;I1LGL5;I1LGL4	0	0	0	0	0	71977000	0	45418000	0	0
I1LGD6;I1JA95;I1LGD7;I1LGD8	1424800000	2.1306e+09	2194600000	1190500000	1330500000	1.9658e+09	2209600000	2892100000	2.9313e+09	2568000000
I1JAF7;I1LG61;I1LPD4;I1LPD3;I1LIM0	0	19220000	0	0	0	53728000	67173000	0	0	30771000
I1JAU2	112220000	67633000	163820000	56258000	242680000	96402000	260960000	321030000	307590000	195330000
I1JAY8	169080000	63151000	172040000	45038000	99250000	0	189300000	267530000	104120000	67310000
I1NCV0;I1N583;I1JDM8;I1JB31	0	0	0	0	16833000	0	0	26324000	24959000	0
I1JB64;I1L7G4;C6TN99	0	24172000	19130000	0	0	25812000	64882000	0	32397000	28520000
I1JBG1	199130000	321940000	255360000	183760000	224050000	646390000	632450000	488120000	445640000	289050000
I1JBS3	0	0	0	10295000	0	0	22311000	33252000	0	0
I1JC08	0	0	0	29253000	0	17032000	0	0	0	0
I1JCB6;K7K6E6;Q9SDY6	0	80252000	175080000	224620000	53710000	116350000	31800000	0	30827000	139050000
I1JCG0;I1JCF9	0	0	0	0	0	0	0	0	0	0
I1JCQ0;I1MNG0;K7K6M5	0	0	0	0	0	23647000	0	14812000	28275000	56802000
I1MNR1;I1JD21;C6TD12	0	0	0	0	0	0	0	0	8710200	10283000
I1JD52	0	20099000	0	0	29356000	88885000	48262000	26406000	82075000	95811000
I1JD96	0	0	27031000	19017000	0	0	0	0	0	0
I1LGB7;I1LGB1;I1JDH6	2568000000	2.1431e+09	2392700000	1.7914e+09	2296200000	3.0055e+09	3.3312e+09	3.3935e+09	3.9029e+09	2719200000
I1JDR2	157140000	222980000	488580000	491610000	70720000	828620000	735440000	933050000	707940000	825760000
K7K7E0;I1N505;I1JDU3	0	0	0	0	0	0	0	0	0	0
I1KM19;I1JE09	210360000	228350000	194030000	147450000	152090000	0	331930000	342820000	300130000	323580000
I1JE12;I1KM25;I1KM24	0	92406000	0	173740000	13904000	416800000	0	144070000	285170000	364090000
I1JE17	396110000	579420000	228450000	177070000	117850000	346280000	840280000	862550000	665420000	797100000
I1JEI0;C6TJC8	378870000	598030000	551470000	526280000	506800000	806630000	1283400000	961390000	965780000	1149700000
K7K832;I1KM07;I1JET4	0	0	0	0	0	0	0	0	37339000	0
I1JEU4;I1KLZ7	0	0	0	0	0	0	35421000	0	0	0
I1JEV3	40517000	42947000	0	0	0	0	0	0	0	19767000
P48640;I1JF43;Q9M7Q1;I1L899	43583000	68272000	33204000	0	0	75356000	11930000	68448000	30403000	51916000
I1JF86;Q84V19;Q9SP11;C6T7Y4	41657000000	49758000000	47116000000	39502000000	34456000000	36747000000	41520000000	37085000000	48837000000	42860000000
I1JFL5;C6TB80	371840000	348030000	260450000	160680000	219720000	363460000	346400000	338160000	243180000	251430000
I1JFS9;I1N0T6;C6TF21	0	0	20034000	0	0	38810000	0	0	68976000	47826000
I1JFW7;I1JFW6	0	0	0	0	0	0	159060000	156520000	182220000	0
I1JFX0	2254200000	2550800000	1.515e+09	1.9954e+09	2.0064e+09	3.2396e+09	3.0755e+09	3.7914e+09	3.0315e+09	3.3319e+09
I1JGB2;C6TB50	339260000	265720000	228890000	299470000	318420000	530720000	870550000	697150000	747540000	784840000
I1L9G9;I1JGK9	84030000	92997000	93160000	0	0	0	0	93504000	0	0
I1JGN1	0	0	0	0	0	0	0	20274000	0	0
I1JGP8	450620000	525410000	384550000	299540000	386530000	464810000	270500000	579170000	498470000	567190000
I1JGR5	1.4959e+09	926400000	1.0563e+09	1243600000	1.4961e+09	1.7524e+09	1.8019e+09	1.6218e+09	1397400000	1.6026e+09
I1JGY9	44923000	34614000	27322000	30293000	28810000	387840000	278710000	200050000	367100000	190460000
I1JH86;C6T8D8	2429200000	2495100000	2223000000	1.8542e+09	2264300000	3.9855e+09	2819700000	4424100000	3.4082e+09	4582300000
I1JHJ8;I1MBI6	0	0	0	0	0	12989000	0	14834000	12983000	0
Q00423;I1JHW6;I1JHW4	0	0	0	0	0	0	0	0	92325000	0
I1JI26;I1M826	23210000	26863000	104690000	29181000	89235000	0	112130000	90429000	44878000	116980000
I1JIA0;I1M7S3;I1M7S4	499190000	660160000	1.0117e+09	626160000	573190000	1418600000	689870000	866430000	1.0412e+09	1170900000
I1LTE6;I1JIA6	98780000	60427000	81049000	51924000	76070000	63045000	65726000	62462000	90628000	90735000
I1JIE1;I1JIE0;I7AI86;I6ZMH5	1148200000	1164800000	1.0496e+09	836340000	1.7272e+09	1375700000	1213600000	1400000000	1240000000	1168200000
I1JIP5;I1M7B9	641410000	742830000	647880000	588070000	458440000	911800000	1091100000	1115200000	1110600000	1.0308e+09
I1M6U9;I1JJ67	0	0	0	0	0	0	0	0	0	0
I1JJB5;I1M6P9;I1M6Q0;I1M6P8	135040000	77296000	91645000	77132000	155540000	126700000	181540000	0	143260000	141590000
I1JJF7;I1M6K6;A0A0R0J1K0;A0A0R0EY16;A0A0R0EY17;K7MQP5;K7MQP4	21526000	27078000	19905000	0	0	31774000	45716000	31675000	40201000	0
I1JJL6	303690000	317340000	235250000	188240000	411610000	407100000	439540000	530940000	405230000	485570000
K7L077;I1JKA6;I1KID2;I1JKB0;I1KID0;A0A0R0J045;K7LG71;Q9M2E0;Q8RXK6;Q94BV4	0	0	0	0	0	0	0	0	0	0
I1KIF0;I1JKC3	0	0	0	0	8948000	0	36399000	45798000	0	0
I1JKE3;I1KIH3	26350000	0	33191000	0	0	28320000	0	0	35769000	70757000
I1JKR6	0	0	0	37035000	17924000	0	0	0	23206000	0
I1JL98	538720000	426860000	495330000	379430000	468000000	642370000	541160000	391280000	582730000	713440000
I1JLC4;I1JLC6;A0A0R0KPK2	141080000	106070000	181250000	86179000	106900000	261030000	447390000	215450000	492620000	508340000
I1JLY6;I1JLY5	0	0	0	0	0	235300000	0	0	0	0
I1JM70;I1JM69;C6TBA9	33169000	32306000	34374000	26113000	22712000	37641000	0	0	0	86110000
I1JMI9	20681000	0	102880000	0	50007000	78741000	0	0	24466000	13891000
I1KJH7;I1JML1	0	0	0	0	35209000	0	0	0	0	54294000
I1JMQ3	225460000	168210000	428730000	130150000	136670000	213740000	212550000	290570000	139080000	178410000
I1JMY1;I1N8L6	163110000	316870000	227890000	167370000	102340000	99356000	219630000	292050000	215380000	289170000
I1JMZ5;I1JMZ4;C6T3S3;C6SW68	81046000	0	32126000	0	0	57698000	50909000	172030000	150340000	166890000
I1N8U7;I1JN75	0	56166000	0	0	0	0	0	0	0	0
I1JN99;C6TA90;C6SVI5	33971000	34940000	29237000	0	28407000	70076000	96518000	149950000	0	96436000
I1JNI2;I1N958;I1L9U2	0	0	0	0	27949000	0	0	26533000	36234000	31597000
I1JNI7	0	0	0	0	0	13405000	15083000	10477000	15868000	9522700
I1JNK9;C6TK76	5665300000	5577000000	4793200000	3.4896e+09	3.994e+09	8.1601e+09	8.1683e+09	7.7135e+09	6.7433e+09	8.427e+09
I1JP48	0	0	28959000	0	0	15748000	0	47424000	0	0
I1JP73	0	0	0	0	0	0	0	0	0	0
I1N9X0;I1JP95;C6TG05;I1JP98;I1JP97;C6T6U9	2882700000	2900500000	3.0671e+09	2.9783e+09	2688400000	2754300000	2836500000	2906800000	2879200000	2.9248e+09
I1JPD4;I1JPD6	0	0	0	0	0	7902600	0	6792900	0	10342000
I1JPL2;I1NA82	54767000	0	0	14716000	0	63247000	125210000	103880000	0	146880000
I1JPN5;I1JPN4;I1JPN3	0	0	0	0	0	0	0	0	0	0
I1NAA5;I1JPP3;I1LZ82;I1L8Z3;K7LQC6	0	0	0	0	0	17846000	18691000	23977000	0	0
I1JPV8	0	0	0	0	0	0	0	0	0	0
I1JPW5	6.0664e+09	6.5806e+09	6.3708e+09	5102500000	4846700000	6.2523e+09	7.5486e+09	7.4315e+09	6.5328e+09	6.8162e+09
I1JPX8;C6T4L8	52570000	0	47765000	0	91489000	86253000	75812000	118320000	43459000	0
I1JQB4;I1NAW5;I1KFG9;I1LRM9;K7LVV1;I1M469	0	0	0	0	0	24698000	22337000	0	40880000	31925000
I1JQD9	16139000	90992000	121620000	28856000	68877000	0	79828000	36798000	18641000	71971000
I1JQL0	0	0	245590000	264400000	172300000	0	274600000	248840000	358540000	347370000
I1JQT6;I1NBD7;I1JQT5	0	0	0	0	0	0	0	0	0	0
I1JQU1;I1NBE6	0	0	0	0	0	0	19169000	25137000	0	16344000
I1JQX3;I1NBI3	0	0	0	0	0	30039000	0	0	0	0
I1JQZ6;C6TMR4	0	0	0	0	0	0	0	0	21628000	34781000
I1JR25;I1JR24;I1JR22;I1JR23	0	34581000	0	0	0	0	0	0	0	0
I1JR26;I1NBN5	66066000	37903000	51807000	0	0	50036000	88681000	0	0	59754000
I1JR56;C6T4X0	0	0	0	0	0	0	33110000	0	0	0
I1JR71	0	0	0	0	0	0	0	0	0	0
I1JRF2;A0A0R0KP00	509960000	446990000	223330000	415900000	350930000	1426900000	2208100000	1365600000	1084200000	1.0448e+09
I1JRI7;C6SWE8;I1JRI8	609810000	746200000	764840000	676300000	826990000	1310000000	706600000	1096100000	676350000	1.4721e+09
I1JRU2;I1NCF0	0	0	21990000	59776000	29153000	49578000	18475000	235770000	20310000	76479000
K7KNE1;I1LT62;I1JRW1;I1N7F0	0	0	310270000	198850000	60532000	121680000	287690000	0	104680000	147430000
I1MKP2;I1JRW5;I1NCH3;I1KI08	0	0	0	25878000	17868000	89301000	37513000	49659000	30515000	0
I1JS04	0	0	0	0	0	0	40765000	0	0	46639000
I1JSD2;P45621;C6TIB8;A0A0R0J9J2	89139000	50194000	123760000	24675000	54472000	46525000	98233000	0	36892000	173000000
I1JSP6	0	0	0	62576000	0	20861000	16503000	0	14394000	14031000
I1JSX0	175320000	669580000	266120000	156950000	130580000	172920000	154260000	640940000	695750000	150710000
I1JSX8	82869000	29261000	67223000	150570000	82320000	417440000	110910000	200460000	113990000	95866000
I1JSY1	44998000	18754000	49038000	23160000	88730000	33995000	108080000	25521000	175610000	0
I1JT28;I1MC39;I1MY33;I1K7J4;C6TH12	21386000	41772000	54843000	0	0	0	0	0	45712000	0
I1JT75	59974000	395450000	239020000	272990000	0	428880000	198610000	769340000	158550000	546390000
I1JTG3;I1K7W5	81396000	108920000	233030000	124950000	65419000	46823000	0	60006000	114030000	61973000
I1K8C9;I1JTW7;A0A0R0FQ08;I1MXB2;I1MXB1;I1M923	0	0	0	0	0	0	11750000	0	9732300	16949000
I1K8D2;I1JTX2	0	0	0	0	0	0	0	0	0	0
K7KI86;I1JTZ0;I1JTY8	143240000	196280000	286390000	242170000	242350000	2.0144e+09	1262000000	1.5617e+09	1.5668e+09	1.493e+09
I1JU26	44892000	45614000	0	17349000	24756000	0	0	60309000	0	17507000
I1JU43	87035000	123110000	0	105130000	0	53209000	66061000	67931000	97645000	255290000
I1K8M2;I1JU62	0	0	0	0	0	0	0	0	0	0
I1JUD5;A0A0R0JKX7;A0A0R0J4Q6;I1KVD4;A0A0R0J4W7;Q9LFN6;Q56XG6;C6TJB8	16544000	150510000	58914000	150830000	76281000	0	155290000	171550000	94756000	175430000
K7KTU0;K7KTT9;I1JUR7	0	0	17560000	0	13815000	0	0	0	0	0
I1JUS6;I1K999;C6THE3	0	0	0	0	0	26463000	29249000	69277000	54601000	54231000
I1K9A0;I1JUS7;A0A0R0JDW1	112750000	247070000	177010000	72400000	92918000	170980000	191300000	376670000	299600000	264840000
I1K9I0;I1JUY7;K7KU09;I1J4F9;I1KJS3;I1J4F8;I1KJS2;I1KJS5	53988000	20243000	19121000	43007000	43484000	64911000	80417000	131670000	78520000	72831000
I1JV02	79385000	80467000	100660000	24100000	65243000	46068000	30777000	35707000	162480000	87475000
I1JV39;I1JV38;I1K9N4	1400000000	84371000	422260000	42804000	213910000	1.0171e+09	449210000	93830000	127150000	71801000
I1JV52;I1K9P5;C6TKQ1;C6T907	0	0	0	0	0	0	0	0	0	35252000
I1JV71;I1JV68;I1K9R1;I1JV69	193820000	94844000	118210000	380550000	0	336140000	349510000	495790000	277000000	182220000
I1JVU2;I1MLX4	0	0	0	0	0	75081000	0	0	79951000	50175000
I1KFL5;I1JVX3	12068000	12900000	13282000	7880900	16261000	0	0	24205000	42066000	31076000
I1JW44	732190000	0	0	499710000	561360000	843420000	1.0426e+09	835010000	1.546e+09	1.5145e+09
I1JWK3	1260000000	1439000000	2224300000	1.6728e+09	1.6281e+09	1.9556e+09	1.6942e+09	2466100000	1.7224e+09	1318500000
I1JWV5	0	0	0	0	0	0	0	0	0	473550000
I1JWV7;I1KCS5	0	0	11762000	0	0	0	7464700	13137000	14645000	0
I1JWV8	0	0	0	0	0	0	53147000	61126000	0	0
I1JXA0	7.1958e+09	7.0539e+09	7.0454e+09	5217500000	6.5261e+09	7.8372e+09	6.822e+09	9125600000	9062200000	7.4892e+09
I1JXC1;O23962	1177500000	682330000	660850000	552130000	604510000	761760000	592820000	564710000	431290000	1161500000
I1JXD7;C6TIJ0;I1JXD6	0	60188000	50987000	0	0	53677000	0	0	0	49759000
I1JXE8	40763000	92019000	57313000	80801000	70602000	53018000	67586000	150070000	67060000	63210000
I1JXH8;I1KC56	136830000	0	216060000	83391000	127050000	0	366510000	225820000	182350000	0
I1JXJ3;C6SXP1	1211500000	1346500000	1.5192e+09	1256000000	853560000	2160100000	2.0448e+09	2.116e+09	1450600000	2807600000
I1JXM3;K7KL81;I1KC06	0	0	0	0	0	0	60244000	0	22268000	0
I1KBY3;I1JXP9;I1JXQ0;I1K6S6;I1KP32	101340000	331160000	297920000	63962000	124440000	108050000	267110000	135480000	222430000	230220000
K7KVG4;I1JXQ3;I1MYV4;K7LRU2	42574000	103710000	46626000	20059000	76081000	47636000	100990000	50404000	61508000	144540000
I1JXQ5;I1KBX4	84888000	63191000	103720000	305220000	108810000	69386000	204560000	211240000	217190000	238070000
I1JXS8	109930000	293530000	0	166230000	302620000	115210000	74741000	357550000	204810000	222790000
I1JXY0	279270000	136610000	298350000	241260000	133240000	680080000	137700000	578760000	427960000	479890000
I1JXY2;A0A0R0JT00	68613000	48691000	106810000	48729000	51831000	64637000	37928000	112070000	68123000	128980000
I1JY29	75350000	51980000	41446000	60742000	29789000	34311000	0	0	39735000	93963000
I1JY44	0	0	0	0	0	45522000	0	0	64949000	131560000
I1JY56;Q96441;I1KBG2	183840000	204280000	181130000	192690000	193610000	155470000	148850000	161790000	176100000	221140000
I1KB43;I1KB42;I1JYE9	0	32129000	36988000	0	27452000	40775000	50313000	49091000	0	73964000
I1JYG3;C6SXS7	258180000	82593000	27987000	164530000	90568000	251940000	424400000	333120000	467580000	248630000
I1JYI8	162390000	239750000	304660000	211400000	217140000	325090000	75338000	211370000	202260000	253470000
I1JYL3	25252000	25903000	29940000	0	26923000	55203000	52261000	0	34918000	60125000
I1JYL8;I1JYL5;I1JYL7;C6SX78;C6SX32	991540000	558430000	845580000	513520000	446180000	1.0693e+09	817750000	1409900000	1123100000	1442700000
I1JZ46;I1JZ45;K7KM65;I1KAB1	133990000	63705000	80643000	83561000	65303000	208100000	222960000	180130000	171760000	165600000
I1JZ72;I1JZ73	16557000	0	0	0	0	34799000	0	0	0	40491000
I1JZP0;O81278	25963000	0	0	0	0	0	0	0	48955000	78596000
I1JZT5;I1MTP0;I1JWZ3;I1KCP1;I1LZM3;I1MTX6;A0A0R0IAH0;A0A0R0KQ42;I1MGZ2;I1L1A4;I1MSP4;I1M9S1;I1MWG2;I1KVJ0;I1KGW2;I1MCB8;I1M5Y0;A0A0R0KQ68;I1N620;K7KH79;K7KH80	0	0	0	0	0	31322000	0	0	0	0
I1K034	0	0	0	0	0	0	0	0	0	0
I1K072	29617000	0	0	0	0	0	0	0	0	0
I1K089	207720000	0	178400000	128680000	187160000	89054000	204290000	255680000	240120000	180920000
I1K0C8;I1MUR0	0	0	0	0	48373000	0	36320000	0	73658000	0
I1K0G1;I1K0G0	0	0	0	29246000	47484000	0	0	0	0	0
I1K0K8;Q9LLQ5	163240000	192890000	159850000	118200000	144910000	408700000	238080000	460800000	223230000	284890000
I1K198;I1MUH0;A0A0R0GJR2	492200000	515100000	731850000	539700000	331920000	692370000	802370000	745010000	1085900000	634430000
I1K1B0;C6TJF3	0	0	0	0	0	76957000	0	21172000	0	25794000
I1K3E1;I1KRT0;I1KRS9;I1K3E2	25119000	106320000	0	142200000	38861000	66957000	0	117250000	0	0
I1K3K3;Q7XAC5	10391000000	8972700000	9569200000	6.5425e+09	9029900000	17106000000	18998000000	18406000000	17376000000	21477000000
I1K3L2	0	0	0	0	0	0	0	0	0	0
I1K3M8;I1LN66;I1LN67;I1LN65;C6TFP4	0	66468000	69353000	175330000	86311000	183780000	169170000	123940000	132280000	178940000
I1K3Q1	14016000	17406000	0	0	11635000	46158000	18614000	17259000	40416000	38495000
K7KQC9;O65027;I1KS56;I1K3R3;O63067	35830000	30755000	0	27565000	0	55927000	48494000	26484000	58742000	50029000
I1K3R6	627170000	593340000	1.5396e+09	749270000	623680000	1.5797e+09	1.9815e+09	2351000000	2.0308e+09	1.7978e+09
I1K4Q9;I1K4Q5;C6THV5	0	0	0	0	0	26067000	32878000	77434000	40401000	113390000
I1K4U3;I1KTD4	186830000	204550000	122730000	73869000	209380000	119600000	186410000	317740000	155390000	305600000
I1K4W1;Q96448	117060000	394700000	422180000	357150000	377920000	426520000	366430000	395480000	510670000	431460000
I1KNV7;I1K506;C6TAU5	12357000	12847000	17641000	15664000	12027000	19826000	17889000	36375000	0	28676000
I1K564;K7KRB7	0	0	0	0	0	0	0	0	0	18993000
I1K565	0	0	0	0	0	0	0	0	0	0
I1KQI6;I1K5E5	0	0	0	14890000	0	47105000	0	26410000	29429000	56056000
I1K5G1;C7C6E3;Q70EL6;I1KKD9	354870000	436190000	618460000	331290000	395360000	784820000	736650000	960750000	616840000	1310600000
I1K5H2;K7KRH2	41792000	106790000	39245000	47273000	112870000	172810000	314150000	168960000	148280000	281760000
I1K5K8;I1KQB3;C6TB96	76555000	76500000	95627000	53097000	50469000	55302000	46927000	39434000	45394000	59914000
I1K5M9	0	0	0	0	0	38811000	42211000	42548000	65986000	44302000
I1K5Q5	0	0	80080000	0	0	0	0	0	62457000	0
I1K5T3;K7KRL8	29273000	0	95070000	0	0	122810000	125080000	108980000	63110000	100110000
K7KRR3;I1K5Y5;A0A0R0IQ37;K7L4Q7;K7M921;I1M5G9;I1MCU4;I1M5G8	0	0	0	0	0	13638000	0	0	16798000	0
I1K622	65378000	0	36006000	29623000	34098000	45098000	50500000	69222000	48427000	87712000
I1K670;I1K671;O22639;Q39804	6.859e+09	7.8519e+09	8668300000	6.3262e+09	8.0914e+09	6.3439e+09	7.4836e+09	8913600000	9106700000	7.4767e+09
I1KPN2;I1K672	69532000	14462000	114970000	48470000	112730000	35388000	93597000	178000000	133000000	175220000
I1K6M2	748160000	1179200000	1128700000	403320000	325440000	177720000	190410000	117690000	198330000	107070000
I1K6T4	0	0	14116000	0	0	24676000	23615000	24149000	39630000	15771000
I1K6U6;I1LWR1;I1K6U5	0	0	0	0	0	0	0	0	0	0
I1K7A1;I1K7A2	144060000	75309000	173580000	23100000	183640000	198860000	111390000	106960000	221830000	155420000
I1K7E6	0	0	0	391720000	0	0	0	104610000	0	162490000
I1K7F4	57585000	61503000	87100000	71950000	0	79923000	0	0	74748000	59693000
I1K7H0;I1K7H1;I1JT00;I1MC13	220440000	159390000	202240000	62637000	111270000	206700000	192090000	138570000	205980000	520520000
I1K7N6	108320000	117270000	114860000	88520000	101670000	309750000	218570000	288860000	321140000	318730000
I1K843	120680000	102030000	50597000	73547000	166650000	96572000	220930000	140490000	286590000	183080000
I1K9B8;I1JUT9	0	37077000	0	0	0	34033000	19132000	32103000	0	0
I1K9S1	37389000	52516000	58049000	29580000	36631000	0	54069000	0	0	0
I1KAB7;A0A0R0JFL1	2686000000	3.2952e+09	3.1462e+09	2688700000	2672200000	4347500000	3.8479e+09	3.9657e+09	3.7399e+09	4780200000
I1KAD3	46339000	216280000	143790000	47042000	217990000	384230000	222200000	246340000	260550000	156210000
I1KAK6;A0A0R0JFW9;I1KAK8;C6TN90	129920000	452260000	450210000	453990000	252820000	1326700000	371840000	1085800000	409930000	528070000
I1KAY1	126550000	126920000	142280000	146040000	108540000	57308000	145610000	106790000	136440000	143580000
I1KAY3	188730000	84378000	198560000	38242000	72536000	373660000	173820000	655720000	297490000	569590000
I1KB09	0	204150000	141000000	171800000	127960000	176320000	193680000	264600000	202730000	269970000
I1KB15;I1JYI1;C6T7E3	0	25768000	34069000	13690000	30847000	0	41659000	0	0	0
I1KB25;I1JYG6	434750000	451160000	532710000	176220000	269220000	309330000	312830000	313950000	270030000	458540000
I1KB73	45917000	84902000	0	0	42872000	155430000	214510000	134050000	88655000	181160000
I1KBP5	0	0	42209000	28995000	31604000	50190000	49964000	56750000	40527000	68588000
I1KBT7;K7MMC5;K7N432;A0A0R0I3Z2;A0A0R0HX14;Q84P28;O24430;I1LD80;I1JXU4;Q84P29;I1K557;P28583;A0A0R0IEW5	0	0	0	81479000	48401000	0	39492000	45513000	0	54631000
I1KBT9	0	0	0	0	0	0	0	0	0	0
I1KBV2	1.9313e+09	1.5042e+09	2180200000	1.5838e+09	1.4971e+09	2.0057e+09	2157200000	2405900000	2.0461e+09	2343600000
I1KC66;I1KC65;Q2I0H4;I1KC67;Q07CZ3;I1KC68;I1KC69	17151000000	17787000000	17721000000	9631800000	16854000000	25672000000	17958000000	15843000000	25157000000	22315000000
I1KC70	3.0921e+09	1.9634e+09	1.5672e+09	1.9877e+09	1.8535e+09	1.7103e+09	2.9726e+09	758300000	1.5495e+09	2340100000
I1KC98	0	0	0	0	0	0	0	11792000	0	0
I1KCA8;Q43467	0	0	0	0	0	36876000	0	69539000	0	33144000
I1KCD7	320560000	402500000	189620000	111890000	84054000	0	0	0	0	0
I1KDB2	22964000	31878000	0	0	49912000	42207000	0	62152000	48510000	51499000
I1KDK5;I1LST9	0	0	0	0	0	0	13584000	0	37376000	20486000
I1KDL4;A0A0R0JT01	1092000000	1192200000	1333800000	1322100000	1248500000	2317100000	2.1089e+09	1.9735e+09	2203300000	2532900000
I1KDR2;I1KDR0;I1KDR3;A0A0R0JS71;I1KDR1	284470000	346580000	415230000	362230000	501840000	857320000	1145600000	1.5199e+09	950060000	1164300000
I1KEA0;I1KEA1	178340000	202260000	186570000	180040000	237870000	716130000	689900000	727420000	644950000	689620000
I1KEH3	0	17652000	0	0	0	44556000	0	0	0	27364000
I1KEN4	0	0	60272000	127000000	85135000	339640000	0	123850000	117690000	185440000
I1KEY6	211030000	375980000	463340000	230920000	324280000	406580000	727710000	678040000	655960000	893730000
I1KFF8	0	0	0	0	0	0	0	0	0	0
K7L866;I1KG22;I1KVV4;I1KVV2	21347000	0	0	0	0	0	16797000	0	0	0
I1KG56	307390000	354190000	193160000	153980000	152110000	395370000	303350000	381990000	455620000	388700000
I1KH24	0	0	0	0	0	0	0	0	0	0
I1KVC1;I1KH38	0	0	0	0	0	28199000	29493000	29760000	27566000	45636000
I1KH72;I1KH71	0	0	0	0	0	0	0	0	0	0
I1KHU8	48293000	73955000	32925000	34950000	48573000	50687000	0	50306000	43445000	0
I1KID4	230680000	301080000	120440000	89642000	97982000	266070000	165950000	0	141700000	139700000
I1KIE4;I1KIE8	0	0	0	0	0	0	0	0	0	60651000
I1KJ86	0	0	0	0	0	100020000	0	0	0	0
I1KJI7;I1JMQ0;C6SYC6;Q8GV24	3.044e+09	3.2147e+09	3.129e+09	2.0342e+09	3.1037e+09	5085900000	5008400000	4873800000	5639100000	6.0183e+09
I1KJK0	0	98050000	0	0	0	105240000	0	61541000	76361000	97701000
I1KJQ5;I1JK05	39364000	0	117900000	60136000	0	241440000	396390000	110230000	259220000	190000000
I1KJR2	0	69428000	0	22713000	42679000	47145000	0	43336000	23770000	21174000
I1KK57;P32110;C6T5M2;C6T2G1	267700000	143470000	203100000	192680000	153060000	221730000	145200000	128510000	199500000	267110000
I1KKG7;K7MTL0;I1KKG6	0	0	0	0	0	0	0	0	0	0
I1KKK1;I1KKK0	0	0	35259000	0	28877000	78390000	65447000	53027000	0	75106000
I1KKN7	1088000000	1111800000	807090000	839060000	991280000	1418400000	1.5234e+09	1.5487e+09	1.9715e+09	1.4799e+09
I1KKQ1;Q2LAJ5;I1KKQ2	87103000	83247000	71004000	123080000	124050000	266100000	186780000	197190000	237170000	195410000
I1KL55;C6TAY5	38096000	40050000	53600000	0	60672000	106400000	115750000	152350000	88672000	119890000
I1KLD0;I1KLC9	0	0	0	0	0	0	0	0	0	0
I1KLR6;I1M042	0	0	0	0	0	0	24657000	31509000	0	0
I1KM99;C6T5Y4;I1KMA0;I1KMA1;A0A0R0JCK6;I1NDE9;I1NDF0	14928000	10967000	0	15702000	0	0	0	0	8733400	34042000
I1KMB9	0	29834000	0	0	0	21716000	61736000	142720000	35192000	0
I1KMN2;I1KMN3	0	0	0	0	0	101540000	36044000	172810000	173140000	101410000
I1KMP3	0	0	0	0	0	0	0	0	0	0
I1KMS6	0	0	0	0	0	37964000	0	0	0	0
I1MGG7;I1KMS9;I1KMS8;I1MRP6;A0A0R0I3F1	0	0	0	4093800	0	22534000	103280000	139990000	24279000	65893000
I1KN68;Q2VA65;I7HBP1	0	0	11927000	0	0	26092000	69123000	51837000	39807000	47055000
I1KN98;I1KN97;I1MR83	76004000	88115000	61159000	32787000	79939000	173140000	166580000	0	0	192880000
I1KNG1;I1KNG0	0	0	0	0	0	0	0	0	0	0
I1KNH5;I1KNH4;K7MJC5	278110000	217110000	383440000	226830000	313510000	635540000	608490000	1129100000	829220000	853580000
I1MR19;I1KNI2	0	13293000	0	0	0	0	0	0	0	13640000
I1KNL8;I1MQX4;I1MQX3;I1KNL7;C6T278;C6T8W2	0	0	0	14165000	0	0	0	0	0	0
I1KNN0	111390000	94660000	63018000	62130000	177660000	338000000	376780000	231180000	213800000	64624000
I1KNN1	20906000	11562000	11767000	19474000	29216000	21783000	23245000	23773000	19596000	19052000
I1KP14	95645000	194720000	111270000	67957000	23190000	157010000	139580000	384430000	138510000	88947000
I1KP72;I1KP71;A0A0R0ILV6	0	0	0	0	0	0	0	0	0	0
I1KPH6;A0A0R0K737	188390000	44819000	106860000	183370000	191380000	318930000	303280000	218720000	410220000	209890000
I1KPN3;Q9ATB8	1103700000	957460000	794450000	615180000	489520000	472150000	792500000	810080000	357960000	605020000
I1KPN5;Q587K1;Q39830	45986000	49691000	0	252690000	45797000	0	60184000	0	115070000	91320000
I1KPU2	69355000	181690000	74579000	14172000	104020000	270250000	308410000	196490000	177330000	209950000
I1KQ69;C6SWG3;C6SV63;I1KQ68	378200000	216350000	316890000	163860000	170360000	651000000	295070000	325270000	323960000	421340000
I1KQ70	76206000	76567000	65412000	55087000	71808000	162690000	194930000	244730000	117530000	124470000
I1KQ72	387250000	400360000	0	0	135250000	0	0	0	214800000	0
I1KQ93	1.9083e+09	3.4775e+09	2782400000	1.8881e+09	1.8533e+09	5322400000	5458000000	5640700000	6.0836e+09	5363700000
I1KQE8	0	41003000	0	0	0	0	77349000	0	181010000	53654000
I1KQH1;I1KQH2	0	0	0	28687000	0	0	0	0	0	0
I1KQU2;I1KL89	117920000	65441000	178910000	0	0	305150000	229270000	376920000	361110000	195380000
I1KQV6;I1KL73	0	42412000	0	0	0	0	0	0	0	0
I1KQZ7	0	10337000	231960000	217510000	112370000	50284000	0	203190000	85501000	227390000
I1KR03	0	15387000	0	13718000	0	12244000	16176000	18149000	20023000	34919000
I1KR47;C6T603;I1K2Q8	0	0	129390000	124460000	0	162090000	0	328070000	276090000	170630000
I1KR53;A0A0R0IPH2;A0A0R0JU29	0	0	0	15864000	0	0	48895000	0	54510000	47984000
K7KPU4;I1KR84	0	0	0	0	0	0	0	0	0	0
I1KRI7	67179000	0	0	229160000	0	117930000	84020000	103350000	79118000	73597000
I1KRJ7;I1KRJ8;C6TB70	8.3724e+09	9094900000	8731300000	7.809e+09	7.7232e+09	13124000000	15141000000	13905000000	13790000000	14690000000
I1KRU6	0	0	0	0	0	0	0	0	0	0
I1KS58;Q93YH7	101970000	356520000	71317000	230000000	320230000	681430000	644650000	454820000	469180000	514400000
I1KS98	84943000	38389000	54066000	23617000	18169000	273550000	170750000	191820000	316920000	176930000
K7KQG4;I1KSC8;A0A0R0JW92	0	17226000	0	22786000	17353000	28580000	25872000	27364000	25667000	19257000
I1KSL6;I1K467	295730000	805550000	351280000	321230000	336670000	750970000	526970000	761570000	684810000	675300000
I1KSQ2;I1KSQ0;I1KSQ3;I1KSQ1	39975000	57659000	46889000	50761000	46574000	0	50326000	43151000	33581000	55664000
I1KSR6;I1KSR7;C6TGS4	157140000	330310000	43692000	142540000	0	155490000	285210000	500780000	489130000	0
I1KTK0;I1KTK1	77182000	132180000	147540000	97547000	95458000	277430000	151380000	124110000	0	182360000
I1MJM1;I1KTK7	0	0	0	0	0	0	0	0	0	0
I1KTQ4;A0A0R0GGF0;I1MJI9;H2D5S2	17247000	14322000	39683000	0	0	19726000	18384000	73411000	27550000	75944000
I1KTW3;A0A0R0IT02;K7L744	0	0	0	0	0	0	0	0	0	0
I1KTX8	0	0	0	0	0	0	0	54798000	0	0
I1MJ86;I1KU21;I1KU22	10985000000	13292000000	10887000000	8.0026e+09	8.4831e+09	14351000000	17229000000	19419000000	18076000000	18649000000
I1KUG6;Q96442	922220000	988230000	1129300000	508450000	1197200000	2314400000	718800000	1.4781e+09	1112900000	1.9402e+09
I1KUN0	41480000	115050000	72063000	0	18802000	112340000	79434000	171910000	85713000	169070000
I1KUN7;A0A0R0JFE0;C6TDH2;A0A0R0J613;I1KL27;I1ND33;I1MW04;I1LTF6;K7L2Y7;K7K850;K7L2Y8;I1K552;Q43466;A0A0R0J4K9;Q39893;C6TL59;I1JXV4;K7K851;I1KBS6;A0A0R0E549;I1MW06;I1MW05;A0A0R0J4L3;K7K853;A0A0R0J4R6	0	0	28700000	45595000	28172000	109770000	144960000	108030000	148310000	36660000
I1KUQ0;A0A0R0IVM8;I1KUQ2	9945500000	13246000000	10206000000	11329000000	8.4684e+09	6.7229e+09	9241700000	7.5492e+09	7.0297e+09	8657600000
I1KV08	0	0	0	0	31136000	47026000	119680000	83395000	78261000	104240000
I1KV72	151150000	0	0	111060000	54829000	192770000	313730000	78948000	0	252280000
I1KVR2;C6TB24	1.4827e+09	1154200000	1263300000	968520000	1299900000	1.6701e+09	1.7984e+09	2436800000	2.108e+09	1.9602e+09
I1KVR6;I1KVR7	0	0	0	16315000	0	37961000	0	0	0	35486000
I1KW97	1396800000	1377000000	757330000	1.0008e+09	1184100000	2772300000	2323800000	2712100000	1.9808e+09	1.6237e+09
I1N4K3;I1KWF3;I1N4K1	0	0	0	0	0	0	43151000	0	0	0
I1KWI0;I1KWI1	0	0	0	0	0	0	0	0	26662000	0
I1KWM7;I1N4U1;O22111	86652000	152850000	107050000	142370000	158870000	125860000	139330000	133080000	119510000	137330000
I1KWR8	0	0	336640000	0	0	0	0	199970000	0	195770000
I1KWT3	856290000	814300000	563050000	725910000	934250000	1.6385e+09	1.5317e+09	1432200000	1.7956e+09	1373700000
I1KWV4	0	0	0	0	0	0	48145000	39100000	0	0
K7MS29;I1KXC2;A0A0R0IZB6;I1KXC3;A0A0R0ITU1	0	0	0	0	0	45107000	14505000	48444000	45855000	30987000
I1KXE7	0	0	0	0	0	61076000	99410000	154820000	58850000	19273000
I1KXG9	0	42466000	33665000	0	73775000	107540000	59297000	64216000	72415000	95777000
I1KXJ9;I1N1D5	0	50228000	17438000	25970000	42083000	80383000	25993000	140860000	22579000	0
I1KXM1;I1N1B9	0	0	47169000	0	0	0	0	237660000	0	15395000
I1KXQ3;C6TD18	59966000	54296000	78594000	0	0	64176000	0	51931000	54662000	45976000
K7MR44;I1KY36;K7MR42;K7LA10	0	0	0	0	0	0	41660000	0	34097000	0
I1KY39;K7MR36	20504000	0	0	0	6371600	0	0	0	16036000	23878000
I1KYF2	30488000	0	28144000	0	0	84394000	56829000	103920000	60930000	55512000
I1KYK0	534790000	556750000	387350000	161070000	377460000	498790000	624510000	641320000	698260000	449110000
I1N048;I1KYT6	20929000	0	0	0	0	10176000	16972000	0	16297000	10054000
I1KYU6;A0A0R0F7N0;I1N030	391010000	651490000	509250000	239560000	424120000	1362000000	1321700000	715120000	503630000	919060000
I1KYW3	2179300000	1185500000	2571900000	3.634e+09	1.5581e+09	6.6861e+09	7.6811e+09	7.3632e+09	9144200000	9210200000
I1KZ09	63747000	139130000	67437000	54775000	117140000	245940000	243240000	206430000	285880000	78080000
I1KZ13;I1MM85	272410000	421960000	225460000	227440000	162590000	413300000	354660000	598330000	438330000	329960000
I1N1Y9;I1KZ20	16838000	30046000	18729000	19847000	47882000	73802000	0	22740000	0	31377000
I1KZJ1;I1KZJ0;I1N5E4;I1KZJ2;C6TLV4;C6THJ0;K7MVK2	826160000	751480000	839900000	596900000	543060000	1417100000	1.7045e+09	1260200000	1.503e+09	1.5766e+09
I1KZJ9	1.0537e+09	179190000	120660000	243160000	283260000	1152200000	454570000	472380000	1137700000	989380000
I1KZK2;I1N5D5	793570000	602820000	623830000	441150000	690790000	1224600000	978080000	1101500000	591620000	1181100000
I1KZL9	95062000	106380000	80109000	70808000	93235000	64201000	110220000	178440000	102150000	0
I1LVG0;I1KZS2	0	0	0	0	0	0	0	0	0	0
I1KZT2;A0A0R0I1N0;A0A0R0I818;A0A0R0I5Z8;A0A0R0I7Z8	0	226210000	147290000	120810000	146190000	496640000	461340000	593620000	581990000	387770000
I1KZW7;I1MFL2;A0A0R0FZ92	0	0	0	0	0	0	0	0	0	17226000
I1KZW8	276020000	314080000	310600000	346530000	461920000	673950000	447240000	393330000	679970000	714990000
P28551;I1MG61;I1L0G9;I1K2Y0;I1KRC0	917630000	1099500000	1243000000	857140000	600160000	1372600000	892720000	776550000	951290000	872880000
I1L0S5	87566000	345640000	82345000	72880000	375630000	127150000	407360000	518950000	0	384770000
I1L1K7;C6T8X3;A0A0R4J5A7;A0A0R4J3G4;A0A0R0K474	2147700000	1.7565e+09	1.8583e+09	1.6516e+09	1.8591e+09	2222100000	3.0124e+09	3.2087e+09	2.9423e+09	3.3621e+09
Q84P31;I1L1Q8;C6T8B7	152730000	58626000	55171000	175270000	106350000	275050000	503130000	308690000	323420000	517410000
K7LCQ3;I1L281;I1MHW9	35089000	34652000	29545000	38302000	0	73988000	0	40498000	0	90590000
I1L2C2;I1MI08;I1M658;I1JJU7;I1MTY4;I1LZN1	0	0	17892000	0	15966000	35732000	16746000	0	0	24987000
I1L2M6	0	0	0	0	0	0	0	0	0	0
I1L314	254560000	492090000	720920000	314940000	369720000	158220000	216730000	311660000	179980000	164050000
I1L386	0	0	0	0	0	137470000	0	0	209910000	0
I1L3P6;I1L3P8	130520000	0	0	60694000	37773000	0	0	0	0	0
I1MXX5;I1L3S2;I1M8A5	309120000	130690000	120450000	155690000	313730000	310650000	461170000	108580000	582370000	690280000
I1L3V7;K7MIW7	0	0	28130000	0	0	13526000	54300000	56206000	75977000	0
I1L3W4;I1MQJ5	67838000	0	0	198080000	180180000	134280000	186630000	23096000	213620000	195410000
I1L409;I1L410;I1KJA0	0	13040000	0	0	18011000	54313000	16672000	0	15028000	27968000
I1L4J3;I1L4J2;I1KIP9	145960000	0	52558000	58747000	81091000	38659000	68463000	75957000	123170000	113870000
I1L4U3	536800000	978620000	1250200000	921650000	1176300000	1.675e+09	1280000000	1.6014e+09	1326000000	1.5307e+09
I1L571	129310000	489650000	320550000	31433000	373990000	102960000	671390000	369810000	450970000	660500000
I1LNY6;I1L5K6	0	0	0	0	0	103350000	52193000	0	0	79879000
I1L5Z2	87542000	38031000	57577000	30592000	66495000	44899000	95331000	101680000	349770000	170840000
I1NF84;I1LF60;I1N438;I1L655;K7MUJ9	191080000	122800000	355710000	157710000	110640000	561810000	311470000	470930000	606460000	663090000
I1L6A1;I1L6A0	0	0	15612000	0	20971000	0	0	0	0	0
I1N3R8;I1L6I9;C6TEK2	0	0	0	0	15140000	0	0	0	32851000	66302000
I1N3G2;I1L6T4	764380000	690030000	615110000	134840000	420690000	371720000	544260000	617510000	603300000	456750000
I1L6Y9	1.5367e+09	1.5388e+09	1.606e+09	1273000000	1.5976e+09	1314300000	1.7363e+09	2468400000	2149200000	3.1557e+09
I1L700;I1L701;I1L6Z9	0	22244000	0	0	10929000	185760000	143450000	76153000	198390000	20777000
K7LGJ0;I1L749	0	0	0	0	0	0	0	0	0	0
I1L7F3	36365000	48881000	53840000	41663000	31413000	65122000	49166000	41218000	73020000	48624000
I1L7P6	0	0	16373000	0	0	22464000	0	38789000	25019000	26098000
I1L7R5	69777000	125910000	53558000	58187000	69564000	176790000	213760000	132420000	188410000	197830000
I1L7W1	15065000	48842000	21719000	0	15092000	14131000	119360000	71976000	66074000	118950000
I1L849	12929000000	10172000000	12647000000	10141000000	11215000000	14127000000	16399000000	19969000000	17987000000	18229000000
I1L860;I1L862	221300000000	241260000000	234470000000	187690000000	199520000000	215480000000	230510000000	250590000000	234820000000	216660000000
I1L8G3;C6T5X8	377480000	310790000	191630000	166570000	442570000	220800000	504130000	436840000	450910000	435650000
I1L8Q0;A0A0R0I0I4	290670000	0	33765000	49045000	446870000	0	0	28917000	43273000	0
I1L8R1;I1L8R2	2490400000	2.0671e+09	2.1397e+09	1.638e+09	1344700000	2833800000	3.0579e+09	2869600000	3.2155e+09	2583600000
I1L8V8	19708000	0	264080000	296400000	343340000	666530000	227930000	693080000	486270000	285010000
I1L904;I1L903;I1LZ93	0	0	0	125600000	38855000	0	133160000	0	219250000	0
I1L922	0	18836000	0	0	0	0	0	0	28407000	36234000
I1L932	0	45327000	142370000	87429000	55742000	83614000	68589000	153770000	108940000	54737000
I1L957	43447000000	44160000000	39457000000	32064000000	32814000000	50471000000	52982000000	54897000000	55625000000	56436000000
I1L9B1;I1LZI3	99976000	249730000	64123000	167160000	199320000	241580000	338940000	254230000	221870000	244460000
I1LA26	0	0	0	0	0	0	0	44467000	17375000	0
I1LAA7;K7LIQ6	0	0	0	0	0	0	0	0	8378900	0
I1LAJ3;I1NEH6	151840000	204670000	115740000	173630000	185220000	251600000	184160000	112940000	288730000	337980000
I1LAL4;A0A0R4J656	0	90610000	51340000	31150000	40904000	58667000	172700000	0	72984000	457170000
I1NEN5;I1LAQ3	0	0	9607200	0	0	0	18070000	0	19448000	16617000
I1LAX4;I1NES7	0	32334000	85919000	0	0	125510000	112000000	101660000	0	64559000
I1LAZ4;I1LAZ3;I1NEU4	0	49095000	0	0	0	139440000	244050000	339790000	210120000	236450000
I1LB97	0	0	0	45613000	54452000	0	0	0	0	0
I1LBC0;I1LBB9	463380000	18910000	573970000	322850000	0	167980000	159210000	0	148490000	254530000
I1NIY9;I1LBC8	0	90969000	0	0	35632000	54567000	61067000	36922000	186980000	94268000
I1LBD0	295310000	341760000	200950000	12262000	64912000	409320000	407610000	235850000	378800000	285870000
I1LBK9	0	0	0	0	0	43555000	61263000	88370000	40345000	0
I1LBY6;I1NIG8	14720000	0	53925000	43330000	0	66307000	23635000	53810000	19424000	25608000
I1LC12;P30236;C6T2W1;A0A0R0EEA1;C6T1D0	56694000	51990000	49984000	33911000	38275000	28730000	0	0	0	0
I1NID2;I1LC17	254470000	237800000	210660000	475670000	223530000	438990000	0	523840000	423020000	508350000
I1LC97;I1LC96;C6TG59	0	0	0	0	0	244890000	44355000	87202000	222330000	283050000
I1NI24;I1LCC3	12088000	0	0	0	0	28001000	18260000	47804000	20438000	0
I1LCI3;Q71UA1;I1LCI4	0	0	0	0	0	0	0	0	0	0
I1LCN7;I1NHR3	38396000	56625000	25167000	112780000	58887000	25058000	0	248810000	201660000	0
I1LCQ1;A0A0R4J669;I1NHP8	169250000	426390000	234120000	324410000	125730000	612960000	855750000	564650000	550700000	821280000
I1LD65;I1LD66;I1NHB5	0	0	0	0	19986000	50578000	17726000	0	0	31400000
I1LD87;C6TC46	0	35537000	0	0	0	0	0	42121000	0	26620000
I1LDC1;I1LDC2	0	0	0	0	41878000	0	493580000	0	348710000	0
I1LDE1;I1NH45	0	0	0	0	0	31080000	0	0	0	0
I1LDP2	815100000	1.0349e+09	944760000	1123000000	878580000	1266000000	551440000	1.0639e+09	873070000	1.7308e+09
I1NGT9;I1LDR2	0	0	0	0	0	0	89081000	0	0	144940000
I1LDS8	323010000	652930000	281870000	244200000	0	422220000	92592000	485040000	934200000	276470000
I1LDX0	148430000	119640000	102870000	64174000	67289000	369930000	387720000	558760000	298800000	330650000
I1LE41;Q9SEL0	18583000000	13617000000	15126000000	8834700000	10793000000	20229000000	22372000000	20224000000	31225000000	25474000000
I1NGC4;I1LE62;K7MD27	53735000	12031000	12875000	8642000	0	0	0	0	44587000	14614000
I1LE85;I1NGA5;C6TGG0	15536000	22131000	37594000	29320000	21976000	78773000	30280000	35391000	30490000	57878000
I1LEE5	41563000	0	47256000	40674000	0	76197000	143950000	85914000	50027000	25107000
I1LEI9	48787000	0	0	51727000	12702000	398540000	109400000	78442000	357100000	125380000
I1LEK0	22456000	0	0	34773000	0	0	0	0	0	0
I1NFG9;I1LEY1	127520000	0	120320000	93596000	0	169670000	205980000	246850000	204850000	241270000
I1LFD4;I1NJ56	33627000	47523000	34176000	0	0	109910000	46933000	106280000	93343000	51045000
I1LFD6;C6TFB8	973480000	843920000	846740000	808230000	807620000	1078000000	1253500000	1.9247e+09	1262900000	1.8337e+09
I1LFG6	587780000	555790000	299660000	609970000	583260000	919090000	859380000	877200000	963790000	858310000
I1LFP5;A0A0R0HJ74	0	0	0	0	0	0	0	49560000	0	20145000
I1LG74;I1LG76;I1LG77	83833000	88868000	90716000	227880000	119120000	206390000	212760000	120920000	305110000	538190000
I1LGG2;C6SZK3	0	0	0	0	147080000	379660000	36973000	249430000	215420000	146430000
I1LGX3	0	0	0	0	11518000	23818000	0	0	0	0
I1LH18	173930000	82389000	133040000	106850000	55904000	102460000	100780000	152860000	104440000	221170000
I1LH25;P37228;C6T6I3	0	0	0	0	0	0	0	30689000	13470000	40967000
I1LHN4	104800000	235870000	190260000	132550000	78361000	139690000	235980000	339580000	244270000	262220000
I1LHP6	10571000000	14883000000	11637000000	7.1992e+09	9493200000	15168000000	15015000000	14108000000	10078000000	17143000000
K7LNL2;I1LI48	0	0	0	0	16365000	0	22902000	0	0	0
I1LIG6;I1LIG5	0	0	0	0	0	0	0	0	0	0
I1LIJ6;Q9AWB2	126860000	116060000	70356000	36981000	154190000	349780000	199100000	180490000	157930000	137520000
I1LIN2	124710000	334850000	339340000	118000000	193490000	368710000	417680000	411140000	322830000	487620000
I1LIQ4;I1LIQ3	719930000	710800000	777930000	407400000	324750000	675790000	421150000	592010000	234010000	546690000
I1LIT1;C6TKG3	510630000	0	0	295620000	354840000	411650000	332830000	786050000	400890000	573920000
I1LIT2	111960000	160870000	147990000	98761000	77192000	224010000	181950000	311320000	69533000	95062000
I1LJ15	0	0	24874000	0	10651000	41393000	63702000	43972000	121520000	58749000
K7LST9;I1LJ17;I1LPS1;I1LPS0;I1MY41;I1MC28	71627000	90510000	59573000	58354000	0	201700000	62559000	0	164850000	194650000
I1LJ68;I1LPX6;I1JSJ3;C6TCS3;I1JSJ4;I1JSJ5	335720000	263650000	369910000	134510000	210110000	524620000	1.0497e+09	809970000	797910000	732780000
I1LQ03;I1LJA4;I1LQ02	0	0	0	0	0	0	0	40324000	35467000	54518000
K7LP83;I1LJA7;I1LQ07;I1LQ06	0	0	0	0	0	0	0	0	0	0
I1LJG9	46132000	56952000	50580000	72437000	51843000	268720000	466350000	55833000	153380000	30842000
M4QS19;I1LJJ4;H9TVI9;M4WFN0;Q2LAK4	57697000	214120000	35999000	86964000	52935000	696240000	582180000	630180000	561800000	537020000
I1LQC5;I1LQC4;I1LJN2	10609000	0	0	0	10588000	0	0	48802000	42000000	30989000
I1LJP3	0	0	0	0	0	0	0	0	0	9060600
I1LKP2;I1LRI7	21024000	0	0	0	0	34578000	19840000	0	0	0
I1LKU1	0	0	0	0	0	96807000	35441000	43102000	0	55860000
I1LL25;I1LL24;I1LR60;G3E7M5	544350000	815820000	1152100000	845700000	713170000	1314600000	1305100000	1374900000	1103000000	959200000
I1LL59	428170000	633090000	727670000	505360000	427570000	703250000	809290000	668310000	630390000	675280000
I1LL69;A0A0R0HHN6	230920000	293810000	178400000	211800000	44137000	290580000	321860000	391360000	261790000	319770000
I1LLG3	0	0	0	0	0	0	0	0	37981000	0
I1LM73	41814000	99056000	83579000	100850000	113720000	244910000	276610000	274610000	0	182970000
K7MKJ8;K7MPV2;I1LM96	0	0	0	42346000	0	0	0	0	0	0
I1LMA5;A0A0R0HKE3	110860000	54488000	71931000	107050000	111240000	43005000	91587000	126540000	51762000	122630000
I1LMP2;I1MZ47;C6TJ86	60013000	85437000	40117000	130850000	176540000	43568000	98872000	277940000	271960000	401730000
I1LN41	38816000	20664000	48959000	42160000	0	110090000	81037000	55602000	63359000	50895000
I1LN49;I1LN50;C6SZ11	11426000000	10793000000	11602000000	4634600000	8.0179e+09	10638000000	10576000000	12129000000	12269000000	16400000000
I1MYL7;I1LNE6	767400000	695570000	474110000	357650000	604190000	1.0377e+09	1.0174e+09	1251600000	1.4603e+09	849870000
I1LNG3;I1LNG2;I1LNG1	0	0	0	0	0	0	0	0	0	0
I1LNM2	0	0	0	0	115640000	53729000	0	97710000	67868000	181410000
I1LNP4;C6TLN8	0	0	0	47765000	48576000	0	150830000	90969000	101680000	95232000
I1LP98	8408200	21154000	0	14397000	0	11257000	55659000	11587000	0	19465000
I1LPC3;I1LIK8	28868000	42135000	112970000	0	42668000	35100000	0	144200000	130790000	45669000
I1LPJ9	0	0	0	0	0	0	15642000	28248000	0	0
I1LQ46	223630000	175680000	92211000	179750000	167370000	356410000	286750000	123340000	209100000	566900000
I1LQ62	25320000	29595000	0	14440000	0	29918000	0	36399000	0	32445000
I1LQR4	2584300000	2459900000	3.0168e+09	2229800000	3.0019e+09	2682600000	3.1776e+09	2.9808e+09	3.4908e+09	3.4341e+09
I1LQR8;I1LK37	449260000	776270000	487870000	325410000	611810000	725320000	629120000	827660000	765520000	827290000
I1LQU0;I1LQT9	0	0	0	0	0	30284000	0	0	0	0
I1LQV6	0	45369000	49834000	19080000	0	59352000	70908000	48808000	48896000	60928000
I1LRA0;Q0H950;I1LKY8	0	0	0	0	0	0	0	0	49166000	0
I1LRC2;Q8LJS2;I1LKW2	48040000	45614000	34496000	0	0	167760000	43497000	38865000	28610000	0
I1LRE4	270990000	521920000	347060000	340600000	249620000	602990000	1.0211e+09	479650000	593850000	1.0381e+09
I1LRP2	0	0	0	0	0	285120000	530850000	375100000	449050000	581360000
I1LRP3	441040000	512960000	452820000	392630000	373930000	356820000	672720000	528900000	427760000	534360000
I1LRU3	6.0803e+09	7.326e+09	6.1548e+09	3.7453e+09	4.1022e+09	4661600000	5166100000	7.2439e+09	4936300000	6.1553e+09
I1LS06;I1LS05	190950000	359390000	294880000	118160000	431100000	605210000	412620000	679040000	1213200000	680000000
I1LS70	0	0	0	0	0	221950000	0	0	0	0
I1LSB5;A0A0R0H535;K7KXV3;A0A0R0JMK8;A0A0R0JM26;A0A0R0JUC0	47731000	238160000	274070000	119950000	204230000	388930000	326870000	610480000	424270000	525720000
I1LSW3;I1KDN8	84506000	35367000	148950000	25474000	31231000	49782000	72367000	61477000	99514000	338470000
I1LSY9	0	0	0	0	0	49649000	36632000	0	51768000	44418000
I1LSZ7;C6TNX9	0	0	0	0	281310000	0	0	0	0	410670000
I1LT59;I1LT58	0	9574900	13157000	7125800	7442700	9009300	11456000	0	0	28109000
I1LTA4;C6TNU2;I1LTA5	2524500000	2777600000	2.9199e+09	2219700000	1.8638e+09	4794200000	4.2255e+09	3.753e+09	4641300000	4295500000
I1LTL9	385300000	464510000	382100000	40841000	500220000	565100000	514130000	602390000	388630000	458910000
I1M4H7;I1LTM3;K7LTN0;I1LL18	0	0	0	0	0	22002000	0	18069000	0	0
I1LUL9;I1M3M4;J7EPL5	611330000	800720000	491350000	597700000	311940000	1.689e+09	1235300000	1.5191e+09	1.9664e+09	1393700000
I1M370;I1M369;I1M368;I1LV18	0	0	46026000	103210000	0	57130000	58137000	111520000	56737000	54645000
I1LV54	509360000	1.0342e+09	1.0286e+09	713880000	743910000	1.4657e+09	1.5388e+09	1433700000	1452100000	1.6178e+09
I1LVC1	1.7532e+09	1.6769e+09	1208800000	1447100000	1.8173e+09	1.5859e+09	2540900000	2900600000	2581200000	2.0424e+09
I1LVH0	384020000	104440000	63061000	42573000	23045000	109210000	204430000	325200000	115580000	182500000
I1LVZ8	0	0	0	0	15244000	0	0	0	0	0
I1LWC8	0	0	0	0	0	33670000	0	52054000	90532000	50304000
I1LWI1;K7MW11	0	0	0	0	19994000	0	0	0	10715000	0
I1LWJ2;C6TGV4	46711000	78296000	82787000	47730000	46316000	106520000	103620000	151200000	82015000	107930000
I1LWR4	291140000	242320000	122990000	378180000	326230000	501590000	916730000	545660000	729830000	799700000
I1LWU6	0	0	0	0	0	0	0	0	0	25918000
I1LWV7;C6TAB7	0	0	0	26580000	20165000	0	94048000	70437000	101150000	32607000
Q8W1S2;I1LXJ6;I1NEA8	0	0	0	0	0	0	0	0	0	0
I1LXK6;A0A0R0EJN3	89518000	51065000	34757000	84840000	0	149670000	167050000	312210000	162970000	62676000
I1LXQ1;K7N1D8	513800000	432270000	370610000	146980000	486420000	996010000	1107600000	1.0561e+09	788360000	1212600000
I1LXY1;I1LXY2	703800000	491390000	478300000	420220000	512760000	444810000	542960000	425870000	637610000	800100000
I1LY82	0	0	0	0	0	16256000	0	16241000	12156000	25495000
I1LYA4;I1MS39;I1MS40;I1MS38	16017000	27562000	33638000	0	56359000	49764000	83173000	0	0	84930000
I1LYN0	120600000	166870000	63123000	0	49637000	86753000	63176000	124370000	69910000	58634000
I1LZ03	429110000	351400000	631420000	554420000	686560000	804110000	277580000	747190000	542340000	721170000
I1LZE1;I1L964	151490000	186700000	36701000	142410000	197750000	275410000	137210000	362930000	201970000	312780000
Q58J26;I1M068;I1KLP7	0	0	0	0	0	24596000	213000000	0	0	34963000
I1M099	0	0	0	22308000	0	36055000	51717000	279530000	36269000	46349000
I1M0B5;C6T6Q3;C6T9B6	76616000	36239000	60720000	0	62512000	212260000	259920000	225960000	214140000	193060000
I1M0K3;C6SXU0	229150000	884560000	923610000	441900000	365040000	3.302e+09	2.9618e+09	1.801e+09	2892800000	2518900000
I1M0N4;I1MIM3	0	0	0	0	0	0	0	31357000	27218000	0
I1M0S4	22208000	25971000	0	18551000	0	39316000	40150000	0	25949000	0
I1M0U3	668530000	734730000	583270000	655830000	732010000	291430000	0	0	0	354410000
I1M0W1	0	148580000	92394000	0	0	127940000	195250000	365570000	97423000	91508000
I1M0X9;I1LVD3;A0A0R0GRF8	0	0	0	31975000	35305000	0	0	0	0	0
I1M137;D2DKF0	55414000	71873000	47514000	85665000	26473000	195770000	413860000	320490000	248620000	304680000
I1M138	0	0	0	0	0	64736000	0	0	0	0
I1M1B6	228260000	225360000	224090000	160350000	175420000	230020000	194940000	231430000	352290000	222520000
I1M1V8;I1M1V9	670240000	548280000	901080000	554420000	475280000	1106600000	1.0301e+09	1.0648e+09	1362000000	1451800000
I1M222;Q9SPJ6	3.5494e+09	5019900000	4.1366e+09	2525600000	2804700000	6.0392e+09	5.9498e+09	5613900000	4957300000	5687600000
I1M223;Q6SPR3;I1KYY4;C6TLD1;C6TEU3;C6T2H6	111460000	260970000	482010000	251690000	227000000	263430000	113040000	459430000	511620000	410540000
I1M229;I1M228;I1MEK0	127620000	0	26656000	109570000	0	33790000	59483000	0	39122000	0
I1M261	512670000	788890000	596660000	615530000	630080000	917360000	658470000	1200500000	1205400000	734290000
I1M290;I1MEB4;I1M2B6	246320000	400060000	132980000	0	87014000	270470000	193040000	267510000	289480000	40321000
I1M2S7	0	0	0	0	0	14305000	0	0	18543000	16521000
I1M2Y6	0	0	0	11011000	0	109770000	0	0	40073000	0
I1M307	48102000	33775000	26632000	100950000	46284000	0	108080000	0	85024000	90745000
I1M322	591650000	355260000	347430000	311690000	628850000	714320000	624040000	739280000	787440000	846220000
I1M376;I1M375	0	0	0	8230500	27776000	0	0	0	0	0
I1M3C3;I1M3C1;A0A0R0GV28	144830000	148250000	120860000	51634000	86765000	157810000	175680000	159660000	190500000	190310000
I1M3Y1	0	0	0	0	20198000	0	0	0	0	0
I1M3Y2	1.0119e+09	957790000	788100000	879260000	876740000	530980000	493610000	393770000	432500000	410320000
I1M442;I1LU53;I1M443	0	0	0	15733000	20201000	159670000	124860000	97420000	47585000	0
I1M4K9	805500000	894670000	974700000	744310000	735170000	1124800000	960810000	1377200000	1292400000	1389600000
I1M4L7;I1M4L8;A0A0R0H9W7;I1LTJ5	0	0	0	0	0	30519000	39393000	28189000	38500000	0
I1MDC4;I1M4Y9	15791000	38991000	72265000	15217000	54444000	15195000	37559000	27285000	0	21637000
I1M540	0	25689000	0	0	24190000	22041000	0	70587000	60497000	44986000
I1M561;C6TGX6;I1MD61	2.0687e+09	2262600000	2737900000	1.7366e+09	1.9137e+09	2254300000	3.2731e+09	2723700000	2692100000	2384200000
I1MD26;I1M592	0	0	0	0	0	0	195480000	143420000	12323000	90003000
I1M5L8;I1M5L7	479460000	555980000	601500000	568410000	636840000	947200000	975860000	1.0499e+09	1.0034e+09	777220000
I1M5M4;I1M5M3;K7M3V5;I1KV92;I1KH65;K7M8Y4;K7M8Y1;A0A368UHC1	149570000	194480000	178900000	45414000	49573000	119510000	88484000	194950000	193780000	265560000
I1MCE8;I1M5U8	0	0	0	0	0	0	0	0	0	0
I1M6E1	6.0162e+09	7.6689e+09	7.278e+09	5295100000	5619800000	7.3482e+09	7.9374e+09	7.9229e+09	8.0764e+09	8.3098e+09
K7KBJ8;I1M6K8	0	0	0	0	0	0	9759500	7728200	14612000	15278000
I1M6L1	0	0	0	0	0	0	0	0	0	0
I1M6X0;I1JJ48	0	0	45692000	0	0	0	0	0	0	0
I1M786;C6TLF0	2.1357e+09	3.2866e+09	3.715e+09	1.7951e+09	3.3614e+09	3.4581e+09	3.774e+09	5187400000	5285600000	4356300000
I1M7M5;I1M7M8;I1M7M6;I1JIA7	106360000	104700000	151060000	104390000	0	200100000	162280000	115070000	188660000	167690000
I1M8P0	0	0	0	0	0	0	0	0	13149000	0
K7MNM4;I1MXL3;I1M8Q5	45908000	48953000	45368000	0	0	0	0	0	39233000	78848000
I1M903;I1MXD1	37244000	22943000	27892000	22890000	26329000	0	25825000	40071000	32765000	30307000
I1M984	0	0	0	56931000	0	76977000	29904000	0	0	0
I1M988	0	0	0	0	0	637800000	102700000	215970000	45212000	238540000
I1M9F7;I1M9F8	382100000	432660000	270260000	143720000	208180000	351920000	476650000	517970000	566220000	483460000
I1MWJ9;I1M9P8	0	51694000	0	0	0	0	0	0	0	0
Q8LJR2;I1MA91	12473000000	10242000000	12212000000	8792400000	10821000000	9706500000	9812000000	10898000000	9369500000	9418100000
I1MAE6;O82478;A0A0R0GLJ3	1.0219e+09	653580000	1.0277e+09	1120000000	954700000	338510000	410460000	1288600000	284730000	2780900000
I1MAK3;A0A0R0JMI0;A0A0R0KBX5	0	0	0	10521000	19587000	61469000	77508000	81269000	51113000	26570000
I1MAR9;A0A0R0GP29	58577000	217650000	64826000	150440000	67125000	220440000	164430000	199280000	208260000	179290000
I1MAW4	0	0	47989000	0	62616000	68916000	61700000	86020000	79825000	0
I1MAX9;A0A0R0GF61;I1JGX0	0	0	0	0	0	52835000	0	0	45679000	18150000
I1MB50;I1MB51	58498000	181740000	58626000	24702000	63570000	275600000	274000000	129440000	214580000	298570000
I1MB71;C6TMG1	7.2421e+09	7.2079e+09	8679600000	6.5548e+09	6.2433e+09	8.0868e+09	10223000000	10132000000	9219000000	9644100000
I1MBN8	103520000	123290000	52261000	158900000	50189000	127880000	488060000	296930000	198540000	127480000
I1MBR7	7.7282e+09	8682600000	8.2918e+09	6.9734e+09	7.7106e+09	8621300000	10895000000	10916000000	9991900000	11834000000
I1MC33;I1MC32;I1MC31;I1MC34	2862200000	3.5036e+09	3.7506e+09	2377900000	4.0112e+09	3.932e+09	3.7781e+09	3.6465e+09	4860700000	4.2038e+09
I1MCF0	1391000000	1.8603e+09	1.4902e+09	1137500000	1.4965e+09	2671900000	2524400000	2490900000	2211500000	2259900000
I1MCL4;I1MCL5;I1M5N2;I1KV97	142460000	0	207120000	0	39684000	266810000	21545000	122720000	0	0
I1MCN3	0	0	34769000	0	0	24667000	61402000	34540000	0	14850000
I1MCX3;I1M5E5	18439000	0	37489000	10160000	22657000	73150000	129690000	100270000	47687000	60390000
I1MDY5;I1JIW1;C6TEN9	1407400000	869700000	1251500000	1222200000	1231600000	904790000	2.0225e+09	754520000	940250000	1.6213e+09
I1ME25	174540000	209610000	216060000	159380000	109050000	364260000	471060000	243490000	375620000	329040000
I1ME45	0	36022000	0	0	0	28051000	0	77106000	145720000	0
I1MEH3	16819000	22839000	17561000	0	0	0	0	0	0	25352000
I1MEH7	101000000	105730000	111670000	31442000	37174000	158960000	145880000	159810000	262010000	273630000
Q45FF0;I1MEW6	28048000	41461000	34434000	32547000	27221000	83826000	89115000	119710000	130770000	107230000
I1MFH9	3.5318e+09	3.525e+09	2904800000	3.1458e+09	3.4563e+09	4593600000	6.1516e+09	3.4471e+09	4.2833e+09	5.9405e+09
I1MFN0	0	0	78201000	64836000	0	75906000	88773000	76848000	86018000	127100000
I1MFP3;C6TMG0;I1L008;C6TGW7	89741000	242880000	42636000	39618000	38989000	181210000	209180000	217270000	139820000	207330000
I1MFX5;A0A0R0JFI6;Q27SZ6;I1L090;I1MQV2;I1KNP5	0	0	0	0	33341000	0	15998000	0	20977000	18648000
I1MG11;I1MG10;I1L0C6;I1L0C5	0	0	0	0	48382000	0	64605000	0	0	0
P24337;Q3HM29;Q9S7Z9;I1MG42	380160000	571140000	335700000	311970000	305960000	954080000	1176800000	1254900000	1270500000	1.0322e+09
I1MGI7;I1L0U6;K7L3L7;I1MRN6;A0A0R0F7J2	161390000	354790000	503870000	227470000	271880000	580040000	567490000	436950000	324240000	534850000
I1MGM0;C6SVD8	211340000	200860000	264590000	77759000	135470000	474900000	128760000	557090000	284390000	402640000
I1MGV6	0	0	0	0	95303000	82391000	94330000	81711000	114900000	133030000
I1MH05;K7MBR4;K7LC06;I1MH06;A0A0R0GCS7	0	51271000	66746000	21263000	8461000	49779000	72521000	59430000	9872800	0
I1MHY5;I1MHY4	0	0	0	0	0	0	24031000	0	0	0
I1MI18	117890000	284420000	308560000	146190000	269150000	167440000	192900000	218400000	237760000	194510000
I1N1N5;I1MI23;K7KWB2;A0A0R0KJG4;A0A0R0K8E0	0	0	0	0	0	0	0	0	0	0
I1MIA8	1.882e+09	2253400000	1.5259e+09	2148300000	1.6872e+09	1.8038e+09	2585300000	1.8602e+09	1.9993e+09	2.1023e+09
I1MIW5	0	0	0	0	0	0	0	0	0	0
I1MJ14	0	0	0	0	0	48408000	0	0	0	0
O49235;I1MJ34;C6SWC9	3.0347e+09	4517500000	3.6655e+09	2.0395e+09	2754000000	3.8361e+09	4.1574e+09	3.7446e+09	3.8766e+09	3.783e+09
I1MJD3;I1MJD2	37282000	55532000	0	16856000	0	82648000	19312000	125720000	82403000	128560000
Q9ZPA0;I1MJD7;Q944T1;K7L746;I1KTW9	74098000	0	199040000	80237000	186540000	0	189380000	168270000	166440000	147710000
I1MJL6	298500000	899200000	797750000	215090000	324770000	667190000	973310000	766550000	1163800000	537600000
I1MJU7;A0A368UHI2	579900000	430260000	780860000	298930000	628660000	896340000	931420000	656940000	903490000	1456700000
I1MJX0	20734000	64474000	0	190650000	21238000	186480000	191650000	230530000	278730000	252710000
I1MK54	42418000	39823000	34974000	28631000	39485000	27052000	26646000	0	22688000	22972000
I1MK74;I1MK72;I1MK75;I1MK73	290240000	424090000	267720000	245470000	153030000	284750000	469040000	495140000	525270000	455100000
I1MKC6	0	0	0	0	0	0	0	0	0	0
I1MKC8;A1YZE0	0	0	0	0	0	63423000	67749000	112600000	61778000	128400000
K7MF03;I1MKT0;I1KI61;I1KI60	0	0	0	0	0	34177000	0	0	15895000	0
I1MKY2	107470000	347340000	0	109290000	76468000	236360000	121840000	108790000	160400000	235190000
I1MKY3;C6T0C8	591110000	382120000	738000000	629000000	683350000	969140000	1259900000	1.0057e+09	1.7223e+09	893760000
I1N846;I1ML63	0	39031000	0	0	0	0	0	0	73687000	69436000
I1ML66;Q38IX1;I1N843;C6TGQ9	129860000	162970000	307300000	186290000	91068000	134440000	185640000	125780000	183500000	263380000
I1N7Z4;I1MLB7	0	0	0	0	0	0	0	0	0	0
I1MLW9;C6TD67;C6T8Z3	445250000	444890000	553890000	739560000	494680000	455500000	387130000	836030000	461770000	775110000
I1MM92;I1MM91	122050000	280800000	135820000	180070000	84026000	71428000	146090000	79549000	263960000	518940000
I1MMH6;I1MMH5	0	0	11372000	0	0	0	20548000	24992000	14133000	18637000
I1MMY1	492660000	526710000	497420000	509870000	358630000	1211700000	932210000	756160000	679400000	707490000
I1MN74	45981000	11666000	58079000	20467000	0	31290000	114940000	119590000	70358000	93744000
I1MNU1	850430000	859450000	974910000	888540000	926710000	1.5248e+09	2207900000	2473700000	1425900000	1.8543e+09
I1MNX4;I1JD78	400270000	423380000	702640000	144740000	428140000	598210000	615070000	669210000	723580000	227720000
I1MP01	295830000	282510000	201900000	137450000	251900000	193250000	309200000	179050000	197360000	141080000
I1MPF4	43914000	0	36125000	0	0	0	0	0	0	0
I1MPM4;I1MPM3	922490000	832200000	1147900000	702120000	824310000	1.8355e+09	2865500000	1409700000	2199300000	2862400000
I1MQ30;I1MQ32	43530000	42914000	39429000	0	0	29707000	36026000	32517000	32596000	53404000
I1MQ89;K7MIR3;I1L3K7	0	0	0	0	0	0	179410000	0	122990000	162620000
I1MQB5;C6TG91;C6TC41;A0A0R0G342;C6TAZ8	169380000	122130000	82596000	138850000	160890000	157840000	209390000	202430000	244540000	156580000
I1MQD0	509070000	512870000	1.0224e+09	717630000	568590000	1.4645e+09	1.5044e+09	1.7655e+09	1278200000	1288600000
P01064;Q43709;I1MQD2	2272100000	2655600000	2529400000	2337500000	2361000000	1.6166e+09	1.5583e+09	1219300000	1.7218e+09	2.0161e+09
I1MQH3	0	0	0	0	0	0	0	0	0	0
I1MQL3	14803000	27082000	41025000	0	50373000	34878000	38146000	29849000	33105000	55493000
I1MQS8;I1MQS6;C6TN38	300130000	44818000	322160000	201150000	224160000	0	167800000	251110000	359130000	48293000
K7L432;I1MQT7	24145000	50208000	0	43728000	19299000	116180000	137150000	29833000	208070000	82834000
I1MRT3;C6T692	43967000	264310000	0	179460000	173920000	411270000	211290000	889190000	547140000	406350000
I1MRV6	221900000	561220000	319760000	343560000	559420000	803130000	859350000	827480000	628590000	631350000
I1MT10	11592000000	11062000000	11470000000	9676200000	10627000000	15720000000	17382000000	19863000000	20161000000	18029000000
I1MT23;K7MGH8	1.8767e+09	1.8118e+09	2553900000	1.7924e+09	2163600000	3.0994e+09	3.0142e+09	2882100000	2560500000	2235900000
I1MT35	306020000	43567000	146270000	310550000	844940000	1.4588e+09	628980000	759260000	1420200000	1.5128e+09
I1MT39;C6SZI6	63590000	42467000	56472000	20803000	41734000	107130000	89019000	87956000	97011000	131560000
I1MTB5	47871000	162810000	86870000	16580000	58212000	254300000	209570000	253800000	249170000	177530000
I1MTE2	211910000	0	0	58664000	85317000	192090000	216690000	411360000	1.0534e+09	792890000
K7MKQ6;I1MTH6;K7KMQ5;K7KMQ4	0	0	0	0	77370000	0	0	0	0	61317000
I1MU40;K7M052;I1LZS4	0	0	0	0	24048000	0	0	0	0	0
I1MUM7;P45458	58232000	23432000	20755000	19564000	12101000	28146000	37723000	30819000	38736000	39655000
I1MUM8	295770000	600840000	298860000	574320000	618110000	517870000	445090000	423980000	585350000	294180000
I1MUN3;I1K096	0	0	0	0	0	0	57748000	0	0	39377000
I1MUN6	201370000	0	454720000	134530000	480780000	696800000	404980000	335850000	376010000	280150000
K7K3R6;I1MUR2	0	43270000	0	34067000	43683000	0	0	77510000	113840000	0
P49045;I1MUX2	128040000	0	89879000	89578000	102080000	438210000	312030000	371330000	281020000	0
I1MUX7;I1K0L3	49811000	42736000	0	0	0	0	26088000	0	135890000	43039000
I1MUZ3	46413000	58150000	46555000	0	40681000	0	0	0	29554000	0
I1MVB9	0	0	0	0	0	0	36687000	20030000	56523000	54721000
I1MVH2;A0A0R0FDK6	90582000	0	0	93123000	0	142470000	205310000	199570000	176330000	226320000
I1MVS9	0	0	91071000	0	0	56854000	0	0	93441000	0
I1MWZ7	0	32279000	0	0	0	27472000	28988000	25749000	16927000	51473000
I1MX56;C6SWM4	113870000	154220000	140220000	84462000	149730000	128610000	327460000	239700000	157220000	261000000
I1MX58	561990000	645970000	689270000	401940000	521200000	1.0047e+09	910050000	1132400000	712840000	477230000
I1MXM6	28304000	0	0	0	0	0	39053000	0	35805000	0
I1MXZ6;A0A0R0FSI6	1141900000	1373200000	1.0395e+09	1161100000	1.9195e+09	951670000	1154200000	1409100000	1091800000	479650000
K7MP24;I1MY38	90751000	100570000	288520000	114510000	110700000	193420000	373250000	365240000	316750000	333750000
I1MYB0;I1LN34;C6TK38	292590000	450890000	248320000	320990000	434040000	295090000	141330000	133010000	90619000	194480000
I1MYB9	0	12630000	0	0	0	20273000	0	0	22003000	0
I1MYL1	0	0	0	0	0	0	0	0	0	0
I1MYV2;K7LRU7;K7LRU6	0	0	0	10377000	0	20989000	0	14735000	29406000	0
I1MZ13;I1LMS9;Q39834	0	0	0	110680000	0	0	0	0	0	0
I1MZ22;K7MPJ5;K7LRR0	0	0	0	23531000	0	0	0	0	0	0
I1MZA8;Q84XV8;K7LRK7;Q84XV9	14749000	0	0	0	0	45036000	0	33252000	74708000	42351000
I1MZF9	0	0	0	0	0	0	0	0	27366000	35337000
K7MPX7;I1MZJ8;C6TBE8	136180000	38631000	91319000	32935000	0	0	66669000	0	58336000	62428000
Q2VA66;I1MZV4;I1LLS4	0	0	0	0	0	0	56652000	0	69266000	0
I1MZW3;A0A0R0EWS1	0	38894000	0	0	0	18107000	50016000	62941000	48493000	33334000
K7MQT5;I1N0Y1	0	34348000	21780000	0	0	136750000	121500000	97011000	0	103390000
I1N1F9	2274300000	2494800000	1.6221e+09	1.8162e+09	1.7222e+09	3.3329e+09	3.9826e+09	3.9633e+09	3.4089e+09	3.9917e+09
I1N1R8	0	0	0	38396000	0	116220000	94322000	170870000	0	0
I1N1W7;K7MSG9;K7MSG8	56148000	0	31997000	0	0	63499000	0	65614000	0	0
I1N1X2;K7MSH4;A0A097PLY8	182870000	47473000	88991000	74772000	0	165600000	172660000	135470000	163700000	48798000
O23958;I1N1Y7	521610000	369000000	543970000	253930000	499950000	1.0335e+09	919500000	1127800000	901610000	1308400000
I1N2I4;A0A0R0F1H5	161220000	285670000	87767000	0	108390000	437850000	298980000	337480000	173120000	390240000
I1N334;K7LGJ7	459780000	237540000	270120000	298450000	315620000	446570000	502180000	710390000	447500000	442930000
I1N383	112710000	0	41294000	30467000	0	58441000	72591000	54444000	39854000	89870000
I1N3A6;K7MTV2;C6TFG7	34135000	246170000	35713000	85717000	157170000	201760000	0	265730000	27149000	58480000
I1N3E7;K7MTZ5;I1L6V1	23510000	0	22323000	26576000	6884900	95538000	22768000	24483000	152020000	0
I1N3W4	0	0	0	0	0	24397000	35510000	0	24230000	39192000
I1N447;K7MUK5	0	8977600	0	0	42578000	61236000	60354000	26855000	35044000	41798000
I1N466	234690000	140220000	242160000	136300000	60392000	288120000	349240000	312920000	130100000	430750000
I1N4C1	28202000	29487000	54189000	13267000	28687000	70518000	0	119330000	20289000	140370000
I1N4G3	0	54236000	49611000	0	0	81086000	58200000	0	99639000	73276000
I1N520;K7MVA9	614930000	410810000	410480000	276830000	285450000	341920000	725500000	616990000	698190000	739520000
I1N5B5	0	0	0	0	0	34968000	31520000	19218000	0	0
I1N5I8	176280000	0	0	219480000	207960000	124320000	109390000	0	77188000	0
Q8L7J4;I1N5N0	833860000	1.8191e+09	1.7739e+09	703960000	1180100000	2.1332e+09	1.8301e+09	2195600000	1.5064e+09	1.985e+09
I1N5R7	670240000	591120000	446390000	599380000	388090000	888530000	1.5791e+09	1.4686e+09	1.9945e+09	1.6206e+09
I1N5S0;C6TDF5;I1N5R9;A0A8G0QB48	1424900000	1.773e+09	2531400000	1400700000	1381300000	2857200000	3.5671e+09	3.1527e+09	3.8317e+09	2.9683e+09
I1N628;B0M1B6;I1LWI5	28521000	0	44483000	0	0	104270000	19569000	64741000	96431000	91243000
I1N634	0	0	0	0	0	0	69722000	0	0	0
I1N696;I1N697;I1N698	0	0	0	10542000	10210000	0	0	0	0	0
I1N6A5	2461500000	3.3336e+09	4.0219e+09	2765000000	2602400000	4683500000	5.9309e+09	5172400000	4359500000	5120100000
I1N747;P29530	56853000000	56005000000	66519000000	33057000000	61064000000	75485000000	67588000000	65184000000	73665000000	70625000000
I1N783	256570000	311820000	385400000	210790000	348280000	650630000	709330000	561840000	564850000	785220000
I1N790;I1N789;I1N787;I1N788;I1N786	23626000	25496000	0	11339000	0	0	16701000	0	71187000	0
I1N7B1;C6T420	157100000	96383000	83575000	0	0	172920000	173460000	163860000	168190000	178050000
I1N7E6	20044000	40801000	39396000	0	0	0	32202000	0	0	37312000
I1N7G4	3.6804e+09	3.7995e+09	4.0759e+09	2259500000	3.3726e+09	4836000000	5254300000	5380500000	5208200000	4312400000
I1N898;I1ML11	178310000	220620000	263370000	120800000	503530000	655950000	265910000	662020000	556440000	796860000
I1N8B5	1.4728e+09	1.8175e+09	1.768e+09	1242500000	1.5686e+09	3.1864e+09	2735700000	2658600000	2371200000	2418100000
I1N8M5;A0A0R0EWX9;I1N8M4	336930000	373400000	352900000	334310000	293020000	437110000	733530000	530750000	450510000	669890000
I1N8M8;I1JMZ7	30495000	45514000	52299000	20780000	20288000	69544000	190090000	84859000	24482000	119290000
Q2TFP1;I1N8P5	0	0	0	0	0	0	0	26993000	0	0
I1N9A4;I1N9A5	31098000	35342000	0	0	0	27417000	35161000	79686000	44320000	46270000
I1NA39;A0A0R0ENV4	1218700000	1370200000	1229300000	819610000	1.0137e+09	2744000000	3.9818e+09	3.0286e+09	3.3845e+09	3.5903e+09
I1NAH1	0	0	0	0	0	0	0	0	0	0
I1NAI0	330450000	546060000	474630000	378930000	354360000	471520000	792390000	848760000	699870000	836920000
I1NAI7;Q6RIB7	1259700000	1333900000	1098000000	899730000	994910000	1209100000	1438600000	1.5675e+09	1391100000	1400500000
I1NAK9;I1NAK8;A0A0R0KL80;I1JPY7	0	0	0	41378000	0	18489000	46771000	262140000	186840000	135110000
I1NB01;I1JQF4	0	0	82735000	110680000	82096000	199710000	126720000	181770000	196850000	199430000
I1NB44;C6TL94	0	0	0	69459000	54738000	0	0	15645000	0	0
I1NB79;I1NB78	0	0	0	0	0	0	0	0	23561000	0
I1NBD9	640730000	477590000	917630000	389430000	0	1281500000	1134500000	1334300000	1444200000	493210000
I1NBI4	626780000	278920000	266950000	439670000	556940000	839870000	748270000	834790000	880940000	578930000
Q948P0;K7KGI6;I1NBM7	73216000	37545000	40031000	15808000	21898000	354080000	0	74166000	65161000	0
I1NBS0;I1NBR9	0	0	0	0	0	0	0	0	0	93310000
Q9M426;I1NC18;I1NC20;I1NC19	24271000	47808000	0	83092000	104590000	244760000	230370000	166950000	304540000	149540000
I1NC67;C6TIP9	874240000	794400000	828590000	120910000	314720000	663750000	675580000	1082700000	692150000	832450000
I1NC93	0	0	0	0	0	121970000	0	34307000	44629000	0
I1NCM4;A0A0R0FTZ3	48984000	42615000	44179000	33046000	37100000	32779000	32857000	117020000	40022000	56259000
I1NCP5	0	0	0	0	36081000	56555000	41331000	58168000	59050000	49488000
I1NCV4;K7N0I2	30268000	28781000	35196000	19086000	38271000	83611000	42237000	60228000	119510000	72247000
I1ND14	341690000	65507000	60901000	143020000	137270000	101620000	461910000	341510000	512580000	108380000
I1ND31;I1KL32	0	10548000	16646000	12979000	8389200	90340000	46447000	32786000	169050000	117520000
I1NDJ4	29215000	0	0	46242000	0	63900000	48216000	72677000	67588000	78299000
I1NF29;I1NF30	59827000	39592000	37294000	32746000	9797900	0	241270000	108530000	23672000	33167000
I1NF54;I1NF55	0	0	0	31496000	7926100	33349000	33573000	0	12694000	37603000
I1NF56	0	0	0	11523000	0	19192000	0	0	0	0
I1NFB2	30003000	0	0	23980000	26285000	0	32187000	0	0	24456000
I1NFB9;I1LF24;K7LLW5;A0A0R0I9J9;I1LF25	65644000	106170000	118390000	48603000	116600000	61430000	0	37560000	38671000	108000000
I1NFH4;I1NFH5	0	187990000	51611000	68080000	0	121320000	180750000	50092000	172630000	98152000
I1NFH7;I1NFH9;I1NFI0;I1LEX5	83349000	0	0	138230000	141050000	62766000	41456000	277790000	74805000	0
I1NFK8;I1LEV5;I1LEV4;K7N2X4	46640000	0	21134000	21161000	22400000	98960000	97008000	23174000	64561000	31761000
I1NFS4	5578300000	4.0824e+09	5392800000	4.2468e+09	4617000000	6.93e+09	8656800000	7.125e+09	6.229e+09	7.4583e+09
I1NFW0	0	0	0	0	0	0	31632000	37182000	0	0
I1NFX7	0	0	0	0	0	0	50238000	28906000	0	0
I1NG28	500080000	716560000	673300000	344740000	477900000	819730000	933610000	1.0323e+09	912950000	1.0185e+09
I1NGG4;Q9SEK8	15386000000	22853000000	19827000000	12886000000	17985000000	35280000000	30860000000	44177000000	37937000000	31610000000
I1NGN1	0	173770000	60304000	173280000	0	61849000	231280000	200470000	87467000	168070000
I1NGS1	76425000	65874000	90487000	20121000	72182000	104190000	117800000	163460000	90878000	0
I1NGW2	0	0	0	39615000	64299000	0	0	0	0	0
I1NH37;I1LDE9;C6THR0	1.6726e+09	1207400000	2.1034e+09	1.7088e+09	1441800000	2431800000	2677100000	2300000000	2407100000	2713600000
I1NH59	1171800000	1.7326e+09	1.495e+09	962060000	697170000	1.5795e+09	1422300000	1374200000	1.5028e+09	1.7643e+09
I1NHF4;A0A0R0EE15	0	0	0	0	0	0	28331000	0	145030000	48796000
I1NHK2	0	163950000	0	0	0	181480000	239550000	239760000	0	234030000
I1NHP3	0	49078000	0	0	0	0	0	61501000	23832000	0
I1NHW4	1.0369e+09	1335300000	654010000	295920000	700640000	1443100000	1.701e+09	1144600000	1076800000	1.484e+09
K7N4Z2;I1NIK0	0	0	0	0	0	10054000	15218000	0	10312000	12512000
I1NIY6	0	0	56361000	27806000	0	30238000	0	0	0	122680000
I1NJ30	104210000	123630000	123600000	92029000	70434000	158490000	267600000	295400000	160670000	232110000
I1NJ46;I1LB65;I1NJ48	30706000	0	0	94531000	55784000	66921000	181750000	26091000	49943000	180250000
I1NJ85	2519200000	3.4823e+09	2386800000	3.0007e+09	3.4688e+09	5190700000	4.1588e+09	4663400000	4300500000	4407200000
I1NJ89	94002000	0	0	0	0	7797600	14936000	28516000	0	13466000
I1NJA5;I1NJA3;I1NJA4;K7LM62;I1LFI6	130190000	222430000	85247000	158000000	139670000	175080000	148930000	185920000	253820000	404100000
I1NJC3;I1NJC2	0	0	0	0	0	0	0	36061000	0	0
I1NJE9;I1NJF0;I1NJE8;I1LFL7;C6TB40	32800000	30592000	26032000	21416000	35971000	39260000	0	58340000	41126000	0
I7FST9;B1Q2X4;I1JZ42;I1JZ43	18853000000	22889000000	26408000000	15709000000	19173000000	23424000000	26974000000	30279000000	24308000000	30566000000
K4FZF8;K4FWJ6;K4FW35;A0A1Y9TL49;A0A1Y9TL41;A0A1Y9TL34;A0A1Y9TL32;A0A1X9PU96;A0A1X9PT62;C6ZJY7;A0A0R0IK90;A0A0R0IUS1;K7DVM0;A0A1Y9TL33;A0A140HPU9	737710000	942940000	884500000	469110000	782460000	1191700000	1.0448e+09	1092700000	977050000	1.4801e+09
K7K1R2	271010000	351700000	421240000	513780000	395060000	587530000	590390000	914100000	538600000	730840000
K7K4C2	178850000	0	232600000	0	185420000	0	161570000	0	181000000	152150000
K7K4G2	7.7204e+09	7.1475e+09	7.0684e+09	5099200000	6.2595e+09	7.6529e+09	9446600000	8.2186e+09	6.8399e+09	8.2045e+09
K7K5S3;I1NI77;C6SY27;C6SXV0;A0A0R0KMM8;A0A0R0I6V4;A0A0R0FMT8	491100000	408390000	430070000	492290000	521810000	648820000	704450000	631720000	633380000	940390000
K7K747;A0A0R0J536	0	0	0	0	0	18339000	0	0	0	65943000
K7K7B7	0	0	0	0	0	45803000	0	0	0	0
K7K9D0;I1JG95	0	0	0	0	0	0	21561000	16901000	14843000	0
K7MYR3;K7KFI9	0	30570000	0	0	0	19491000	20135000	0	33044000	0
K7KFX8	110560000	144800000	157280000	81749000	466710000	203050000	132220000	132050000	236020000	210780000
K7KGC8;K7KGC7	0	0	0	56762000	63294000	116830000	165620000	0	120030000	115200000
K7KHJ7	68231000	0	0	43507000	0	0	23433000	32486000	27899000	23864000
K7KL73;K7KVJ4;K7KVJ3	470820000	521580000	757680000	173620000	0	495800000	746830000	834330000	686370000	685460000
K7KM48;I1KAG7	0	0	0	0	0	0	0	137890000	0	0
K7KNG2	30126000	82576000	45388000	57874000	133690000	101610000	166730000	80829000	167670000	115300000
K7KRK6	0	0	0	0	0	0	0	0	0	0
K7KTR9	2286600000	2.9967e+09	2.1388e+09	1287400000	1.8637e+09	2527400000	2.0492e+09	2876600000	2.1454e+09	2463400000
K7KUV3	118050000	187260000	155830000	135430000	0	0	148010000	265910000	216320000	204990000
K7KWB0;A0A0R0KFU1;K7KK85;A0A0R0K947;K7KWB1	0	0	0	0	0	10987000	23992000	16612000	21224000	17680000
K7KWC6	145220000	152220000	202030000	175700000	187360000	224480000	204710000	279880000	284000000	254740000
K7KWZ7	121200000	91420000	162370000	0	111330000	178190000	102560000	267440000	153030000	252890000
K7KYB2;K7KYB1;A0A0R0H3C7;I1LRQ4;A0A0R0HAF7	0	52694000	0	22572000	19845000	0	55426000	0	0	64248000
K7KZN7	0	0	0	13731000	0	0	0	0	0	0
K7MET7;K7KZU4	0	75993000	0	0	0	53579000	0	50485000	0	64996000
K7L145;I1LEC3	0	0	0	0	0	47771000	42485000	56088000	54991000	0
K7L2B3;A0A088AWT3;I1JDI7	0	0	8332200	0	0	20976000	64332000	80328000	90509000	42331000
K7MJR6;K7L3J1	0	0	0	0	0	0	0	0	22557000	0
K7L4G7	151810000	217400000	129070000	166510000	283510000	251540000	226330000	277800000	268920000	230420000
K7L505	0	0	0	0	0	204360000	0	0	0	0
K7L5V1	0	0	0	0	0	0	0	0	0	0
K7L7D2;C6T611	32623000	0	0	35715000	49739000	127340000	112650000	0	91616000	0
K7L8B5	1.6634e+09	2.0153e+09	1.6336e+09	1348600000	1210800000	1.6471e+09	2179800000	2313400000	1.7664e+09	2.9684e+09
K7L8K5	201230000	110240000	204980000	193500000	89507000	270380000	276600000	296890000	448500000	351130000
K7LAM2	0	0	0	0	0	44229000	0	19524000	17191000	25130000
K7LBM2;I1MGE7;I1L0Q8;A0A0R0JD83;I1MRQ9;I1KMR0	526140000	299990000	354950000	212780000	422820000	419750000	626830000	634770000	476750000	521960000
K7LC34;K7LUX8;A0A368UKV7;A0A0R0GZV9;A0A368UHW5;K7LWS4;I1MSK0;A0A0R0FIK0;A0A0R0G1Y0;A0A368UHW8;I1MC84;I1KVR4;A0A0R0H8K5	0	0	0	0	0	0	0	0	0	0
K7LDT9;Q9SWB3	5.8297e+09	6.5438e+09	6.4793e+09	4.1281e+09	6.4413e+09	12101000000	13080000000	13829000000	12316000000	14173000000
Q39805;K7LEQ5;Q70EL8;Q39876;Q5K3Q9;I2E8L4	17632000000	17961000000	15862000000	15853000000	19813000000	18863000000	18203000000	22514000000	25071000000	27677000000
K7LI85;K7LI86;I1MJR2	0	0	0	0	0	0	25142000	0	26642000	0
K7LI90	49984000	224280000	0	135300000	40972000	63116000	140570000	169990000	230650000	92900000
K7LLW8	0	0	33072000	18009000	40464000	0	0	40719000	0	0
K7LNW5;I1LPI1	134740000	144300000	97122000	60244000	71613000	175820000	245170000	165080000	177520000	291190000
K7LP96	0	0	69316000	0	20985000	566060000	655960000	466380000	452810000	705730000
K7LQ69;K7LQ70;I1LKS7	6.3145e+09	5.9152e+09	7.454e+09	4863500000	5763000000	11252000000	8.4035e+09	10238000000	8844600000	10435000000
K7LQI7	0	0	0	28198000	24138000	0	0	0	0	0
K7LSM3;K7LSM2	23762000	40454000	0	0	0	0	41206000	37033000	15129000	20744000
K7LTG4;A0A8H6NXT9;A0A8H6KRH8;A0A8H6JRZ4	10995000	24975000	0	0	29777000	34053000	75264000	23982000	31922000	0
K7MWG8;K7LXR3	15942000	15858000	0	0	0	21707000	0	0	0	0
K7LZH1	0	0	102950000	100420000	15144000	113930000	0	133190000	181760000	0
K7M324	608620000	454930000	548140000	396150000	323840000	238010000	702290000	668960000	751710000	905270000
K7M586	19447000	0	26929000	0	0	0	0	0	16634000	0
K7M6T0;C6TAC5	0	0	44454000	0	16070000	0	230420000	0	0	0
K7M9L4	92209000	189520000	118930000	89894000	154600000	184550000	189480000	355840000	314220000	373040000
K7MB89	0	0	0	0	0	0	29332000	329990000	223020000	28728000
K7MBR2;K7MBQ9;K7LC03;C6TCY5	132410000	94465000	95074000	0	0	157680000	173720000	201800000	81535000	0
K7MF41	0	0	0	0	0	0	26494000	0	0	0
K7MFW5	89624000	0	0	0	0	120400000	88931000	169720000	0	270210000
K7MIH4	643060000	470570000	493610000	440550000	471020000	406880000	211730000	669530000	540700000	654010000
M1FP70;K7MMF4	0	35299000	0	0	35424000	39626000	182340000	38220000	174630000	282800000
Q96454;K7MNZ5;K7MNZ6;I1MY04;Q96455;I1MC68	0	11856000	19559000	11972000	0	11789000	56246000	65850000	240320000	0
K7MV60	22400000	0	76795000	33515000	0	97994000	68266000	103560000	90506000	133680000
K7MVB9	65887000	0	95460000	39902000	41618000	45678000	97348000	88426000	118020000	29162000
K7MVK8;C6THV3;K7MVK9	620970000	634000000	649290000	369590000	288710000	750720000	460230000	1.0008e+09	1089900000	775000000
K7MVZ6	0	0	0	0	0	8584000	0	0	8384100	0
K7MWN2	0	0	0	0	0	100740000	0	0	0	0
K7MYQ2	147770000	114620000	61459000	142430000	45118000	175110000	227940000	112390000	179410000	160660000
K7MYU5	172800000	177250000	160930000	215990000	148070000	175560000	242640000	270690000	174460000	269490000
K7MZ77	0	0	0	0	0	0	0	0	0	18742000
K7MZA6	0	0	0	0	0	0	0	0	0	0
K7MZJ1;K7MZJ0	1.7009e+09	2233400000	1168700000	1144600000	862930000	1.847e+09	1.6696e+09	2575300000	2614900000	2514100000
K7MZJ2	25617000	0	51098000	0	0	0	69268000	0	0	196090000
K7MZW1;C6SVS8;K7LD45	281830000	0	371400000	0	275410000	376960000	429230000	339000000	609990000	386660000
M1FQK8	75278000	88636000	94135000	94011000	0	0	28950000	14134000	38869000	39982000
O22120;P0DO16;P0DO15;I1NGH2;F7J075;Q4LER5;Q3V5S6	1006300000000	980870000000	970220000000	875020000000	904420000000	854410000000	848500000000	805590000000	865050000000	889330000000
O22378;A0A0R0IWP6;A0A0R0IWK3	74449000	743090000	92082000	88885000	520530000	799000000	856330000	1.9897e+09	827910000	1.0489e+09
O23957;C6SVM2	5028900000	7.2831e+09	7.7844e+09	4666900000	6.221e+09	10595000000	9024800000	10101000000	4.1068e+09	7.9947e+09
O23959;A0A0R0HVK7	9826100000	12633000000	13213000000	10197000000	12376000000	15791000000	14795000000	13930000000	13715000000	16270000000
Q9LLR1;O81273;O23960	68603000	243750000	86523000	37083000	50238000	269070000	240340000	625610000	206840000	366590000
O64458;P22895	27781000000	27271000000	25543000000	22064000000	23171000000	34193000000	41994000000	31725000000	34582000000	34199000000
O81413	0	0	0	0	0	0	0	0	0	0
P02580	140040000	121290000	113150000	0	0	215840000	0	0	0	0
P02858	32158000000	36164000000	39243000000	26373000000	29128000000	49672000000	62784000000	66726000000	60040000000	52805000000
P04347	843350000	592380000	1128500000	0	351340000	0	552600000	557900000	0	513450000
P04405	23081000000	2359700000	1.7071e+09	24259000000	3.9817e+09	20471000000	24689000000	17016000000	8.529e+09	1.5471e+09
Q9FZP9;P11827;Q0MUU5;Q948Y0;Q84UB3	393680000000	426620000000	385120000000	334050000000	481310000000	341550000000	407300000000	379870000000	375640000000	378620000000
P25273	52379000000	0	71281000000	0	0	0	0	2844400000	58262000	0
P26413	0	0	0	0	0	0	0	0	0	0
P54774;Q2HZ34	0	0	65044000	66866000	0	143520000	0	0	136450000	0
P93164	1.0187e+09	2246100000	1448800000	1.5574e+09	1.0157e+09	2467800000	1.771e+09	1.9474e+09	1.5834e+09	1.9958e+09
Q541U1;Q01417	457120000	0	589610000	0	515950000	702990000	0	0	735520000	0
Q01527	131590000	290590000	1.0424e+09	338030000	1.0201e+09	137320000	1213700000	1150300000	1.0348e+09	1.5713e+09
Q01915;Q6I8E6	1.9155e+09	2489800000	2151700000	1.9301e+09	2207800000	3.9109e+09	3.3979e+09	4.037e+09	4806800000	4640400000
Q04672	8654700000	18780000000	27485000000	32291000000	5349200000	0	0	0	0	0
Q14SM9;I1LNK7;A0A0R0HLE9	151180000	123750000	120440000	0	87512000	308840000	274540000	275720000	209690000	269150000
Q2Q021	0	0	18389000	0	0	81583000	33938000	32632000	42769000	48003000
Q38IW8;Q6GW08;A0A368UHG1	1.6328e+09	1.9223e+09	1.9795e+09	408430000	1122500000	2449900000	2876200000	2.1129e+09	1.9546e+09	2216000000
Q38JD2	0	0	0	0	0	42867000	38742000	35707000	50968000	27976000
Q38JE0	0	0	34213000	0	0	48382000	64552000	0	68681000	69757000
Q39801	14450000000	19341000000	21166000000	14073000000	11809000000	17811000000	29277000000	25082000000	23097000000	28250000000
Q39816	0	0	0	0	0	0	29383000	20362000	24132000	0
Q39839;Q8GV25	0	0	1337000000	0	1.5825e+09	0	0	1438700000	273420000	0
Q39846;I1M3M9;C6K8D1	38903000000	30712000000	37893000000	29550000000	34808000000	43288000000	46458000000	36479000000	41297000000	42053000000
Q39856;C6TC98;A0A0R0ESZ9;O49857	634820000	637610000	841190000	289270000	360210000	607490000	551290000	718470000	1118000000	717980000
Q39871	9902200000	8881400000	7.8093e+09	8.5686e+09	8.2898e+09	10830000000	15964000000	14215000000	13448000000	13879000000
Q39873;C6TKW9	8.5203e+09	11339000000	9066600000	7.6475e+09	7.5485e+09	11509000000	14450000000	12182000000	12198000000	13661000000
Q9FEC5;Q6DR94;Q3HW60;A0A0R0KSG4	0	0	0	0	0	19506000	0	0	36224000	49991000
Q42447	0	0	0	0	0	189860000	828170000	1102100000	874430000	1091300000
Q588Z6;Q42795;Q588Z3;Q588Z5;Q588Z4;Q45UE7;P10538	38619000000	37210000000	38375000000	35943000000	36597000000	28831000000	30600000000	32349000000	31122000000	33532000000
Q43453	204300000	0	0	68860000	81332000	212040000	192210000	302930000	294810000	191160000
Q53B72;I1KB79;I1KB78;C6T391;A0A068JF10	299560000	840610000	653880000	645040000	440210000	936210000	686420000	824940000	1168500000	1250600000
Q6X0N7	0	0	0	0	0	0	118630000	0	88822000	82116000
Q70EM0	0	0	0	0	0	4626900000	4696300000	3.8986e+09	4.2826e+09	3.1236e+09
Q71EW8;I1MKZ0	7.1961e+09	6.991e+09	9202000000	6.1083e+09	6.5501e+09	10643000000	9746600000	11269000000	10677000000	10494000000
Q7G1G6;O48548	1207600000	1.0342e+09	1.0089e+09	826850000	568820000	1.0198e+09	912110000	1354700000	1455600000	1127300000
Q7M210	1.9836e+09	4.2448e+09	2389100000	3.9348e+09	1.8238e+09	960160000	2322700000	1.0474e+09	1168700000	1412100000
Q8LJW0	0	0	0	0	0	0	0	0	0	0
Q8W0V9	60922000	0	68130000	53860000	45758000	412620000	333170000	531200000	274080000	346790000
Q8W1A0;C6TH76;A0A0R0HK34	265840000	285560000	0	156700000	221020000	321820000	452350000	459270000	25668000	460610000
Q945U3	195840000	151880000	112060000	35922000	42063000	141500000	162920000	275170000	353930000	605920000
Q948X9	1106700000	1303500000	689060000	780190000	972350000	1127100000	1177100000	786630000	1396000000	1.5913e+09
Q96438	0	0	0	303140000	493690000	188340000	251550000	0	0	265290000
Q9ARI1	4.1937e+09	5243300000	5.8593e+09	3.1789e+09	3.2812e+09	1253800000	1087700000	1291100000	1.8859e+09	1.915e+09
Q9FQ95;C6TBE3	1217200000	1276500000	2.0022e+09	1385500000	1.643e+09	1179600000	1.6598e+09	2.1019e+09	2.0522e+09	1.7789e+09
Q9FQE8;C6T372	0	116960000	0	0	42240000	228470000	272480000	303930000	229150000	211640000
Q9LLX2;C6SVQ6;B1ACD5	2631300000	3.0187e+09	2404600000	3.5423e+09	3.0728e+09	5206000000	3.7945e+09	5561100000	4729700000	3.7939e+09
Q9M507;Q9M508	64697000	60014000	68383000	109320000	48658000	111130000	76707000	0	161020000	93683000
Q9S7N8	1.5272e+09	1255500000	996670000	804060000	798870000	1.0631e+09	1.0398e+09	1.0699e+09	1.79e+09	1206200000
Q9SBA9;Q53ZY0;P01055;A0A0R0IF61;I1MAC4;I1L3Q3;C6SZZ4;C6SVL8	1.5998e+09	783090000	0	1.6141e+09	1.7721e+09	2523200000	1411300000	1.981e+09	171800000	1.0123e+09
Q9SEK9	1128000000	1.5137e+09	1450000000	662330000	746060000	0	0	0	0	0
[truncated: 30 more rows]

## Sheet: DDA peptides
Sequence	Proteins	Start position	End position	Unique (Groups)	Unique (Proteins)	HX14-DDA-1	HX14-DDA-2	HX14-DDA-3	HX14-DDA-4	HX14-DDA-5	HX2-DDA-1	HX2-DDA-2	HX2-DDA-3	HX2-DDA-4	HX2-DDA-5
AAAAAAAATAAPK	C6TH20	28	40	yes	yes	0	0	0	0	0	0	0	0	0	0
AAAAAATAPPK	I1JMQ3;I1KJK0	28	38	no	no	0	0	76790000	0	0	52938000	47562000	37011000	0	0
AAAAAGLTVAEVTGSNVVSVAEDELMR	C6T9Z5;I1M005;I1N5S0;C6TDF5;C6TCK9	141	167	no	no	1.6638e+09	1.6344e+09	247290000	3.3618e+09	435860000	5451900000	1.0004e+09	1.0047e+09	554190000	4.1454e+09
AAAAGGVTTVVDMPLNCYPTTVSK	I1M261	130	153	yes	yes	0	350160000	108470000	172940000	0	287540000	0	349300000	328880000	0
AAADNSGSIDDVDVK	C6THD1	421	435	yes	yes	0	0	0	0	0	0	0	0	0	0
AAADSSAAPSHQLSQR	A0A0R4J5B7;C6TG12	2	17	yes	no	0	0	0	28630000	49120000	58334000	0	46445000	33096000	0
AAAEVDQIKPLK	I1NGN1	193	204	yes	yes	0	0	11828000	0	0	0	0	0	0	0
AAAHVVEGAAGYAGHK	Q39846;I1M3M9;C6K8D1;K7LW58	385	400	yes	no	2.9222e+09	2193100000	1444800000	2262700000	2220700000	2530900000	3.1443e+09	2294500000	2.0274e+09	2476100000
AAALLDVSPITDVTGISDSNTFVR	I1KEH3	138	161	yes	yes	0	17652000	0	0	0	44556000	0	0	0	27364000
AAANAPITMK	I1JIA0;I1M7S3;I1M7S4	2	11	yes	no	0	0	0	0	0	0	0	0	0	0
AAAPSPR	I1K9V8;E9KNA4;I1K9V7;I1JVB9;I1K9V9;I1JVC1;I1JVC2;I1K9W0	2	8	yes	no	0	0	0	0	0	15052000	0	0	0	0
AAATAEEDDDDLDLFGDETEEDK	I1M786;C6TLF0;C6T034	92	114	no	no	0	0	263990000	0	0	0	0	0	0	0
AAATAEEDDDDLDLFGDETEEDKK	I1M786;C6TLF0;C6T034	92	115	no	no	0	0	0	0	0	22690000	22312000	27111000	0	0
AADALAAANTAAEVALR	I1JLC4;I1JLC6;A0A0R0KPK2;C6TJP4	137	153	no	no	0	0	0	0	0	37507000	63899000	60474000	0	0
AADELQTLQEER	I1KM99;C6T5Y4;I1KMA0;I1KMA1;A0A0R0JCK6	139	150	yes	no	0	0	0	0	0	0	0	0	0	34042000
AADLETEVAR	I1M6X0;I1JJ48	90	99	yes	no	0	0	45692000	0	0	0	0	0	0	0
AADQIAGQTFNDVGR	I1L957;Q39871	420	434	no	no	5018000000	3.3167e+09	3.4892e+09	3.6348e+09	4.1153e+09	4496500000	5828700000	6.4091e+09	6.5897e+09	8.3603e+09
AADVGADLVGK	A0A0R0IQF0;K7ML14;A0A0R4J4T0;I1KVG8;I1KGY6;I1KGY7;I1LZT8;I1LZT9;I1NF01;A0A0R0J3R4;K7L866;I1KG22;I1KVV4;I1KVV2	152	162	no	no	683880000	0	0	203850000	0	0	0	0	0	0
AADVIAAANTAAEVALR	C6TCX5;A0A0R4J3P8;K7MTL5;A0A0R0F2G5;C6TBM0;A0A0R0F235	137	153	yes	no	48285000	105030000	94835000	0	0	105540000	99718000	96191000	142590000	142810000
AADVLTVDQIK	I1M6Z5;A5Z1N7;A0A088MGH9;A0A088MTH1;I1M6Z4	355	365	yes	no	0	0	0	0	0	0	0	0	0	0
AADYLHNYQGDNTTAPSQPAESK	C6TMA8	76	98	yes	yes	356830000	280880000	342860000	155950000	426800000	190470000	152700000	299560000	448640000	351870000
AADYLHNYQGGGGGAPSQPAESK	I1NDJ4	77	99	yes	yes	0	0	0	0	0	21438000	0	0	0	0
AAEAIEEFGGILVSLK	C6T518;I1M8K9	125	140	yes	no	0	0	0	0	0	0	19869000	18914000	10588000	0
AAEDEDLAPGAK	I1NEN5;I1LAQ3	157	168	yes	no	0	0	9607200	0	0	0	18070000	0	19448000	16617000
AAEDGNVYHDLVK	I1JIA0;I1M7S3;I1M7S4	1157	1169	yes	no	0	0	0	0	0	0	0	0	0	0
AAEEDPENDLYR	I1LN85;C6T3Y4	113	124	yes	no	0	0	0	0	0	0	0	13836000	0	11282000
AAELASMSAGAVK	Q39846;I1M3M9;C6K8D1	401	413	yes	no	305780000	217420000	238240000	104000000	211040000	476190000	268310000	274900000	361960000	315280000
AAELTTLLESR	Q01915;Q6I8E6	7	17	yes	no	173430000	151770000	197930000	166860000	194760000	294330000	264630000	274900000	263270000	236810000
AAEMGGDYATIK	I1J7G5	95	106	yes	yes	179200000	179240000	131050000	120900000	139580000	105040000	0	175380000	151700000	155870000
AAENVVEFTDLPVK	C6T918;C6THA0	2	15	yes	no	0	76037000	131870000	72111000	70813000	128670000	136200000	141870000	125940000	135440000
AAETAEAAK	I1L957;Q39871	335	343	no	no	2374700000	1.5235e+09	1.8466e+09	0	2.1155e+09	2235600000	2452500000	2157300000	2163000000	1.9656e+09
AAEYFQQAVDEDPSNELYR	I1K1X3;I1K1X2;C6TMM7	106	124	yes	no	0	0	0	0	0	0	0	0	0	14457000
AAFEEAEK	A0A762;I1LB53	362	369	yes	no	0	415460000	0	0	0	0	0	0	0	0
AAFSQSLEAISK				yes	yes	0	0	0	0	0	0	0	0	0	0
AAGASWIQFDEPTLVLDLESHK	A0A0R4J5Z8;Q71EW8;I1MKZ0	197	218	no	no	0	560460000	505070000	341630000	424860000	698540000	802150000	1182700000	838740000	547790000
AAGATWIQFDEPTLVK	I1LXY1;I1LXY2;I1JWK3	235	250	no	no	496800000	652850000	359830000	324200000	776610000	281860000	387960000	776390000	578370000	424540000
AAGEEPLPEEDPSNPIFKPLPEPSR	A0A0R0KUQ0;I1N504;C6TN20	278	302	yes	no	0	0	0	0	116780000	0	0	0	131070000	143440000
AAGENNPELSK	I1K3E1;I1KRT0;I1KRS9	446	456	yes	no	0	0	0	0	0	0	0	39508000	0	0
AAGIGAVQAVSR	I1MGG5;A0A0R0G1E5;A0A0R0GAF0;C6SWV4;I1L0S5	44	55	no	no	638550000	816700000	669740000	652890000	635240000	1100200000	1.0565e+09	726790000	1090200000	1337500000
AAGSTTAQYVGEK	A0A0R0JWF4	460	472	yes	yes	1284500000	0	1215500000	941690000	933670000	1.0358e+09	1.7474e+09	1.7439e+09	1.8168e+09	1.5362e+09
AAGTAEAAK	I1L957	317	325	yes	yes	0	327290000	0	0	512080000	661650000	0	0	392760000	427540000
AAIAWEAGK	I1MAE6;O82478	13	21	yes	no	0	0	0	0	0	150040000	178950000	301080000	0	247990000
AAICWGIGK	A0A0R0HA20;I1LP44;C6T0Y5	12	20	yes	no	34080000	0	0	0	0	0	0	0	0	67994000
AAILEIETK	A0A0R0K2F5;I1JSX9;C6TJG7	126	134	no	no	0	0	0	0	0	0	0	0	0	0
AAISIPSHMK	I1MLW9;C6TD67;C6T8Z3	2	11	yes	no	0	0	46356000	15788000	0	72360000	0	56123000	0	0
AAITAPQHR	I1K5G1	2	10	yes	yes	0	0	0	0	0	0	69469000	66837000	52021000	107410000
AAITGDTVGDPFK	K7L866;I1KG22	763	775	yes	no	21347000	0	0	0	0	0	0	0	0	0
AAKPEIDAAIEALNALK	I1KZJ9	76	92	yes	yes	0	0	0	73663000	59519000	0	0	162380000	293680000	0
AALANEHEQDIYFQGIPEAAVPENEQR	I1LDB3;Q43463;C6T714;A0A0R4J4C5;A0A0R0ENT1;C6TMF1	131	157	yes	no	0	62599000	0	0	0	0	73523000	100560000	0	112490000
AALDTQSLEDDPNCGK	I1MPM4;I1MPM3	236	251	yes	no	0	0	0	0	0	0	0	0	0	0
AALGIHDAAYDAVDTK	Q14SM9	545	560	yes	yes	0	0	0	0	0	0	0	0	0	0
AALPALER	I1MGI7;I1L0U6	244	251	yes	no	0	0	0	0	0	0	0	0	24799000	0
AALPTAELSDANATHVASGDVR	C6SZE4;A0A0R0G3Y8	2	23	yes	no	0	0	0	0	0	49309000	26895000	49025000	52347000	82338000
AALPVGTVSGAPK	I1NF54;A0A0R0EVG9;A0A0R0F675;K7MPL4	448	460	yes	no	0	0	0	0	0	0	0	0	0	0
AALQYLESLR	I1L530;C6TJL2;C6THL8	2	11	yes	no	0	0	31926000	0	0	0	0	0	0	0
AALVNFYETLR	C6T871;A0A0R0HAM0	202	212	no	no	610840000	701460000	692190000	1268500000	1155800000	925990000	1.0328e+09	1276000000	0	810380000
AAMENGVLTVTVPK	A0A0R0L186;C6T1V2	129	142	no	no	196830000	222580000	258610000	147360000	160380000	59601000	78928000	0	71868000	73532000
AAPTGNER	Q9ATY1;P01070;Q39898;C6T488;Q94IA1;Q76B18;A0A172C178;Q9LD16;P01071;Q39899	56	63	yes	no	35648000000	15067000000	23235000000	13690000000	15978000000	25109000000	31216000000	23912000000	34869000000	33685000000
AAQDALLFR	I1LJ68;I1JSJ3;I1JSJ4;C6TF50	359	367	yes	no	0	0	0	0	0	0	0	0	0	0
AAQDIANAELPPTHPIR	I1K9V8;E9KNA4;I1K9V7;I1JVB9;I1K9V9;I1JVC1	160	176	yes	no	93208000	0	86160000	0	0	0	96295000	0	121210000	0
AAQDIANTELPPTHPIR	A0A0R4J5A5;C6TGW2;A0A0R0GRY6;A0A0R0L4C1	160	176	yes	no	143390000	40062000	130020000	56878000	48987000	60863000	44511000	61536000	54842000	60975000
AAQGMPLR	I1KSL6;I1K467	224	231	yes	no	0	0	70099000	0	0	0	0	0	0	0
AAQLDVVLTNK	C6SZ81;C6SXB4	113	123	yes	no	0	62518000	69341000	30320000	22183000	90757000	82085000	63195000	49865000	92175000
AAQLDVVVTNK	I1KSB8;C6TC86;C6T5E0;C6SYH6;A0A0R0IQB1	113	123	yes	no	104550000	109770000	152850000	98418000	212000000	83126000	93506000	122430000	92106000	112610000
AASAEGVALVAPDTSPR	C6TA09;I1LA40;I1JGB2;C6TB50	73	89	no	no	191520000	115480000	0	95088000	120990000	186460000	198830000	203680000	254620000	206610000
AASEEFDLSAFNAGR	I1N6A5;I1LWR4	321	335	no	no	0	0	339760000	0	0	0	466810000	334460000	609150000	0
AASFNIIPSSTGAAK	I1MYI8;C6TN36;C6TD56;K7MPA8;A0A0R0KA84;I1KC66;I1KC65;Q2I0H4;I1KC67;Q07CZ3;I1KC68;I1KC69;I1KC70	161	175	no	no	0	0	0	0	0	242490000	0	0	0	0
AASILSSHDPPIVLAK	I1KAB7;A0A0R0JFL1	74	89	yes	no	453480000	530430000	525100000	360950000	283130000	568010000	696050000	984260000	576010000	813520000
AASILSSHDPPVVLAK	I7FST9;B1Q2X4;I1JZ42;I1JZ43	86	101	yes	no	907770000	1.8499e+09	2486200000	1.6524e+09	2161500000	2.0954e+09	2.0066e+09	2345900000	2.138e+09	3.9683e+09
AATEEPILSR	I1M0X9;A0A0R0GRF8	2	11	yes	no	0	0	0	31975000	35305000	0	0	0	0	0
AATFETLTAPYNDTAAVEK	I1JSD2	216	234	yes	yes	0	0	75514000	0	21755000	0	0	0	36892000	0
AATLQDAEGVACAEVR	I1NGG4;Q9SEK8;Q9SEK9	214	229	no	no	847050000	3.7438e+09	2175000000	1219300000	1.8742e+09	4474200000	2402400000	3.2549e+09	4314800000	0
AATLQDAEGVASAEAR	I1LE41;Q9SEL0	214	229	yes	no	2307700000	3.1189e+09	2.0652e+09	1404900000	2250200000	4.0932e+09	2836800000	3.8952e+09	3.716e+09	2717600000
AATTLVSEVTLPSSSGQR	I1N520;K7MVA9;C6TH10	2	19	yes	no	188250000	147010000	114800000	109300000	110120000	178340000	162120000	153970000	223060000	144390000
AAVAAEVIPAEDEPK	I1K5K8;C6TKR5	202	216	yes	no	55555000	50374000	45059000	25412000	29400000	0	0	0	25825000	0
AAVAEDDDDDDVDLFGEETEEEK	A0A0R0JI98;A0A0R0JMM2;I1JXJ3;C6SXP1	98	120	no	no	249370000	166450000	165510000	0	0	221960000	200910000	381100000	180210000	170490000
AAVAWEAGK	I1LXD1;A0A0R4J4U4;C6TA60;A0A8H6KXA7;A0A8H6K5L0;A0A8H6JRH3;I1JY29	12	20	no	no	3.9319e+09	5641900000	4701000000	1.7901e+09	2710400000	5798900000	6.404e+09	7.1246e+09	4754900000	3.7016e+09
AAVAWEAGKPLSIETIEVAPPQK	I1LXD1;A0A0R4J4U4;C6TA60	12	34	yes	no	380530000	473610000	513990000	286130000	372600000	698920000	907060000	1392500000	1.4611e+09	1149700000
AAVAWEPNKPLTVQDVQVAPPQAGEVR	I1N9X0;I1JP95;C6TG05;I1JP98	12	38	yes	no	671200000	769340000	425240000	813640000	883950000	713610000	933890000	673840000	588510000	517670000
AAVEEGIVPGGGVALLYASSELDK	I1NHW4	436	459	no	no	0	0	0	0	0	0	202740000	137100000	0	0
AAVEEGIVVGGGCTLLR	A0A0R0IU60;I1KU96;I1MJ28	451	467	yes	no	0	41737000	0	40731000	56501000	74897000	61750000	123830000	0	88427000
AAVGAPNVLGDCPFSQR	I1NJ59;C6SXS9;I1LFD6;C6TFB8	9	25	no	no	98443000	166060000	84903000	0	0	129430000	141070000	151490000	201740000	184470000
AAVIGDTIGDPLK	A0A0R0IQF0;K7ML14;A0A0R4J4T0;I1KVG8;I1KGY6	619	631	yes	no	207030000	170040000	236120000	121920000	117540000	0	0	159580000	91466000	82844000
AAVNGHDIASER	A0A7X4YQY3	62	73	yes	yes	0	0	0	0	0	0	0	0	0	0
AAVPSGASTGIYEALELR	I1JPW5;I1NAI7;Q6RIB7	35	52	no	no	1308100000	738420000	1.4621e+09	1400800000	1350900000	1.5259e+09	1127900000	1162200000	1206900000	1220800000
AAVSAMPELLR	K7KQG4;I1KSC8;A0A0R0JW92	321	331	yes	no	0	17226000	0	22786000	17353000	28580000	25872000	27364000	25667000	19257000
AAVSWEAGK	A0A0R0JL19;I1KAJ5;I1KAJ4;A0A0R4J364	14	22	no	no	1336500000	683220000	1.615e+09	1137900000	862640000	1122900000	698710000	878680000	1.0219e+09	1235200000
AAVSWEAGKPLVIEEVEVAPPQAGEVR	A0A0R0JL19;I1KAJ5;I1KAJ4;A0A0R4J364	14	40	no	no	0	714120000	1079100000	0	0	881280000	681740000	991710000	601600000	99629000
AAVVYER	C6SYZ8	169	175	yes	yes	0	0	0	0	0	0	0	0	49183000	60150000
AAWEELIDR	I1KJ84;C6TKV3	165	173	yes	no	33111000	58239000	23621000	0	26515000	30216000	58389000	59896000	55081000	0
AAYNNPER	I1NFH7;I1NFH9;I1NFI0;I1LEX5;I1M604;I1KG43;I1KG42;C6TNE5;C6TGK7;I1M603;I1KVT1;I1KWV8;C6T9M7;I1KWV7;I1KWV5;A0A0R0J0Z8;I1KWV6;A0A0R0IXZ9;C6TH05;C6TIN6	196	203	no	no	0	0	0	0	0	0	0	0	74805000	0
ACAELGIK	C6TMV9;I1NB44;C6TL94	56	63	no	no	197720000	194100000	0	384730000	146270000	652860000	664560000	670820000	553690000	502240000
ACAFQDTTEPSHALLK	M4QS19;I1LJJ4;H9TVI9;M4WFN0	109	124	yes	no	0	29764000	0	0	0	58987000	0	0	63090000	0
ACEELIFNHLK	I1MFP3;C6TMG0;K7LWP0	50	60	yes	no	0	0	0	0	0	0	0	0	0	0
ACENVTQPLK	I1NJ85	506	515	yes	yes	128330000	176580000	139470000	96228000	167840000	338640000	135190000	175480000	167450000	185490000
ACGAVIVNRPDELQESDVGTGAGLFEVK	I1L3P6;I1L3P8;K7K9E1;I1MQD0;I1NIE7	325	352	no	no	0	180480000	198810000	197910000	211650000	290840000	341220000	312780000	260470000	317310000
ACIELLQR	C6TMV9;I1NB44;C6TL94	146	153	no	no	137370000	149540000	147960000	0	0	320150000	518430000	383190000	406470000	357090000
ACIVFFDEVDAIGGAR	I1NCS8;I1JS66;C6TGM0;C6TEK4;A0A0R4J3N1;I1JS70;I1JS67;I1KHK3;C6TCR9	262	277	yes	no	0	0	0	0	0	45503000	0	70198000	0	0
ADAEDIEPLVCDNGTGMVK	P02580	2	20	yes	yes	140040000	121290000	113150000	0	0	215840000	0	0	0	0
ADAEDIQPLVCDNGTGMVK	C6T7Y1;I1N570;C6TGZ9;I1JNK9;C6TK76;I1JY56;I1K4W1	2	20	no	no	0	0	48081000	0	0	44267000	78220000	96450000	0	52061000
ADAEDIQPLVVDNGTGMVK	I1KUG6;C6T8Q2	2	20	no	no	38454000	40801000	0	0	0	37051000	35396000	0	45494000	0
ADAGEEGLK	C6T8K3;I1L6A2;I1N3Z3;C6TM75	192	200	yes	no	0	0	0	0	0	61262000	0	0	0	0
ADASVAPPPPLK	I1LWV7;C6TAB7	2	13	yes	no	0	0	0	6676000	0	0	0	0	0	0
ADASVAPPPPLKDELDIVIPTIR	I1LWV7;C6TAB7	2	24	yes	no	0	0	0	0	0	0	60200000	0	0	0
ADATVTIIHSHTSQPESIIR	C6TMV9	183	202	yes	yes	0	0	0	0	0	24038000	0	0	0	54781000
ADAVHSVLGK	I1KAY3	214	223	yes	yes	0	0	0	0	0	0	0	0	0	0
ADDAIMLDQDGYLSETNATNIFVVK	I1JRF2;A0A0R0KP00;Q6VEV2	432	456	yes	no	0	0	0	0	0	0	54388000	66353000	51525000	0
ADDATQFLDVIR	I1JIA0;I1M7S3;I1M7S4;I1MZ13;I1LMS9;Q39834	1145	1156	no	no	0	0	131110000	122080000	104510000	265760000	0	0	0	199770000
ADDDYDYLFK	C6TIE9;Q8LJR6;I1M2Z5;C6TM07	6	15	no	no	0	0	0	0	0	0	0	0	0	0
ADDGSDTVTFMFESPTQDK	P22177;C6TGY7;A0A0R0IWL2;I1N036	62	80	yes	no	0	0	0	0	0	0	0	72151000	0	0
ADEATHPDSMR	C6TKP4;A0A0R4J5L2;A0A0R0I960	11	21	yes	no	890360000	948730000	1226300000	910620000	696540000	1196600000	1.6133e+09	863170000	1088800000	880840000
ADEAVVVPDPTQIDVK	I1M3W1;I1LUE0;C6SW88;C6SX30	2	17	yes	no	197140000	328450000	201510000	76984000	158100000	0	0	0	0	281840000
ADESEHTAAPASGESLLDK	C6TIC4;I1MKQ3	2	20	yes	no	84665000	95038000	87808000	66338000	60286000	76833000	88726000	70997000	98103000	58813000
ADETPNEMKEEVPEIVPFDPTK	I1MBL6;C6TAV3;I1JHM4;C6TP03	2	23	no	no	0	0	0	0	0	0	39711000	0	0	0
ADEYWPLVLDIAQK	I1J8X1;I1LHP3;C6TA79;I1J8W9;I1LHP2;I1J8X0	155	168	yes	no	0	26837000	0	0	0	53645000	0	34526000	69463000	104710000
ADFGSVMDVLK	Q2Q021;I1MD26;I1M592	501	511	no	no	0	0	0	0	0	0	101620000	0	0	0
ADFYNPK	P02858;I2E8E1;I2E8D7;A0A0R0GMV1;P04347	399	405	no	no	0	0	0	0	0	0	0	4919500000	0	0
ADGAFAISEDTWNEPLGR	I1MC33;I1MC32;I1MC31;I1MC34;K7MP24;I1MY38	228	245	no	no	0	326460000	228040000	187980000	322790000	262640000	245260000	426390000	236110000	286490000
ADGINFDQGAR	I1M561	88	98	yes	yes	126140000	120890000	152770000	0	0	133350000	294480000	0	111580000	91057000
ADIDDYLASGAK	I1MJX0;I1KH72;I1KH71	288	299	no	no	0	64474000	0	0	0	92706000	85980000	113540000	118890000	138150000
ADIGIAVADATDAAR	I1JZT5;I1MTP0;I1JWZ3;I1KCP1;I1LZM3;I1MTX6;A0A0R0IAH0;I1MGZ2;I1L1A4;I1MSP4;I1M9S1;I1MWG2;I1KVJ0;I1KGW2;I1MCB8;I1M5Y0;I1N620;I1LVP7;I1JUM2;I1K937;A0A0R0KAU1;I1LWI1;K7MW11	603	617	no	no	0	0	0	0	0	31322000	0	0	0	0
ADILLCESGGDNLAANFSR	A0A0R0IIX3;I1KRG4;Q9XGS2;C6T9B1	173	191	no	no	127570000	91210000	0	114100000	0	195300000	145180000	162070000	136810000	153050000
ADINIPDDELLVPLK	I1NJC3;I1NJC2	325	339	yes	no	0	0	0	0	0	0	0	36061000	0	0
ADLLEWSK	I1KNE0;I1KNE1;C6TBI1;I1KNE3	2	9	yes	no	32715000	55672000	40353000	38225000	97807000	0	0	94727000	104340000	83313000
ADLLNQLK	C6SW56	15	22	yes	yes	31976000	0	39690000	0	30188000	0	47761000	35150000	0	0
ADLNVPLDDNQNITDDTR	A0A0R0GFW6;I1MJC6;I1KTX8	101	118	no	no	297770000	285280000	273860000	105710000	149570000	253350000	260440000	287270000	284560000	337770000
ADLVNNLGTIAR	D6C4Z9;D6C500;I1JJL6;I1M6E1;I1L314;A0A8H6NX25;A0A8H6K9D3;A0A8H6IXM0	89	100	no	no	139490000	167120000	133290000	132410000	146240000	0	0	0	0	0
ADMDALPLQEMVEWEHK	I1MCX3	111	127	yes	yes	0	0	0	0	0	0	42340000	0	0	0
ADMNEVYAEYAR	I1L6Y9;I1N3A6;K7MTV2;C6TFG7	242	253	no	no	0	200750000	0	257550000	382450000	192400000	315190000	673420000	397690000	429490000
ADNADSEEIDPNVK	I1N3R8;I1L6I9	184	197	yes	no	0	0	0	0	0	0	0	0	0	29206000
ADNFAAQR	A0A0R0IFV9;C6TNP0;A0A0R0IIZ3;A0A0R0I9W6	282	289	no	no	407280000	0	1.0442e+09	957520000	878760000	0	0	0	758810000	0
ADNLVLR	C6TJD3	2	8	yes	yes	57646000	46396000	0	0	0	35973000	49896000	0	49320000	49753000
ADPQQQDNYMK	I1MTE2	2	12	yes	yes	48029000	0	0	58664000	0	192090000	216690000	126420000	469910000	253060000
ADPTSSNPDKDQSSTEPK	I1JXA0	2	19	yes	yes	0	0	0	0	0	0	0	55225000	62865000	0
ADQLTDDQIAEFK	P62163;C6TDT8	2	14	yes	no	733980000	890230000	876120000	743350000	725390000	1263600000	1301300000	1349200000	1227400000	1264300000
ADQLTDEQISEFK	C6TIR2;Q6LEG8;Q940X5	2	14	yes	no	691260000	643560000	654590000	800970000	659130000	808610000	990060000	1137700000	704760000	1118600000
ADQYPSPAQAHR	I1K198	2	13	yes	yes	0	77956000	0	0	0	0	143190000	147700000	0	0
ADTGGGDAVR	O23958;I1N1Y7	2	11	yes	no	0	0	0	0	0	245960000	0	140640000	217590000	216510000
ADTGGGDAVRPVVICDNK	O23958;I1N1Y7	2	19	yes	no	248540000	369000000	211450000	253930000	290710000	341430000	363900000	380700000	240500000	602320000
ADTLDPALLR	A0A0R0EW30;A0A0R4J4L8;I1LLZ2;A0A8H6K6B3;A0A8H6JHP6;A0A8H6IWS7	318	327	yes	no	0	0	0	0	0	0	0	0	0	0
ADTSGGDAVR	O22378	2	11	yes	yes	0	0	0	0	0	239440000	263480000	274810000	319790000	252030000
ADTSGGDAVRPVVICDNK	O22378	2	19	yes	yes	74449000	74369000	92082000	88885000	71201000	559570000	516680000	693660000	414750000	796880000
ADVEVDAAAAAGAAQPK	C6TCC4;I1MQW1	2	18	yes	no	52336000	0	0	54942000	0	39406000	48857000	55129000	58058000	53440000
ADVEVDVAAAAAAAAAGQPK	I1KNN1	2	21	yes	yes	20906000	11562000	11767000	19474000	29216000	21783000	23245000	23773000	19596000	19052000
ADVEVDVAAAAAAGLPK	I1KQ69;C6SV63	2	18	yes	no	27366000	29497000	23585000	0	21521000	54298000	38596000	57920000	44161000	63499000
ADYLPPILTT	A0A0R0IQ92;I1KH24	779	788	no	no	0	0	0	0	0	0	0	0	52583000	0
AEAEAQNVAEQLK	A0A0R0H092;K7LSI5;K7LSH9;A0A0R0H0Q5;A0A0R0H9H8	595	607	yes	no	0	0	0	0	0	80845000	0	129330000	0	121030000
AEAEFANNSIEQVIK	C6T8Y6	160	174	yes	yes	28195000	21752000	19833000	15623000	0	24886000	33985000	39775000	33170000	39438000
AEAESLYQSK	CON__P04264	367	376	yes	yes	55563000	90742000	0	41708000	0	57072000	0	0	0	0
AEAETLSSVGK	K7L4G7	475	485	yes	yes	0	0	0	0	0	0	0	0	0	0
AEAQQNSFNATEAAK	A0A0R0JWF4	331	345	yes	yes	215030000	0	0	167910000	96189000	0	0	172280000	0	0
AEATDVANAVLDGTDCVMLSGESAAGAYPELAVK	Q8L7J5;Q42806;A0A0R0JW56;Q8L7J4;I1N5N0	313	346	no	no	0	133630000	0	0	75390000	0	0	0	0	0
AEATQSNAELLEWPK	I1KZT2;A0A0R0I1N0;I1MFH9	2	16	no	no	401030000	369320000	340840000	367280000	361820000	620560000	488240000	642710000	668440000	543940000
AEAVWTDFSQR	Q9SWB4;A0A0R0H3L4;K7LQ69;K7LQ70;I1LKS7	517	527	no	no	565310000	343340000	369930000	395750000	725430000	528430000	556420000	544810000	575950000	532820000
AEDASAIDVK	I1K1B0;C6TJF3	252	261	yes	no	0	0	0	0	0	76957000	0	0	0	0
AEDEAATGSDGIAGFQK	A0A0R0KAL0;I1JXS7	424	440	yes	no	138570000	84821000	108670000	131170000	76219000	91991000	137230000	108130000	116780000	126060000
AEDEEVK	I1JGR5;I1MT10;P26413	532	538	no	no	0	0	0	46436000	0	0	0	0	0	0
AEDITAIHTESGVR	K7MF03;I1MKT0;I1KI61;I1KI60	326	339	yes	no	0	0	0	0	0	34177000	0	0	0	0
AEDSIGPEVEK	A0A0R0GFW6;I1MJC6;I1KTX8	172	182	no	no	207750000	252780000	285450000	169500000	218510000	389680000	339400000	362400000	365230000	264610000
AEDYLSK	K7MZJ1;K7MZJ0	214	220	yes	no	52741000	0	0	0	0	0	0	100930000	0	217550000
AEEALLQNK	A0A0R4J5U6;C6T7R2	2	10	yes	no	0	47467000	0	40231000	0	0	0	0	0	0
AEEDGVACVEYIAGK	I1MRV6;O81413	358	372	no	no	0	74720000	0	0	63417000	0	0	0	0	0
AEEEAATGSDGISGFQK	Q5NT70;Q39817;A0A0R0JMW2;A0A0R0JHW1	423	439	yes	no	91885000	347250000	0	0	0	107720000	0	177510000	106850000	195400000
AEEEGIEIDESK	I1N2Z5;A0A0R0FBK4	97	108	yes	no	391480000	696390000	982220000	596280000	893170000	678780000	663020000	729000000	969810000	881610000
AEEEYDYLFK	C6TJF9	5	14	no	no	0	0	0	0	0	0	0	0	0	0
AEEGQVIGVHSVEEWEEHLK	I1JT75	2	21	yes	yes	0	339100000	168210000	242430000	0	270160000	0	469110000	0	379220000
AEEGQVIGVHSVEEWK	I1K7N6	2	17	yes	yes	55246000	117270000	78103000	88520000	47870000	199570000	159330000	189820000	224360000	190080000
AEEIMGQAIR	I1LAJ3;I1NEH6	59	68	yes	no	22673000	0	24451000	67821000	33254000	86350000	50475000	0	66409000	36630000
AEELLLESIEK	C6TLE4;F2XF89	338	348	yes	no	0	0	0	50129000	42554000	71032000	53389000	0	0	0
AEELLQEGGFGMGASEINK	I1MVB9	318	336	yes	yes	0	0	0	0	0	0	36687000	0	34595000	54721000
AEELLSR	A0A0R0G9R0;K7MBG3;A0A0R0G1M8;K7MBG4;A0A0R0G163	192	198	yes	no	108070000	93675000	132090000	104450000	0	155810000	86581000	128040000	134540000	163940000
AEELYEK	I1KS65;F8SMB9;K7N1M7	153	159	no	no	0	204680000	0	0	0	244530000	0	0	0	0
AEENHLLGYFK	I1JAU2	481	491	yes	yes	0	0	0	0	0	0	26222000	22076000	35607000	13931000
AEEPESTVTTGAPDESLLDK	C6TH16	2	21	yes	yes	0	0	0	0	0	45091000	54779000	0	67027000	57588000
AEEYVVYLNQAEELHFMTPK	I1NBD9;D2E9R7	728	747	yes	no	0	0	0	0	0	109060000	182880000	0	114150000	0
AEFLDLESQDGVR	A0A0R0KP53;A0A0R0KNZ0;A0A0R0FYE3;K7MFW9;I1JMB0	2	14	yes	no	0	0	0	0	0	0	0	0	83090000	0
AEFPIFDK	I1LGG2;C6SZK3;C6T020;I1K5J1;I1K5J3;C6T3W7;I1K5J0;C6SZX7;I1MX61;I1MX60;C6SWL0	95	102	no	no	401740000	594260000	499020000	310700000	421110000	511490000	621600000	716330000	723810000	645950000
AEFPVFDK	I1K6J6;C6T4A1;I1KP94;I1K6J8;C6SYT7;I1K6J7	94	101	yes	no	0	0	0	0	0	0	137570000	0	0	106890000
AEFTASVPLTR	A0A0R0I7Q2	356	366	yes	yes	0	0	0	0	0	0	0	0	0	0
AEFVDIINAATVK	Q38IW8;Q6GW08	239	251	yes	no	495410000	505350000	618150000	408430000	376260000	452670000	399900000	463440000	425590000	433900000
AEFVEELR	I1KQ70;K7KRK6	780	787	no	no	0	0	0	0	0	0	0	0	0	0
AEGEVILEDVQPK	A0A0R4J654	261	273	no	no	0	0	0	25425000	66145000	0	0	0	0	114150000
AEGVLFEDDGDGYEFTK	A0A0R0K7P8;A0A0R0K7N5;I1JVV8	639	655	yes	no	83160000	0	0	76578000	39258000	52061000	105500000	89315000	124720000	69810000
AEHHEHEEVK	C6TKL2;A0A0R0K5J9;C6TGW1	2	11	no	no	0	949050000	744490000	0	0	0	0	0	0	245880000
AEHHEHEEVKGESLLEK	C6TKL2;A0A0R0K5J9;C6TGW1	2	18	no	no	0	0	0	0	0	103960000	0	149190000	129240000	79016000
AEIADFVTSNK	I1LL59;I1LQV6	302	312	no	no	0	150420000	165830000	75035000	69266000	197770000	194630000	222250000	0	269240000
AEIEATVPDPSQIDVK	C6TFC7;I1L2H4	2	17	yes	no	0	0	0	0	0	191790000	154060000	177320000	226140000	218050000
AEIETTVPDPTQIDVK	I1JFW7;I1JFW6	2	17	yes	no	0	0	0	0	0	0	159060000	156520000	182220000	0
AEITLGAR	A0A0R0KVB4;P13917	381	388	yes	no	13346000000	11806000000	13683000000	14381000000	13076000000	8625100000	8.5725e+09	9486500000	8932900000	7.9892e+09
AEIVELITQLEAK	I1KZW8	111	123	no	no	85970000	96687000	84560000	52657000	67618000	142390000	0	145170000	159370000	159180000
AEKPQPVR	I1L1H7;I1L1H6;I1MH79;C6T0J0	2	9	yes	no	0	0	0	0	0	0	0	0	0	0
AELALLR	C6SW56;I1M4R7;C6T078;I1MDK2	26	32	yes	no	91725000	0	0	32423000	0	117840000	0	89767000	0	0
AELHYQPQHQYPLR	C6SZ13	2	15	yes	yes	1454300000	859220000	1205700000	1.7303e+09	1365000000	1.8731e+09	2.0055e+09	2529800000	3.3274e+09	1.6138e+09
AELHYQQQHQYPHR	A0A0R0EDR0	2	15	yes	yes	538320000	1110800000	302480000	832400000	334040000	1.46e+09	2.1206e+09	566400000	1073900000	1.6205e+09
AELVLER	C6SWV3;A0A0R0GZT5	185	191	yes	no	0	0	1379200000	0	0	2693800000	2398200000	2756600000	2414700000	2463700000
AENIVPSDIPNTWK	C6T7J5;K7MT91	128	141	yes	no	0	0	0	195920000	261630000	0	0	0	0	0
AEPYSDEAIALMR	I1KBV2	626	638	yes	yes	38883000	70797000	46887000	48978000	55366000	49129000	43559000	74187000	0	82707000
AEQTFIMIKPDGVQR	I1KJI7;I1JMQ0;C6SYC6	2	16	yes	no	0	0	0	12692000	17875000	0	23657000	0	27551000	0
AESEVEVIHSWSAPR	I1JRF2;A0A0R0KP00	2	16	yes	no	0	0	0	0	0	0	127390000	123340000	137870000	0
AETLITMDTPEEGK	I1L700;I1L701;I1L6Z9;I1N383	123	136	no	no	0	0	0	0	0	0	0	0	0	0
AETNNNVAVEVLEK	I1KAY3	2	15	yes	yes	0	0	0	0	0	0	0	0	0	0
AETPCMDSLK	I1L6W0;A0A0R0F2Z4	44	53	yes	no	0	0	0	26813000	0	0	0	0	0	0
AETQTLTTPSYSSDVDNGIVK	Q9ZTZ3;C6T9M6;I1LHH5	7	27	yes	no	0	257940000	396380000	69072000	139180000	0	239260000	225130000	0	0
AEVEEGQVIGVHTVDEWK	I1MXZ6;A0A0R0FSI6	2	19	yes	no	642010000	798850000	674430000	699880000	700280000	555060000	705680000	839250000	640500000	0
AEVEHQGAAGAR	K7LDT9;Q9SWB3	932	943	yes	no	218970000	148090000	87436000	80429000	0	0	44259000	322810000	227450000	157280000
AEVIDDFAK	O04720;C6TMK3;I1M0K3;C6SXU0	199	207	no	no	0	262220000	0	117250000	0	0	0	0	0	0
AEVTLGTR	Q8RVH5;A0A0R0F1F3	387	394	yes	no	13869000000	16594000000	15719000000	8936200000	9218900000	4507100000	4370900000	5006200000	3.7288e+09	4679400000
AEYDESGPSIVHR	C6T7Y1;K7LD67;I1MDF8;I1M4W2;I1JG11;I1N570;C6TGZ9;C6TJ78;I1JNK9;C6TK76	362	374	no	no	254000000	375700000	0	260970000	202410000	547480000	624260000	544960000	0	900810000
AEYHSITDEEALEAFK	I1JFS9;I1N0T6;C6TF21	409	424	yes	no	0	0	20034000	0	0	0	0	0	0	0
AFADEIGIPFMETSAK	A0A0R4J5Y4;I1K0U9;C6T9G0;A0A0R4J5M7;C6TB28;C6T6K1;I1MV61	138	153	yes	no	110510000	85629000	0	79259000	136050000	170850000	233770000	144350000	225790000	283190000
AFAHPPEELNSPASYK	I1M3B1;C6TLE0;C6THW8;Q9FYX7	8	23	yes	no	22026000	20494000	19953000	0	68684000	0	0	0	53925000	0
AFAIIEEVFER	I1KQ70	373	383	yes	yes	0	0	0	0	0	36294000	0	42203000	0	28103000
AFALLSEEGIAK	A0A368UK73;I1LPK4	775	786	yes	no	0	0	0	39008000	31569000	65052000	40983000	72408000	53616000	74352000
AFATYVQAK	I1N6A5;K7N100;K7N0Z8;I1LWR4;C6TI30	756	764	no	no	0	0	75068000	0	69700000	0	99642000	0	76299000	141020000
AFDEGWGAVIAK	I1KJ84;C6TKV3	79	90	yes	no	0	0	0	0	0	0	0	0	0	0
AFDEVNSQLETK	C6SZJ2	43	54	yes	yes	0	0	32117000	17493000	19579000	0	0	0	17885000	22216000
AFDHGPWPK	I1KXG9;I1N1F9;A0A0R0LCW8;I1J5A5	105	113	no	no	307440000	178450000	139160000	0	103080000	69648000	129750000	97417000	111610000	133000000
AFDLASKPEGAGSATK	A0A0R0JAM3;C6THR8;I1N2I4	227	242	no	no	0	0	0	0	0	0	0	0	0	0
AFDLGGHQIAR	A0A0R0F2E8;C6SVZ3;C6SW20;I1NJ52;I1LB56;C6T2S4;C6TKK5;C6T7H0	68	78	no	no	0	0	0	0	0	64638000	44137000	64701000	0	0
AFDLGGHQVAR	I1KMT1;C6SZI8;I1MGG9;I1L0T1;C6T0G1;C6SVE7	68	78	no	no	0	0	0	17028000	9145400	0	0	0	0	0
AFDLLHEGGCLR	I1N9X0;I1JP95;C6TG05;I1JP97	361	372	yes	no	88675000	87323000	75194000	192210000	106710000	84158000	156410000	158670000	94747000	110120000
AFDYMLK	A0A0R0JL19;I1KAJ5;A0A0R0JM61;C6TD82;C6TIM2;A0A0R4J364	363	369	no	no	0	0	0	0	0	0	0	0	494180000	0
AFEDPDIIHVDDTVDPVR	C6TI33;A0A0R4J410	128	145	yes	no	488750000	378140000	196470000	420490000	711450000	288070000	532230000	408920000	312610000	410410000
AFEPILLLGK	I1KM19;I1JE09	61	70	yes	no	210360000	228350000	194030000	147450000	152090000	0	331930000	342820000	300130000	323580000
AFEPILLLGR	I1KQE3;C6T5U0	60	69	yes	no	96779000	101010000	0	71066000	0	126320000	110360000	105130000	135980000	118670000
AFESIQQLR	A0A0R0HHC1	296	304	yes	yes	0	0	0	0	19474000	0	0	0	0	0
AFFVNSGSEANDTQVK	A0A0R0HCZ0;A0A0R0H0I8;I1LPE4;I1LIN0;A0A0R0HEI5	106	121	yes	no	0	0	0	0	0	0	27824000	0	18222000	0
AFGAELVLTDAAK	C6TDJ4;A5YT88;A0A0R0J5W4;A0A0R4J2P9;I1KLU7	178	190	yes	no	0	0	0	0	0	0	16369000	0	11520000	23530000
AFGAELVLTDPAK	I1NC67;C6TIP9;A3RM03	114	126	no	no	92387000	103080000	119090000	0	125930000	99653000	129970000	144050000	99060000	141120000
AFGASDIIAVDVR	I1K547;I1K548;A0A0R0IIS7	212	224	yes	no	66896000	0	144060000	129590000	87534000	119200000	102070000	0	156390000	68968000
AFGDDFLEDK	B1Q2X5;A0A0R0HDA3	385	394	yes	no	0	0	0	26452000	34853000	0	0	0	0	0
AFGEDFVEDK	I1M4K9	390	399	yes	yes	0	0	0	0	0	71552000	0	0	0	0
AFGMELLR	A0A0R0IK92;K7KRQ2;I1K5X6;A0A0R0IHZ7;A0A0R0LAX1;I1J802;I1L4L5;A0A0R0LFH0	245	252	yes	no	0	0	0	0	0	0	0	40395000	0	0
AFGPAMVGWR	I1NIG1;A0A0R4J467;I1LBZ6;C6TAT9	203	212	yes	no	0	0	0	0	0	0	0	0	0	0
AFLDATGGLWR	C6TD38;A0A0R0H7E5;I1LUT8;C6SWY7;C6SXL2;C6SVU1;A0A0R4J532	94	104	yes	no	0	0	0	0	0	0	0	68663000	67721000	0
AFLDTATGS	A0A0R4J2Q7	214	222	yes	yes	0	0	0	0	44822000	56469000	0	0	0	0
AFLEFAEASGYPIAVMPSGK	I1M1V8;I1M1V9	254	273	yes	no	157080000	165920000	0	222320000	127430000	227550000	0	301800000	216920000	241810000
AFLGSVSNHCAQNVK	C6SVT0;C6T9I2	132	146	yes	no	0	0	0	0	0	0	0	0	0	0
AFLVEEQK	I1KXU2;I1J5Q7;C6SYB1;C6SXQ8	94	101	no	no	194470000	186510000	321730000	99845000	147500000	255720000	266110000	429020000	323900000	283750000
AFMWDSGTNVGEFDGHSR	I1KQI6;I1K5E5	130	147	yes	no	0	0	0	0	0	0	0	0	0	13366000
AFSDGESAATLDELGLTNK	I1K0C8;I1MUR0	571	589	yes	no	0	0	0	0	0	0	36320000	0	0	0
AFSDSPIIGEIR	A0A0R0HCZ0;A0A0R0H0I8;I1LPE4;I1LIN0;A0A0R0HEI5	358	369	yes	no	0	0	0	0	0	0	0	0	0	0
AFSDVLWK	I1LWJ2;C6TGV4;I1N634	121	128	no	no	0	20526000	24178000	0	0	44741000	36927000	42797000	25065000	32396000
AFSEVVSEAK	K7KQC9;O65027;I1KS56;I1K3R3;O63067	746	755	yes	no	0	0	0	0	0	0	0	0	0	0
AFSGWGTNEELIVSILAHR	G3E7M9;C6TM48	23	41	yes	no	12673000	0	19374000	0	0	0	0	0	0	14462000
AFSHYGEIVESK	K7KHJ7	27	38	yes	yes	68231000	0	0	43507000	0	0	23433000	32486000	27899000	23864000
AFSQYGEIVETK	K7LP96;Q9SWA8	27	38	yes	no	0	0	0	0	0	300140000	537280000	347140000	334710000	505880000
AFTSDESSGLDSNIR	A0A0R0JEP1;A0A0R0JPZ5;A0A0R0K6K3;A0A0R0JEV8;K7KJ83;K7KJ82;K7KU93;K7KJ81	253	267	yes	no	0	0	0	0	0	0	0	0	0	0
AFTTTFPR	C6T5R4;A0A0R0JPA5;I1KAK6;A0A0R0JFW9;I1KAK8;C6TN90	135	142	no	no	0	100250000	0	0	0	99110000	0	0	0	0
AFTVGIGGPVGTGK	I1KRG4;Q9XGS2;C6T9B1	83	96	yes	no	261280000	229630000	258510000	0	395140000	355720000	494040000	406770000	378580000	439060000
AFVDLILKPSEDDIK	A0A368UGQ5;A0A368UGP5;A0A368UGQ6;C6TIX4;A0A368UGV0;C6T8J1	122	136	no	no	115210000	0	100970000	63057000	62287000	534210000	362210000	460750000	465550000	429310000
AFVDLILKPSEEDTK	K7MBR2;K7MBQ9	56	70	yes	no	0	0	0	0	0	0	0	0	31886000	0
AFVDSGAQSTIISK	C6TCW0;A0A0R0IZU0;K7MQF1;K7LAF0	210	223	yes	no	0	0	0	0	0	0	0	0	0	0
AFVEHYYSTFDTNR	I1K3M8;I1LN66;I1LN67;I1LN65;C6TFP4	9	22	yes	no	0	66468000	69353000	56867000	86311000	103130000	169170000	123940000	132280000	178940000
AFVHWYVGEGMEEGEFSEAR	A0A368UHL7;I1K2I1;A0A8H6U521;A0A8H6NWY1;A0A8H6JYW8;A0A8H6KEJ5;A0A8H6JRD8;I1K3X9;Q2TFP2;I1KSD0;C6T898;I1N898;I1ML11	403	422	no	no	0	0	0	0	0	33024000	0	0	0	0
AFVSEYAVTGK	I1JMY1;I1N8L6	459	469	yes	no	0	0	0	0	0	0	99379000	0	0	0
AFVVVGDNNGHVGLGVK	I1LGB7;I1LGB1;I1JDH6	111	127	no	no	51734000	0	63888000	43946000	61238000	42770000	64076000	36063000	77749000	0
AGADFVR	I1JEI0;C6TJC8	148	154	yes	no	0	0	0	0	0	0	0	0	150540000	0
AGAEALPGGVK	I1JAV0;C6TJ08	177	187	yes	no	0	0	0	0	0	0	0	0	0	0
AGALADTITVTR	I1NJ23;C6TBY4	50	61	yes	no	43883000	0	0	0	0	37344000	0	0	0	0
AGALGDSITVTR	K7MZW1;C6SVS8;K7LD45;I1JBL1;C6T007;C6SVK2	45	56	no	no	205130000	310400000	275450000	145840000	110230000	229430000	308450000	300730000	276380000	321660000
AGALGDSITVVR	I1LB97	50	61	yes	yes	0	0	0	45613000	54452000	0	0	0	0	0
AGALGDSVTVTR	C6SVM3	50	61	yes	yes	115560000	156600000	99879000	43721000	79721000	97405000	132240000	119940000	80542000	136880000
AGANVILTTK	I1KSL6;I1K467;A0A8H6K3J6;A0A8H6JAE1;A0A8H6J266	284	293	yes	no	0	0	0	0	0	0	52423000	0	0	53717000
AGAPVDQTIK	I1KWM7;I1N4U1;O22111;I1N6I4;A0A0R0EHQ4;A0A0R0EHR6	94	103	no	no	153620000	151570000	0	0	139200000	0	0	0	0	0
AGASAVLVADDIVEK	I1NG28	117	131	yes	yes	60244000	45452000	43437000	28950000	39597000	63378000	63301000	103870000	74600000	83707000
AGASAVLVSDDIEEK	I1LEE5	117	131	yes	yes	0	0	47256000	17991000	0	0	60277000	0	0	0
AGATTLNIPDTVGITMPSEFGK	I1NJA5;I1NJA3;I1NJA4	246	267	yes	no	0	0	0	0	0	0	0	0	0	0
AGDEQLNVFR	I1KZJ9	595	604	yes	yes	71971000	76807000	89424000	37776000	97474000	82859000	73931000	72401000	58453000	68054000
AGDESHSALTEFDR	I1NH37;I1LDE9;C6THR0	291	304	yes	no	206550000	485650000	386730000	165610000	492100000	607760000	519280000	312530000	753360000	774800000
AGDNANPAPPPASAEPMETDKPENTGSA	I1MCN3	836	863	yes	yes	0	0	34769000	0	0	24667000	61402000	34540000	0	14850000
AGDSSLEELANATQVQGPFLPIVR	I1MMI6;C6TL61;C6SYZ4	135	158	yes	no	147870000	152560000	152830000	96499000	84974000	146190000	118090000	117510000	137030000	195420000
AGDSTPEELANATQVQGAFLPIVR	I1L571	135	158	yes	yes	0	62081000	0	0	54030000	74270000	112790000	0	36263000	100910000
AGDSTPEELANATQVQGSFLPIVR	I1JVU2;I1MLX4;C6SYD1	135	158	yes	no	0	0	0	0	0	75081000	0	0	79951000	50175000
AGDTCPTAVHDFEGDQTYSEK	K7MPX7;I1MZJ8;C6TBE8	235	255	yes	no	32737000	38631000	0	32935000	0	0	0	0	0	62428000
AGEEHPQGISK	I1M138	260	270	yes	yes	0	0	0	0	0	64736000	0	0	0	0
AGEGDGELQSILSR	A0A0R0GZ36	194	207	yes	yes	197080000	177780000	217160000	182420000	368090000	190550000	275770000	266040000	303480000	302810000
AGELSAAELDSVMTVVANPR	C6T048;C6SZK1;A0A0R0EC54	56	75	yes	no	220410000	0	136110000	130850000	118640000	216200000	271030000	189740000	221280000	271550000
AGELTAAELDSVMTVVANPR	C6T0A7;A0A0R0HXF6;A0A0R0HXR3;A0A0R0I7V5	56	75	yes	no	0	0	189000000	0	0	286170000	33387000	0	0	0
AGEVLNNDLLGMLLESNR	A0A0R0H2Z4;I1M2T0	288	305	yes	no	0	0	0	0	0	0	43191000	0	0	0
AGEYTDYAAQK	Q9ZTY1;I1JPV0;C6T9C2	133	143	yes	no	0	0	0	0	0	0	0	0	0	0
AGEYTDYASQK	I1L957;Q39871	156	166	no	no	10045000000	9450800000	8.3306e+09	9948600000	6.5416e+09	10399000000	12187000000	10968000000	12803000000	11879000000
AGFAGDDAPR	C6T7Y1;K7LD67;I1MDF8;I1M4W2;I1JG11;I1N570;C6TGZ9;C6TJ78;Q96445;I1JNK9;I1JY56;Q96441;I1K4W1;Q96448;I1KUG6;Q96442;C6T8Q2;P02580;Q96438	21	30	no	no	913820000	924730000	760540000	0	1.0181e+09	1.5198e+09	1.8245e+09	1.5147e+09	1151300000	1094300000
AGGADLVEIR	A0A0R0LCZ4;I1J6L0	74	83	yes	no	0	0	0	0	0	0	0	0	0	0
AGGECLTFDQLALR	I1JQN0;I1JQM9;C6SWN7;I1NB77;I1NB76;C6SYU5;I1NJ30;A0A0R0F137;C6T0R5	104	117	no	no	274320000	293980000	0	181170000	215310000	484260000	296850000	0	403820000	329830000
AGGKPNDYGYGTGGT	Q541U1;Q01417	159	173	yes	no	0	0	0	0	0	0	0	0	0	0
AGGNPNDYGYGTGGTYN	Q01527	136	152	yes	yes	131590000	161720000	151350000	170770000	0	137320000	115310000	0	177080000	204410000
AGHPEWELPDDAGK	I1LRU3;Q588Z6;Q42795;Q588Z3;Q588Z5;Q588Z4;Q45UE7;P10538	225	238	no	no	3.4834e+09	1.6479e+09	3.0265e+09	3.7909e+09	2639400000	2760200000	1.7542e+09	2549600000	2454700000	2.0123e+09
AGHQTSAESWGTGR	I1L8R1;I1L8R2;I1JPI7;I1NA53;A0A8H6NSN2;A0A8H6ML89;A0A8H6J8C6;I1LZ03	62	75	no	no	95480000	0	72928000	0	0	164220000	194310000	166590000	118300000	0
AGIETVPVFISVDPER	I1KKG7;K7MTL0;I1KKG6	226	241	yes	no	0	0	0	0	0	0	0	0	0	0
AGIIASLDDLVK	E3W9C1;A0A0R0ERR6;I1JR62;C6TAX0	267	278	yes	no	0	0	0	61851000	52084000	63453000	0	66880000	67645000	101250000
AGIPTFGPSAEAAALEGSK	C6T9Y3;I1LBE7;K7LJM6;Q42804	123	141	yes	no	0	0	0	0	0	0	0	0	0	0
AGISLNDNFVK	I1MYI8;C6TN36	302	312	no	no	909270000	1.0258e+09	1138900000	733930000	1192600000	1.0122e+09	1396100000	1.4923e+09	1322500000	1171600000
AGITVIQIDEAALR	A0A0R4J5Z8;I1MW49;A0A0R0FQE0;I1LXY1;Q71EW8;I1MKZ0;I1JWK3	597	610	no	no	1.8794e+09	0	1.7269e+09	1225800000	1.0501e+09	2419000000	2.0062e+09	2152300000	1.9553e+09	2356800000
AGLAPEGTQFDGR	A0A0R4J3Y5;C6TI26;A0A0R4J3M1;C6TA21	2	14	yes	no	0	0	0	154250000	0	0	0	0	0	0
AGLQFPVGR	I1LUS3;C6TB05;C6SZZ5;K7LW98;A0A0R0H450;C6SV65;I1N9C6;C6TFW1;A0A0R4J2W1;A0A0R0KNL8;C6TMV8;I1MDH5;I1M4U3;C6TG01;C6SZZ2;C6SWA6;C6T2B0;I1MWP3;C6SZ77;C6SXQ2;C6T0M0;C6SYX1	23	31	no	no	812090000	1.0551e+09	0	635940000	669780000	1.4602e+09	1424200000	1.9331e+09	1.4852e+09	1.638e+09
AGLQYLGPDLDAMK	I1K970;C6TGF3	274	287	no	no	0	0	63170000	0	0	89642000	75155000	105450000	69570000	55883000
AGMDVECGDYITK	I1MAR9;A0A0R0GP29;I1LVZ8	323	335	no	no	0	0	0	0	0	0	0	0	0	0
AGNIAPEEALHIGDSMR	I1L152;C6TCZ6;C6TAQ9	185	201	yes	no	0	0	0	0	14831000	20299000	19310000	0	0	0
AGPGVHLSPTDISSQLPTQNPDAPVMLDR	C6TGR0;A0A0R4J3I5;F8SMC0;A0A0R4J3J0	51	79	yes	no	0	0	0	106320000	0	131920000	0	0	83567000	0
AGPLKPGVDTVEEAVK	C6T3N7;I1MEH8	47	62	yes	no	0	0	0	0	0	0	0	0	0	0
AGSDTEVLWNDAR	I1KJQ5;I1JK05;K7KIC0	189	201	yes	no	0	0	0	0	0	0	0	70857000	40027000	0
AGSGVATLGLPDSPGVPK	I1JSD2;P45621;C6TIB8;A0A0R0J9J2	198	215	yes	no	54505000	50194000	48249000	24675000	32717000	0	98233000	0	0	81174000
AGVILSSVDELIDK	I1NI24;I1LCC3	232	245	yes	no	0	0	0	0	0	0	0	0	0	0
AGVPTVPGSDGLLQSTEEAIR	Q9LLR1;O81273;O23960	196	216	yes	no	0	0	0	0	0	0	0	0	0	0
AGVVPITPLQDTVGPICR	A0A0R0JVQ5	243	260	yes	yes	0	0	0	0	0	0	0	115870000	136190000	0
AHASTEGVAK	A0A0R0IRH4;C6T920;A0A368UH36	156	165	no	no	0	0	0	430530000	0	714890000	862580000	0	1115600000	1137700000
AHDSDISCISWAPK	I1N3E7;I1L6V1	384	397	yes	no	0	0	0	0	0	0	0	0	0	0
AHDVHEYAQDTVEAAK	I1KW97	159	174	yes	yes	408560000	438460000	191610000	275260000	269430000	256780000	345120000	245860000	460570000	229850000
AHEDLENR	I1LVH0	359	366	yes	yes	0	0	0	0	0	0	32132000	0	0	0
AHEIAGLR	I1N6A5;I1LWR4;C6TI30	862	869	no	no	0	0	68535000	0	65696000	0	0	0	134640000	0
AHGLAPEIPEDLYHLIK	I1K0H2;P62302;C6T9Q3;B6CBQ9	77	93	yes	no	337960000	407020000	467370000	141540000	200530000	408000000	637010000	569960000	604180000	604790000
AHLLFDFHQVVDGLR	A0A0R0EM38;I1N933;I1JNF2	138	152	yes	no	0	29817000	0	0	0	0	0	0	0	0
AHPGGPAVSEFDWGTGETPR	I1JWB7;I1JWB8;C6TM87;I1KDC1;K7KWN5;C6T9F2;A0A0R0K8M4	65	84	yes	no	0	0	0	0	0	0	0	0	0	0
AHTDVVTAIATPIDNSDMIVTASR	C6TJD3;Q39836	13	36	no	no	328340000	431320000	431110000	422620000	0	0	0	0	0	617350000
AHTFVSPR	I1JF86;Q84V19;Q9SP11;C6T7Y4;I1L860;I1L862;Q04672	157	164	no	no	3.8195e+09	3.576e+09	3.0052e+09	2310800000	2.0583e+09	4339000000	4358900000	3.6665e+09	4679300000	4.1678e+09
AHTSLPSADAGMDAVQR	C6T8K3	2	18	yes	yes	104260000	100370000	65207000	44661000	0	98196000	140630000	189050000	179280000	168000000
AHVEDINK	I1JTB8;C6TGC6;I1JTB9	18	25	yes	no	0	0	0	0	0	0	0	42133000	0	0
AHVSLPMDTFK	B0M1A5;E0YL26;I1JZW5;E0YL22	134	144	yes	no	82730000	0	42026000	70689000	71367000	174430000	72483000	112590000	112740000	93411000
AHYQNQYGAVPVSK	K7L505	2	15	yes	yes	0	0	0	0	0	0	0	0	0	0
AIAALVEELNIPEAK	I1JRE1;I1JRE2;I1JRE0;C6T9H0	93	107	yes	no	0	0	40190000	0	0	18206000	0	42084000	38707000	0
AIADGSLLDFLR	I1KDL4;A0A0R0JT01	426	437	no	no	68284000	119730000	71754000	54801000	99261000	105640000	77276000	126500000	75800000	114450000
AIADGSLLDFMR	P51061;A0A0R0H967;Q8H929;Q8H928;O22117	426	437	yes	no	0	0	0	0	0	64993000	49056000	91890000	56588000	67364000
AIAFDFR	C6TKY2;A0A0R0JUR8;K7KY47;A0A0R0HDE5;K7LU64;A0A0R0JU43;K7KJG5;A0A0R0GWA2;A0A0R0GWU6;I1M3U3;I1LS33;C6TIE2;C6TGJ4	56	62	no	no	0	0	15171000	0	0	0	30512000	26532000	27178000	0
AIAIMSHPIPSTDDSHSVQIILPQK	A0A0R0K398;A0A0R0K1N9;I1K489;C6THN1;C6TN25;I1KSQ2;I1KSQ0;I1KSQ1	301	325	no	no	0	0	0	0	0	0	0	34983000	0	0
AIASFEEMGIK	A0A0R0GBB6;I1L171	31	41	yes	no	22490000	0	0	0	0	0	0	0	0	0
AICGGPVYVSDSVGSHDFDLIK	I1NBD9;D2E9R7	610	631	yes	no	213870000	0	360360000	157040000	0	237460000	420400000	363340000	405140000	0
AICTEAGLLALR	A0A0R4J4W3;A0A0R4J439;A0A0R4J302;A0A0R0EXW6;A0A0R0KRE0	400	411	yes	no	0	0	0	0	0	0	0	0	0	0
AIDEYASLK	I1K5H2;K7KRH2;I1KQE8	110	118	no	no	0	0	0	0	0	0	0	0	0	0
AIDIAANEILGVATPGQVDQAQLNR	A0A0R0ILS3	399	423	yes	yes	0	0	0	0	0	0	40617000	0	0	38491000
AIDLAESSFVDK	I1NF54;A0A0R0IAS6	556	567	yes	no	0	0	0	10230000	0	8895400	11154000	0	12694000	13195000
AIDLIDEAGSR	I1KBY3;I1JXP9;I1JXQ0;I1K6S6;I1KP32;A0A0R0JHU1;A0A0R0JM14;A0A0R0JTA7;I1JXT1;I1KBU6	483	493	yes	no	0	0	0	0	0	0	0	0	0	0
AIECTGSIQASISAFECTHDGWGTAVLVSVPK	I1LXD1;A0A0R4J4U4;C6TA60	268	299	yes	no	308140000	330600000	311470000	69027000	110260000	201220000	562850000	301800000	192680000	334730000
AIELDTESDGK	C6SVF6	42	52	yes	yes	0	0	0	0	0	272560000	152910000	273610000	253120000	254430000
AIELPDPMENAGAALIR	I1LL25;I1LL24;I1LR60;G3E7M5	101	117	yes	no	61587000	83254000	0	54693000	67341000	82744000	88682000	95146000	77181000	62082000
AIENPELFVMK	Q9M426;I1NC18;I1NC20	378	388	no	no	24271000	22094000	0	22257000	0	46393000	47696000	66001000	39332000	0
AIENVPDLK	I1MJL6	204	212	yes	yes	0	142980000	117360000	57498000	65668000	67056000	99581000	0	104400000	101710000
AIESVPDLK	K7L6N1;C6TLI8;I1K4Q9;I1K4Q5	171	179	no	no	0	0	0	0	0	0	0	45290000	0	57030000
AIFLDEDDVATYTIK	C6TER4	191	205	yes	yes	0	0	0	0	22808000	0	0	0	0	0
AIFTEGCK	I1LAL4;A0A0R4J656;I1NHW4	129	136	no	no	0	0	0	0	0	0	0	0	175720000	0
AIFVDLEPTVIDEVR	A0A368UHL7;I1K2I1;I1K2I2;C6TNK2	65	79	yes	no	85059000	112360000	157910000	66022000	95985000	141010000	116400000	91749000	72017000	0
AIGGSSLQDGQIELMVHR	A0A0R0FLG8;A0A0R0FLH6	783	800	yes	no	0	0	0	0	0	0	35463000	0	0	41243000
AIGINVPR	I1LM73;I1MBR7;C6T7U2	346	353	no	no	149750000	281810000	155570000	169030000	120180000	293710000	379480000	464130000	343990000	465100000
AIGKPPEELR	I1MEH7	8	17	yes	yes	0	20885000	34049000	0	0	21581000	0	0	29627000	21025000
AIGSGSEGADSSLQEQFNK	Q9M4T8;I1JBH2;C6SW82	167	185	yes	no	32996000	0	0	0	69686000	0	92502000	109090000	72294000	78327000
AIGSGSEGADSSLQEQYNK	C6TMT4;C6TGU2	167	185	yes	no	75124000	132340000	51238000	76517000	69551000	84922000	120400000	183500000	116650000	201180000
AIGSLAEYTAVEEK	I1N5R7	112	125	yes	yes	187050000	0	0	311390000	136730000	0	580520000	455980000	348760000	462160000
AIGTEIEWYPGK	I1MH87;I1MH86;C6TKT3;I1L1J6;Q39892;I1L1J5;I1L1J4;I1L1J3	198	209	yes	no	50773000	56186000	0	42361000	0	39742000	46446000	61048000	90548000	83266000
AIGTEIQWHPGK	I1LY10;I1LY08;I1LY07;C6TJB3;I1LY05;I1MSG0;I1MSG1;I1MSF8;C6TND8;A0A0R0FHA5;I1MSG2	201	212	yes	no	0	106990000	0	0	0	0	0	0	0	0
AIGVELDLSDKPVGLGVR	C6TFM7;I1NAI6;A0A0R0KL47	162	179	yes	no	83868000	101330000	141520000	0	73661000	117150000	0	184740000	156930000	127370000
AIGVVMDGGEEGEGMR	I1J5P9	437	452	yes	yes	0	52159000	0	52917000	48246000	0	140050000	81406000	90041000	124760000
AIIAILGHR	A0A0R4J4L3;I1LLC0;C6T7M2;I1LLC1;I1JWG5;A0A0R4J363	32	40	no	no	0	0	0	0	0	0	0	0	0	0
AIICSDAAAEAAR	K7LQ69;K7LQ70	685	697	yes	no	263870000	360070000	456110000	226100000	253610000	378500000	212980000	343450000	357460000	329570000
AIIPPLVR	A0A0R0JRB0;I1MUZ7	136	143	yes	no	0	76883000	75118000	0	0	0	0	0	0	0
AIIVQPDR	A0A0R0F259;A0A0R4J3M4	349	356	no	no	0	0	0	0	0	185400000	0	186440000	0	0
AILTLVNNDDR	F7J077;O22121;F8WQS0;Q93VL9;Q50JD8;F8WQS1;P25974;C6T9L1	84	94	no	no	54886000000	48311000000	46985000000	38626000000	38468000000	29719000000	14987000000	29357000000	30626000000	26921000000
AILTLVNNDDRDSYNLHPGDAQR	F7J077;O22121;F8WQS0;Q93VL9;Q50JD8;F8WQS1;P25974;C6T9L1	84	106	no	no	155640000	458290000	291210000	0	0	536010000	279490000	429630000	472950000	825080000
AIMGDDYYICR	I1NB79;I1NB78	143	153	yes	no	0	0	0	0	0	0	0	0	0	0
AINDEGMPMYQR	C6THB9;Q9SWB5	309	320	yes	no	0	0	0	0	0	0	0	0	0	0
AIPSEVLAHSYNLR	P02858	519	532	yes	yes	0	0	0	0	0	0	0	174170000	0	227390000
AIPSEVLSNSYNLGQSQVR	Q7M210	219	237	no	no	1.9836e+09	4.2448e+09	2389100000	3.9348e+09	1.8238e+09	960160000	2322700000	1.0474e+09	1168700000	1412100000
AIQEQLMLER	I1KNH5;I1KNH4	385	394	yes	no	0	43123000	50108000	24672000	0	51145000	63256000	62504000	53683000	118490000
AIQESPDWQTLSDAR	I1L4U3	203	217	yes	yes	0	0	0	0	261030000	163460000	0	179860000	0	0
AIQESPNWQTLSDAR	I1J4X9	203	217	yes	yes	26615000	35579000	0	0	0	0	0	0	0	0
AIQSEINIEDVQK	C6T3K6;I1KBM3;I1JXZ5;C6TEQ1;C6TE32	111	123	yes	no	0	0	0	0	0	0	0	0	46915000	0
AISDLSILADK	A0A0R0HA20;I1LP45;I1LP44;I1LP46;C6T0Y6	324	334	yes	no	183740000	198430000	185120000	158460000	157440000	158760000	156880000	206940000	251840000	249610000
AISEGGFESLYK	C6TMI3;I1N7Y6;I1MLC2	134	145	yes	no	0	0	0	0	0	0	0	0	0	0
AISEGWLDASLTK	A0A0R0FBT0;A0A0R0JQV7;K7KMV0;I1K072	369	381	no	no	0	0	0	0	18708000	0	0	0	0	0
AISEGWLDASLTKPATEDGEIQEDEK	A0A0R0FBT0;A0A0R0JQV7;K7KMV0;I1K072	369	394	no	no	0	0	0	0	0	0	0	42890000	0	0
AISGGPIYVSDSVGK	I1K034	532	546	yes	yes	0	0	0	0	0	0	0	0	0	0
AISIPSR	I1KCK6;I1KCK7;B0M1A6;U5ILS4	2	8	yes	no	0	0	0	0	0	0	77422000	0	0	0
AISSSNAYDDQLR	A0A0R0JYI2;A0A0R0K4G9	57	69	yes	no	84705000	140000000	75123000	104020000	106620000	175370000	211050000	0	93903000	195450000
AISSSNAYNDQFR	I1KZJ1;I1KZJ0;I1N5E4;I1KZJ2;C6TLV4;K7MVK2	75	87	yes	no	0	0	0	34097000	0	68798000	117440000	101060000	0	107410000
AITLPGEGEIMDMMGVADPDAVHAVR	A0A0R0K6W2;A0A0R0K5H8	718	743	yes	no	0	20799000	23364000	18410000	26428000	0	70937000	43445000	0	38895000
AITLPGEGEIMDMMGVADPDAVHTVR	A0A0R0IPA5	667	692	yes	yes	38011000	0	0	0	0	0	0	0	0	0
AITPALDPTR	A0A0R0J8D7;I1KNA0;C6TCX3;I1MR81;C6TH90	61	70	no	no	0	0	0	0	0	52477000	0	0	145600000	56781000
AITTIPENFTPHR	I1JDR2;K7MVB9	613	625	no	no	0	0	0	0	0	50414000	21107000	43866000	68207000	0
AIVCSDAAAEAAR	Q9SWB4;A0A0R0H3L4	685	697	yes	no	156200000	209980000	0	0	0	395010000	370970000	231970000	476000000	384820000
AIVILVINEGDANIELVGIKEQQQK	F7J077;O22121;F8WQS0;Q93VL9;Q50JD8;F8WQS1;P25974;C6T9L1	274	298	no	no	0	0	0	0	40456000	0	0	51163000	43217000	55851000
AIVILVINEGDANIELVGLK	O22120;P0DO16;P0DO15;I1NGH2;F7J075;Q4LER5;Q3V5S6;Q39853;Q948X9	397	416	no	no	8782600000	8.5365e+09	7.3659e+09	11257000000	7.8194e+09	9528300000	8.4941e+09	11973000000	8.3829e+09	7.8981e+09
AIVILVINEGDANIELVGLKEQQQEQQQEEQPLEVR	O22120;P0DO16;P0DO15;I1NGH2;F7J075;Q4LER5;Q3V5S6;Q39853	397	432	yes	no	0	0	0	0	0	45968000	0	77954000	0	0
AIVNVISNPVNSTVPIAAEVFK	I1LH25;P37228;C6T6I3	152	173	yes	no	0	0	0	0	0	0	0	0	13470000	0
AIVVLVINEGEANIELVGIK	Q9FZP9;P11827;Q0MUU5;Q948Y0;Q84UB3	413	432	yes	no	6.8434e+09	8.5896e+09	7.1876e+09	8.3211e+09	7.7796e+09	7.0071e+09	6.2433e+09	9503000000	6.6405e+09	5800300000
AIVVLVINEGEANIELVGIKEQQQR	Q9FZP9;P11827;Q0MUU5;Q948Y0;Q84UB3	413	437	yes	no	34108000	23205000	0	18280000	0	54432000	65421000	55260000	54118000	0
AIVVTQR	I1LIJ6;Q9AWB2;I1LP98	353	359	no	no	0	0	0	0	0	0	0	48611000	0	0
AIYDQYGEEGLK	I1LS76;C6T8E0;I1KEY3	64	75	yes	no	0	0	0	16381000	40829000	21057000	0	0	20001000	34606000
AIYEIPSVK	I1K4U3;I1KTD4;A0A0R0JHE0;A0A0R0JSL5;I1JY67;A0A0R0JHA8;A0A0R0JH35;K7L7F3;A0A0R0INQ5	239	247	yes	no	0	0	0	0	0	0	0	0	0	0
AIYGGEVVIGVSYVGVPVHTER	C6SZX0;C6T2C1	71	92	no	no	247100000	354740000	147120000	0	433690000	381500000	414500000	379690000	538600000	527830000
ALADFGDDEYK	K7MBR2;K7MBQ9	201	211	yes	no	11535000	0	0	0	0	33277000	40796000	29666000	23366000	0
ALAEAGLTVENVHMVEVVGSGSR	I1M5L8;I1M5L7;I1MCN3	321	343	no	no	0	0	0	0	0	0	0	0	0	0
ALAEQLFDNENQLVR	Q39889;A0A0R0K0U9	618	632	yes	no	0	0	0	30541000	45811000	0	16251000	69587000	57769000	0
ALAFDEFGR	I1MYL7;I1LNE6	2	10	yes	no	34394000	50989000	63744000	38491000	28933000	48066000	63537000	72191000	66607000	51368000
ALAFENVPTQDEIK	I1JRF2;A0A0R0KP00;Q6VEV2	320	333	yes	no	157790000	135770000	103380000	72264000	131240000	206190000	225710000	242080000	199350000	312190000
ALAPIYEK	E3W9C1;A0A0R0ERR6;I1JR62;C6TAX0	180	187	yes	no	0	0	0	0	37661000	0	0	0	0	0
ALATGWSAAHYSTEITVEGTK	A0A0R0JWF4	498	518	yes	yes	27492000	18557000	35100000	31825000	27290000	40729000	47024000	0	60219000	0
ALCAEHNVSLLTVPSAK	I1KVL0;C6SW79;C6T064;C6SVV7;A0A0R0G3G4;K7L817;I1KGU0;I1KVK9	76	92	yes	no	311820000	0	0	244570000	323330000	442700000	377470000	389250000	279980000	371260000
ALCQLSPHLPK	K7MVK8;C6THV3;K7MVK9	196	206	yes	no	0	0	39863000	0	0	15180000	0	0	16769000	40924000
ALCTGEK	A0A0R0ETG1;C6TJK9;A0A0R0GCC6;K7KIK5;I1K8X4;A0A0R0JJE4;I1N9L1;I1N9L2;I1KLX5;I1JEW8;C6TJ00;I1LAV9;A0A0R0I0Y7;C6T2V1;A0A8H6N9Y6;A0A8H6MTT3;A0A8H6K5S6;C6TBD7;A0A0R4J4Q0;I1LJ10;C6TGD4;I1JSE7;A0A0R0I194;I1K8X2;A0A0R0H9T5;Q8W171;A0A0R0HEL8;A0A7T0IH72;C6T429;A0A0R0KBI3;A0A0R0JF58;A0A0R4J5S0;I1K1S1;A0A0R0FPY7;C6SV97;A0A0R0HSJ5;I1MZ24;C6TD81;A0A0R4J4I9;I1JNY3;I1NJE9;I1NJF0;I1NJE8;I1LFL7;C6TB40	38	44	no	no	470670000	0	585370000	0	0	592160000	604390000	674220000	729840000	695640000
ALDDTIITGVPTTIDYHK	Q9LLR1;O81273;O23960	476	493	yes	no	0	157520000	0	0	0	132760000	0	284550000	0	94439000
ALDSGIVAQAALDVFTEEPPPK	I1LEI9;I1NFX7	294	315	no	no	22626000	0	0	0	12702000	31538000	42211000	0	0	26004000
ALDTLDLSWNK	C6ZS00	283	293	yes	yes	91302000	90022000	91092000	73411000	85299000	142890000	147060000	258680000	110750000	222890000
ALDWGPGGGPDLIVDDGGDATLLIHEGVK	I1KS65;F8SMB9	124	152	no	no	655700000	872450000	769080000	439900000	534060000	1226500000	864600000	860640000	756210000	1234900000
ALEALKPELK	I1MTU1;C6TGD9	335	344	yes	no	0	45090000	0	0	0	0	71693000	204170000	40448000	77205000
ALEDAIAVLDK	I1L3P6;I1L3P8;I1MQD0;I1NIE7	126	136	no	no	117020000	165730000	146940000	91787000	95617000	131830000	189870000	179410000	151030000	184970000
ALEEQYGGEEELPQTNPGFNNTPFK	A0A0R0G928;A0A0R0GKM7;A0A0R0G924;A0A0R0L2F3;I1JIM7;A0A0R0EGZ2;A0A0R0GSM7	484	508	no	no	0	0	0	0	0	0	67477000	0	0	43163000
ALEESNYELEGK	CON__P13645;CON__P02535-1	166	177	yes	no	126580000	143340000	0	72438000	110470000	72401000	124660000	87121000	125330000	97246000
ALEETEGVTDLK	I1LWE3;C6T1N2	121	132	yes	no	0	0	0	0	0	0	0	0	0	0
ALEGADVVIIPAGVPR	Q9SPB8;I1KDM8;O81279;C6T7I4	98	113	yes	no	707790000	846340000	674050000	696250000	792040000	869410000	1142400000	962500000	1.0586e+09	1.0217e+09
ALELDDEDISYLTNR	I1J9Y0;I1J9X9;I1J9X8;I1LGM2;I1K0K7;Q43468	283	297	yes	no	119520000	307910000	149280000	0	0	0	0	0	0	0
ALELEPNDGGIK	A0A0R4J5S0;I1K1S1	323	334	yes	no	0	0	0	0	0	0	0	0	0	0
ALELFEDDQSTSVVLHR	K7LPS2;K7LPS1;I1LK85;A0A0R0H360;A0A0R0HC39;I1LR30	427	443	yes	no	0	0	0	0	0	0	0	33249000	0	0
ALELHETELGGYTLTVDEAK	I1LIT2;I1LPJ9	640	659	no	no	0	0	0	0	0	0	45056000	42859000	0	0
ALELHETELGGYTLTVDEAKPR	I1LIT2;I1LPJ9	640	661	no	no	0	0	0	10886000	0	36935000	0	0	0	0
ALELSNEQQK	I1MFU1;C6THU1;A0A0R0FZN4;K7LR50	263	272	no	no	0	0	0	0	0	277910000	213850000	265740000	0	0
ALENADLAPDNHSK	Q9M507;Q9M508	138	151	yes	no	0	0	0	63225000	0	0	0	0	126210000	0
ALENEMLIK	A0A0R0G9R0;K7MBG3;A0A0R0G1M8	293	301	yes	no	0	0	240140000	0	0	0	243820000	148610000	217560000	322440000
ALENEMLLR	K7KGC8;K7KGC7;K7MZJ1;K7MZJ0	315	323	no	no	308970000	476080000	0	253990000	8083000	0	0	0	512210000	564330000
ALENTAIPIGDLPEDK	A0A0R0I854;I1MPM4;I1MPM3	516	531	no	no	109680000	91582000	105010000	176880000	129300000	139760000	162600000	0	151480000	243300000
ALEQLQDAIAK	A5JVZ7	80	90	yes	yes	119260000	142730000	143940000	179990000	147820000	259360000	281770000	234620000	193890000	256980000
ALEQLQDAVAK	I1JYA9;C6T5D0;Q8GUE3;I1JYB0	79	89	yes	no	417060000	0	390580000	467360000	242090000	559840000	519790000	488250000	546680000	690390000
ALEVAVK	I1NJ59;C6SXS9;I1LFD6;C6TFB8	2	8	no	no	0	0	0	0	0	84590000	60056000	532910000	0	0
ALEVIPR	I1JIP5;I1M7B9	444	450	yes	no	0	0	0	0	0	0	0	0	68001000	0
ALEVLNYLGALDDDGNLTK	I1JQU1;I1NBE6;K7LGT6;I1JBE3;I1JBE4;I1JBE2;Q9LZQ9	461	479	yes	no	0	0	0	0	0	0	8519500	0	0	0
ALFVDLEPSVIDEVR	I1N898;I1ML11	65	79	yes	no	178310000	195600000	209150000	120800000	0	266930000	265910000	401820000	304030000	368510000
ALFYYFVEAETNPASK	A0A0R0KQC7;I1JN31;C6TAJ6	60	75	yes	no	0	0	0	0	0	17720000	0	0	0	0
ALGAELHLTDPAK	I1MJD3;I1MJD2	106	118	yes	no	0	0	0	0	0	0	0	0	0	111150000
ALGDYLGVK	A0A0R4J3Y5;C6TI26;A0A0R4J3M1;I1KUR0;A0A0R0FUV4;C6TA21;A0A0R4J4Z2;P41376;Q9CAI7;C6TJ25;C6TNV5;I1L1K7;C6T8X3;A0A0R4J5A7;A0A0R4J3G4;A0A0R0K474	130	138	no	no	152720000	171400000	189090000	111660000	166990000	226580000	298600000	275890000	191740000	194960000
ALGIDDFR	I1MDY5	363	370	yes	yes	0	0	0	0	0	0	230380000	0	0	0
ALGILNLNR	P24337;Q3HM29;Q9S7Z9;I1MG42;I1MG41	50	58	yes	no	45564000	82491000	46864000	0	0	65898000	0	111480000	60383000	0
ALGLDLINNPDLVATDATVSFK	I1JCB6;K7K6E6;Q9SDY6	208	229	yes	no	0	80252000	56290000	129840000	53710000	36412000	31800000	0	30827000	27958000
ALGQISER	A0A0R4J2L9;I1JB84;Q6RIB6;I1LXZ7;H2D5S3;I1L7H7	164	171	no	no	784900000	0	0	797570000	398630000	0	0	0	0	0
ALHDALSIVK	I1KSL6;I1K467	394	403	yes	no	0	280620000	50382000	0	0	116510000	0	100170000	0	0
ALHGGEYPPLSEPDIGVLLVK	B2YDR0;Q9AVK8;B2YDQ7;B2YDQ8;B2YDQ6	286	306	yes	no	2.9768e+09	4.1895e+09	2850200000	3.8907e+09	3.1137e+09	3.2138e+09	5313400000	7.1132e+09	3.8872e+09	3.6808e+09
ALHIVGPDLK	I1KRJ7;I1KRJ8	128	137	yes	no	489730000	546170000	422720000	303320000	252380000	749040000	690410000	797990000	681670000	960580000
ALHLYDCLR	Q14SM9;I1LNK7;A0A0R0HLE9	374	382	yes	no	0	0	0	0	0	43536000	26683000	24080000	22420000	31861000
ALIAAVEHK	A0A0R0I854;I1LDQ6;I1MPM4;I1MPM3	347	355	no	no	0	0	0	0	0	0	0	0	132320000	0
ALIDATSSDSSLEEESGVR	I1JXH8;I1KC56	285	303	yes	no	136830000	0	201540000	83391000	127050000	0	351930000	225820000	169070000	0
ALILHATK	C6TNT2;I1LTA4;C6TNU2	2	9	no	no	66763000	76065000	59541000	77778000	53129000	146350000	136320000	125200000	69958000	172470000
ALINLVKPDDR	A0A0R0HYM3	261	271	no	no	534740000	476500000	698420000	330660000	316110000	216900000	430230000	570360000	245570000	391410000
ALIPDLYR	I1LU40;C6TJB9;I1LU39;I1LU38;C6T0D7;I1KFF9;K7M2X6;C6TMC8;I1KFF8	63	70	no	no	53094000	51530000	51457000	0	0	0	0	0	0	0
ALIQVVNCNGER	P04776;A0A0R0KKD6	389	400	yes	no	233620000	272900000	245770000	0	90871000	191230000	177490000	153680000	274730000	0
ALLAEDATLKPFK	C6T481;I1JX41;C6T4Z5;C6SYY0	42	54	yes	no	0	0	0	0	0	0	0	31799000	27705000	41215000
ALLDVGLIR	A0A0R0FVI5;A0A0R0J0P8;I1MKN3;I1KHZ6;I1KHZ4;C6TL04;K7MEX9;I1KHZ5	143	151	yes	no	362830000	0	309460000	194240000	274660000	0	395680000	394280000	0	398740000
ALLDVGLVR	I1M3C3;I1M3C1;A0A0R0GV28;A0A0R0H791	143	151	yes	no	144830000	148250000	120860000	51634000	86765000	157810000	175680000	159660000	190500000	190310000
ALLEVVESGGK	A0A0R4J2M8;I1MN39	193	203	yes	no	0	0	0	0	0	0	0	0	0	0
ALLNAIGNLELTGPHAEALSK	I1LWR4	164	184	yes	yes	0	0	0	0	0	0	0	0	0	0
ALLNAIGNLELTGPYAEALSK	I1N6A5	166	186	yes	yes	50675000	0	0	33312000	36919000	63640000	0	39358000	0	27971000
ALMDEMAVIATEEYR	I1KDL4;A0A0R0JT01;I1KEN4	711	725	no	no	41482000	85947000	50529000	47096000	93328000	124760000	126360000	72274000	80390000	73093000
ALNEEITTLK	C6THE6;C6TB63;I1LRP3	144	153	no	no	94600000	93081000	117890000	94126000	88689000	108540000	118310000	195720000	147010000	251070000
ALNVEEAPSDVK	C6T2A9;C6T073;A0A0R4J5B9	175	186	yes	no	71013000	99810000	84974000	117030000	49181000	338140000	301120000	271360000	185080000	229350000
ALPAGHLDATTLADYLVNK	I1JV71;I1JV68;I1K9R1	370	388	yes	no	66009000	0	0	0	0	0	107670000	179700000	0	0
ALPNQQTVDYPSFK	I1K8X7;C6T1R3;A0A0R4J320;A0A0R0KBJ0;A0A0R0JJA1;C6SW66;I1K8X8	2	15	yes	no	307200000	470700000	330170000	353160000	397060000	400460000	405780000	387740000	428660000	526570000
ALPTYTPESPADATR	A0A0R4J2U8;A0A0R4J653;I1LFG4	410	424	yes	no	193420000	118090000	126880000	126990000	134160000	249510000	251350000	247160000	237830000	257470000
ALPYTDFVFGNETEAR	C6TBG9;I1NA97	209	224	yes	no	204440000	186730000	203940000	243140000	114330000	0	0	322050000	264710000	270010000
ALQHYTELPDIK	I1JIA0;I1M7S3;I1M7S4;I1LHL6;I1MZ13;Q39834	640	651	no	no	0	0	0	41255000	0	60546000	0	0	0	0
ALQKIMENQSEELEEK	A0A0R0GVW3;P19594;C6SYA7	113	128	yes	no	0	0	0	19665000	28666000	143880000	0	0	0	276170000
ALQLVISECKPK	I1JLC4;I1JLC6;A0A0R0KPK2;C6TJP4	32	43	no	no	0	0	0	0	0	0	15158000	0	0	14414000
ALQLWETLK	I1L386;K7MIH4	2	10	no	no	0	0	0	0	34721000	0	0	0	0	0
ALQPLEAAAEGK	I1L7P0;C6TKM4;I1JBF7;I1JBF6	287	298	yes	no	0	0	0	0	0	20284000	31693000	21750000	0	24408000
ALQQEPIDFPF	K7MVB9	1015	1025	yes	yes	0	0	0	0	0	0	0	0	28203000	29162000
ALQQSTLK	I1JH86;I1LZG1;I1L983;C6TJM1;Q6RUF6;I1M6D5;I1JJM3;I1MB71;C6TMG1;I1JPX8	299	306	no	no	1158300000	796820000	797110000	1075600000	407170000	0	706160000	636840000	536960000	487950000
ALSAPVLSAVGER	K7L432;I1MQT7	510	522	yes	no	0	0	0	0	0	47383000	56022000	0	37015000	0
ALSEVISETLHK	A0A0R0FZI9;K7MID0;A0A0R0G3Y5;A0A0R0G3R6;K7MIA6;K7MIF4;A0A0R0FSF5	751	762	no	no	0	0	285180000	82602000	151470000	408040000	307600000	422810000	237430000	328560000
ALSLESQSIEFVAGK	I1NCV4;K7N0I2	64	78	yes	no	0	0	0	0	0	25241000	0	60228000	39497000	0
ALSPYEFVESMK	K7LBM2	466	477	yes	yes	0	0	0	0	21313000	55279000	55840000	63839000	0	59775000
ALSSQHQVR	I1KPN3;Q9ATB8;I1K670;I1K671;O22639;Q39804;I1KPN5;Q587K1;Q39830	304	312	no	no	401840000	0	451900000	0	349780000	0	0	244480000	390580000	483010000
ALTAVGSGQTSLGIK	C6T4X6	25	39	yes	yes	0	0	0	0	0	0	0	30411000	0	15935000
ALTGVIFEPFEEVK	Q948P5;C6TNF0;C6TEV0;I1JIE1;I1JIE0;I7AI86;I6ZMH5	46	59	no	no	546820000	690480000	564180000	455790000	921120000	575290000	675520000	770830000	456820000	585700000
ALTVPELTQQMWDAK	P28551;I1MG61;I1L0G9;I1NGT9;I1LDR2;Q2TFP1;I1N8P5	283	297	no	no	0	0	113290000	0	0	0	0	0	33662000	0
ALVDAPDMVR	I1L7F3;K7K5S3;I1NI77;C6SY27;C6SXV0;A0A0R0KMM8;A0A0R0I6V4	78	87	no	no	233910000	285880000	272930000	186440000	241780000	248240000	338520000	337980000	318390000	377550000
ALVDGGITDDVMDELNK	I1MS53;A0A0R0GLR3;Q5ECI4;Q5ECI5	15	31	yes	no	0	0	0	0	0	0	0	0	0	0
ALVDSFYGTDLGLK	I1KZW8	91	104	yes	yes	0	0	0	131970000	137680000	386290000	256640000	0	449770000	376750000
ALVDTLYGTELGIR	I1J4S3;I1J4S4	150	163	yes	no	0	0	0	33754000	30438000	0	0	0	0	0
ALVLPVTK	A0A0R0ENW6;I1LC49	30	37	yes	no	82375000	0	0	0	0	0	0	0	0	0
ALVPESVVK	C6SYG1;I1L1F3;K7MBV6;C6SZB4;K7MBV7	6	14	yes	no	0	0	0	0	0	0	0	0	0	50118000
ALVQVVNCNGER	A0A0R0KK84;A0A0R0KRW0;P04405;P11828;A0A0R0EZ76	382	393	no	no	0	0	0	0	0	0	0	0	0	0
ALVSDEVFQAEPVWK	I1NJA5;I1NJA3;I1NJA4;K7LM62;I1LFI6	466	480	yes	no	0	131230000	0	61467000	75649000	62889000	52145000	0	113530000	96545000
ALVTDADNVIPK	C6T588;Q9FEZ8;C6TFW4;Q43453	22	33	no	no	2479400000	2373200000	2553700000	2.0612e+09	1.842e+09	1.8169e+09	1434100000	1.8465e+09	3.2328e+09	2.0763e+09
ALVVHELEDDLGK	I1LKZ4;A0A0R0HJA5;I1LKZ3;I1LKZ2;C6TFH5;I1LTN6;C6T360;A0A0R0H3D3;I1LR93	166	178	yes	no	0	0	88815000	0	0	172110000	178340000	244510000	417830000	385880000
ALVVINPGNPTGQVLGEANQR	A8IKE1;I1KHJ4	226	246	yes	no	0	0	0	51616000	0	0	0	0	0	0
ALVVINPGNPTGQVLGEENQR	I1MK74;I1MK72;I1MK75;I1MK73	266	286	yes	no	0	0	58334000	0	0	0	0	0	0	0
ALYGDDYYVCR	Q39856;C6TC98;A0A0R0ESZ9;O49857;A0A0R0F3F2	168	178	yes	no	299500000	117190000	159670000	88433000	218940000	149180000	128010000	223410000	196870000	299670000
ALYSTPIHIWDK	P05046;A0A0R0KZI2	83	94	yes	no	17041000000	17054000000	18094000000	9328400000	14630000000	13206000000	8624300000	31808000000	10145000000	17195000000
AMAAEIEVVDGPNDEGEMFTR	C6TJ17;C6TIQ7;I1N7F4;I1K147;C6TKJ4;I1K146	129	149	yes	no	0	0	0	0	0	0	0	0	0	0
AMALAGSEFLDSVR	C6TAG0;A0A0R0KFI8;A0A0R0LEX1	221	234	yes	no	0	0	0	0	0	0	28255000	0	39156000	0
AMDAISEGK	C6TID1;I1MUT2;I1K0G1;I1K0G0	124	132	no	no	129310000	142190000	111160000	108970000	92365000	182030000	0	0	174000000	156840000
AMDDLVTTILSPK	A0A0R0GKX8	477	489	yes	yes	0	0	0	0	0	39929000	41653000	46029000	36572000	32951000
AMDFGSVFLPSTVK	I1K565;I1KP14	483	496	no	no	56616000	45367000	31123000	29559000	0	65937000	53751000	57729000	51586000	36456000
AMDGDMEEEGVLHVER	Q9ZTY1;I1JPV0;C6T9C2	296	311	yes	no	1164600000	2154600000	1386900000	1120000000	1285700000	1366800000	1.8907e+09	1.5543e+09	2.0156e+09	1.6268e+09
AMDGVMEEEGVLHVER	I1NAH1	236	251	yes	yes	0	0	0	0	0	0	0	0	0	0
AMEALYDSGK	A0A0R0L903;K7K306;I1J700;C6T903;K7K307;I1J6Z7	142	151	no	no	0	0	0	0	36507000	0	0	0	0	0
AMEVDEKPTEDYNDIGGLEK	A0A0R0ERR0;C6TAN1;I1LBA2;I1NJ15;I1JRA0	158	177	yes	no	52086000	65047000	87127000	0	0	116800000	0	98105000	0	0
AMGDIGGR	Q39846;I1M3M9;C6K8D1	71	78	yes	no	1266300000	1419300000	1e+09	767410000	1130500000	1.0648e+09	1299300000	1179600000	1.5519e+09	1.6169e+09
AMGPAAVQLLAAGLDGHADQAK	I1K0L7;C6TN55;I1MUY0;C6TNB6	362	383	yes	no	0	0	0	0	0	0	98849000	0	0	191860000
AMGTNDVR	C6SYY9;C6SW35;C6SVR2	48	55	yes	no	0	0	0	0	0	0	183630000	0	0	0
AMIGQVAGGGR	I1LI06;I1J8M4;C6TMR0;C6T5K7;Q9FEZ7;I1MN72;C6TDL5	164	174	no	no	288150000	338380000	181570000	152670000	119600000	281940000	466110000	575700000	507960000	473420000
AMLGQWEEAAK	C6TID1;I1MUT2;I1K0G1;I1K0G0	196	206	no	no	168160000	104380000	95230000	107010000	58875000	68659000	0	0	0	0
AMQDPEIQNILQDPVMR	I1J9Y0;I1J9X9;I1J9X8;I1LGM2	531	547	yes	no	0	0	0	0	0	0	0	0	0	0
AMQLLESGLK	I1JVL6;I1KFQ7;C6SXI7;C6SX72;A0A0R0HFE2;I1MIL0;I1MIK9;A0A0R0JNM6;A0A0R0H4Q2;A0A0R0JNS2;C6SX50	68	77	no	no	530630000	44792000	236950000	177500000	168010000	363150000	384770000	430300000	28374000	42984000
AMSDFGDDEYK	C6T8J1;K7MSI8	267	277	yes	no	0	0	0	0	0	0	21331000	0	0	0
AMSEDNVDEIK	I1ME25	618	628	yes	yes	0	0	0	0	0	0	0	0	0	0
AMSSIEGAK	A0A0R0JWF4	57	65	yes	yes	724130000	1.637e+09	393420000	846580000	422620000	0	0	1144300000	0	0
AMSSYEDEAYDIMR	I1L3V7	589	602	yes	yes	0	0	0	0	0	13526000	0	0	14061000	0
AMVELEGAPFK	I1KNH5;I1KNH4;K7MJC5;I1KZW7;I1MFL2	515	525	no	no	0	0	0	0	0	0	0	33953000	0	0
AMVVNTPR	I1JXS8;I1KBV2	800	807	no	no	0	0	77884000	59687000	0	57688000	86419000	71321000	89002000	74345000
AMYGEDYYICR	I1JR89;A0A0R0KTG9;I1JR88;C6T8A0	143	153	yes	no	0	0	0	0	63606000	0	0	0	0	0
AMYSEELSK	A0A0R0I9M4;C6TLC9;C6T8A9	55	63	yes	no	0	152610000	0	45935000	82006000	0	0	0	169910000	0
ANAASGMAVHDDCK	K7LBC4;C6SVF1;C6SYJ7;I1LGG5;C6TB95	2	15	yes	no	68238000	0	0	0	0	0	0	0	0	0
ANAEISSAPDSASAVPSGGK	I1KQE8	866	885	yes	yes	0	0	0	0	0	0	0	0	119650000	0
ANAEISSAPDSASVAPSGGK	I1K5H2;K7KRH2	866	885	yes	no	0	0	0	0	0	0	0	0	0	91752000
ANDFDLMYEQVK	I1L540;I1J4L6;C6TL29	136	147	yes	no	20158000	0	0	0	0	0	0	20796000	29049000	0
ANDGSIMLIDEVHTPDSSR	I1MAX9;A0A0R0GF61;I1JGX0	299	317	yes	no	0	0	0	0	0	13899000	0	0	16606000	18150000
ANEILPSIPK	I1M5M4;I1M5M3;K7M3V5;I1KV92;I1KH65;A0A368UHC1	607	616	yes	no	23861000	27041000	0	0	0	0	0	0	0	62847000
ANEISVSAEEEFNIEK	I1K6C1;C6TJU1;I1KPH4;C6T1S8;I1KPH3;I1KPH2;I1K6B8;I1K6B7;C6SX09;I1KPH7	25	40	yes	no	0	0	0	0	0	0	0	0	0	0
ANFEFISK	I1MSU1;A0A0R0F8Z5;C6T8U9	129	136	yes	no	0	0	0	0	0	0	0	47813000	42521000	60339000
ANFLSSEDFEPPLIPSK	Q5NT70;Q39817;A0A0R0JMW2;A0A0R0JHW1;A0A0R4J3K0;A0A0R0KAL0;I1JXS7	214	230	no	no	451010000	528190000	403680000	0	558640000	592680000	478270000	667670000	0	730840000
ANIDIEGILK	Q8L7J5;Q42806;A0A0R0JW56;Q8L7J4;I1N5N0	2	11	no	no	63719000	0	0	0	0	42323000	0	55404000	80662000	54125000
ANLDDDVIK	Q9SPB8;I1KDM8;C6T7I4;O65363	225	233	yes	no	368600000	507680000	335640000	267200000	0	481020000	153980000	614450000	617940000	409090000
ANLSIYDPQVTEDQIQR	Q96558;I1N4I6;A0A0R0IRU3;C6TJA5	358	374	yes	no	64293000	87754000	0	37567000	47125000	39803000	0	0	0	0
ANLTLVAR	C6T871;A0A0R0HAM0	72	79	no	no	0	0	0	0	0	0	0	152120000	0	167890000
ANNPSQLLPSELIDR	I1K310;C6T5W6;C6SZ20;I1KRE2	2	16	yes	no	0	0	0	0	0	34996000	0	0	32597000	27220000
ANPENPSIELGPEFK	I1LM73;C6T7U2	387	401	no	no	199300000	138470000	162730000	139270000	176510000	132540000	310910000	450140000	183980000	293450000
ANPGPISGGLAPIYGAAGK	K7K7E0;I1N505;I1JDU3	373	391	yes	no	0	0	0	0	0	0	0	0	0	0
ANQATSEAAK	A0A0R0JWF4	351	360	yes	yes	815320000	281570000	0	0	429470000	585530000	779200000	0	0	649380000
ANSEATLGTYK	I1JH86;I1LZG1;I1L983;C6TJM1;I1MB71;C6TMG1	328	338	no	no	442460000	901080000	652650000	568150000	501300000	0	772650000	1.0339e+09	919310000	1090000000
ANTGNLDAAIEQLLNVEK	I1K4U3	2	19	yes	yes	0	0	0	0	0	0	47488000	0	0	0
ANTHQCLSCPAASR	Q8RVH5;A0A0R0F1F3;A0A0R0KVB4;P13917	97	110	no	no	8858900000	14836000000	13583000000	6.4476e+09	9992400000	4.1623e+09	3.6385e+09	4624100000	4.1542e+09	3.9293e+09
ANTHQCLSCPAASRPGCHK	Q8RVH5;A0A0R0F1F3;A0A0R0KVB4;P13917	97	115	no	no	345430000	716790000	544340000	798830000	430260000	1440300000	844920000	827450000	959540000	462030000
APALLDFDTK	D2DKE6;I1LUL9;I1M3M4;J7EPL5	72	81	no	no	68355000	55194000	53060000	51082000	47886000	91388000	88886000	161670000	88229000	103300000
APEFSLFDTCYDLSGLSEVK	I1KHU8	383	402	yes	yes	0	0	0	0	0	12039000	0	0	0	0
APEGTPAGGGLLVVIVHEAQDVEGK	K7LST9;I1LJ17;I1LPS1;I1LPS0	409	433	yes	no	71627000	90510000	59573000	58354000	0	151900000	0	0	94838000	120210000
APEYLAHVPGVVELVTK	K7MPX7;I1MZJ8	91	107	yes	no	103440000	0	91319000	0	0	0	0	0	0	0
APEYLALNESVIALVK	K7MPX7;I1MZJ8;C6TBE8	284	299	yes	no	0	0	0	0	0	0	66669000	0	58336000	0
APFDLFDTK	I1JJL6	319	327	no	no	146340000	0	0	0	82049000	151480000	148430000	101950000	128070000	138500000
APFDLFDTR	D6C4Z9;D6C500;I1M6E1;K7L4Q3;A0A0R0IG87;A0A0R0IGH3;A0A0R0I089;I1L314	319	327	no	no	618250000	899100000	713010000	0	545340000	364440000	419670000	554990000	377840000	372310000
APFTQGLGLENIDVVTQR	I1MGG7;I1KMS9;I1KMS8;I1MRP6;A0A0R0I3F1	355	372	yes	no	0	0	0	0	0	0	29486000	29274000	0	0
APGFGER	A0A0R0IU60;I1KU96;I1LL25;I1LL24;I1LR60	324	330	no	no	125390000	110900000	0	0	0	0	0	0	92737000	160840000
APGGAPANVAIAVSR	I1M561;I1MD61	43	57	yes	no	74121000	44959000	49876000	54095000	46335000	77508000	70357000	77590000	102600000	69044000
APGGLIEGIADYVR	I1NFY4;C6SYE6	132	145	yes	no	0	90392000	0	83987000	120050000	0	0	0	0	0
APGIIER	Q01915;Q6I8E6;A0A8H6NMX2;A0A8H6JRP9	135	141	yes	no	0	0	0	199760000	0	411290000	0	502300000	238070000	411490000
APGSSSLIATDVTISHGDLTAK	I1JXY2	45	66	yes	yes	0	0	0	0	0	0	0	0	0	18889000
APGVQTPVIVR	I1K7D2;O48561;B0M1A4;A0A0R0K8D9;I1JSV3;A0A0R0JAG1;I1K7D3;I1K7D4	92	102	yes	no	0	0	0	0	190080000	189790000	216680000	0	188460000	117510000
APHTEDAIR	P93164;A0A0R0GUI6	282	290	no	no	0	209940000	298340000	119720000	150540000	0	0	0	0	0
APIAECLVK	I1MT35;I1MWZ7	94	102	no	no	0	0	0	0	62155000	0	143540000	118880000	230680000	105950000
APIDSNLLK	Q58J26;I1M068;I1KLP7	7	15	yes	no	0	0	0	0	0	24596000	0	0	0	34963000
APILPSDPYER	C6TAT2;Q9FQE9;I1MJ37;C6T1V5;I1KU83	82	92	yes	no	40429000	95400000	50516000	43888000	64668000	60163000	94279000	61316000	60968000	56460000
APILPTK	Q96454;K7MNZ5;K7MNZ6;I1MY04;Q96455;I1MC68	80	86	yes	no	0	0	0	0	0	0	56246000	65850000	64833000	0
APLESYADIGGLDAQIQEIK	A0A0R4J4W3;A0A0R4J439;A0A0R4J302;A0A0R0EXW6	182	201	yes	no	112410000	0	85624000	79890000	97552000	114510000	0	94992000	192560000	0
APLIDNPDFK	A0A0R0EJA3;I1NF03;A0A762;I1LB53	299	308	no	no	655440000	608720000	644720000	513370000	409310000	536440000	692900000	741780000	634820000	662940000
APLIDNPDFKDDPDLYVFPNLK	A0A0R0EJA3;I1NF03;A0A762;I1LB53	299	320	no	no	91778000	117120000	86443000	0	0	281230000	455540000	396560000	283690000	584790000
APLIPGMEAVK	A0A097PK86;D2DKF1	242	252	yes	no	0	0	0	0	0	0	0	37509000	39085000	0
APLLDVTQFGYFK	C6T3W3;C6SX86	95	107	yes	no	0	0	0	0	0	0	0	0	0	0
APLLLGCDVR	I1L6Y9;I1N3A6;K7MTV2;C6TFG7	287	296	no	no	254210000	141310000	0	201690000	100390000	190410000	0	0	266580000	146140000
APNLSNDGLKPESSAVAQDDEEVDEAGVDPK	I1N8M5;A0A0R0EWX9	135	165	yes	no	55518000	0	0	0	0	0	56711000	0	0	0
APNVSNDGSKPETSAAAAQDDEDVDETGVDPK	I1JMZ5;I1JMZ4;C6T3S3;C6SW68	130	161	yes	no	0	0	32126000	0	0	0	0	118810000	74098000	105570000
APPLLNR	I1KRG4;Q9XGS2;C6T9B1	71	77	yes	no	350410000	366120000	0	190620000	0	0	433220000	0	0	0
APPSVQEAAAIGLLK	K7LI90	39	53	yes	yes	0	91553000	0	38841000	40972000	0	49768000	103110000	84281000	0
APPVIDAAELQQDPEATLR	I1JRF2;A0A0R0KP00;A0A0R0ES33	148	166	yes	no	0	168850000	119950000	207890000	0	181550000	387910000	297860000	142330000	230830000
APQAAGAIHTDFER	C6TI33;A0A0R4J410	326	339	yes	no	43096000	27930000	0	0	0	26704000	57706000	69022000	15607000	0
APQDLYESYYNANK	I1MC33;I1MC32;I1MC31;I1MC34;K7MP24;I1MY38	404	417	no	no	124560000	120850000	167110000	130650000	148290000	206350000	89863000	88320000	292890000	146380000
APSIYHSER	I1N747	41	49	yes	yes	3.6493e+09	0	2.9549e+09	1407200000	974630000	3.7058e+09	2299000000	0	5251800000	4890900000
APSLFQVK	I1NGI9;C6TI64;I1NGJ0;C6TLT3	34	41	no	no	0	0	0	0	0	47306000	62905000	0	390890000	77499000
APSSDAQESGPDNK	I1M5L8;I1M5L7	405	418	yes	no	0	0	30452000	0	26667000	46813000	32952000	0	0	31774000
APSSIYHSER	P29531;A0A0R0FZF4	39	48	yes	no	2.1002e+09	651490000	2753300000	601790000	755320000	4625800000	3.4627e+09	2.097e+09	4816700000	0
APTDVSFFSWFSDTEQK	I1JWV6;A0A0R0KE60;C6TC63;A0A0R4J3H1;I1JWV7;I1KCS5	174	190	no	no	0	0	0	0	0	0	33630000	22510000	0	0
APTHIISTISDDR	K7LBM2;I1MGE7;I1L0Q8;A0A0R0JD83;I1MRQ9;I1KMR0	349	361	yes	no	0	0	53956000	0	0	0	0	208840000	0	0
APVQAHFGELDNFVGFSDVTAAK	I1LU40;C6TJB9;I1LU38;I1KFF9;I1KFF8	155	177	no	no	0	0	0	0	0	0	0	0	0	0
APVTSDAEVSTK	C6T3K6;I1KBM3;I1JXZ5;C6TEQ1	194	205	yes	no	0	0	0	0	0	0	0	28520000	0	0
APYPPDQVAK	I1MEH7	116	125	yes	yes	0	0	0	0	0	0	0	0	0	0
AQAEADGKPVEAK	C6TBY0;A0A0R0KWB3	113	125	yes	no	0	0	0	0	0	69910000	0	0	0	0
AQALGDTASLEFMR	I1J675	665	678	no	no	0	0	0	0	0	0	0	0	68495000	0
AQCPIVER	I1M3W1;I1LUE0;C6SW88;C6TFC7;I1L2H4;I1JFW7;I1JFW6	64	71	no	no	210990000	0	294880000	0	261290000	0	0	372160000	401210000	424150000
AQDFVCGLAPR	A0A1Y0B6E0;A1YNA0;A0A024BT07;A0A024BTE8;A0A024BTV6;A0A024BTW3;A0A024BU05;A1YNA1;A0A1Y9TL55;A0A1Y0B6E2;A0A1Y9TL53;K7LY05;A0A1X9PT96;A0A1Y0B6E1;I1MAE7;A0A1Y0B6D8;A0A024BSQ0	294	304	yes	no	0	0	0	0	0	20025000	0	41272000	0	0
AQEALLVR	I1JH86;I1MB71;C6TMG1	318	325	no	no	227380000	327820000	235730000	132100000	212890000	344800000	349620000	529180000	516240000	492960000
AQEEAIDIDESK	C6T0L2;A0A0R0LAD9	77	88	yes	no	254130000	236280000	394920000	211700000	254400000	151130000	185260000	265160000	174390000	0
AQEEGIGIDESK	I1JLC8;A0A0R0KF19	77	88	yes	no	2858500000	1.7072e+09	2208900000	0	1.7775e+09	847190000	788760000	1.0387e+09	942160000	972680000
AQEQEFR	K7K1R2	2	8	yes	yes	0	0	0	0	0	0	0	0	0	0
AQEQVVAGTLHHLTLEAIEAGEK	I1M0K3;C6SXU0	90	112	yes	no	0	450530000	624390000	0	312340000	1.8061e+09	1.9645e+09	760150000	1450300000	681870000
AQGLFGLASLEDR	C6SX05;E0YNQ4	103	115	yes	no	0	0	0	0	0	255050000	0	0	234760000	0
AQGLSVGSSLVEEDK	A0A0R0GFW6;I1KTX8	310	324	no	no	0	0	0	0	0	0	0	0	0	0
AQGWETDNVEEIALK	I1LZ92;C6TI56	229	243	no	no	0	0	0	0	0	0	0	0	0	0
AQGYSVGSSLVEEDK	A0A0R0IRH4;A0A368UH36	233	247	no	no	0	0	0	0	0	0	0	0	0	48290000
AQILESEGER	I1JYF7;C6TMQ6;C6T7Q4	225	234	yes	no	0	0	0	0	0	0	36899000	107960000	0	0
AQIPLDVIWNDDDHMDGK	I1J6K4	333	350	yes	yes	0	0	0	142840000	124530000	169720000	312250000	198370000	0	276720000
AQIPLDVIWNDDDHMEGK	I1KWV4	330	347	yes	yes	0	0	0	0	0	0	48145000	39100000	0	0
AQISNAQPDDLIDFYHLK	I1KG56;I1KVR6;I1KVR7	663	680	no	no	0	0	0	0	0	0	0	0	0	0
AQIWDTAGQER	C6TJF9;C6TN80;A0A8H6JXL3;A0A8H6KIE5;C6SZF5;I1M812;I1JI35;A0A8H6KX09;C6SVT8;I1MZ84;I1M3P0;I1KZS6;I1L9U9;I1NII7;C6TGP8;I1LVF0;C6TEC8;C6T789;I1MYQ4;I1NCP1;C6TIZ8;A0A0R0IVU0;A0A0R0FK86;I1MKG1;I1LNJ6;Q39860;C6T5E7;K7K2L5;I1JG34;I1LBW5;I1N5F7;C6TKY4;A0A368UHY6;I1KQK0;I1K5D8;C6T3Y3;G3ECQ7;C6T9J8;K7LEK2;C6TN51;I1KHS6;C6TIE9;Q8LJR6;I1M2Z5;C6TM07;I1LQK7;I1LJX8;C6TMZ9	64	74	no	no	0	0	0	0	0	0	0	0	0	0
AQIYDVSQSR	I1LDS8;I1NGS1	95	104	no	no	248100000	199100000	237630000	0	0	271220000	0	195260000	196500000	0
AQLEEDPIVHR	I1K970;C6TGF3	310	320	no	no	46894000	0	33369000	0	44481000	28999000	56970000	89720000	62631000	85771000
AQLIVLPR	I1LYA4	193	200	yes	yes	0	0	0	0	0	0	0	0	0	26434000
AQLNDDFCDCADGTDEPGTSACPGGK	I1KMB9	54	79	yes	yes	0	0	0	0	0	0	14466000	0	0	0
AQLQGTTQDHLQIFNIEMK	I1JIA0;I1M7S3;I1M7S4;I1MZ13;I1LMS9	84	102	no	no	0	0	0	0	0	64153000	73522000	0	59794000	99515000
AQNLFDEFR	A0A0R0JQM8;I1JY87;I1KBB6	355	363	yes	no	0	0	0	0	0	12457000	9854000	0	0	0
AQPALVQNEQK	I1L530;C6TJL2;C6THL8	236	246	yes	no	0	0	0	0	0	0	122850000	0	0	0
AQSFLMDDIYR	I1KKN7;I1ND14	526	536	no	no	0	0	0	0	47378000	122030000	0	97476000	0	181140000
AQVDSLSQELR	I1KTQ4	139	149	yes	yes	0	0	0	0	0	0	0	21880000	0	0
AQVVKPHEPK	I1N334	2	11	yes	yes	56065000	0	0	0	0	0	0	0	0	119970000
AQYEEIAQR	CON__P35908v2;CON__P35908;CON__P48668;CON__P04259;CON__P02538	354	362	no	no	0	0	0	9595400	21293000	0	0	0	0	0
ASAGASVDSAR	I1KEY6;I1LS70	350	360	no	no	0	35150000	53051000	0	0	0	60050000	61726000	0	55548000
ASALIQHDWTPR	C6TGZ7;I1KXQ3	237	248	no	no	129740000	111050000	190370000	84600000	106550000	96182000	106750000	111080000	0	0
ASAMVEDANFEDDQLANMTTDDIVR	A0A0R0ERR0;I1NJ15	2	26	yes	no	0	0	26336000	0	0	0	37277000	0	0	0
ASAPAEAAPAKPDASAAEDDDDLDLFGDETEEDK	I1LWB8;C6SY42;I1LWB9;C6T1K9	82	115	yes	no	235030000	194360000	192240000	0	0	227080000	241610000	282040000	223900000	320730000
ASASEFDPALALSHK	A0A0R0K2F5;I1JSX9;C6TJG7	2	16	yes	no	65414000	59417000	0	19920000	0	0	0	61098000	0	0
ASDEELK	C6SVR5;Q9SWB6;A0A0R0F7D3;A0A0R0FGC0;A0A0R0JD77	199	205	no	no	361240000	311850000	390040000	0	0	371760000	370880000	463060000	409980000	356660000
ASDGSEEFR	I1J7G5;I1JL98	2	10	no	no	206990000	371830000	426800000	183660000	144100000	117190000	0	295660000	516170000	0
ASDSPFPVTAQNINPK	A8IKE1	2	17	yes	yes	0	0	0	0	21490000	0	0	0	0	0
ASDVDQDDHK	A0A0R0GZ36	248	257	yes	yes	0	0	0	0	0	0	0	0	0	40000000
ASEEAECISNLFK	I1KNN0	2	14	yes	yes	0	31404000	0	34513000	31246000	66062000	0	0	0	0
ASEESQNKPPSEQSTTELITSAK	C6TMA8	2	24	yes	yes	280410000	590450000	102460000	231660000	215250000	268950000	320430000	379710000	420140000	260710000
ASELAAMSVDTAK	A0A0R0JWF4	535	547	yes	yes	165380000	237080000	189430000	176530000	326990000	240840000	236430000	246500000	357930000	283040000
ASELGFFGF	I1LV79;I1LST6;C6TBU3;C6TKD5;I1KDJ8	468	476	no	no	0	0	0	0	0	0	41450000	0	0	102300000
ASEQLAR	Q39846;I1M3M9;C6K8D1	2	8	yes	no	275280000	301650000	303740000	184880000	196940000	305960000	291700000	260490000	259850000	223490000
ASETELLTR	I1JU43	185	193	yes	yes	33516000	42380000	0	45364000	0	0	0	0	45462000	161560000
ASFDEAPPGNSK	C6TJ91	2	13	yes	yes	0	0	0	0	0	11864000	0	0	21935000	0
ASFNADDLEK	C6TKC9;A0A0R0FXY0	252	261	yes	no	0	0	0	0	52977000	0	0	0	0	0
ASGACQLVVK	I1MUN6;I1K099;C6T9M0	130	139	no	no	0	0	0	0	0	0	0	0	0	0
ASGATADLYVEPGDK	I1M2S7	217	231	yes	yes	0	0	0	0	0	14305000	0	0	18543000	16521000
ASGDYAIVISHNPDNDTSR	I1LI06;I1J8M4;C6TMR0;C6T5K7;Q9FEZ7;I1MN72;C6TDL5	129	147	no	no	257720000	327570000	305980000	389140000	242810000	374970000	328820000	363980000	399560000	47201000
ASGSNMLAHDPAALMSK	A0A8H6NDP4	548	564	yes	yes	0	0	0	0	0	0	0	0	0	96932000
ASGYDVESSASSDAILK	I1MJB3;A0A0R0GHQ9;C6TH99	210	226	no	no	147710000	141880000	92160000	101710000	76152000	102640000	0	183280000	0	210200000
ASHAETTEEAIEFAMQHAK	I1KMC2;Q5F2M7;A0A0R4J631	454	472	yes	no	0	0	0	0	0	0	40501000	48620000	30115000	0
ASHDGISAASSDSVFNHLVR	I1JUS6	2	21	yes	yes	0	0	0	0	0	14718000	16006000	27506000	27406000	26507000
ASHDSISASPTSASDSVFNHLVR	Q7G1G6	2	24	yes	yes	147280000	191760000	169500000	105990000	0	0	157100000	0	230220000	164780000
ASHIVGYPR	A0A0R4J5Z8;I1MW49;A0A0R0FR64;Q71EW8;I1MKZ0	2	10	no	no	188210000	0	130240000	0	0	0	0	0	11272000	0
ASLGVQAVHPPPLTSTSDPPPLFDGTTR	I1L8Q0;A0A0R0I0I4	2	29	yes	no	0	0	0	49045000	0	0	0	0	0	0
ASLLAELASK	K7MYU5	375	384	yes	yes	0	12491000	0	0	0	0	0	0	0	0
ASLLSESQDILSTIEIETQDIPDAR	I1KTB0;I1K4S0;C6TBQ0;C6TK34;K7L6N8	94	118	yes	no	0	0	0	0	0	0	0	18390000	0	0
ASLNDFDR	I1L7F3;K7KSY1;K7K5S3;I1NI77;C6SY27;C6SXV0;A0A0R0KMM8;A0A0R0I6V4;A0A0R0FMT8	142	149	no	no	0	0	0	178350000	187110000	250990000	247610000	293740000	174190000	329750000
ASLNFDAYR	A0A0R0IFV9	2	10	yes	yes	347540000	486380000	435810000	406960000	628210000	292970000	321770000	335430000	405440000	426650000
ASNLHGGVTGALLR	I1M099	254	267	yes	yes	0	0	0	0	0	36055000	51717000	63800000	36269000	46349000
ASNLHGGVTGALLRPEK	I1M099	254	270	yes	yes	0	0	0	0	0	0	0	215730000	0	0
ASNVSAESYWPSLFAK	I1KB09;I1JYI8	33	48	no	no	77998000	0	59112000	0	101930000	0	0	0	0	0
ASPQTVADYTLK	I1LJ68;I1LPX6	282	293	yes	no	0	85643000	0	0	0	0	0	0	0	0
ASSALISDTQQWK	I1JTB8;C6TGC6;I1JTB9	2	14	yes	no	0	0	0	0	0	0	0	0	0	0
ASSDVEYR	K7LP96	2	9	yes	yes	0	0	45733000	0	20985000	0	79071000	78995000	70277000	0
ASSEGFLTDGQR	I1K072;I1JXE8	2	13	no	no	29617000	0	0	0	0	0	0	0	0	0
ASSGDLDNTGIIDQILK	I1J4X9;I1L4U3	341	357	no	no	0	212290000	211950000	139890000	217180000	268190000	378210000	286030000	257510000	287790000
ASSLGFEFLTK	A0A0R0KB25;A0A0R0K188	2	12	yes	no	0	0	15485000	0	0	15213000	16323000	11683000	0	18009000
ASSLLEAGVAR	A0A7X4YMW9	397	407	yes	yes	182300000	149760000	176340000	99353000	139550000	144150000	161360000	156340000	137950000	257340000
ASSSSSSSSAPAPAPAPAPAPAQAPPVESQPEK	I1LD65;I1LD66	127	159	yes	no	0	0	0	0	0	23345000	17726000	0	0	13640000
ASSTLICDTQQWK	K7MVZ6	2	14	yes	yes	0	0	0	0	0	8584000	0	0	8384100	0
ASSVVISGTDIVR	I1MFN0;A0A0R0I1V0;I1KZY9;C6THZ4;A0A0R0I1W6;C6TGR8	168	180	no	no	382460000	421080000	337100000	360660000	311950000	436710000	534380000	466420000	426850000	544280000
ASSYVGTGK	C6T871	315	323	yes	yes	243610000	294790000	198540000	0	0	270060000	483980000	402240000	0	455420000
ASTLETTLQAANER	I1LIN2;K7LSM3;K7LSM2	677	690	no	no	0	0	0	0	0	22166000	20673000	34146000	21312000	30003000
ASTPSIPSHIK	I1N5R7	2	12	yes	yes	0	0	0	110680000	92966000	0	103600000	0	162060000	0
ASTSYGPLDCSVPQCGQVR	A0A0R0K666	143	161	no	no	0	0	0	41256000	0	0	0	0	0	0
ASTVIDVINPATQEVVSQVPLSTDEEFK	A0A0R0J513;I1KL66	56	83	yes	no	38710000	39855000	37593000	0	0	34452000	0	35847000	0	38078000
ASTYFSHLTESLR	K7LI90	740	752	yes	yes	0	0	0	0	0	0	0	0	0	0
ASVEVAQQTPTTVPENETTEVSK	C6TC96;I1MFN6	2	24	yes	no	50519000	43570000	82263000	0	43977000	0	54363000	73856000	0	87537000
ASVGPWEER	I1JMY1	282	290	yes	yes	0	0	0	0	0	0	0	0	0	0
ASVHLPFDHR	C6T7K0;I1LIQ4;I1LIQ3	106	115	no	no	128750000	205130000	201160000	39910000	0	231150000	178720000	296930000	0	249310000
ASWDPAVQDIEDLK	I1L4U3	396	409	yes	yes	180310000	183610000	212580000	187420000	186330000	371680000	345910000	0	382070000	263340000
ATADAALVEK	A0A0R4J2U8	64	73	yes	yes	0	0	0	48672000	0	157570000	109920000	179330000	118260000	0
ATAELLLGADNPAIK	Q42794;Q41199;C6TNL0;A0A0R0FQN0;I1M9F7;I1M9F8	138	152	no	no	32638000	59966000	63769000	0	57505000	58246000	58562000	74910000	60328000	69634000
ATAFPVMCDK	I1M322	373	382	yes	yes	77274000	82662000	78671000	38145000	46997000	104350000	0	91552000	88041000	63522000
ATAGDTHLGGEDFDNR	A0A0R4J4D6;G3LTU4;A0A0R4J626;I1JPC5;A0A0R0KKU3;A0A0R0ENM9;I1JGR5;I1LQR4;I1MT10;K7K7B7;K7LZH1;P26413	226	241	no	no	1.7227e+09	0	1138100000	2.0384e+09	1311700000	2512900000	2664200000	2767100000	4432400000	2513700000
ATAGVQEVR	I1NA39;A0A0R0ENV4	2	10	yes	no	110280000	101040000	86547000	0	0	373540000	370640000	0	312870000	285580000
ATATNAAAAPPR	A0A0R0J3D8;O22518;A0A0R0IZE4	2	13	yes	no	0	0	0	0	0	0	0	0	0	0
ATCLADEVAEEIDNMPCENVNQYYPSSVPGSGNLK	C6SYG6	56	90	yes	yes	0	0	0	122630000	86166000	0	0	0	0	0
ATCLADEVAEEIEK	C6SYM8	56	69	yes	yes	646100000	1.8491e+09	870090000	1.0083e+09	809780000	1327200000	1165100000	1.6463e+09	2e+09	1.5131e+09
ATDAESTEVILEAALK	Q8L7J5;Q42806;A0A0R0JW56;Q8L7J4;I1N5N0	463	478	no	no	0	362610000	508700000	0	0	507650000	352140000	361960000	425700000	476400000
ATDDEILENIADSR	A0A0R0IIR5;A0A0R0IIU6;A0A0R0ITJ5	181	194	yes	no	44385000	68749000	0	50531000	0	112100000	68770000	159050000	0	0
ATDLNQGVVYGVR	A0A0R0KIG7;I1N8V4	287	299	yes	no	0	0	0	13562000	0	0	18048000	17337000	21611000	0
ATDVMIAGK	I1KS65;F8SMB9;I1LN30;C6T8D6	255	263	no	no	0	0	0	61739000	0	0	0	0	0	0
ATEEVLVDEITYPSK	A0A0R4J387;C6SV98;Q53B71	2	16	yes	no	67918000	75930000	0	49848000	69603000	159080000	118970000	150400000	132330000	201690000
ATEEVLVDEITYPTK	Q53B72;I1KB78;C6T391	2	16	yes	no	0	232450000	220500000	419960000	281490000	423340000	428520000	0	446900000	560230000
ATEIEVGVVR	A0A0R4J3L5;O48551;I1LSZ7;C6TNX9	212	221	no	no	118420000	152420000	0	76253000	100320000	202350000	234120000	197800000	222460000	230720000
ATELTVGVDGEGMVR	I1LHP6	293	307	yes	yes	614390000	814610000	611000000	428360000	410020000	1075200000	1223600000	62030000	839620000	1.0581e+09
ATELVVGVDGGGMVR	K7K4G2	292	306	yes	yes	632680000	797360000	696170000	468760000	495510000	902520000	812490000	1199400000	835970000	890440000
ATENPFNSILTTLEK	K7LNL2;I1LI48	2	16	yes	no	0	0	0	0	0	0	0	0	0	0
ATEVLENVGER	I1M361;B3GJZ6;I1LV24	49	59	yes	no	0	0	0	0	0	0	0	40763000	41839000	43208000
ATFLEGIITSLPTLGAGQSAFK	D6PAW7;B3TDK6;P09186	79	100	yes	no	0	0	0	0	7.5922e+09	9374900000	3.2468e+09	1335600000	0	7.1241e+09
ATGIVWSVEK	I1KDK5;I1LST9	142	151	yes	no	0	0	0	0	0	0	0	0	20706000	20486000
ATIELTHNWGTESDPEFK	Q9ZS21;I1LR74;C6T1M8;I1LL14;I1LR72;I1LR73	93	110	yes	no	50076000	102110000	0	0	53009000	28227000	78881000	29652000	55637000	44639000
ATIGADFLTK	C6SW04;A0A0R4J4D0;I1LJE6;A0A0R0HGA9;A0A0R0HFW6;I1LJE5;C6SWS6;A0A0R0J6R1	39	48	no	no	0	290920000	184060000	0	0	0	357580000	328910000	214580000	372430000
ATISAVQVEFLEFPAVVTSPASGK	Q93XE6;A0A0R0EFP3;I1NJ68;C6SVP9	2	25	yes	no	0	0	0	0	0	0	0	0	0	60483000
ATISDQPR	C3VHQ8;I1JUP4	2	9	yes	no	2166700000	2861500000	2777900000	1.8518e+09	1405500000	2820200000	4.1321e+09	3.5685e+09	3.1574e+09	0
ATIVSIK	I1JPW5;I1NAI7	2	8	no	no	0	81115000	0	0	59659000	0	161160000	0	0	0
ATLASVDFQTK	I1JTG3;I1K7W5;C6TF48	120	130	yes	no	0	0	113860000	0	0	0	0	0	0	0
ATLDAPVVDNDDLEDLR	C6THB8;I1K0B3	401	417	yes	no	0	0	0	0	0	0	0	0	0	0
ATLFPGDGIGPEIADSVK	I1L904;I1L903	31	48	yes	no	0	0	0	68419000	0	0	0	0	0	0
ATLGLTHPSNIETPK	I1JGP8;I1MT23	49	63	no	no	0	0	0	109180000	0	83765000	75344000	73714000	99130000	0
ATLGLTLPANTESLK	I1N7G4	63	77	yes	yes	0	0	78847000	0	0	84845000	0	0	93396000	0
ATLIAPSNHSPQEDAEALR	A0A0R0GZF0;A0A0R0GR76;C6THM9	2	20	no	no	0	20069000	0	0	0	0	0	0	0	0
ATLQFLEK	I1KZK2;I1N5D5	128	135	yes	no	97625000	87858000	71797000	56949000	65836000	60657000	40881000	52687000	65906000	89530000
ATLTVPPVPPSPR	A0A0R0I9M4;C6TLC9;C6T8A9;C6THM2	2	14	yes	no	0	0	0	0	0	139420000	0	59856000	98129000	0
ATLVVHNQTSSAQDAEALQQAFK	A0A0R4J4L3;I1LLC1	2	24	yes	no	581250000	656330000	686540000	423790000	590700000	1288100000	1245800000	1.6511e+09	2447100000	1.8796e+09
ATLYLNTLGGDGSVVETDK	I1JSP6;I1LQ46	533	551	no	no	0	0	0	0	0	0	0	11941000	0	0
ATPDHLFNLR	K7MB75;Q9MAX8;C6TGT0	2	11	yes	no	39857000	0	47486000	0	31580000	50229000	0	0	42090000	0
ATQGQVITCK	I1N9X0;I1JP95;C6TG05;I1JP98	2	11	yes	no	170550000	165330000	141600000	163160000	174360000	108430000	122910000	136920000	96179000	130790000
ATSEEVVAAAPEAAAPEAGLK	A0A0R0HT24;I1LAR9;I1LAR7	2	22	yes	no	0	0	23687000	18862000	28320000	29354000	0	31876000	80613000	32909000
ATSLPAACK	I1KR47	100	108	yes	yes	0	0	0	0	0	162090000	0	199090000	175290000	0
ATSLSSASIDDAAVINDLIVK	K7M828;A0A0R0GFI8	855	875	yes	no	0	0	32484000	0	0	0	0	0	0	0
ATSLSTASIDDAAVINDLVIK	I1MZW3;A0A0R0EWS1	873	893	no	no	0	38894000	0	0	0	0	0	0	0	0
ATSPPGTPDGLVSNFEMK	I1L922	720	737	yes	yes	0	18836000	0	0	0	0	0	0	28407000	36234000
ATTCLESIESIDEQNK	C6T3M1;A0A0R0GE22	66	81	yes	no	53333000	0	0	0	0	0	0	0	0	0
ATTCTPAPSQMK	I1K3K3;Q7XAC5;A0A0R0IJW2	439	450	yes	no	0	0	491650000	0	338670000	1.0479e+09	779860000	1.6526e+09	1159200000	1.7018e+09
ATTEHLPLEQMR	Q9SWB4;A0A0R0H3L4	67	78	yes	no	0	131230000	136100000	0	0	175270000	265530000	169070000	249940000	229240000
ATTNPFDLLGDDAEDPSQLIAAEQLK	I1JMQ3;C6TH20;I1N466	2	27	no	no	0	0	0	0	0	0	0	0	0	0
ATVEASHEAMATVANK	C6T9L0	2	17	yes	yes	0	0	0	0	0	0	0	0	0	0
ATVMDLVVK	I1JRF2;A0A0R0KP00;K7LJM5	475	483	yes	no	0	0	0	0	0	0	81110000	96036000	67482000	0
ATVPGQLIWEVVK	C6T0W1;I1MCX7	2	14	yes	no	0	0	134090000	0	0	0	250520000	0	0	158810000
ATVPGQLVWEIVK	C6SY73;I1KUX8;C6SY71	2	14	yes	no	0	0	0	258610000	0	0	0	0	0	0
ATVTESPQR	A0A8H6NY36;A0A8H6NQ25;A0A8H6N263	2	10	yes	no	2686600000	0	209330000	1.8318e+09	1.881e+09	325290000	0	0	4.1146e+09	3.4844e+09
ATVVPTSEEDAALSVVR	I1LAW6;C6TED0;A0A0R0EK65	2	18	yes	no	46955000	0	44287000	0	70165000	60907000	0	53869000	34089000	60913000
AVAESVAK	I1K6M6;C6T9D7;C6T7T2;I1K6M4	94	101	yes	no	0	0	0	0	0	0	0	58120000	0	0
AVAGAGVLAGYDK	I1LS55;C6T977;C6T9E5;I1MJN2;A0A0R0GXN6	344	356	no	no	106730000	132310000	124500000	239730000	131390000	173940000	158510000	167580000	128070000	177830000
AVAHDVPIPGYK	I1N6A5;I1LWR4	296	307	no	no	129370000	103040000	164000000	32652000	89988000	180380000	151640000	281720000	143810000	201810000
AVANQPVSVAIEGGGR	K7MNM4;I1MXL3;I1M8Q5	272	287	yes	no	0	0	0	0	0	0	0	0	0	0
AVAPDLR	Q39856;C6TC98;A0A0R0ESZ9;O49857;A0A0R0F3F2;I1NBV8;C6TK81;C6T8Y6;C6TCC6;A0A0R0F394	79	85	no	no	0	0	103890000	0	0	0	81693000	131840000	120760000	110250000
AVATEDAQGYAEK	C6TJF9	134	146	yes	yes	0	0	0	0	0	45017000	0	0	0	0
AVAVLGSSEGVTGTIHFVQEGSGPTTVTGSLAGLK	I1JRI7;C6SWE8;I1JRI8	4	38	yes	no	66772000	0	135150000	0	0	173450000	128480000	74979000	0	0
AVAVVVDPIQSVK	I1MEX1;I1MEX0;I1M1N6;C6TM35;I1M8K7;I1M8K6;A0A8H6MZR8;A0A8H6J2X1;A0A8H6MTN6	90	102	yes	no	54712000	77531000	52016000	31844000	47973000	82540000	106350000	71343000	47115000	104070000
AVCNLFALEGATVAFTYVK	A0A0R4J681;Q9LLQ6;C6TAX1	57	75	yes	no	0	0	0	0	0	0	0	0	235300000	0
AVCNLFALEGATVGFTYVK	A0A0R0I4F6;C6T8W9	57	75	yes	no	0	0	0	0	0	80098000	78351000	68854000	0	58819000
AVDDGVNTYK	I1JD52;I1MNU1	393	402	no	no	0	0	0	0	0	110290000	165430000	0	0	199110000
AVDEITLNDITK	I1KV08	460	471	no	no	0	0	0	0	31136000	23366000	38016000	37877000	40236000	46629000
AVDGIFHVLR	C6TI33;A0A0R4J410	118	127	yes	no	33112000	0	0	0	0	45942000	53130000	0	65125000	134760000
AVDGSFVFNK	I1KSQ2;I1KSQ0;I1KSQ3;I1KSQ1	103	112	yes	no	39975000	57659000	46889000	50761000	46574000	0	50326000	43151000	33581000	55664000
AVDGSYVFNK	A0A0R0K398;A0A0R0K1N9;I1K489;C6THN1	103	112	no	no	0	0	0	0	0	0	0	0	0	0
AVDLLYDTALISSGFSPDSPAELGNK	I1J675	711	736	no	no	0	25799000	0	0	29114000	0	30514000	35361000	30622000	0
AVDNVNTIIAPALVGK	I1JPW5	66	81	yes	yes	439870000	463720000	369410000	360230000	580330000	462440000	683370000	713000000	715160000	482770000
AVDNVNTVIGPALIGK	I1NAI7;Q6RIB7	66	81	yes	no	324500000	362610000	326460000	326890000	255310000	454810000	412510000	502300000	445570000	489430000
AVDQSDASAIQAAEVR	I1NGG4;Q9SEK9	148	163	no	no	2428100000	2394500000	3.5204e+09	2634600000	4415600000	4880600000	4.0954e+09	4743800000	4.1303e+09	3.5716e+09
AVDSLVPIGR	Q01915;Q6I8E6	154	163	yes	no	0	314560000	0	0	388060000	544050000	613100000	0	603170000	766560000
AVDVTGPDGASVQGTR	A0A0R0H1B4;I1LPN9;A0A0R0HE23;I1LPP5;I1LPP1;A0A0R0HA46;A0A0R0H7G6;I1LPP4;A0A0R0H1C8;I1LPP3;I1LPP2;I1LPP8;A0A0R0HAU0;I1LPN8;I1LPQ5;I1LPP7;A0A0R0H0S7;I1LPQ3;I1LPQ1;A0A0R0H0T1;A0A0R0H0K3;I1LPQ4;A0A0R0HA70;A0A0R0H0X7;A0A0R0H9C1;I1LPN7;A0A0R0HF66	65	80	no	no	276800000	328920000	0	261310000	286070000	223930000	293800000	527090000	275650000	355220000
AVEDAIQWLEGNQLAEVDEFEDK	I1JGR5	578	600	yes	yes	156530000	195850000	189320000	223250000	0	171410000	222360000	209850000	218080000	222310000
AVEDAIQWLEGNQMAEVDEFEDK	I1MT10;P26413	578	600	no	no	354100000	376200000	432120000	120720000	545020000	509130000	598920000	561120000	185040000	680090000
AVEEGGSSYNDFNSLIEDLR	I1JE17	452	471	yes	yes	0	120050000	81935000	66620000	0	91059000	122500000	138710000	0	174820000
AVENQVAENYYRPDLK	C6SY73	100	115	yes	yes	0	0	0	0	0	0	47539000	0	0	0
AVENSPFLEK	D6C4Z9;D6C500;I1JJL6;I1M6E1;K7L4Q3;A0A0R0IG87;A0A0R0IGH3;A0A0R0I089	473	482	no	no	311480000	445770000	431280000	311710000	626440000	578910000	997540000	653180000	552440000	418160000
AVENSPFLER	I1L314	472	481	no	no	0	0	0	0	0	0	0	0	0	0
AVEVTNEVNSWAEK	I1JTG3	131	144	yes	yes	0	85261000	0	41506000	32624000	46823000	0	45518000	51582000	47174000
AVEYLYSGIPEQAEAPPVTR	C6TIN6	195	214	yes	yes	0	0	0	0	0	0	0	0	0	48812000
AVEYLYTGIPEQAEAPLVAR	I1NFH7;I1NFH9;I1NFI0	204	223	yes	no	83349000	0	0	0	0	0	0	0	0	0
AVFPSIVGR	C6T7Y1;K7LD67;I1MDF8;I1M4W2;I1JG11;I1N570;C6TGZ9;C6TJ78;Q96445;I1JNK9;C6TK76;I1JY56;Q96441;I1K4W1;Q96448;P02580;Q96438	31	39	no	no	74340000	77398000	0	48423000	0	93474000	89766000	0	0	72025000
AVFVDLEPTVIDEVR	I1K3X9;Q2TFP2;I1KSD0;C6T898;I1KSD1;I1KSD2	65	79	no	no	212010000	252520000	211720000	198610000	176910000	199170000	317510000	241600000	232960000	281290000
AVGDPIFFR	I1LXK6;A0A0R0EJN3	728	736	yes	no	33745000	51065000	34757000	46366000	0	83810000	76358000	158760000	0	0
AVGICGSDVHYLK	I1MQ30;C6TD70;A0A0R0IEK0	50	62	no	no	0	0	0	0	0	0	0	32517000	0	0
AVGPTGLPVDNR	A0A0R4J5Q8;I1K2B5	523	534	yes	no	82156000	0	0	48281000	29593000	84908000	81436000	77345000	88666000	94958000
AVGTGLGTAAVIVMDK	I1JB64;I1L7G4;C6TN99	363	378	yes	no	0	0	0	0	0	0	0	0	0	0
AVGVEVNK	C6SZS1;A0A0R4J309;A0A0R0EIF3	71	78	yes	no	272660000	320650000	384140000	176910000	410710000	318040000	389300000	324850000	255530000	377170000
AVGYLSGK	I1L957;Q39871;Q8LJS3	280	287	no	no	0	0	0	0	0	558260000	0	0	0	0
AVIDDVLAPLNLEEIGSR	A0A0R0FBT0	502	519	yes	yes	18398000	25183000	18019000	0	0	27530000	31033000	0	28419000	23165000
AVIDDVLAPLNLEEISSK	I1JXE8	527	544	yes	yes	40763000	53987000	57313000	57439000	33207000	53018000	67586000	77333000	67060000	63210000
AVITVPAYFNDAQR	I1ME25	187	200	no	no	55378000	43884000	66966000	55010000	57057000	88303000	102100000	0	74052000	117250000
AVIVLQGR	I1KRI7;C6TMU7;I1MGV6;C6T3R4	10	17	no	no	0	0	0	182110000	0	0	0	0	0	0
AVIVSEVEK	C6TID4	273	281	yes	yes	0	0	0	80347000	64052000	136210000	0	0	0	0
AVLAVADLAR	I1MYL7;I1LNE6	188	197	yes	no	0	0	0	0	0	0	0	0	90491000	0
AVLGLVR	I1JF86;Q84V19;Q9SP11;C6T7Y4	185	191	yes	no	0	0	0	0	0	0	0	0	0	131560000
AVLGLVSESETEK	I1L860;I1L862;Q04672	179	191	no	no	18579000000	12096000000	11359000000	8.5014e+09	7.8106e+09	8923800000	14408000000	10063000000	12632000000	11899000000
AVLHPTAPLFDQESQTLKPR	I1NIY9;I1LBC8	178	197	yes	no	0	0	0	0	0	0	0	0	44308000	56797000
AVLMDLEPGTMDSVR	P28551;I1MG61;I1L0G9;I1K2Y0;I1KRC0;P12460;I1JLU8;I1J752;C6TIX6;I1NGT9;I1LDR2;Q2TFP1;I1N8P5	63	77	no	no	202510000	358370000	228230000	225320000	153570000	364240000	324660000	269090000	364340000	354340000
AVLQETTQLIEHK	C6TKC9;A0A0R0FXY0	230	242	yes	no	45733000	51075000	18103000	78695000	0	116480000	97712000	119050000	38437000	191950000
AVLSGSQDLDTDSLTSLR	I1K8D2;I1JTX2	166	183	yes	no	0	0	0	0	0	0	0	0	0	0
AVLVDEIWHAAGDNASDIDWYAK	C6TNR9;I1LY75	197	219	yes	no	0	0	0	0	68606000	0	0	0	0	0
AVMEQLVR	I1MQL3	232	239	no	no	0	0	16424000	0	0	20074000	0	0	0	28831000
AVPSGDCLVIVAISSTK	I1JXS8;I1KBV2	18	34	no	no	21832000	0	0	0	0	0	0	0	0	0
AVPTLPINLEDAAR	I1M984;I1MX58	186	199	no	no	151180000	108260000	151040000	205030000	179950000	151770000	122520000	127310000	136670000	139130000
AVQDTYENAK	I1L957;Q39871	62	71	no	no	2.058e+09	2739600000	2536800000	1.5429e+09	330900000	3.0403e+09	1.8919e+09	1.8605e+09	1.7128e+09	2638400000
AVQLWETLK	I1LDS8;I1NGS1	2	10	no	no	74916000	50329000	44236000	24426000	0	0	33455000	0	26599000	0
AVQNQVADNYYRPDLK	C6T0W1;I1MCX7;I1M5E1	100	115	yes	no	50905000	46177000	0	0	26356000	0	0	0	0	81046000
AVQQEPIDFPF	I1JDR2	1019	1029	yes	yes	0	0	0	0	0	0	0	0	0	0
AVQSGNVEDAIEK	C6TA56;I1MED4;I1MED3;I1M296	87	99	yes	no	0	0	0	0	0	0	0	0	0	0
AVSAIPAEKPQPPAAK	I1MT11;A0A2L0RIP6	604	619	yes	no	0	0	0	0	0	20224000	0	0	0	0
AVSELCHNIEGNINDGSFSR	I1N8B5	57	76	yes	yes	0	0	0	0	0	627270000	332080000	0	0	545720000
AVSTEEGEQFAK	I1L068;C6TAZ2;Q39824	128	139	yes	no	61274000	159070000	69437000	65773000	89789000	73655000	141780000	0	116010000	118610000
AVTFSDLHTEEGIK	C6T034	2	15	yes	yes	311030000	403700000	362820000	161240000	172630000	476310000	511250000	649400000	623190000	471910000
AVTFSDPHTEEGIK	I1M786;C6TLF0	2	15	yes	no	79163000	88319000	88627000	116220000	86222000	0	0	0	0	0
AVTLTLEIQK	A0A0R4J3C9;C6THM7;C6ZJY6;K4FZF8;K4FWJ6;K4FW35;A0A1Y9TL49;A0A1Y9TL41;A0A1Y9TL34;A0A1Y9TL32;A0A1X9PU96;A0A1X9PT62;C6ZJY7;A0A0R0IK90;A0A0R0IUS1;K7DVM0;A0A1Y9TL33	415	424	no	no	79642000	91530000	0	0	0	0	160560000	0	0	129640000
AVTLYDLSSASGLK	I1JXJ3;C6SXP1;K7LC58	2	15	yes	no	0	148200000	169090000	0	107560000	272990000	184450000	0	0	0
AVTLYDLSSSSGLK	A0A0R0JI98;A0A0R0JMM2;C6TJH3	2	15	yes	no	209210000	221430000	197080000	196090000	218100000	250130000	263590000	231360000	192280000	0
AVTPIIQGR	A0A0R0GBB6;I1L171	63	71	yes	no	0	23327000	0	13122000	0	0	0	0	0	0
AVTSDDEWGPEK	I1KZW8	54	65	no	no	18853000	0	0	0	22337000	19822000	47280000	36378000	50840000	67999000
AVVAQTPDIAGER	I1KSL6;I1K467	2	14	yes	no	0	130670000	0	75290000	0	117570000	148550000	152920000	141960000	221820000
AVVDDILPPAFLAR	A0A0R0FBT0;A0A0R0JQV7;K7KMV0;I1K072	205	218	no	no	0	0	0	0	0	0	0	28246000	0	0
AVVIHVPYR	C6SW87;I1L4B6;C6T530;I1K5L6;I1K5L7;A0A0R0K869;C6SWE2	60	68	no	no	360280000	0	162140000	51223000	57305000	131700000	0	103770000	178670000	177160000
AVVLDNLENSSEVAIHR	I1JAE3;C6TNT8;I1JAE4	72	88	yes	no	155920000	165130000	110590000	159490000	150500000	168860000	251860000	390070000	307100000	392650000
AVVPESVLK	I1KVR2;C6TB24	7	15	yes	no	113640000	0	0	130140000	133540000	115630000	0	128660000	94529000	0
AVVQVFEGTSGIDNK	I1NF84;I1LF60;I1N438;I1L655;K7MUJ9	68	82	yes	no	0	0	0	0	0	0	94642000	125770000	163530000	210060000
AVVTVPAYFNDSQR	I1MJU7;A0A368UHI2	188	201	yes	no	49380000	63565000	61239000	48322000	69470000	102850000	120530000	84228000	93712000	86881000
AVVVHADPDDLGK	I1JRI7;C6SWE8	115	127	yes	no	543040000	549170000	629690000	480490000	826990000	989420000	578130000	787020000	676350000	1154900000
AVVVHADSDDLGK	C6SZ56;Q7M1R5	115	127	yes	no	400850000	324010000	574890000	285810000	341840000	789970000	673920000	705230000	433040000	734720000
AVVVQADVSDPAQVK	A0A0R4J5C5	72	86	yes	yes	0	0	0	0	0	46299000	35383000	50862000	39036000	28027000
AVYECLR	A0A898CTM2;P27066;A0A1C3HPQ3;C0J370;R9ZR16;R9ZRP6;R9ZS68;R9ZTW8;R9ZSR8;R9ZR23;R9ZUX5;R9ZTA7;W0HJJ7;A0A0F7C9M2;A0A0F7EW21;A0A0F7EW41;A0A0F7C9T9;A0A0F7EWQ1;A0A0F7EW46;D3W5K6;A0A0F6Y5T0;A0A0F7C9N7;A0A0F7C9V0;A0A0F6Y5S8;A0A0F7C9U1;A0A0F7EWB9;A0A0F7EX42;A0A7D0JRT9;A0A0K1CVR2;A0A0F7C9M1;A0A6G7K327;R9ZS06	188	194	no	no	0	0	389970000	998300000	0	0	0	662040000	0	0
AWAYSEYGNTEEILK	I1N5R7	13	27	yes	yes	0	0	0	0	0	0	0	0	404670000	0
AWDAEFVK	A0A0R0HM17	80	87	yes	yes	0	0	0	0	0	0	0	0	0	0
AWDLEESHVK	A0A0R0G6Y4;C6TGN6;A0A0R0G3Z6	148	157	yes	no	83856000	72627000	127060000	46724000	87442000	0	130330000	176270000	153180000	214830000
AWEADPNSVDESWDNFFR	I1JDR2;K7MVB9	89	106	no	no	48595000	0	0	0	0	0	0	45908000	0	53179000
AWEVDTLR	I1LCN7;I1NHR3;A0A0R0H183;I1LPY8;I1LJ90	238	245	no	no	0	0	0	0	0	0	0	66270000	43584000	0
AWIEEGIR	Q9ZTZ3;C6T9M6;I1LHH5	110	117	yes	no	0	0	0	511850000	0	0	0	1.0228e+09	0	1132800000
AWISENPDVLGHK	I1N5B5	74	86	yes	yes	0	0	0	0	0	34968000	31520000	19218000	0	0
AWQIVDQIPGR	A8IKE1;I1KHJ4;I1MK74;I1MK72;I1MK75;I1MK73	141	151	no	no	70141000	80764000	79159000	61163000	0	69011000	103290000	111860000	66415000	82009000
AWWEEDEER	I1N8M8;I1JMZ7	813	821	yes	no	0	0	0	0	0	0	15602000	0	0	0
AWYHTMVSDSDYTEFDNFSK	I1L8R1;I1LZ03	380	399	no	no	75979000	0	0	47316000	0	0	0	148110000	0	0
AYDLEGK	C6T9Z5;I1M005;I1N5S0;C6TDF5;I1N5R9;A0A8G0QB48	196	202	no	no	1.9384e+09	2521600000	0	0	0	2906600000	2791400000	2.045e+09	2851600000	0
AYDYLSIK	C6T763;I1KRD4;C6TLM9;I1K2Z9;A0A0R0KF72	194	201	yes	no	0	0	0	0	0	0	0	0	100790000	0
AYEEIYQEDLIK	A0A0R4J4L3;I1LLC0;C6T7M2;I1LLC1	51	62	yes	no	1.814e+09	1.6813e+09	1.5894e+09	1154800000	1.5631e+09	2725300000	2636400000	2.9822e+09	2740900000	3.7027e+09
AYEGLQYAVSK	D4Q9Z5;A0A2Z6BYW7;A0A0R0INR5	102	112	yes	no	0	0	0	0	0	0	0	0	0	0
AYESATAAAEADLPPTHPIR	A0A0R0H7R6;Q96453;I1M3M0	154	173	yes	no	0	0	0	54158000	0	0	0	0	0	0
AYESATTAAEADLPPTHPIR	A0A0R0HF31;I1LUM3;C6TM63	154	173	yes	no	0	0	0	69588000	87545000	122060000	170340000	0	112960000	0
AYETFGTLNIESECPK	O49235;I1MJ34;C6SWC9	166	181	yes	no	272010000	260800000	297640000	187750000	263880000	280110000	212270000	236580000	247010000	215420000
AYEVAGPLVMR	I1M322	221	231	yes	yes	49663000	55160000	44392000	67898000	38537000	122550000	112000000	129400000	93217000	171700000
AYGELPDTTR	I1MKP2;I1JRW5;I1NCH3	105	114	yes	no	0	0	0	25878000	17868000	33738000	37513000	49659000	30515000	0
AYGGVLSGSAVR	I1KXU2;I1J5Q7;C6SYB1;C6SXQ8	77	88	yes	no	59026000	0	0	89845000	127760000	151100000	220560000	138330000	133220000	161890000
AYGITDSTILDK	K7KWZ7	107	118	yes	yes	0	0	0	0	0	0	0	152620000	0	0
AYIQQEYK	A0A0R0I9M4;C6TLC9;C6T8A9;C6TNJ9;A0A0R0IHL7	47	54	yes	no	0	0	0	0	0	137850000	167120000	171850000	0	248500000
AYLFPESPAR	A0A0R0HR30;C6T037;A0A0R0I177;C6T9X5	52	61	no	no	0	0	0	0	0	217360000	125650000	0	0	155930000
AYLQQPDFVK	I1J9Y0;I1J9X9;I1J9X8;I1LGM2	152	161	yes	no	105620000	88949000	109800000	82404000	48226000	93600000	129890000	136330000	102800000	147060000
AYNDDDFIR	G3E7M9;C6TM48	183	191	yes	no	102770000	151440000	201490000	73272000	0	122500000	118850000	89509000	144330000	108850000
AYQASARGGVLNVHLDEQNQR	C6T8Y1;C6TIW1;I1JFB7	160	180	yes	no	0	0	0	0	0	0	0	0	2664100000	0
AYQDEINEIMGEK	C6T3K6;I1KBM3;I1JXZ5;C6TEQ1;C6TE32	133	145	yes	no	0	0	0	0	0	7048800	0	0	0	15972000
AYQLASTTAEAELASTHPIR	C6TKV8;Q96452;C6T7G3;E9KNA8	154	173	no	no	215740000	169250000	132240000	157650000	112310000	107060000	123420000	108910000	171300000	130950000
AYQSASTTAEAELPPTHPIR	A0A0R4J3S4;I1KSE0;C6TBI5	154	173	yes	no	0	0	0	0	0	0	0	0	0	0
AYSFTLEEDTTNYGR	K7M828;A0A0R0GFI8	312	326	no	no	0	0	0	0	0	0	0	0	0	0
AYSFTLEEDTTNYGTYEK	I1MZW3;A0A0R0EWS1	329	346	yes	no	0	0	0	0	0	0	17479000	0	18809000	0
AYSITDSTILDK	A0A0R0EDI1;C6T9C9;I1LT76	107	118	yes	no	0	0	0	0	0	0	219070000	0	0	0
AYVPDVLAQFK	A0A0R0ELP2	202	212	yes	yes	38371000	0	0	0	0	0	0	0	0	114530000
AYVPVSEVLDGEEIDR	A0A0R0IQ92;I1KH24	109	124	no	no	309470000	386950000	473150000	240100000	0	0	0	0	0	0
AYVSDALSGGR	I1JHJ8;I1MBI6	411	421	yes	no	0	0	0	0	0	0	0	0	12983000	0
CAAVTER	I1JH86;C6T8D8;I1MB71;C6TMG1	197	203	no	no	254210000	0	430270000	473850000	252850000	248460000	323020000	338540000	300880000	310330000
CADDNPYVPIYQVSK	C6THW7;A0A0R0EY92	279	293	yes	no	0	0	0	0	0	0	0	0	0	27440000
CADLFNFANA	A0A0R0KVB4;P13917	418	427	yes	no	4418700000	3.715e+09	3.7118e+09	5658300000	10863000000	1232800000	1263000000	1396300000	1338000000	1304400000
CAGVTVSK	P02858	65	72	yes	yes	4787100000	4.0517e+09	4805700000	2171900000	0	2.0576e+09	2261500000	2906900000	2248100000	2433300000
CAQLAQFDEELYK	I1LBD0;I1NIY6	210	222	no	no	0	0	0	0	0	0	0	0	17587000	0
CAQVLLEAGAK	C6TLC2;I1JVP6;C6THN2;C6TDJ3	276	286	yes	no	0	0	0	0	0	0	0	0	0	0
CCSEMSELK	Q9ZNZ4;C6T1Q7	94	102	yes	no	5198000000	7.5296e+09	6.6097e+09	4.1002e+09	3.5543e+09	5407000000	5017000000	6.3193e+09	4868300000	6.7237e+09
CCTEMSELR	A0A0R0GVW3;P19594	97	105	yes	no	14974000000	11565000000	1328100000	678300000	14101000000	995320000	10979000000	11881000000	1185800000	9433400000
CDAYFETIQSR	K7K1R2	16	26	yes	yes	0	0	0	0	0	27836000	0	0	0	0
CDMLMEFVK	I1LEE5;I1NG28;I1JAY8	209	217	no	no	0	0	0	0	0	0	0	0	0	0
CDVIVINTPLTEQTR	C6T9Z5;I1M005;I1N5S0;C6TDF5	258	272	no	no	2480900000	3.0848e+09	2435800000	2.9989e+09	3.1631e+09	3.7907e+09	4923200000	5448700000	5807500000	4906000000
CEAAPGCGEWK	A0A0R0IF33;Q5NT70;Q39817;A0A0R0JMW2;A0A0R0JHW1;A0A0R4J3K0;A0A0R0K6C1;A0A0R0KAL0;I1JXS7	313	323	no	no	185860000	243440000	154270000	188270000	217160000	163510000	147720000	179050000	176070000	147490000
CEDIGIQIDDDGIR	P25272;C6SWW4	168	181	yes	no	5.9314e+09	9183400000	5794400000	5570600000	8.1554e+09	6.5322e+09	8883500000	7.2126e+09	8.3123e+09	8.5579e+09
CEDVLLEFIDK	Q9SWB4;A0A0R0H3L4;K7LQ69;K7LQ70;I1LKS7	496	506	no	no	0	0	0	0	0	0	0	0	0	0
CEEICISGGLVR	C6SYZ8;I1MG34;I1KZ93;C6T3K3	43	54	no	no	0	0	0	0	42910000	0	0	0	0	0
CELEDPLILIHEK	I1LAL4;A0A0R4J656	244	256	yes	no	0	90610000	51340000	0	0	58667000	0	0	72984000	81332000
CENTATLGER	Q8L7J5;Q42806;A0A0R0JW56;Q8L7J4;I1N5N0	166	175	no	no	61024000	90180000	65411000	55788000	61332000	0	74337000	0	0	71938000
CFDGSLFEYCAK	O23959;I1JRR6	218	229	yes	no	0	124370000	63703000	40468000	0	62596000	0	74700000	72688000	73234000
CFGFVNFENADDAAR	I1JE12;I1KM25;I1KM24	248	262	yes	no	0	0	0	0	13904000	0	0	0	0	26443000
CFNAPLQPSEIVGVK	I1NIY9;I1LBC8	229	243	yes	no	0	0	0	0	0	0	0	0	0	0
CFVGGLAWATDDQALER	K7LP96	10	26	yes	yes	0	0	0	0	0	230790000	0	0	0	152020000
CGDIGISIDHDDGTR	Q9ATY1;P01070;Q39898;C6T488;Q94IA1;Q76B18;P01071;Q39899	169	183	yes	no	52743000000	40514000000	39689000000	51848000000	51296000000	36089000000	41483000000	36492000000	35870000000	64626000000
CGDLFNFANA	Q8RVH5;A0A0R0F1F3	424	433	yes	no	2608000000	2310400000	3.0247e+09	6.967e+09	4447400000	853790000	531660000	767510000	796910000	550680000
CGINYQPPSVVPGGDLAK	I1K3X9;Q2TFP2;I1KSD0;C6T898;A0A7T0NCL1	353	370	yes	no	0	0	87239000	0	36319000	0	0	0	0	0
CGPLVDLCR	I1JC08;I1J5B4	256	264	no	no	0	0	0	13040000	0	0	0	0	0	0
CGSVTVR	I1LGB7;I1LGB1;I1JDH6;A0A8H6KBA9;A0A8H6KA60;A0A8H6JS05	173	179	no	no	0	0	146240000	0	242970000	214700000	0	155010000	0	0
CGTDCSCASCR	O22378;A0A0R0IWP6;A0A0R0IWK3	74	84	yes	no	0	0	0	0	0	0	76166000	0	93369000	0
CGVISPR	C6F117;K7MAP3;I1LFR8;C6T5L3;A0A8H6U7J4;A0A8H6U621;A0A8H6NKE1;A0A8H6KWQ2;A0A8H6JXS4	72	78	yes	no	0	0	0	0	117590000	0	0	0	0	0
CGVNLPYK	C6SXT1	106	113	yes	yes	0	0	0	0	0	165530000	260360000	0	0	0
CHAPEDIEMIYK	I1JV39;I1K9N4	566	577	no	no	0	0	0	0	0	0	71823000	0	0	0
CIELDPTFVK	I1J9Y0;I1J9X9;I1J9X8;I1LGM2	456	465	yes	no	31259000	50189000	0	28431000	40684000	24935000	28633000	36954000	33971000	0
CIGATTLEEYR	Q39889;A0A0R0K0U9;I1MT57;I1KD00	312	322	yes	no	0	0	0	0	0	0	0	12106000	0	0
CLDTNDFCYK	P01064;Q43709;I1MQD2	67	76	yes	no	459860000	514670000	0	381650000	631070000	0	448390000	28968000	377230000	0
CLDTNDFCYKPCK	P01064;Q43709;I1MQD2	67	79	yes	no	240530000	201270000	649830000	262720000	187850000	374780000	298430000	262950000	214940000	290180000
CLDTTDFCYK	P01063;A0A0R0ID20;K7LE73;I1L3Q2;C6SX26	64	73	yes	no	1426000000	1.6246e+09	1397900000	911840000	1.6302e+09	677330000	624270000	873230000	945060000	654130000
CLDTTDFCYKPCK	P01063;A0A0R0ID20;K7LE73;I1L3Q2;C6SX26	64	76	yes	no	1187500000	881580000	781040000	926620000	909500000	0	1208800000	665840000	808460000	0
CMEPVEK	A0A0R4J4D6;G3LTU4;A0A0R4J626;I1JPC5;A0A0R0KKU3;A0A0R0ENM9;I1JGR5;I1LQR4;I1MT10;K7K7B7;K7LZH1;P26413	318	324	no	no	0	0	0	0	0	0	0	331680000	429100000	0
CMGDPNADSENPVLK	I1LEE5;I1NG28	344	358	no	no	39089000	60029000	36135000	24931000	52112000	36703000	80620000	74906000	65884000	89955000
CPGLQEFPPLVAPPTTVAR	I1JZ72	321	339	yes	yes	0	0	0	0	0	34799000	0	0	0	40491000
CPLMFEWYGEK	I1LS06;I1LS05	216	226	yes	no	0	0	0	0	0	0	0	0	0	0
CPLTVVQSR	Q9ATY1;P01070;Q39898;C6T488;Q94IA1;Q76B18;A0A172C178;P01071;Q39899	64	72	yes	no	21987000000	30202000000	28028000000	31536000000	26821000000	21290000000	24792000000	21506000000	23394000000	28610000000
CQDLLFYGALDK	Q9SWB4;A0A0R0H3L4;K7LQ69;K7LQ70;I1LKS7	99	110	no	no	141560000	217580000	150830000	119230000	143480000	225240000	175620000	206440000	195750000	150990000
CSLEEDVAANTTGNLR	A0A0R4J4L3;I1LLC0;C6T7M2	130	145	yes	no	278160000	522630000	703740000	348430000	552520000	338240000	453560000	331200000	645470000	759180000
CSSCAEEEEK	I1LHP6	409	418	yes	yes	93368000	164810000	0	0	240970000	0	0	0	0	0
CSVCNGSLEFDGR	Q9SWB4;A0A0R0H3L4;K7LQ69;K7LQ70;I1LKS7	111	123	no	no	25407000	0	0	18270000	15544000	0	0	0	16051000	0
CTADINGQCPSQLK	I1K6M2;B6ZHC1	143	156	yes	no	0	0	0	0	0	0	0	0	0	0
CVCIIYDPSR	A0A0R0KUQ0;I1N504;C6TN20;K7MV98;D3G9M6	134	143	yes	no	0	0	0	0	0	0	0	0	0	0
CVISHPELHSDTGPFVIPDFPHR	I1KN68;Q2VA65	149	171	yes	no	0	0	0	0	0	0	35463000	0	0	0
CVKPPIIYGDVSR	A0A0R4J5Z8;I1MW49;A0A0R0FQE0;I1LXY1;I1LXY2;Q71EW8;I1MKZ0;I1JWK3	522	534	no	no	309050000	680180000	565650000	263890000	276850000	199120000	267280000	364040000	379720000	242100000
CWQPQDFLPDPSSDGFEEQVK	B8XJY3;K7S7Y8	89	109	no	no	0	0	0	0	0	0	0	0	36027000	0
DAAGSMR	I1M222;Q9SPJ6	109	115	yes	no	0	0	0	0	0	0	39518000	0	0	0
DAAGTVADK	I1M222;Q9SPJ6	138	146	yes	no	0	291530000	0	0	0	510110000	0	273460000	0	0
DAALMQATENQALGQTQK	I1L849	37	54	yes	yes	2.0074e+09	1245300000	869700000	443930000	1.7404e+09	1138400000	1.4822e+09	1.4965e+09	74833000	2636500000
DADERPELCR	I1NFB2;K7LLW8	467	476	no	no	0	0	33072000	0	0	0	0	40719000	0	0
DADTQGIFDACSATVNTLNEAGIR	I1JQX3;I1NBI3;I1NBI4	329	352	no	no	0	0	0	0	0	0	23108000	64141000	0	0
DAEAWFNEK	CON__P13645;CON__Q7Z3Z0;CON__Q7Z3Y8;CON__Q148H6;CON__Q7Z3Y7	335	343	yes	no	27519000	26709000	39813000	0	25225000	33145000	40927000	33427000	28452000	53904000
DAEGQDVLLFVDNIFR	A0A0R4J4C8;I1NFS4	324	339	no	no	0	0	0	0	0	0	308310000	0	0	0
DAFGQDINK	G3E7M9;C6TM48	210	218	yes	no	379860000	491770000	350180000	347790000	466950000	101100000	258130000	187410000	258970000	175120000
DAGAISGLNVLR	I1JGR5;I1MT10;P26413	163	174	no	no	244400000	256080000	276400000	232450000	201630000	382800000	266330000	371500000	288580000	384640000
DAGAVVPTSYEAFEVSIK	K7LBM2;I1L0Q8	294	311	yes	no	0	0	0	0	0	0	0	0	0	0
DAGVDIDAGSELVR	I1KNV7;I1K506;C6TAU5	73	86	yes	no	12357000	12847000	17641000	15664000	12027000	19826000	17889000	36375000	0	28676000
DAGVGSGVK	A0A0R0FZI9;K7MID0	706	714	yes	no	0	0	0	29127000	0	0	67662000	110430000	0	0
DAGVIAGLNVAR	I1KPN3;Q9ATB8;Q39803;I1K670;I1K671;O22639;Q39804;I1KPN5;Q587K1;Q39830	192	203	no	no	143980000	154890000	159590000	163790000	130810000	152760000	153490000	148100000	174650000	160270000
DAGVIAGLNVMR	A0A0R4J626;I1JPC5;A0A0R0KKU3;A0A0R0ENM9;K7K7B7;K7LZH1	164	175	no	no	0	0	0	0	36240000	0	0	0	0	0
DAGVISGLNVMR	A0A0R4J4D6;G3LTU4;I1LQR4	164	175	no	no	0	0	0	29313000	0	0	0	0	0	0
DAIEFYGDFDGSFHK	C6T2A9;C6T073;A0A0R4J5B9;K7M0W3	130	144	yes	no	45597000	0	43564000	43290000	0	0	0	0	71060000	80916000
DAISANSIPAFR	C6T0B5;A0A0R0KCY4	41	52	no	no	18168000	48793000	78757000	98051000	27603000	0	127750000	69444000	0	0
DAISGGSTQAIK	I1MJU7;A0A368UHI2	619	630	yes	no	0	0	0	42323000	59505000	0	0	111290000	62058000	82913000
DAITIGEALEASAIAGASDKPVDESDAAAIQAAEMR	I1L849	130	165	yes	yes	469300000	541390000	668340000	1337300000	793990000	911150000	1.8458e+09	1101600000	1.9867e+09	829340000
DALAVVAEIAHQVKPEEIVGIAGK	I1MZF9	365	388	yes	yes	0	0	0	0	0	0	0	0	27366000	35337000
DALAVVAEVAHQVKPEEIVGIAGK	I1LMA5;A0A0R0HKE3	365	388	yes	no	49446000	0	0	30020000	0	0	18935000	0	0	19836000
DALEAMETQK	I1KTB0;I1K4S0;C6TBQ0;C6TK34;A0A0R0GE46	209	218	yes	no	0	0	0	36974000	0	96182000	0	0	75310000	0
DALEIGTK	A0A0R0H569;D6PAW3;B3TDK4;P08170;I1M597;D6PAW4	253	260	no	no	5201400000	4771400000	4776200000	2301400000	3.8389e+09	0	3.4705e+09	3.4883e+09	3.1187e+09	3.3235e+09
DALVPSQDENIPVIDLHR	C6TEW0	39	56	yes	yes	0	0	0	0	0	0	0	0	0	46634000
DAMDGWFR	Q9ATY1;P01070;Q39898;C6T488;Q76B18;A0A172C178;Q9LD16;Q9ATY0	136	143	yes	no	3.5334e+09	41010000000	60904000000	3.6545e+09	31133000000	51860000000	46579000000	46592000000	37319000000	57277000000
DAMETASQSGER	I1JIA0;I1M7S3	1550	1561	yes	no	0	0	0	39932000	0	0	0	0	0	0
DANAALEINPDSAK	C6TID1;I1MUT2;I1K0G1;I1K0G0	173	186	no	no	0	0	207640000	0	0	137970000	174230000	107520000	255440000	148620000
DAPMFVVGVNEK	I1MYI8;C6TN36;C6TD56;K7MPA8;K7MPA9	130	141	no	no	307790000	301990000	368960000	252630000	231450000	455430000	481410000	444640000	571900000	470100000
DAPPSILQR	I1NBD9	56	64	yes	yes	0	0	0	0	0	0	0	0	36305000	0
DAPQAADNLGEDFYK	K7K1R2;A0A0R0KYI2;I1JBP2	178	192	yes	no	0	0	0	177040000	0	0	0	161420000	0	227860000
DAPVLGAFNPK	I1JXS8;I1KBV2	772	782	no	no	61009000	147120000	160930000	89434000	0	91010000	56968000	69233000	96505000	118900000
DAPYVWVHFPGR	I1KQU2;I1KL89	393	404	yes	no	48067000	0	70039000	0	0	59041000	43995000	75318000	0	0
DASDAVIGVESENELPGSCIVER	I1KV72	74	96	yes	yes	0	0	0	0	0	46108000	0	0	0	0
DASLYGLGENTQPHGIK	I1J6K4;A0A0R0I6K1;I1LEX2;I1KWV4	189	205	no	no	0	0	0	0	0	94603000	0	0	0	0
DATEVNHEDFNEGIIQVQAK	A0A0R0ERR0;C6TAN1;I1LBA2;I1JRA0	395	414	yes	no	0	0	0	0	0	0	0	0	0	0
DATNDFEDVGHSDSAR	I1JYL8;I1JYL5;I1JYL7;C6SX78;C6SX32;K7KUV3;I1KAY1	54	69	no	no	202920000	0	435130000	163690000	0	348590000	0	378250000	0	0
DATQVVANLQR	A0A0R0I242;I1MFP1;I1L006;C6T8I1;I1L007	99	109	yes	no	0	0	0	0	0	0	0	0	10178000	0
DATTDFEDIGHSDSATEMMEK	I1KHS3;C6SZZ3	54	74	yes	no	20510000	24056000	33057000	26840000	30562000	36854000	35247000	39201000	23274000	34218000
DATTDFEDIGHSDSATQMMEK	C6SVK7;I1MKF6	54	74	yes	no	0	0	0	0	0	42492000	0	0	44511000	0
DATVQTGK	A0A0R0JWF4	478	485	yes	yes	173580000	207970000	200860000	300680000	275200000	176740000	234780000	0	236740000	223750000
DAVAAATTAEPVVAVK	A0A0R4J3L4	222	237	yes	yes	226620000	369190000	235860000	210020000	336730000	184540000	206950000	252590000	316860000	210130000
DAVAALDGQSLDGR	I1JXD7	276	289	yes	yes	0	0	0	0	0	0	0	0	0	0
DAVDGTISFHDK	I1K089;I1MUM8	139	150	no	no	89963000	108430000	84878000	67705000	79384000	80093000	64920000	118970000	66453000	102700000
DAVEDSITWPVR	A0A0R0FB49	261	272	yes	yes	0	0	0	14941000	0	25588000	0	0	0	0
DAVEEACESGIGVIAEPGGSIR	A0A368UIA0;I1LLH3	559	580	yes	no	0	24428000	0	0	0	0	55421000	0	70215000	0
DAVFDVLEGK	I1MMY1	191	200	yes	yes	38855000	0	29190000	59681000	59563000	0	53025000	40932000	0	0
DAVFLSGGPDYEIPLGR	I1LDE1;I1NH45	139	155	yes	no	0	0	0	0	0	31080000	0	0	0	0
DAVILGSTNPEDWPVVDPLPSYGR	I1NBI6;I1JQX4;A0A0R0ERZ1;C6TAH6;I1JQX5;A0A0R0EZX1	105	128	yes	no	0	31554000	32679000	0	0	19221000	0	0	0	0
DAVIQSDGQNVVPEVWK	I1JTB8;C6TGC6;I1JTB9	105	121	yes	no	87807000	140230000	132330000	73988000	0	92201000	105570000	161870000	142610000	153510000
DAVISLIDQER	I1MGR4;I1L117;A0A0R0G189;I1MRG9;I1MRG8;I1KN10	102	112	yes	no	0	0	0	0	0	0	151680000	188030000	0	0
DAVLVNVAIK	A0A0R4J4L3;I1LLC0;C6T7M2	87	96	yes	no	0	0	121640000	0	91136000	124530000	199900000	217320000	211540000	0
DAVTDLSLHYLAK	I1KQG0;C7C6E2;C7C6E1;A7VJA5;I1K5G1;C7C6E3;Q70EL6	302	314	no	no	0	0	0	0	0	0	0	0	0	0
DAVTEVVR	I1MT35	110	117	yes	yes	0	28743000	36007000	53569000	0	53870000	49789000	88338000	0	87026000
DAVTPDVLATK	C6T3R4	93	103	yes	yes	119680000	122210000	109350000	86159000	119950000	146650000	161260000	278890000	161270000	249170000
DAVTPDVLGTK	I1KRI7	93	103	yes	yes	67179000	0	0	47041000	0	86927000	84020000	103350000	79118000	73597000
DAVTPDVLQAK	I1MGV6	93	103	yes	yes	0	0	0	0	95303000	82391000	94330000	81711000	114900000	133030000
DAVTYTEHAR	P0CG89;B9MST3;A0A0R0EX12;A0A0R0EXQ1;I1L934	69	78	yes	no	0	0	0	0	50047000	48527000	0	0	0	0
DAWNITQR	I1N6A5;I1LWR4	432	439	no	no	60113000	0	0	0	0	0	0	0	0	115770000
DAYTHPQFVSDVMK	I1LIG6;I1LIG5	441	454	yes	no	0	0	0	0	0	0	0	0	0	0
DAYVGDEAQSK	C6T7Y1;K7LD67;I1MDF8;I1M4W2;I1JG11;I1N570;C6TGZ9;C6TJ78;Q96445;I1JNK9;C6TK76;I1JY56;Q96441;I1KBG2;I1K4W1;Q96448;I1KUG6;Q96442;C6T8Q2;Q96438	53	63	no	no	0	665950000	344420000	534020000	0	1246100000	736210000	460250000	0	895710000
DCVGDPHADIENPVLK	I1N383	337	352	yes	yes	112710000	0	41294000	0	0	58441000	0	54444000	39854000	89870000
DCVGDPHADVENPVLK	I1L700;I1L701;I1L6Z9	337	352	yes	no	0	0	0	0	10929000	0	0	0	0	0
DCWLIISGK	I1JYL8;I1JYL5;I1JYL7;C6SX78;C6SX32;K7KUV3	21	29	no	no	98295000	99585000	139890000	65545000	62683000	104260000	88453000	152610000	103510000	112840000
DDAANLTEQDLLQIPTGTR	I1K089	402	420	yes	yes	156900000	0	107650000	85145000	114680000	0	125400000	134250000	169980000	82797000
DDDDDDDHGDGHGGLK	I1M222	202	217	yes	yes	305070000	514250000	533620000	0	161720000	0	340790000	248170000	254050000	446020000
DDDDDDDHGDGHGGLKDDDVVEMR	I1M222	202	225	yes	yes	128330000	152990000	0	0	0	942770000	660010000	287880000	354270000	460540000
DDDEVEAVAK	I1N6A5	545	554	yes	yes	0	0	0	20246000	29170000	0	0	0	0	0
DDDHEMEVDAATSAIQTPAK	I1K7H0	91	110	yes	yes	0	0	0	0	0	0	0	0	0	0
DDDILGTLHD	C6TFY7;C6SZ55	88	97	yes	no	0	0	0	0	0	0	26401000	0	0	28965000
DDDIVGILETDDIK	C6TJG0;C6TNA3;I1L1T1	145	158	yes	no	136940000	161020000	0	103150000	97679000	115830000	193410000	188570000	134660000	145010000
DDDVKPDSELQQWWK	B3TDK5;Q39870;I1M596;P09439;Q39874	660	674	yes	no	7.3839e+09	8885700000	0	4759500000	8.0536e+09	5636700000	4563000000	4890300000	6.2516e+09	4948800000
DDDVVEMR	I1M222	218	225	yes	yes	463200000	625750000	479300000	252900000	460470000	512010000	487500000	545700000	501340000	554820000
DDELLQTETR	A0A0R0JAM3;C6THR8;I1N2I4;A0A0R0F1H5	194	203	no	no	161220000	122450000	87767000	0	108390000	85850000	99922000	156990000	107860000	102020000
DDENVNSQPFMR	A0A898CTM2;P27066;A0A1C3HPQ3;C0J370;R9ZR16;R9ZRP6;R9ZS68;R9ZTW8;R9ZSR8;R9ZR23;R9ZUX5;R9ZTA7;W0HJJ7;A0A0F7C9M2;A0A0F7EW21;A0A0F7EW41;A0A0F7C9T9;A0A0F7EWQ1;A0A0F7EW46;D3W5K6;A0A0F6Y5T0;A0A0F7C9N7;A0A0F7C9V0;A0A0F6Y5S8;A0A0F7C9U1;A0A0F7EWB9;A0A0F7EX42;R9ZS06	202	213	no	no	0	0	0	0	0	0	0	0	0	0
DDESSKPCCDQCACTK	Q9SBA9	1	16	yes	yes	1.5998e+09	711690000	0	0	1.7721e+09	0	1214600000	1.8684e+09	0	1.0123e+09
DDGTINVLNETWSGGK	C6SY43	47	62	yes	yes	199200000	193370000	180580000	234060000	148220000	165460000	214460000	182180000	157310000	202590000
DDGTVNVLNETWSGGK	I1MT39;C6SZI6	47	62	yes	no	63590000	42467000	56472000	0	0	107130000	89019000	87956000	97011000	93104000
DDIDDIHDEQVAELIK	I1JWV7;I1KCS5	194	209	yes	no	0	0	11762000	0	0	0	7464700	13137000	14645000	0
DDIDDIHDEVAELIK	I1JWV6;A0A0R0KE60;C6TC63;A0A0R4J3H1	191	205	yes	no	39813000	0	0	0	0	45623000	0	0	0	0
DDIEVLDEPLYANFLR	I1JRF2;A0A0R0KP00;A0A0R0ES33;K7LJM5	30	45	yes	no	0	0	0	0	0	37844000	0	0	0	0
DDISSFLPVASDSTDFEASIR	I1JN99;C6SVI5	98	118	yes	no	33971000	34940000	29237000	0	28407000	70076000	66912000	71321000	0	63921000
DDLFNINAGIVK	Q9SPB8;I1KDM8;O81279;K7K4T0;A0A8H6U7B2;A0A8H6KGU8;A0A8H6MR63;I1LH25;P37228;C6T6I3	120	131	no	no	372120000	313230000	410910000	278880000	283380000	353530000	468880000	509380000	336900000	494750000
DDLFNINAGIVR	I1MTU1;C6TGD9;I1JZP0;O81278	129	140	no	no	0	0	123080000	46810000	0	86599000	72907000	174680000	63025000	51709000
DDLHLVENVLDSAAQEYAEK	I1K6C1;C6TJU1;I1KPH4;I1KPH3;I1KPH2;A0A0R0K416	139	158	yes	no	88630000	0	0	0	0	0	0	0	0	0
DDLIASLTLNDK	I1N4A7;B0M197;I1L602;C6TE70	167	178	yes	no	0	73023000	0	0	0	0	56334000	0	72189000	47136000
DDLNLTQDK	I1LIN2;K7LSM3;K7LSM2	731	739	no	no	0	0	0	0	0	0	0	0	0	0
DDLQATIAK	I1MXZ6	104	112	yes	yes	157480000	183160000	0	132800000	120690000	141350000	151130000	190690000	174290000	129570000
DDLTVYAALPTAPSDEYGNVSR	A0A0R0JI98;A0A0R0JMM2;C6TJH3;I1JXJ3;C6SXP1	35	56	no	no	0	0	0	0	0	0	0	0	44708000	25009000
DDNLFDSYSSVAQR	B8XJY3;K7S7Y8	303	316	yes	no	27461000	97429000	50369000	114980000	0	106220000	0	0	131390000	0
DDNPIGATLIGR	A0A0R0IQ92;I1M5T2;K7M8T2;I1KH24	97	108	no	no	0	53924000	0	36199000	34882000	0	55309000	0	0	74797000
DDNSDIVATDTMK	C6TNK1;A0A0R4J455;P04670;O04104;A0A0R0E8N5;C6T8P1;Q9ZWU0	56	68	yes	no	364420000	287860000	299650000	0	154880000	130890000	178330000	0	0	0
DDPDLYVFPNLK	A0A0R0EJA3;I1NF03;A0A762;I1LB53	309	320	no	no	0	0	0	0	344570000	0	0	0	0	0
DDPFCLGSTHPWVEAISNK	I1MBN8	334	352	no	no	0	36150000	0	0	0	0	0	0	102150000	0
DDPTSTFTCK	I1K6M2	202	211	yes	yes	146900000	201530000	304490000	140920000	0	0	0	0	0	0
DDPVANEAALELVR	I1K089;I1MUM8	343	356	no	no	205810000	127340000	102670000	79358000	73053000	0	0	0	0	0
DDPVDSDADEEEEDADEAGNDSDAESK	A0A0R0EJA3;I1NF03;A0A762;I1LB53	380	406	no	no	38137000	0	0	0	0	0	25628000	18887000	54164000	0
DDQDNYAIQSFER	A0A0R0GDY6;I1M669;C6TCN9	186	198	yes	no	0	0	0	0	0	59652000	0	78469000	72289000	71559000
DDQDQEQEQEQEQGK	A0A0R0I7Q2	65	79	yes	yes	0	0	0	0	0	0	0	0	0	0
DDTAFDAYVVGK	I1KFF8	43	54	yes	yes	0	0	0	0	0	0	0	0	0	0
DDTTFDAYVVGK	I1LU40;C6TJB9;I1LU39;C6T0D7	17	28	yes	no	0	0	17415000	0	0	0	49234000	23845000	46816000	0
DDTVILDGAGDK	I1LAL4;A0A0R4J656;I1NHW4	359	370	no	no	125360000	89265000	59726000	0	70560000	95701000	97002000	102550000	178820000	225170000
DDVFNAFYK	I1N6A5	607	615	yes	yes	0	0	0	0	0	0	0	0	0	0
DDVLDDFYGK	A0A0R0IPA5	772	781	yes	yes	0	0	0	0	0	0	0	0	0	0
DDVVIQFLNPK	A0A1W7GJW2;C6T0Q0;A0A0R0H141;C6SX83;A0A0R4J4H3	54	64	yes	no	93725000	137940000	110270000	86667000	95912000	0	221920000	143710000	130600000	170440000
DEAEDLVK	A0A0R4J321;I1K964;C6SVE5	164	171	yes	no	0	0	0	0	0	0	0	0	0	0
DEAFFSGNAAALASR	Q71EW8;I1MKZ0	373	387	yes	no	0	0	0	0	0	0	0	0	0	32209000
DEAFGHLK	D6PAW7;B3TDK6;P09186;I1MD20;B3TDK9;I1M599	261	268	no	no	10634000000	0	8841700000	5554900000	0	8.2979e+09	0	0	9979100000	0
DEAYEEELLDYEEEDDKAPDSAGAK	I1JUD5	6	30	yes	yes	0	0	0	0	0	0	0	30614000	0	30001000
DEAYLSAAIPK	I1J5B4	49	59	yes	yes	0	0	0	0	0	0	0	0	0	0
DEDEEEEGHMQK	A0A0R0GVW3;P19594;C6SYA7	85	96	yes	no	12995000000	13004000000	9598600000	4.2856e+09	16697000000	648290000	0	706110000	4.1293e+09	5147900000
DEDGEGFLVDK	I1KPH6;A0A0R0K737	248	258	yes	no	0	0	0	0	0	0	0	0	0	0
DEDIEDLTEEHEK	C6TID1;I1MUT2	56	68	yes	no	108340000	0	0	0	151720000	0	0	106620000	288690000	90806000
DEDKQDLGVTGTG	Q9SWB2	66	78	yes	yes	98315000	106660000	127620000	96169000	0	294020000	333150000	279570000	333320000	325540000
DEDTSVPVEK	C6TAX7	113	122	yes	yes	143900000	209110000	176180000	0	100910000	155860000	150690000	198390000	157790000	151900000
DEEDDLYQGINK	C6TFL8	30	41	yes	yes	0	0	0	0	0	0	0	0	31710000	0
DEEGFLSK	O23959	205	212	yes	yes	0	0	0	0	0	0	0	0	1.0075e+09	1.9424e+09
DEESQMVMPGDR	A0A0R0FCD2;I1JXC1;O23962	431	442	no	no	0	0	0	0	0	0	0	0	0	0
DEEVNYFPSR	P29756;A0A0R0FSY1;O48560;A0A0R0GNE3;C6TJJ3;I1K7D2;O48561;B0M1A4;A0A0R0K8D9;I1JSV3;A0A0R0JAG1;I1K7D3;O48562	387	396	no	no	0	0	0	0	0	0	0	0	0	0
DEFEQLSLPILER	I1M5L8;I1M5L7;I1KV87;I1KG78;I1MCN3	301	313	no	no	36558000	0	38850000	0	0	75205000	55676000	53554000	59985000	87886000
DEFLENAR	C6T751;I1LA47;I1JGB5	221	228	yes	no	0	0	0	0	0	0	0	32593000	0	0
DEFLSLLR	G3E7M9;A0A0R0H5B4;A0A368UI60	226	233	yes	no	178280000	173590000	164800000	188590000	215480000	149550000	99637000	148460000	137500000	110150000
DEGIDLLK	I1MJU7	292	299	yes	yes	0	0	0	0	0	0	0	0	0	0
DEGLVVPR	K7MB89	257	264	no	no	0	0	0	0	0	0	29332000	0	22335000	28728000
DEGVIALWR	I1LS55;C6T977;C6TH45	128	136	no	no	179400000	123090000	106210000	104960000	129870000	174220000	239750000	199990000	170480000	198120000
DEGYDLHDEANFK	Q9ZTY1;I1JPV0;C6T9C2	33	45	yes	no	0	677060000	510280000	457780000	472430000	774640000	849900000	1410900000	540010000	1240600000
DEHFTPLLEQIGK	I1M672;I1JJT3;I1JJT2;C6T498	132	144	yes	no	0	0	0	0	0	0	69425000	0	0	41694000
DEHGISISK	A0A0R4J4L3;I1LLC0;C6T7M2;I1LLC1	209	217	yes	no	775480000	981600000	1.0239e+09	738280000	585610000	1.4739e+09	1.5646e+09	1.4702e+09	1.7533e+09	1.8786e+09
DEHGNPVELTDAYGNPVWLTDEK	I1M0W1;I1LVC1	8	30	no	no	1175200000	937750000	949950000	867330000	1396800000	1.46e+09	1397400000	2175100000	1.6709e+09	1319700000
DEHLDPINVK	C6SVC0;C6T0D5;K7MYM5	130	139	yes	no	0	0	0	0	0	0	0	0	0	0
DEIFGPVQSILK	I1KXG9;K7M095;I1M026;A0A0R0ESV8;I1N1F9	433	444	no	no	192640000	179410000	138290000	136810000	139590000	226720000	213370000	220230000	174720000	203370000
DELDIVIPTIR	I1JEI0;C6TJC8;A0A0R0FDT6;C6TNP5;I1KWI0;I1KWI1;C6TD94;I1J637;I1LWV7;C6TAB7	16	26	no	no	124260000	171570000	110650000	61241000	98744000	0	164160000	192160000	145410000	168460000
DELFCIR	I1LDC1;I1LDC2;K7KD30;I1J7C7;I1NH59	132	138	no	no	0	0	0	0	0	40587000	0	0	0	0
DELILDGNDIELVSR	C6T017;I1JYF9;I1JYG3;C6SXS7	144	158	no	no	0	52718000	27987000	0	0	0	35714000	0	0	0
DELLEAAGEVFANVASGVLK	I1LVH0	325	344	yes	yes	14910000	0	0	0	0	0	0	0	0	0
DELTLEGLK	A0A8H6N9X8;A0A8H6MT37;A0A8H6K5P1	234	242	yes	no	126820000	0	0	0	0	0	0	0	165230000	293170000
DELVLDGNDIELVSR	C6TJH2;C6SXA3	144	158	yes	no	81124000	0	0	0	0	0	0	0	0	0
DEMIDIIGVTK	I1NH37;I1LDE9;C6THR0;K7LWP1;C6TG37	215	225	yes	no	665860000	61536000	409480000	275470000	331070000	586950000	537410000	550640000	665760000	484410000
DENFGHLK	B3TDK5;Q39870;I1M596;P09439;D6PAW6;D6PAW5;Q39874;P24095;A0A0R0J5A9;A0A0R0IXU0;I1KUQ0;A0A0R0IVM8	272	279	no	no	1.7353e+09	0	1.844e+09	1.8863e+09	2.1276e+09	1.6905e+09	2.1135e+09	2714800000	2266200000	2.1304e+09
DENLGHLK	A0A0R0H569;D6PAW3;B3TDK4;P08170;I1M597;D6PAW4	243	250	no	no	3.0726e+09	3.1669e+09	3.002e+09	2.9855e+09	0	0	1.713e+09	1.7115e+09	1.9829e+09	0
DEPDYEVYLHR	I1N1X2;K7MSH4;I1N696	419	429	no	no	0	0	20072000	0	0	0	0	0	0	0
DEPYSDEAIALMR	I1JXS8;I1KP14	626	638	no	no	54468000	77485000	0	36396000	0	0	41388000	96693000	78146000	0
DEQEQGKDEL	I1KAB7	494	503	yes	yes	0	0	0	0	0	0	0	0	0	0
DESSPYAAMLAAQDVAAR	C6SZX2;C6SV94;A0A0R0FZ23;A0A0R0KP31;I1M1E3;A0A0R0KP25	66	83	yes	no	40763000	72931000	43613000	0	0	0	75800000	0	0	0
DETVVLQFETR	A0A0R0IF33;A0A0R0K6C1	98	108	no	no	126050000	88205000	84631000	88327000	84097000	105220000	98131000	122390000	97751000	100540000
DEVEDLEK	A0A0R4J5Z8;I1MW49;A0A0R0FQE0;K7MM99;I1LXY1;Q71EW8;I1MKZ0;I1JWK3	589	596	no	no	374020000	481740000	507910000	314280000	462900000	470710000	0	454110000	436000000	0
DEVELATK	I1KWT3	79	86	yes	yes	0	0	0	26705000	0	135700000	54273000	0	0	0
DEVGITIATHGWIGSEMTR	C6T871;A0A0R0HAM0	217	235	no	no	0	0	56869000	0	0	24638000	0	58392000	23889000	44413000
DEVVIHTIR	A0A0R0G928;A0A0R0GKM7;A0A0R0G924;D3G9M8;K7LIW5;A0A0R0I137;A0A0R0HS93;D3G9M9;A0A0R0L2F3;I1JIM7;A0A0R0GSM7	913	921	no	no	0	0	0	0	0	0	10634000	0	0	0
DEWHENLTFEEGVK	I1JRK8;C6SWQ4;I1NC66;I1NC65;C6T3I7	161	174	yes	no	0	0	0	0	132170000	397430000	275930000	320160000	160290000	214580000
DEYSLVEALK	K7LBM2;I1MGE7;I1L0Q8;A0A0R0JD83;I1MRQ9;I1KMR0	236	245	yes	no	0	43629000	39998000	30246000	0	47351000	52604000	61364000	46474000	66969000
DFADGELK	I1LDC1;I1LDC2;I1NH59	124	131	no	no	84075000	0	176530000	0	0	0	0	0	0	0
DFADGELKDELFCIR	I1LDC1;I1LDC2;I1NH59	124	138	no	no	0	0	52508000	117750000	74636000	0	0	0	0	0
DFADYAEFCFK	A0A0R0IFV9;C6TNP0;A0A0R0IIZ3;A0A0R0I9W6	176	186	no	no	510120000	738810000	449280000	648360000	694930000	0	0	0	0	0
DFAEGGVAPR	I1NBD9	244	253	yes	yes	0	141140000	0	47776000	0	97019000	141650000	0	148760000	0
DFAEILDAYER	C6TI49;I1LXN6;I1JMN8	77	87	yes	no	22387000	0	28888000	0	28697000	46033000	0	0	0	27261000
DFAEQLLK	I1MCK2;C6T8I2;I1MCK3;I1M5P0;I1M5P1;I1M5N9;I1M5P2	253	260	yes	no	0	18189000	26649000	0	0	20825000	0	0	0	0
DFAGLDTSALNK	I1NHG0;I1LD09;A0A0R0EDW0;A0A0R0HWQ2;K7N476;I1LD08;A0A0R0ELF0	528	539	yes	no	0	0	0	0	0	0	0	0	0	0
DFAHDAMEK	I1M222	98	106	yes	yes	606650000	448270000	622120000	199030000	386660000	606100000	615510000	582950000	514320000	778920000
DFALYGDECVFGGGK	I1K3K3;Q7XAC5	304	318	yes	no	876730000	1122800000	710550000	789890000	711850000	1.0348e+09	1221300000	1.8074e+09	1102200000	1107900000
DFANVDCSYNLSTEELCTK	I1LEI9;I1NFX7	71	89	no	no	0	0	0	17153000	0	42933000	0	0	0	0
DFEPQMEPLRPPVQIGEVTEEELK	K7MIH4	56	79	yes	yes	387210000	343750000	281400000	173620000	143140000	0	0	260640000	274740000	323170000
DFEQIGEFLHR	A0A0R4J3C9;C6THM7;C6ZJY6;K4FZF8;K4FWJ6;K4FW35;A0A1Y9TL49;A0A1Y9TL41;A0A1Y9TL34;A0A1Y9TL32;A0A1X9PU96;A0A1X9PT62;C6ZJY7;A0A0R0IK90;A0A0R0IUS1;K7DVM0;A0A1Y9TL33	404	414	no	no	212710000	266400000	308860000	0	203730000	377440000	178060000	255240000	156930000	230170000
DFFNASSLAEQLESIHESMDK	A0A0R0I7Q2	425	445	yes	yes	0	0	0	0	0	0	0	28623000	25424000	20282000
DFGEEHEAYNVVLQHVK	I1KVL0;C6SW79;C6T064;C6SVV7;A0A0R0G3G4;I1KGU0;K7M5T0	122	138	yes	no	123780000	67782000	187500000	104660000	76361000	101110000	155710000	0	0	288680000
DFGTVFLGDK	I1KBV2	94	103	yes	yes	0	0	0	65317000	0	0	0	0	0	47070000
DFGVVAEQQQQHHQEDQQK	Q39871	32	50	yes	yes	2253500000	1.8083e+09	2478600000	1.469e+09	2735300000	5407100000	5003000000	4888700000	4.2408e+09	6.2017e+09
DFHGSYIPPFLPAQALEGFGVSK	A0A0R4J5U6;C6T7R2	66	88	yes	no	0	94328000	0	0	73842000	117040000	0	0	130340000	0
DFHHLNLDFQLITDDGGK	C6TJH2;C6SXA3	37	54	yes	no	0	0	0	0	0	0	0	252570000	450890000	0
DFLDAVNK	I1NCS8;I1JS66;C6TGM0;C6TEK4;A0A0R4J3N1;I1JS67;I1JS69;C6TCR9;A0A368UI19	401	408	yes	no	0	0	56186000	0	0	0	0	0	0	0
DFLDISNPK	I1K5K8;I1KQB3;C6TB96;I1MDD7;A0A0R0HGZ6;I1LK05	121	129	yes	no	21001000	26126000	21444000	0	21068000	26165000	21148000	20255000	0	25854000
DFLHLDDFDK	K7KHU1;A0A368UI50	57	66	yes	no	44911000	0	41670000	16725000	0	57304000	61884000	53610000	32030000	60741000
DFLLKPELLR	I1JUD5;A0A0R0JKX7;A0A0R0J4Q6;I1KVD4;A0A0R0J4W7;Q9LFN6;Q56XG6;C6TJB8;C6TDK8;A0A8H6NJ07;A0A8H6NIV9;A0A8H6IUU3	50	59	yes	no	0	50913000	0	0	0	0	0	0	0	0
DFLLTAR	C6SWA8;A0A0R0H271;C6T0S7;A0A0R0H8Q8	10	16	yes	no	0	0	0	0	0	97467000	0	70675000	96554000	0
DFLVPTAWFEDK	I1LSW3;I1KDN8;C6T254	232	243	yes	no	27270000	35367000	30852000	25474000	31231000	49782000	52400000	61477000	0	60056000
DFMIQGGDFDK	I1NJE9;I1NJF0;I1NJE8;I1LFL7	103	113	yes	no	32800000	30592000	26032000	21416000	35971000	39260000	0	58340000	41126000	0
DFNELLASGSEK	K7M324	85	96	yes	yes	342590000	454930000	310890000	314810000	207760000	238010000	544700000	405340000	485100000	525860000
DFPSYIECQEK	I1N6A5;I1LWR4;C6TI30	924	934	no	no	140430000	250100000	160840000	207900000	180170000	273130000	259810000	276350000	232640000	288800000
DFSVGVADQHQQEEHQLDQQK	I1L957	32	52	yes	yes	5724800000	6.1214e+09	7.785e+09	6.0508e+09	5567400000	5765800000	7.7325e+09	7.3253e+09	7.6742e+09	7.0919e+09
DFTGASELPNCLK	I1MTU1;C6TGD9	97	109	yes	no	27197000	0	31025000	19440000	26070000	0	0	57697000	45776000	0
DFTLNPVNYPR	I1J6K4;I1KWV4	352	362	no	no	146980000	123080000	126390000	0	332970000	180990000	200410000	202220000	326980000	353600000
DFTNPNLPTEQK	I1JDD3;A0A0R0KU29;C6TED2;K7MHQ7;I1JDD2;K7LKV6;I1NH38;A0A0R0HXC9;A0A0R0G0X8	60	71	yes	no	0	0	0	0	0	0	0	0	0	0
DFVLSLQR	I1KPH6;A0A0R0K737	65	72	yes	no	9381000	0	0	0	0	0	0	0	0	0
DFVNDEAAFAK	I1MIA8	13	23	yes	yes	190060000	119090000	109970000	127520000	124800000	0	172270000	183480000	0	210460000
DFVNDETAFTK	K7L8B5	13	23	yes	yes	932380000	728980000	743640000	558780000	597170000	713300000	897770000	1.0028e+09	731990000	1.6489e+09
DFYITGESYGGHYVPQLAELIIK	A0A0R0KQC7;I1JN31;C6TAJ6	172	194	yes	no	0	0	0	0	0	0	0	0	0	0
DGADEVSFLNITGFR	K7MQT5;I1N0Y1	321	335	yes	no	0	0	0	0	0	0	51502000	0	0	0
DGDEGEAVVQPVPHK	A0A0R4J3L4	238	252	yes	yes	0	0	0	0	0	274890000	285140000	0	0	0
DGDEGETVIQPVPHK	I1LSY9	239	253	yes	yes	0	0	0	0	0	49649000	36632000	0	51768000	44418000
DGDGCITTK	P62163;C6TDT8;I1N8I7;C6T4C0;A0A0R0EIV3;C6TIR2;Q6LEG8	23	31	no	no	372720000	558610000	652240000	338470000	640430000	718260000	978250000	935850000	878770000	894790000
DGDSMQVDSPTTEK	I1K5H2;I1KQE8	893	906	no	no	0	0	39245000	0	0	39199000	41522000	64389000	30162000	33233000
DGDYTLYESR	Q9FQD4;C6SVZ7;K7KBB0;C6TD55	58	67	yes	no	108510000	0	93081000	74238000	97860000	113900000	85379000	128780000	0	93211000
DGEEALPLPEGFVEETK	I1LEK0	379	395	yes	yes	0	0	0	0	0	0	0	0	0	0
DGEHVFGVAR	C6SZX2;C6SV94;A0A0R0FZ23;A0A0R0KP31;A0A0R0KW03;I1M1E3	22	31	yes	no	65932000	104470000	130570000	57161000	0	0	0	122460000	0	124080000
DGEIIEEDEFSLEELMGEDASSK	A9CPA7	413	435	no	no	0	0	0	0	0	15816000	0	0	0	0
DGEPFQIIGGDVHYFR	C6T7V3;I1M5B7;I1M5B6	77	92	yes	no	0	0	0	0	0	0	0	0	24805000	45600000
DGEVVDLVVR	Q9ZPA0;I1MJD7;Q944T1;K7L746;I1KTW9	201	210	yes	no	54512000	0	0	0	39276000	0	0	0	0	0
DGGELIFGGIDPK	I1LAZ4;I1LAZ3	236	248	yes	no	0	0	0	0	0	0	104920000	73487000	96883000	106070000
DGGSDYLGK	I1JPW5;C6TDQ1;I1MQ89;I1L3K7;I1NAI7;Q6RIB7	53	61	no	no	214990000	343760000	205140000	0	259240000	395990000	689610000	514870000	366270000	0
DGHQPGWQSVPTHDPQVQDAANHAIK	O04720;C6TMK3;I1M0K3;C6SXU0	152	177	no	no	0	0	0	0	0	367700000	0	0	0	727250000
DGHVAPFVK	I1KAB7;A0A0R0JFL1	358	366	yes	no	0	0	0	0	0	0	0	0	0	0
DGLDDLALDIPNAK	A0A0R0FBT0;A0A0R0JQV7;K7KMV0;I1K072	640	653	no	no	39857000	50449000	24174000	28761000	22413000	0	39352000	0	66737000	0
DGLIVSIGK	I1K3K3;Q7XAC5;A0A0R0IJW2	360	368	yes	no	0	0	0	0	0	0	0	0	0	364570000
DGLLALAEK	I1JTG3;I1K7W5	245	253	yes	no	29202000	23662000	15917000	0	0	0	0	0	0	0
DGLPDAVVWNPWDK	A0A368UGQ5;A0A368UGP5;A0A368UGQ6;C6TIX4;K7L853;K7KYT6;C6T8J1;K7MBR2;K7MBQ9;K7LC03;C6TCY5	250	263	no	no	253180000	405310000	303570000	123240000	167210000	258590000	316120000	334790000	231420000	391990000
DGLPLMEEDFR	C6TKZ2;C6TJA1	323	333	no	no	30647000	36736000	0	0	0	43295000	57063000	65110000	52455000	62777000
DGLTQVLISTDILAR	I1N1X2;K7MSH4;A0A097PLY8;I1N696;I1N697;I1N698	382	396	no	no	0	11431000	0	11172000	0	11429000	14819000	29478000	0	13396000
DGLVGNTEIIR	I1NC93	245	255	yes	yes	0	0	0	0	0	74568000	0	0	0	0
DGLVSDAIESFIR	I1JIA0;I1M7S3;I1M7S4	1132	1144	yes	no	0	0	0	25342000	32669000	0	0	0	0	0
DGNAAGSGFLLLDHEFNLK	I1KS58;Q93YH7	167	185	yes	no	101970000	83937000	71317000	0	0	228880000	107380000	0	92451000	149310000
DGNAEGSGFLLLDHEFNLK	I1K3R6	171	189	yes	yes	67082000	0	94229000	86145000	91137000	0	183070000	161590000	177830000	171420000
DGNVAPFVK	I7FST9;B1Q2X4;I1JZ42	370	378	yes	no	0	0	0	0	0	0	0	0	65420000	53469000
DGNVVDR	I1LGG2;C6SZK3;C6SZX7	141	147	no	no	0	0	0	0	0	0	0	0	154010000	0
DGPLEFFGFSTSAR	B2YDR0;Q9AVK8;B2YDQ7;B2YDQ8;B2YDQ6;A0A0R0H2H7	370	383	yes	no	0	0	0	0	0	0	0	0	0	0
DGPYMPTLR	A0A0R0JK36;I1JYN0;C6SVY0;I1JYM9	74	82	yes	no	0	0	0	0	0	0	0	21484000	0	0
DGQEEVAEDWLEMGNPWEIIR	I1N6A5	245	265	yes	yes	0	16889000	0	0	0	0	0	0	0	76535000
DGQEFGPHDAQLDLSQGTPR	A0A0R0I7A8;C6SXW6;I1LD42	33	52	yes	no	0	0	0	0	0	0	0	0	0	0
DGQIYDHLLQSSAER	I1LN49;I1LN50;C6SZ11	163	177	yes	no	2863500000	2814500000	2395500000	992830000	731920000	2.0783e+09	1.9476e+09	2.043e+09	2.044e+09	4.0333e+09
DGQVMGIHSSGELEK	C6TL93;I1KQM0	268	282	yes	no	0	0	0	0	0	0	0	35613000	0	0
DGSDYITLR	C6TJG0;C6TNA3	236	244	yes	no	31862000	37876000	28043000	30839000	47138000	0	42869000	0	38618000	41209000
DGSLVCSDDPTIIR	I1MEH7;A0A0R0GZL3	162	175	yes	no	73328000	60422000	77624000	0	0	108200000	145880000	159810000	105170000	223200000
DGSQLDLLSVHETSQEPLPESK	I1M229;I1M228;I1MEK0	274	295	yes	no	0	0	0	85795000	0	0	0	0	0	0
DGTINTASFK	C6SVR5;Q9SWB6;A0A0R0F7D3	40	49	yes	no	1162500000	1255400000	1110800000	605110000	630190000	1119000000	1188000000	1308600000	1134800000	1233400000
DGTVTMIEGK	C6T594;C6T0W7	77	86	yes	no	0	0	0	0	0	0	0	0	0	0
DGTVVLQFETR	Q5NT70;Q39817;A0A0R0JMW2;A0A0R0JHW1;A0A0R4J3K0;A0A0R0KAL0;I1JXS7	100	110	no	no	77739000	0	0	0	0	0	0	0	104770000	0
DGVILLWDLAEGK	C6TJD3;Q39836	214	226	no	no	0	0	0	0	0	0	0	263760000	0	0
DGVIYPWETFK	C6TFE2	43	53	yes	yes	39385000	0	0	0	0	116900000	87782000	102850000	76017000	100810000
DGVVLGVEK	C6TMD6;C6TG97;I1K1X5;C6T4I5;I1N783	44	52	no	no	0	0	0	0	15773000	0	0	0	0	0
DGVYLSPGK	C6TCB6;K7M0M2;I1M0N1	68	76	yes	no	0	0	0	0	0	52628000	62444000	82578000	46208000	0
DGVYMYFEDNAGVIVNPK	C6T0H9;A0A0R0GZ38	92	109	yes	no	0	0	0	31397000	23133000	0	0	0	29396000	21128000
DGWYPPGHGDVFPSLLNSGK	I1MBR7;C6T7U2	185	204	no	no	109720000	66441000	0	108050000	70759000	193920000	214180000	209740000	118210000	229390000
DGYMISSGQPVK	A0A0R0HSV1;C6SW15;A0A0R0I0B9;I1MQB5;C6TG91;C6TC41;A0A0R0G342	154	165	no	no	79901000	88779000	88047000	50451000	61632000	141180000	165420000	147630000	162920000	303460000
DHDENTHGEKPSAISSAASAIADK	K7LDT9;Q9SWB3	548	571	yes	no	0	193180000	287780000	122150000	0	0	147230000	434470000	557900000	647420000
DHDKPVQQVIAEMTNGGVDR	I1MAE6;O82478;A0A0R0GLJ3;A0A0R0GCH2	249	268	yes	no	0	0	500170000	396190000	477150000	0	0	680120000	0	2184700000
DHDTCISK	I1LEE5;I1NG28;I1JAY8;I1LFP5	556	563	no	no	0	33007000	32283000	0	0	0	44963000	47324000	0	0
DHGTTGVYGLNTDR	A1KR24;Q7XAW0;Q70EL7;Q70EL9	98	111	yes	no	945640000	596830000	1.0634e+09	410100000	1.071e+09	731710000	1337300000	490460000	1.5341e+09	786030000
DHLANFAEQLNK	I1JPD4;I1JPD6	520	531	yes	no	0	0	0	0	0	7902600	0	6792900	0	10342000
DHNKPVQEVIAEMTNGGVDR	I1LXD1;A0A0R4J4U4;C6TA60;Q8LJR2;I1MA91	248	267	no	no	1177700000	1.6105e+09	2428500000	1192700000	1314300000	1387100000	1169500000	2.0249e+09	2564500000	2752600000
DHQADFLR	I1NFH7;I1NFH9;I1LEX5	319	326	yes	no	0	0	0	0	55357000	0	0	114730000	0	0
DHTVSATHGDMDQNTR	A0A0R4J4Z2;A0A0R4J5N3;P41376;Q9CAI7;P41377;I1L1K7;C6T8X3;A0A0R4J5A7;A0A0R4J3G4;A0A0R0K474	303	318	no	no	0	0	0	0	0	0	0	247760000	0	0
DHVEGFAPEVAWVTK	I1JQX3;I1NBI3;I1NBI4	110	124	no	no	98294000	0	59118000	0	0	98753000	65916000	78132000	75276000	62977000
DHVVTEWDHPR	I1KRU6	355	365	yes	yes	0	0	0	0	0	0	0	0	0	0
DIAANAYDQGK	C6T960	174	184	yes	yes	7482800	0	0	0	0	0	0	0	0	0
DIAELIAAGR	K7MZ77	50	59	yes	yes	0	0	0	0	0	0	0	0	0	18742000
DIALAEIEK	I1KID4	78	86	no	no	59629000	0	0	0	0	85050000	0	0	0	0
DIAQEAVR	I1NAH4;C6SVV1	64	71	yes	no	72606000	55212000	79579000	49947000	92688000	74238000	79881000	121850000	101770000	78744000
DIASSVTAIANEK	I1L3W4;I1MQJ5	172	184	yes	no	0	0	0	0	0	28236000	0	0	31620000	0
DIDAAAAAAK	I1LDS8	190	199	yes	yes	0	0	0	0	0	119350000	0	218700000	90041000	203180000
DIDGNVVR	C6T374	123	130	yes	yes	0	147470000	131280000	78087000	0	0	380300000	338720000	303280000	328530000
DIDSFTQQFASR	M1FQK8	174	185	yes	yes	0	0	0	0	0	0	18265000	0	38869000	39982000
DIEAYTPGAK	I1KRJ7;I1KRJ8;C6TB70;A0A0R0K508	84	93	no	no	1.0149e+09	857700000	1162900000	374110000	444160000	1.8286e+09	1.6308e+09	1.657e+09	1300400000	1.621e+09
DIEFMER	C6TI33;A0A0R4J410	158	164	yes	no	0	0	0	0	0	0	0	59125000	0	0
DIEGLTEGASIIEVVK	I1KIF0;I1JKC3	391	406	yes	no	0	0	0	0	0	0	36399000	0	0	0
DIELVMTQAGVSR	I1JMZ3;C6SZW0;I1N8M5;A0A0R0EWX9;I1N8M4	166	178	no	no	66389000	68998000	0	27644000	64339000	93066000	108190000	67301000	84401000	116350000
DIEMVGVQCLK	K7N4Z2;I1NIK0	133	143	yes	no	0	0	0	0	0	0	15218000	0	0	0
DIENLIKSQSESYFVDAQPQQK	Q9FZP9;P11827;Q0MUU5;Q948Y0;Q84UB3	519	540	yes	no	0	0	0	0	0	0	0	0	0	0
DIESAYWELVVK	A0A0R0JYI2;A0A0R0K4G9;K7LXX3;I1JM01;A0A0R0J348;A0A0R0KYF6;A0A0R0G3W2;K7L4A2;I1KZJ1;I1KZJ0;I1N5E4;I1KZJ2;C6TLV4;C6THJ0;K7MVK2	95	106	no	no	151180000	132070000	119110000	128640000	106090000	279980000	235490000	337530000	250040000	269540000
DIFQIPGISSTVNMEHIK	C6TGS1;A0A0R0E6P5;I1NDD4;I1KM93	273	290	yes	no	0	0	0	0	22241000	0	0	0	0	0
DIFYITGTSK	I1MC33;I1MC32;I1MC31;I1MC34;K7MP24;I1MY38	569	578	no	no	66519000	64220000	70524000	46284000	56773000	0	81187000	74994000	89713000	118070000
DIGDINR	I1NAH1;Q9ZTY1;I1JPV0;C6T9C2	22	28	no	no	0	0	629080000	0	0	0	0	0	0	0
DIIIATGSVPFVPK	I1MGG7;I1KMS9;I1KMS8	215	228	yes	no	0	0	0	0	0	0	47709000	55737000	0	0
DIIMVDHMR	I1KS65;F8SMB9	329	337	yes	no	0	0	0	0	0	70307000	0	118680000	91861000	97025000
DIISGPFEK	Q93XE6;A0A0R0EFP3;I1NJ68;C6SVP9;A6XKY2;A0A1A9C7M4;A0A1A9C8Q3;O81980;A0A1A9C9D4	82	90	yes	no	0	0	0	0	0	0	0	0	144690000	0
DIIYSFTDEPCVK	I1KDR2;I1KDR0;I1KDR3;A0A0R0JS71;I1KDR1	282	294	yes	no	0	0	0	0	0	0	161470000	208180000	143190000	0
DILTTIKPELLQSLK	Q01915;C6TMS5;A0A0R0JZ78	470	484	yes	no	143580000	88012000	33414000	0	0	75291000	0	67475000	79051000	46089000
DINALDEVSQTEVEK	A0A0R0HHC1;I1M376;I1M375	332	346	no	no	0	56796000	0	19168000	32333000	0	0	0	0	0
DINASFEQELFIER	A0A0R0IE75;K7LDR7;A0A0R0I842;K7LDR6;A0A0R0G1Q6;A0A0R0I851;K7MI50;K7MI49;A0A0R0IEU9;A0A0R0FSH5;A0A0R0G0X1;K7MI46;A0A0R0FS66	315	328	yes	no	0	0	0	0	0	0	0	0	0	0
DIPIEVLELENK	I1KJQ5;I1JK05;K7KIC0	452	463	yes	no	0	0	57550000	0	0	94504000	158500000	0	90182000	81079000
DIPNPDYFELK	A0A0R0IF33	351	361	yes	yes	95009000	152340000	113480000	99311000	0	128400000	137530000	124930000	0	111860000
DIQAWEYIPLGPFLGK	I1MFN0;A0A0R0I1V0;I1KZY9;C6THZ4;A0A0R0I1W6;C6TGR8	243	258	no	no	0	0	0	0	0	0	0	0	0	0
DIQSLQEELTAVSQK	A0A0R0HHC1;I1M376;I1M375	278	292	no	no	96686000	0	0	0	72373000	0	0	0	0	0
DISEGPPAIK	I1KYW3	120	129	yes	yes	0	0	0	0	0	4377400000	4.188e+09	3.306e+09	4986700000	4484600000
DISPQEVLVIR	A0A0R0I7Q2	335	345	yes	yes	0	0	0	0	0	0	32407000	0	0	0
DISVSVPFPVK	I1K7A1;I1K7A2	378	388	no	no	49251000	75309000	71854000	0	61457000	106670000	0	0	101570000	0
DITPIGGFPHYGVVK	I1NH37;C6THR0	308	322	yes	no	0	0	0	0	0	35477000	0	0	0	69670000
DITPQAPTHILIIPK	I1N7B1;C6T420	74	88	yes	no	0	0	0	0	0	52392000	42254000	65484000	0	0
DITQASHLIGDMTGSTIDDPLSETYK	Q9SWB4;A0A0R0H3L4;K7LQ69;K7LQ70;I1LKS7	559	584	no	no	638180000	609640000	784910000	0	863970000	1413200000	961370000	1153700000	766400000	741610000
DIVELIAAGK	C6T1E4	50	59	yes	yes	67176000	86759000	0	83533000	65455000	102770000	94437000	119270000	79505000	115190000
DIVELIAAGR	C6SWA9	50	59	yes	yes	112200000	119390000	111080000	106480000	142720000	249810000	148520000	138070000	245140000	140920000
DIVIADNPYVSAR	I1LFS6;Q5NUF3;A0A0R0LP27	19	31	yes	no	0	0	0	0	0	0	0	0	0	51706000
DIVISQNPLVSAR	C6TDP7;A0A0R0EB56	49	61	yes	no	0	0	0	0	0	0	0	0	35287000	0
DIWGDDATEFNPER	A0A0R0H2Z4	434	447	yes	yes	61919000	97907000	65167000	59611000	70718000	79237000	91263000	72560000	107620000	85349000
DIYEHAVVLSVK	C6T763;I1KRD4;C6TLM9;I1K2Z9	63	74	yes	no	0	0	0	0	0	0	0	0	0	0
DIYFDLVDHDK	A0A0R0G928;A0A0R0GKM7;A0A0R0G924;A0A0R0L2F3;I1JIM7;A0A0R0EGZ2;A0A0R0GSM7	584	594	no	no	33099000	0	0	0	17453000	0	70425000	72012000	82690000	0
DIYHLLEHEFYPSDLALK	I1JPD4;I1JPD6;K7MYU5	396	413	no	no	63056000	41956000	0	54798000	43022000	85066000	53231000	89446000	98129000	70028000
DKDAEPTEFEESVGQALFDLENTNNELK	C6SW87;I1L4B6;I1KIY3;C6T4Z2	11	38	yes	no	0	0	0	0	0	0	0	0	0	84241000
DKDAEPTEFEESVGQALFDLENTNQELK	C6T530;I1K5L6;I1K5L7	11	38	yes	no	0	0	0	0	0	194990000	228660000	158280000	0	0
DKDDTLK	C6TKH0;A0A0R0J965	82	88	yes	no	0	121190000	0	0	0	224920000	0	0	0	0
DKDFELEMSWVCDESNR	C6TMD6;C6TG97;I1K1X5;I1N783	206	222	no	no	0	0	0	0	0	83569000	96822000	0	65386000	0
DKEDILGWGVPNK	Q8L7J5;Q42806;A0A0R0JW56	195	207	yes	no	35750000	0	62566000	57965000	36036000	0	55897000	0	0	29032000
DKEDILQWGVPNK	Q8L7J4;I1N5N0	194	206	yes	no	27913000	37640000	54727000	21835000	0	54322000	0	76660000	40542000	28779000
DKGPVWDEIVSENQLLPTK	I1K843	315	333	yes	yes	0	0	0	41552000	33025000	0	45857000	0	54152000	0
DKIETPEQFK	I1KNH5;I1KNH4;K7MJC5;A0A0R0HFF3;I1KZW7;I1MFL2;A0A0R0FZ92	171	180	no	no	0	0	0	0	0	0	0	0	0	0
DKPAQQEQGQDK	I7FST9;B1Q2X4	496	507	yes	no	0	0	0	0	0	32153000	0	34413000	0	41240000
DKPAQQEQGQDKPAQQEQGQDEQEK	I7FST9;B1Q2X4	496	520	yes	no	205840000	0	0	0	396780000	597180000	469520000	327150000	137200000	0
DKPDFLATVDVDPSSPTYSK	I1K3R6;I1KS58;Q93YH7	54	73	no	no	87539000	70075000	316730000	0	0	305650000	403010000	488510000	240300000	447090000
DKPIPSWSSSDVEEFIASDPVHGPVLK	C6T9Y1;C6SXG5	33	59	yes	no	0	0	0	0	0	0	0	213740000	0	107100000
DKPSIGTVIAVGPGHLDEEGNR	C6TJG0;C6TNA3	190	211	yes	no	71867000	135140000	196560000	151770000	138680000	153810000	61669000	91053000	76114000	225410000
DLAPPSEGFIDKPAAADAGAAAAGATK	I1KXJ9	156	182	yes	yes	0	0	0	25970000	23298000	32257000	0	0	0	0
DLASQYDVK	I1KAB7;A0A0R0JFL1	99	107	yes	no	0	239450000	250310000	115280000	0	342610000	0	0	0	239750000
DLASQYDVR	I7FST9;B1Q2X4;I1JZ42;I1JZ43	111	119	yes	no	1319400000	1300300000	1215000000	1130100000	689730000	1282400000	1.6782e+09	1.5682e+09	1438100000	1.76e+09
DLAVSIEGK	I1JIP5;I1M7B9	141	149	yes	no	0	0	0	0	0	43303000	53367000	77506000	58515000	67943000
DLDDFVAFINEK	A0A368UII5;I7GEK3;C6TJT5;A0A368UIF4;A0A0R0JK73;A0A368UIF8;C6T9F8;E3W9C2;I1L7R5;E3W9C1;A0A0R0ERR6;I1JR62;C6TAX0	242	253	no	no	292730000	218860000	159160000	112920000	126470000	286620000	244690000	242510000	303910000	316090000
DLDEVILVGGSTR	I1MJU7;A0A0R0HS21	378	390	yes	no	0	0	0	0	0	0	0	0	0	0
DLDIFLSSVDINEGALLLPHFNSK	F7J077;O22121;F8WQS0;Q93VL9;Q50JD8;F8WQS1;P25974;C6T9L1	250	273	no	no	0	0	0	0	0	0	0	0	1123800000	0
DLDITGQSYIQ	I1JSX0;I1K7E6	91	101	no	no	37977000	77847000	77204000	30100000	0	37886000	69491000	51111000	49182000	47352000
DLDQVAGR	I1JW21;C6SVR8;C6T4Z6	131	138	no	no	174370000	218640000	206170000	127080000	129450000	256020000	379130000	349370000	0	308470000
DLDVFLSVVDMNEGALFLPHFNSK	Q9FZP9;P11827;Q0MUU5;Q948Y0;Q84UB3	389	412	yes	no	0	0	0	0	259380000	0	0	0	0	0
DLEAVGSQYPFEPLK	I1M984;I1MX58	367	381	no	no	0	0	0	59747000	0	162150000	311350000	276730000	0	0
DLEDANR	I1NAH1;Q9ZTY1;I1JPV0;C6T9C2	59	65	no	no	0	0	0	0	0	371460000	0	0	485370000	0
DLEMMEHGDQTEIGER	I1L7W1;I1MGL7	742	757	yes	no	0	0	0	0	0	14131000	32149000	0	0	29310000
DLESAEELSTEIGK	A0A0R0EK54;F8SMC3;A0A0R0FM59;I1MLP0	190	203	yes	no	0	0	0	0	0	69039000	0	0	0	120530000
DLETEIQSGLPHK	A0A0R0EPA1;A0A0R0EP44	4	16	yes	no	26082000	51172000	27331000	27632000	23745000	37611000	32220000	37857000	41119000	24977000
DLEVITEELR	C6TI33;A0A0R4J410	146	155	yes	no	87559000	98595000	101200000	52314000	130500000	145880000	119800000	159020000	136410000	149020000
DLFGAHTYER	I1KPH6;A0A0R0K737	460	469	yes	no	0	0	0	0	0	0	80504000	0	0	22986000
DLFHLLPDAFK	D2DKE6;I1LUL9;I1M3M4;J7EPL5	103	113	no	no	52023000	0	39795000	31477000	21707000	110660000	118040000	155610000	191890000	134210000
DLFNDWTIELK	I1JUS6;C6THE3	318	328	yes	no	0	0	0	0	0	0	0	27442000	14281000	10201000
DLFPLLQGAFK	I1LSB5;A0A0R0H535	92	102	yes	no	0	79531000	0	73176000	0	234930000	0	181040000	165610000	180430000
DLFPNENELVVK	I1L8G3;C6T5X8;I1LYN0	64	75	no	no	58137000	74652000	100850000	0	0	0	66528000	95473000	60847000	73210000
DLGEVVQR	I1KXG9;I1N1F9	447	454	no	no	225680000	407570000	227340000	204870000	0	323780000	320290000	384510000	358330000	398490000
DLGIEFTPLEVSLR	C6TB02	299	312	yes	yes	0	0	0	0	0	0	5302300	0	0	0
DLHEGGIK	B3TDK5;Q39870;I1M596;P09439;D6PAW6;D6PAW5;Q39874	320	327	yes	no	4.046e+09	5171600000	4.2836e+09	3.2724e+09	2.0904e+09	2412600000	3.1e+09	3.102e+09	2733000000	0
DLHQYDVTITPEVISR	I1MQL3	212	227	yes	yes	0	0	0	0	0	0	0	0	0	0
DLIQAMEAADVK	I1L7F3;K7K5S3	112	123	no	no	0	0	0	43711000	0	44768000	0	0	63300000	96767000
DLISNFLSDPVHGAIK	I1LUL9;I1M3M4;J7EPL5	543	558	yes	no	82846000	71632000	84498000	67873000	77108000	349110000	215820000	224650000	341160000	343650000
DLKPENFLFDTVEEGAK	I1KBT7;K7MMC5	155	171	yes	no	0	0	0	0	0	0	39492000	0	0	0
DLLASMQNQSEPQQK	I1J8K3;I1LI24;I1J8K2;A0A0R0LKB6;I1JCG0;I1JCF9	373	387	no	no	0	0	30324000	0	25466000	0	0	53469000	0	82495000
DLLDGTQVQLK	A0A0R0JVM8;A0A0R0JNC7	35	45	yes	no	81466000	39183000	0	0	0	0	0	0	0	0
DLLEGDPYLK	I1KDL4;I1KEN4	875	884	no	no	0	0	0	78205000	0	0	0	0	0	0
DLLESICNR	I1MZA8;Q84XV8;K7LRK7;Q84XV9	640	648	yes	no	0	0	0	0	0	0	0	0	0	0
DLLNEVER	I1L3P6;I1L3P8;A0A0R0K7Z5;I1MQD0;I1NIE7	381	388	no	no	128620000	114840000	118840000	130330000	180080000	137990000	101080000	157150000	173030000	130750000
DLMAVSWSELPDSVVSDVK	C6T518;I1M8K9	85	103	yes	no	0	0	0	0	0	0	56867000	65096000	54886000	0
DLNLSPNHYDLYGK	I1NJ85;I1L9Z8	37	50	yes	no	0	0	0	0	0	103410000	0	58562000	65806000	0
DLPDELLYGR	I1LS06;I1LS05	163	172	yes	no	0	0	64901000	45650000	66500000	0	0	0	0	0
DLQDDFMGGAEIIK	I1MJ86;I1KU21;I1KU22	544	557	yes	no	762650000	1.51e+09	638200000	715090000	896780000	1112300000	1293400000	1109200000	1143400000	1.0569e+09
DLQQEISDGDVEVPLD	C6T5N1;A0A0R0HHB6	151	166	yes	no	128380000	0	0	0	0	0	176900000	0	212240000	0
DLQQEISDGDVEVPLE	I1L8V8	151	166	yes	yes	0	0	0	0	0	0	54912000	60799000	0	0
DLQQEITDGDVEVPLD	C6TMB5	151	166	yes	yes	0	114110000	231370000	0	0	117150000	115010000	115810000	88197000	98161000
DLSEYEEWYGQPHR	I1ND31;I1KL32;C6TIL2;C6T983	151	164	yes	no	0	0	0	0	0	14620000	15759000	13008000	0	0
DLSQADFGR	I1KS65;F8SMB9	18	26	no	no	357480000	351750000	368750000	335180000	380600000	466190000	440150000	504910000	0	627930000
DLSSEEANQYLK	I1L9B1;I1LZI3;K7MJN6;K7MJN5	432	443	yes	no	0	120970000	0	148200000	164280000	0	0	0	0	0
DLSSIGDTVVISVTK	P22177;C6TGY7;A0A0R0IWL2	120	134	yes	no	0	0	0	0	0	0	31157000	0	0	0
DLSVSELER	I1J9Q7	111	119	yes	yes	0	0	0	0	0	0	0	0	0	0
DLTDALMK	C6T7Y1;K7LD67;I1MDF8;I1M4W2;I1JG11;I1JNK9;C6TK76	186	193	no	no	0	0	0	0	34757000	0	35814000	0	0	0
DLTDHLMK	I1K4W1;Q96448;C7F8N8;P02580;Q96438	186	193	no	no	0	0	0	0	0	0	0	0	0	109530000
DLTEYLVK	I1KUG6;Q96442;C6T8Q2;K7KN97	186	193	no	no	0	0	0	0	0	0	0	65003000	0	0
DLTFQNTAGPSK	K7KZN7	379	390	yes	yes	0	0	0	13731000	0	0	0	0	0	0
DLTTLHPILTECR	C6TAJ8;I1K635	160	172	yes	no	0	0	0	0	9098200	0	0	0	0	0
DLVGGYYDAGDAIK	I1MFX5;A0A0R0JFI6;Q27SZ6;I1L090;I1MQV2;I1KNP5	156	169	yes	no	0	0	0	0	33341000	0	0	0	0	0
DLVGVAYTEEEVK	C6TJ17;C6TIQ7;I1N7F4;I1K147;C6TKJ4;I1K146	116	128	yes	no	40251000	42927000	0	37643000	45271000	88220000	97086000	90786000	78224000	76985000
DLVLQLVEK	I1K3E1;I1KRT0;I1KRS9;I1K3E2	354	362	yes	no	0	54384000	0	0	0	0	0	0	0	0
DLVSLYGADAYPFTEER	I1KXE7	458	474	yes	yes	0	0	0	0	0	0	38076000	46870000	0	0
DLVVDMTNFYNQYK	A0A0R4J5X9	143	156	yes	yes	0	0	33855000	29109000	28804000	52736000	0	0	0	0
DLWPFGDQLR	P51061;A0A0R0H967;Q8H929	848	857	yes	no	0	0	0	0	0	0	0	33895000	0	0
DLWQTGSDALPFR	I1N8M8;I1JMZ7	115	127	yes	no	0	0	0	0	0	0	59034000	0	0	0
DLYAEEAAAQR	A0A0R0HE95;I1LG13;I1JAH7;K7LSJ2;I1LII4	992	1002	yes	no	0	0	0	0	0	0	0	0	0	0
DLYGNIVLSGGSTMFPGIADR	C6T7Y1;K7LD67;I1MDF8;I1M4W2;I1JG11;I1JNK9;C6TK76;I1JY56;Q96441;I1KBG2;I1K4W1;Q96448;C7F8N8;I1KUG6;Q96442;Q96438	294	314	no	no	0	0	0	0	0	22442000	28961000	0	0	30632000
DLYGNIVLSGGTTMFPGIADR	I1N570;C6TGZ9;C6TJ78;Q96445	294	314	no	no	0	0	0	0	0	0	0	0	0	0
DLYTHLTPIQR	K7MTE4;Q9LLQ9;Q9LLQ8;Q39833;Q9LLR0;Q42779;A0A0R0F1N7	135	145	yes	no	0	0	0	0	0	0	0	0	0	0
DMTFENSAGPEK	I1JKR6	271	282	yes	yes	0	0	0	19822000	0	0	0	0	0	0
DMVDFMDLLLSPASK	I1JCQ0;K7K6M5	195	209	yes	no	0	0	0	0	0	0	0	0	0	0
DNENPTIVQIVDTPK	C6T0B0;A0A0R0HTQ0	55	69	yes	no	52561000	50810000	70038000	0	0	109410000	107880000	118590000	111430000	100650000
DNESLAPIFTPPR	C6TGU6	187	199	yes	yes	0	0	0	0	0	0	0	0	0	0
DNGLLLHIHR	A0A898CTM2;P27066;A0A1C3HPQ3;C0J370;R9ZR16;R9ZRP6;R9ZS68;R9ZTW8;R9ZSR8;R9ZR23;R9ZUX5;R9ZTA7;W0HJJ7;R9ZS06	286	295	no	no	0	0	0	0	0	0	0	0	56682000	0
DNHDIFIK	C6TH20;I1N466	279	286	no	no	0	0	0	0	0	0	0	0	0	0
DNIPSGGVSSQLSHEDEMLSGATIFNMK	I1JAU2	67	94	yes	yes	0	0	0	0	0	0	0	0	0	37384000
DNIVSSLDNVAK	I1JF86;Q84V19;Q9SP11;I1L860;Q04672	455	466	no	no	36402000000	30821000000	35537000000	20602000000	18909000000	30597000000	23282000000	25973000000	34644000000	23318000000
DNLIYNYK	A0A0R0GUI6	150	157	yes	yes	0	0	0	122010000	0	282520000	0	0	0	0
DNLTLWTSDIPEDGAEEQK	E9KNA8	229	247	yes	yes	0	0	0	0	0	0	0	0	0	0
DNLTLWTSDIPEDGEDAQK	A0A0R0H7R6;Q96453;A0A0R0HF31;C6TM63	229	247	no	no	0	437660000	377860000	301670000	364150000	838050000	468180000	742420000	319560000	552240000
DNLTLWTSDIPEDGEEQK	C6TKV8;Q96452	229	246	yes	no	0	0	78083000	0	0	116840000	0	0	260570000	0
DNLTLWTSDIPEEGAEEQK	A0A0R4J3S4	229	247	yes	yes	0	0	0	66267000	0	92578000	0	190240000	0	103850000
DNLTLWTSDITDDAGDEIK	E9KNA6;A0A0R0J4X0;C6TCD3;C6TK50;Q8LJR3;O81976	230	248	yes	no	328680000	565380000	317680000	217400000	205300000	500280000	423930000	63272000	467660000	666770000
DNLTLWTSDLPEDGGEDNIK	E9KNA5	229	248	yes	yes	0	0	0	0	10727000	0	0	0	0	0
DNLTLWTSDLPEDGGEDSIK	E9KNA7	229	248	yes	yes	0	0	0	0	0	27750000	0	0	43127000	0
DNLTLWTSDMQDDGADEIK	A0A0R4J5A5;C6TGW2;A0A0R0GRY6;I1K9V8;E9KNA4	232	250	no	no	258270000	288040000	355460000	426710000	873530000	427850000	401390000	535820000	496390000	482440000
DNLTLWTSDVQDQLDEP	Q96451;A0A0R0K6A7;A0A0R0JEI9	234	250	no	no	0	53652000	0	0	0	0	0	0	0	0
DNNIDLTAGDLINR	I1KX26;I1J6C5;I1KX25;I1J6C3;C6TA02	349	362	yes	no	0	0	0	0	0	0	0	0	0	0
DNNLLGK	A0A0R4J4D6;G3LTU4;A0A0R4J626;I1JPC5;A0A0R0KKU3;A0A0R0ENM9;I1JGR5;K7MVC1;I1LQR4;I1MT10;K7K7B7;K7LZH1;C6T813;P26413	457	463	no	no	308640000	297460000	0	0	0	0	0	0	316780000	378490000
DNNPHFGIDCNDVGTNDMR	I1MYL7;I1LNE6	480	498	yes	no	0	0	0	34136000	0	67358000	0	0	0	0
DNPHWTSDSK	B3TDK5;Q39870;I1M596;P09439;D6PAW6;D6PAW5;A0A0R0H569;D6PAW3;B3TDK4;P08170	792	801	no	no	2.9572e+09	5182200000	4366200000	3.0135e+09	3.3821e+09	1.8905e+09	2.9532e+09	2.0876e+09	3.3811e+09	3.659e+09
DNPLVVSILDGSTLR	I1JRM7;C6THC7	96	110	yes	no	0	0	0	0	0	21389000	15655000	22768000	18173000	14610000
DNPLVVSVLDGSTLR	I1NC93	96	110	yes	yes	0	0	0	0	0	47398000	0	34307000	44629000	0
DNPNWTSDTR	D6PAW7;B3TDK6;P09186	787	796	yes	no	7.639e+09	11154000000	11382000000	7.7923e+09	7.9607e+09	6.2759e+09	6.2841e+09	8.3625e+09	0	7.747e+09
DNTFNTWK	Q9ZTY1;I1JPV0;C6T9C2	68	75	yes	no	352590000	389250000	391250000	324400000	358070000	866110000	0	565980000	525630000	799180000
DNTGEVLGR	D6C500	162	170	no	no	0	0	0	115120000	134450000	0	0	0	0	0
DNTQGFLQQTGEK	Q9XET0	99	111	yes	yes	1.4655e+09	1.7337e+09	1.5218e+09	1.5744e+09	1.0284e+09	2.1287e+09	2264200000	1.908e+09	2393400000	2466200000
DNVDDVK	I1MC33;I1MC32;I1MC31;I1MC34;K7MP24;I1MY38	657	663	no	no	0	0	0	29163000	0	0	0	0	0	0
DNVEYLAK	Q9XER5	37	44	yes	yes	655120000	573130000	0	963240000	0	0	0	932920000	875660000	983910000
DNVISQIPSQVQELAFPGSAK	Q9FZP9;P11827;Q0MUU5;Q84UB3	498	518	yes	no	73136000000	68902000000	65517000000	44531000000	57528000000	53255000000	73420000000	94579000000	62681000000	63099000000
DNVSLLFPIFENYLNK	I1JRU2;I1NCF0	1251	1266	yes	no	0	0	0	0	0	0	0	206590000	0	0
DNWEELIQR	I1N7P5;I1N7P7;I1N7P4;I1N7P3;C6T041	98	106	yes	no	34366000	0	0	17833000	0	0	0	0	0	0
DPDASNSSDWR	K7K1R2	85	95	yes	yes	12267000	0	0	19416000	0	0	0	0	21886000	0
DPDEVLVK	I1N1Y9;I1KZ20;A0A0R0KGG4;I1MM92;I1MM91	173	180	no	no	0	0	0	0	0	0	44350000	79549000	63431000	80166000
DPDGYAFELIQR	I1KZT2;A0A0R0I1N0;A0A0R0I818;A0A0R0I5Z8;A0A0R0I7Z8;I1MFH9	134	145	no	no	546570000	628690000	432150000	883620000	972540000	0	1278300000	0	1340900000	1192200000
DPDGYTFGLIQR	I1KNE0;I1KNE1;C6TBI1;I1KNE3;I1KND9	127	138	yes	no	0	0	0	0	0	79054000	84576000	87236000	96198000	75280000
DPESNADFEVQEK	I1MQJ9;A0A0R0I9D1	360	372	yes	no	0	0	0	0	0	0	0	0	49223000	0
DPESVLSAFSWNVLQAALQTPK	I1JF86;Q84V19;Q9SP11;C6T7Y4;I1L860;I1L862;Q04672	246	267	no	no	347440000	0	54459000	0	0	0	135960000	0	38954000	0
DPFLGISPEDDK	I1KMB9	23	34	yes	yes	0	29834000	0	0	0	21716000	47269000	0	35192000	0
DPGQDPFTFK	K7M1X9;C6SVD3	44	53	yes	no	0	0	0	0	0	0	0	0	0	0
DPICDAYGK	Q9XES7;C6TE25;I1LNN8	57	65	yes	no	0	0	0	74150000	135210000	545140000	357810000	465670000	390890000	555340000
DPILGVTEAFLADQSPNK	Q42803;A0A0R0JTF7	39	56	yes	no	0	0	0	0	0	33859000	0	0	0	30630000
DPITSFDDFQK	I1N1N5;I1MI23	129	139	yes	no	0	0	0	0	0	0	0	0	0	0
DPIYSNK	Q9FZP9;P11827;Q0MUU5;Q948Y0;Q84UB3;O22120;P0DO16;P0DO15;I1NGH2;F7J075;Q4LER5;Q3V5S6;Q948X9;Q39816	350	356	no	no	43760000000	53060000000	0	111870000	55474000000	31768000000	0	0	249060000	0
DPLFLPCTPK	C6TMV9;I1NB44;C6TL94	136	145	no	no	0	0	0	0	0	0	0	0	0	0
DPLNDSVVPDGFQEYIR	Q945U3	637	653	yes	yes	0	0	0	0	0	48137000	34863000	52957000	77796000	0
DPMAIPSDLGYDENCK	A0A0R4J681	99	114	yes	yes	646470000	497460000	166570000	586710000	498970000	941130000	789800000	1144600000	828160000	810550000
DPMAVPADLGYDENCK	A0A0R0I4F6;C6T8W9	99	114	yes	no	154070000	261930000	162710000	123720000	139490000	1.6265e+09	418120000	1.6762e+09	2.0734e+09	464440000
DPNTVFVFK	C6TAW2;C6SXD3	53	61	yes	no	0	0	0	33115000	24530000	50664000	51424000	43950000	55091000	57721000
DPPAGVSIR	C6TJ17;C6TIQ7;I1N7F4;I1K147;C6TKJ4;I1K146	202	210	yes	no	0	0	0	0	0	40821000	0	0	0	0
DPPVMHITDLTTASAK	I1KBV2	559	574	yes	yes	0	0	0	0	0	0	0	31169000	0	99549000
DPQAELLDPALK	C6THW7;A0A0R0EY92;K7MQS5;I1N0K1;A0A0R0F7V6;A0A0R0J5S1	95	106	yes	no	26885000	14767000	22664000	17137000	19712000	53581000	39831000	56516000	43484000	49408000
DPSAPHGLR	B3TDK5;Q39870;I1M596;P09439;D6PAW6;D6PAW5;Q39874	618	626	yes	no	1195300000	2279000000	1.4851e+09	1456600000	1197900000	1.4906e+09	1359200000	1089400000	1236900000	1149400000
DPSAWDEPLVFKPER	I1JPV8	415	429	yes	yes	0	0	0	0	0	0	0	0	0	0
DPSEAISILYR	I1K970;C6TGF3	21	31	no	no	47261000	0	0	33372000	43361000	66731000	0	99587000	0	88695000
DPSEITWDTVNK	I1JQD9	240	251	yes	yes	0	0	0	0	0	0	0	0	0	0
DPSTPHGVR	A0A0R0H569;D6PAW3;B3TDK4;P08170;I1M597;Q39875	594	602	yes	no	0	0	0	0	0	877550000	937510000	804270000	859300000	683010000
DPTLAVVAYR	I1JIA0;I1M7S3;I1M7S4;I1LHL6;I1MZ13;I1LMS9;Q39834	927	936	no	no	0	0	0	23075000	0	0	0	0	0	0
DPTQQTAIDNLMVQQLDGTVNEWGWCK	I1JPW5	82	108	yes	yes	144420000	0	0	197120000	0	0	0	0	0	0
DPTVEIPFEVK	I1LD04;A0A368UIG3;I1LD03	385	395	yes	no	0	0	72132000	0	0	51657000	68000000	0	40632000	59457000
DPYYLDR	A0A0R0HYM3	272	278	no	no	0	0	0	0	1397100000	0	0	0	0	0
DQADVLMQVK	I1JWV5	554	563	yes	yes	0	0	0	0	0	0	0	0	0	473550000
DQASDVDVLLTDADGSFHSIK	I1JP48	139	159	yes	yes	0	0	28959000	0	0	15748000	0	47424000	0	0
DQASDVDVLLTDADGTFHSIK	K7MYQ2	139	159	yes	yes	129250000	114620000	61459000	0	0	175110000	227940000	112390000	100750000	160660000
DQEAINFLEK	A0A0R4J3L5;O48551;I1LSZ7;C6TNX9	172	181	no	no	212810000	261910000	436390000	182530000	199930000	254850000	224820000	251500000	275500000	241250000
DQEVISSWGVK	I1LZE1;A0A0R0JYI4	208	218	yes	no	0	0	0	0	0	0	0	0	0	0
DQHGNPVPLTDQYGNPVILTDER	O23957;C6SVM2	8	30	yes	no	3.8989e+09	5771300000	6.9505e+09	3.9264e+09	5169200000	6.7858e+09	6.8234e+09	8.0703e+09	1.816e+09	5737000000
DQIHQAGYHVDADTTDR	I1J5B4	641	657	yes	yes	0	0	0	0	0	0	163000000	0	0	0
DQIHQAGYYVDADTTDR	I1JC08	634	650	yes	yes	0	0	0	29253000	0	17032000	0	0	0	0
DQLADALYQK	A0A0R0I854;I1MPM4;I1MPM3	1184	1193	no	no	0	49393000	0	49731000	31200000	114560000	0	0	0	0
DQNGFISAAELR	P62163;C6TDT8;I1N8I7;C6T4C0;K7LX92;C6TIR2;Q6LEG8	96	107	no	no	0	0	0	0	0	166750000	0	0	0	96943000
DQNINVVAGVEAR	A0A0R4J332;A0A0R4J336;I1K856;I1K855;C6SWN0	58	70	yes	no	17336000	0	0	0	0	17104000	33264000	20183000	22593000	13025000
DQNIVPGIK	I1NFR3;C6TIW0	128	136	yes	no	0	0	0	0	0	0	0	0	0	0
DQNSEKPGEVYVPR	B3TDK5;Q39870;I1M596;P09439;D6PAW6;D6PAW5	258	271	yes	no	3.1032e+09	5392300000	5649300000	8909100000	6.3131e+09	2468100000	2397100000	4.1554e+09	5803400000	3.5395e+09
DQPPDLAALVPSGSIVLPDQPQK	C6T801;I1KA80;I1KA78;I1KA79;I1KA77	173	195	yes	no	0	0	0	8443700	13482000	0	0	0	0	0
DQSEAVQDVVK	A0A0R0FLG8	116	126	yes	yes	0	0	0	0	0	0	74885000	65622000	63707000	83212000
DQSGSLFSLDPK	I1MTB4;C6TC20;I1K173	183	194	yes	no	0	0	0	0	0	0	0	0	0	0
DQSVLLATTK	C6T0W1;I1MCX7;I1M5E1	65	74	yes	no	0	0	0	0	37008000	0	0	0	0	0
DQTPLFPR	Q8LJR2;I1MA91	46	53	yes	no	1.9073e+09	1170000000	1287100000	1179400000	824180000	949570000	877950000	1.0228e+09	833760000	1132800000
DQVDLETVEPQAQQSEQTNESK	I1JLH3;A0A0R0E3U7;A0A0R0KMT0;K7KD84;A0A0R0KFY0;A0A0R0KM50;A0A0R0KKQ6;K7KD85;A0A0R0KFI1	70	91	yes	no	0	0	0	0	0	0	0	0	0	27607000
DQVEMLEIAR	I1LFN9;C6SYX7;C6SYE2	96	105	yes	no	0	8802700	0	25427000	0	9766500	14542000	14451000	21181000	21615000
DQVTITQVTIAR	C6SWJ2;C6T5K5	157	168	yes	no	0	0	0	0	0	0	78442000	99303000	79835000	0
DQYLEISTK	I1J6K4;A0A0R0I6K1;I1LEX2;I1KWV4	177	185	no	no	128330000	0	0	102020000	71673000	132670000	105950000	153780000	137840000	0
DRVEDTLSAHR	K7KGC8;K7KGC7;K7MZJ1;K7MZJ0	15	25	no	no	28320000	0	0	0	57162000	87303000	0	0	0	0
DSAAVFAWK	I1KS65;F8SMB9	102	110	no	no	57016000	75097000	48864000	61168000	56131000	81002000	70577000	93432000	85860000	99454000
DSAIIESK	K7MYQ2	355	362	yes	yes	0	0	0	0	0	0	0	0	0	0
DSDESECQLPER	I1M307	309	320	yes	yes	0	0	0	52886000	0	0	0	0	0	0
DSEPMDQGDFSR	I1LE85	141	152	yes	yes	0	0	0	0	0	30773000	0	0	0	0
DSEQPSDAK	I1LRU3;Q588Z6;Q42795;Q588Z5;Q588Z4;Q45UE7;P10538	349	357	no	no	769560000	911470000	736780000	468250000	400490000	395780000	624530000	324150000	0	855830000
DSETPPLSSWK	I1KEA0	331	341	yes	yes	0	0	0	0	40673000	152010000	114040000	133710000	99394000	187220000
DSGLWFAPPEWR	K7MWG8;K7LXR3	620	631	yes	no	0	0	0	0	0	21707000	0	0	0	0
DSHDTFFLETPSTTK	C6TG24;I1LJD2;K7LSZ2	263	277	yes	no	28336000	0	0	13650000	23643000	39410000	24328000	26618000	27047000	0
DSICVVTQK	A0A0R4J3L5;I1LSZ7;C6TNX9	46	54	no	no	0	0	0	50071000	54197000	0	145780000	0	0	96401000
DSILQGLDEIER	I1JV71;I1JV68;I1K9R1;I1JV69	68	79	yes	no	94518000	94844000	74384000	278030000	0	152100000	130080000	102690000	134020000	158070000
DSLCFIEVFVHK	I1M1V8	553	564	yes	yes	0	0	0	49963000	47752000	0	55447000	133820000	0	83316000
DSLCFIEVIVHK	A0A0R0F259;A0A0R4J3M4	572	583	no	no	63447000	53150000	57680000	76113000	62702000	98066000	65381000	65653000	126170000	133510000
DSLQPLLDFLR	K7KGC8;K7KGC7;K7MZJ1;K7MZJ0	176	186	no	no	0	0	0	0	0	0	0	267950000	0	0
DSLVFLR	A0A0R0KQC7;I1JN31;C6TAJ6	153	159	yes	no	0	0	0	0	0	0	29406000	18871000	15287000	17346000
DSNSHHAQEALR	A0A0R4J2Q7;I1MB53;C6SVX5;C6SVF4;A0A0R0JKN5;C6SWZ6;A0A0R0GFJ1	142	153	yes	no	142150000	93488000	142370000	0	0	0	0	0	0	0
DSPAMHITDLTTASAK	I1K565;I1KP14	565	580	no	no	0	0	0	0	0	0	0	0	0	0
DSPTNETEEK	C6TH20;I1N466	221	230	no	no	30279000	0	0	0	0	0	0	0	0	43694000
DSQSYVGMK	C6TMV9;I1NB44	45	53	no	no	0	0	68818000	75454000	0	134950000	159280000	129100000	139370000	131150000
DSSNDENSFPTSGAPYNQVSFEGDAGK	C6TH20	94	120	yes	yes	18492000	0	0	0	0	0	0	0	0	0
DSSVGEEAAALK	C6SXH8;I1JBN4;C6TFW8	167	178	yes	no	471110000	427950000	320420000	281880000	425820000	474630000	357140000	423690000	293550000	374720000
DSSVHLASGDLTISTLGEGDK	I1LJ15	76	96	yes	yes	0	0	0	0	10651000	0	0	0	0	0
DSTEEGEAAAEETK	C6T968;A0A0R0F0G7;I1N1Y6;C6T0G7	133	146	no	no	54403000	0	0	0	49051000	0	0	0	0	0
DSTGFVAVSELR	I1LGL7;I1J9Y5;C6T4Q6;C6T028	94	105	yes	no	0	0	0	0	0	0	0	0	0	36521000
DSTGNLPSR	I1KRJ7;I1KRJ8;C6TB70	119	127	yes	no	1143800000	1327700000	1.528e+09	694440000	1169800000	1.6463e+09	1371800000	1320600000	1.7641e+09	1411600000
DSTLIMQLLR	A0A0R0H7R6;Q96453;I1M3M0;E9KNA3;Q9M5K7;K7LWG5;C6TBV3;I1M315;A0A8H6U8Z7;A0A8H6NRI5;A0A8H6JJE9;I1NDI4;I1KMD3;A0A8H6KMQ1;A0A8H6N335;A0A8H6NPA0;A0A0R0HF31;I1LUM3;A0A0R4J5A5;C6TGW2;A0A0R0GRY6;A0A0R0L4C1;E9KNA6;A0A0R0J4X0;I1KZK0;Q96450;Q8LJR3;O81976;A0A0R4J3S4;I1KSE0;C6TBI5;C6TKV8;Q96452;C6T7G3;I1K9V8;E9KNA4;I1K9V7;I1JVB9;E9KNA5;C6TJ38;C6TCU1;E9KNA7;E9KNA8;Q96451;A0A0R0K6A7;A0A0R0JEI9	222	231	no	no	131420000	111160000	34769000	45299000	57137000	192870000	147590000	158550000	163580000	199290000
DSTTIIADAATK	I1LL25;I1LL24;G3E7M5	370	381	yes	no	0	64721000	0	60726000	37981000	88101000	71582000	0	0	0
DSVLAFSENVPGTSAK	G8FVT3;I1N627	216	231	yes	no	0	24709000	0	0	16042000	0	0	0	0	39154000
DSVLQVSK	I1MX56	68	75	yes	yes	0	0	0	0	0	0	196430000	0	0	0
DSVVAGFQWASK	I1MJ86;I1KU21;I1KU22	662	673	yes	no	0	89836000	0	0	0	0	112960000	0	0	143380000
DSVVTLLDYGAGNVR	K7MQT5;I1N0Y1;C6T1G7	49	63	yes	no	0	0	21780000	0	0	0	0	0	0	0
DSYLILDTLPSEYDSR	A0A0R0ERR0;C6TAN1;I1LBA2;I1NJ15	140	155	yes	no	70870000	92453000	77092000	69427000	108200000	79892000	87944000	148170000	94845000	112830000
DSYNLHPGDAQR	F7J077;O22121;F8WQS0;Q93VL9;Q50JD8;F8WQS1;P25974;C6T9L1	95	106	no	no	60287000000	64616000000	64715000000	63276000000	84702000000	58653000000	65062000000	27938000000	63751000000	65635000000
DSYNLQSGDALR	Q9FZP9;P11827;Q0MUU5;Q948Y0;Q84UB3	229	240	yes	no	59840000000	59802000000	60469000000	62022000000	64879000000	48546000000	54698000000	53660000000	58383000000	51224000000
DTAGSPASYNLYDDK	B2YDR0;Q9AVK8;B2YDQ7;B2YDQ8;B2YDQ6	259	273	yes	no	1.0258e+09	924150000	921790000	546930000	1.002e+09	1.0568e+09	963960000	989860000	864200000	1.0663e+09
DTAPLIDVTQHGYFK	C6T670	95	109	no	no	0	0	13572000	0	0	20760000	17839000	20718000	7606300	21783000
DTATSAIQNFAPINK	I1LN49;C6SZ11	17	31	yes	no	347920000	388770000	365840000	327590000	534600000	424470000	453580000	603010000	537540000	502280000
DTCPITVVQSPNPNSK	I1KYW3;C6TB67	62	77	yes	no	0	0	0	10509000	24793000	0	0	0	16048000	0
DTDGEQLGR	I1L314	162	170	no	no	0	102720000	0	71227000	66290000	0	0	0	0	0
DTDHLFLELPLLK	A0A0R0H092;K7LSI5;K7LSH9;A0A0R0H0Q5;A0A0R0H9H8;I1LXH0	200	212	yes	no	0	0	0	0	0	0	24145000	22820000	20996000	32808000
DTDILAAFR	A0A898CTM2;P27066;A0A1C3HPQ3;C0J370;R9ZR16;R9ZRP6;R9ZS68;R9ZTW8;R9ZSR8;R9ZR23;R9ZUX5;R9ZTA7;W0HJJ7;A0A0F7C9M2;A0A0F7EW21;A0A0F7EW41;A0A0F7C9T9;A0A0F7EWQ1;A0A0F7EW46;D3W5K6;A0A0F6Y5T0;A0A0F7C9N7;A0A0F7C9V0;A0A0F6Y5S8;A0A0F7C9U1;A0A0F7EWB9;A0A0F7EX42;A0A7D0JRT9;A0A0K1CVR2;A0A0F7C9M1;A0A6G7K327;A0A7D0K391;A0A3G1M3T8;A0A482K3Z8;A0A6G6C409;C6TMW3;A0A877P939;C6TAA4;A0A877P949;R9ZS06	33	41	no	no	594240000	491540000	512160000	316760000	374430000	421930000	448090000	553900000	578180000	373360000
DTDSEEELK	P62163;C6TDT8;I1N8I7;C6T4C0;K7LX92;A0A0R0EIV3;C6TIR2;Q6LEG8	79	87	no	no	564950000	0	341890000	0	0	585560000	675470000	736470000	0	883780000
DTDYGNAHGVGGTTGDPMHK	I1NHK2	154	173	yes	yes	0	163950000	0	0	0	181480000	239550000	239760000	0	234030000
DTEMETEAPAEVSGK	I1MUN3;I1K096	435	449	yes	no	0	0	0	0	0	0	42401000	0	0	39377000
DTFEGSLACLK	I1LVH0	272	282	yes	yes	34463000	41079000	63061000	22947000	23045000	0	34272000	39605000	51556000	0
DTFNVADLTSALNEDNR	I1LY10;I1LY08;I1LY07;C6TJB3;I1LY05;I1MSG0;I1MSG1;I1MSF8;C6TND8;A0A0R0FHA5;C6TAV8	6	22	yes	no	0	0	0	0	0	0	0	0	0	0
DTHGYVGADLAALCTEAALQCIR	I1NAA5;I1JPP3;I1LZ82;I1L8Z3;K7LQC6;K7MRG3;I1JXA0;I1LTL9;P54774;Q2HZ34	414	436	no	no	0	194750000	125220000	107500000	120180000	184340000	164640000	228230000	233540000	224840000
DTHGYVGSDLAALCTEAALQCIR	I1KCD7	414	436	yes	yes	0	61806000	41973000	0	0	0	0	0	0	0
DTIAAGIEER	A8IKE1;I1KHJ4;I1MK74;I1MK72;I1MK75;I1MK73	167	176	no	no	52711000	89282000	0	54144000	0	0	0	96490000	0	0
DTICVVLADEQCDEPK	I1JXA0;I1KCD7	79	94	no	no	98423000	85342000	114380000	90063000	75391000	121470000	129000000	139610000	92727000	111740000
DTIDLFVER	A0A0R4J332;A0A0R4J336;C6SWN0;K7KN27;I1LGN2;C6SZ96;A0A0R0HLC7;K7MLJ5;I1K0L8;K7KN24	47	55	yes	no	0	0	0	0	0	21908000	18859000	45326000	26354000	29738000
DTIGSVDHITTPLAEK	A0A0R0JWF4	442	457	yes	yes	1.5208e+09	2436000000	2826100000	1.7029e+09	2592000000	1.5473e+09	1.5165e+09	2.9315e+09	2335200000	2152900000
DTISSAAK	Q39846;I1M3M9;C6K8D1;K7LW58	289	296	yes	no	0	0	741370000	521800000	0	1.4946e+09	0	0	0	0
DTLEMIK	A0A0R0I4F6;C6T8W9;A0A0R4J681;Q9LLQ6;C6TAX1	84	90	no	no	2.1197e+09	0	0	0	2.0268e+09	3.7977e+09	3.7784e+09	0	4.2765e+09	4485800000
DTLGIFR	I1LBD0;I1NIY6	275	281	no	no	0	13858000	13120000	12262000	11885000	0	19646000	0	0	19430000
DTLLQMIEQFK	A0A7X4YPT9	142	152	yes	yes	322040000	341110000	401360000	286030000	346080000	387630000	300800000	510330000	378860000	0
DTLPDDLLAPVLK	B0M1A9;I1LAJ1;I1NEH3;A0A0R0EJP3;C6TI67	72	84	yes	no	176290000	202190000	148880000	93544000	88261000	181530000	206610000	240590000	198740000	195630000
DTLWEFQPK	I1KVU0;I1KG34;D7EYG6	133	141	yes	no	0	0	0	0	0	0	0	0	0	165640000
DTMNINALAR	B3TDK5;Q39870;I1M596;P09439;D6PAW6;D6PAW5;Q39874;A7LCD6;I1KUQ0;I1KUQ2;Q9ARI1	558	567	no	no	0	0	45791000	0	0	46776000	41385000	44714000	42595000	37912000
DTMNINALGR	I1LBC0;I1LBB9	561	570	yes	no	463380000	18910000	573970000	322850000	0	167980000	147500000	0	148490000	243700000
DTMNINGLAR	D6PAW7;B3TDK6;P09186	553	562	no	no	642540000	774720000	1233200000	413430000	444210000	482140000	441730000	480760000	418940000	243700000
DTNDGTEQALVAELSALDEHLK	I1NJ59;C6SXS9	114	135	yes	no	0	1195200000	993740000	619270000	1083400000	0	124680000	0	0	1379400000
DTNDGTEQTLVAELSALDEHLK	I1LFD6;C6TFB8	114	135	yes	no	431050000	427250000	293960000	434780000	303690000	558140000	688280000	811190000	576690000	842710000
DTNIPVEVWR	A0A0R0H092;K7LSI5;K7LSH9;A0A0R0H0Q5;A0A0R0H9H8	363	372	yes	no	0	0	0	0	0	0	0	0	0	0
DTNTVFVFK	C6SVB8;A0A0R0ERI6;I1NIT8;C6THP2	53	61	no	no	103820000	0	38421000	0	32646000	0	0	0	0	0
DTPAASSSESPSK	C6T2Y2	153	165	yes	yes	0	0	0	0	0	0	0	0	26413000	0
DTPIDDEEDAPELETGTFK	C6THH3;I1MCM4;I1M5M5	23	41	yes	no	0	0	18200000	0	0	0	0	0	0	0
DTPQGSIEALQAGER	Q39846;I1M3M9;C6K8D1	49	63	yes	no	1174700000	1.8335e+09	1.6113e+09	988530000	1278900000	1.038e+09	1182500000	2791400000	1.7404e+09	1185800000
DTQPGLLR	C6TL53;A0A0R4J4L1;I1LLS2;K7MQ62;K7MQ59;B0LVF3;A0A0R0F859;A0A0R0LA35;K7M834;I1MBF1	277	284	no	no	115200000	96582000	70875000	0	0	0	156700000	124900000	0	154030000
DTSGENLGR	I1JJL6;I1M6E1	163	171	no	no	0	192040000	0	212500000	0	0	0	0	151860000	0
DTSGEVLGR	D6C4Z9	162	170	yes	yes	0	0	0	0	0	306430000	0	178330000	0	0
DTSGQETVK	A0A0R4J2M8;I1MN39;A0A0R0FPZ2	180	188	yes	no	0	0	0	0	30723000	0	46150000	37593000	0	0
DTSQDEAGAAAIK	I1MH05;K7MBR4;K7LC06;I1MH06;A0A0R0GCS7;K7MK66;K7LWU7	72	84	yes	no	0	0	0	21263000	0	0	0	0	0	0
DTTAWTLGR	I1KPN2;I1K672	428	436	no	no	0	14462000	15725000	11890000	14107000	35388000	23424000	26952000	24534000	0
DTTISTLATEVSAK	I1LMP2;I1MZ47;C6TJ86	189	202	yes	no	60013000	85437000	40117000	43732000	33539000	43568000	0	102570000	0	56462000
DTTMVDVPVK	Q9XER5	86	95	yes	yes	1305200000	1322100000	1207600000	860210000	994160000	453190000	396190000	365180000	2647600000	564190000
DTTTIVGDGSTQEAVNK	A0A0R0IU60;I1KU96;I1MJ28	374	390	yes	no	242750000	184440000	305760000	96428000	180880000	222590000	438730000	313930000	281450000	288210000
DTVDGWFNIER	P25272;C6SWW4;P25273	136	146	no	no	36505000000	33397000000	32422000000	35492000000	35569000000	33487000000	38737000000	34382000000	31773000000	33085000000
DTVQCVELAIANPAK	A0A0R0KIG7;I1N8V4	353	367	yes	no	0	0	0	0	0	0	0	0	0	0
DVAEEVVQIQK	I1MQ30;I1MQ32	239	249	yes	no	43530000	42914000	39429000	0	0	29707000	36026000	0	32596000	53404000
DVAESVAFYAK	C6T374	18	28	yes	yes	0	123940000	0	0	0	230570000	0	336860000	376100000	349440000
DVAETDEYEFESPEK	A0A0R0HHC1	448	462	yes	yes	31922000	51755000	50866000	100080000	51195000	0	46677000	44379000	0	0
DVAETDEYEFK	I1M376;I1M375	442	452	yes	no	0	0	0	0	0	0	0	0	0	0
DVAVLEAMLESGAR	I1M540	337	350	yes	yes	0	25689000	0	0	0	0	0	0	60497000	0
DVCIVGVAR	A0A0R0GDY6;I1JJT9;I1JJT8;C6TCN9;I1KNL8;I1MQX4;I1MQX3;I1KNL7;C6T278;C6T8W2	16	24	no	no	37959000	0	0	0	0	0	30084000	0	35373000	38417000
DVCPIPGTTK	I1KWT3;I1KEA0;I1KEA1	275	284	no	no	0	0	0	0	116510000	242670000	227810000	0	199480000	0
DVCTQENQELAR	I1KR53;A0A0R0IPH2	382	393	yes	no	0	0	0	0	0	0	48895000	0	0	47984000
DVDDINACNIGVR	C6SZE4;A0A0R0G3Y8;I1ME62	104	116	yes	no	0	0	0	0	0	0	0	0	0	0
DVDGFHPLNIGK	C6TMV9;I1NB44;C6TL94	118	129	no	no	0	0	197780000	45021000	0	534850000	1.036e+09	0	808210000	759570000
DVDLAALAR	I1KCD7	681	689	yes	yes	29552000	0	0	0	0	0	0	0	0	0
DVDLSALAR	I1JXA0	681	689	yes	yes	133490000	0	355620000	193680000	262000000	148330000	205050000	0	217300000	310750000
DVDVTEWK	I1JGP8;I1MT23	70	77	no	no	0	0	0	68999000	0	0	0	0	0	0
DVEEEDNNPDWVR	D4Q9Z5;A0A2Z6BYW7;A0A0R0INR5	259	271	yes	no	0	0	0	0	0	0	24229000	0	22160000	29150000
DVEEEIVPTCR	I1KWT3;I1KEA0;I1KEA1	186	196	no	no	0	0	0	79486000	102370000	162220000	199060000	242340000	216230000	163620000
DVEIEVETVDR	I1JXS8;I1KBV2;I1K565;I1KP14	645	655	no	no	86064000	86001000	76859000	0	0	55386000	61992000	57517000	0	78037000
DVEMVDAALSEK	I1LIT2	451	462	yes	yes	24585000	37335000	37423000	27917000	0	29093000	44957000	0	28487000	38305000
DVEMVDAASSGK	I1LPJ9	446	457	yes	yes	0	0	0	0	0	0	15642000	28248000	0	0
DVEQVTEQGEYSAK	K7LVG8;I1LTI0;Q2TFP3;C6TLJ6;C6TBC3;A0A0R0H6W8;I1M4K4;C6TI29	4	17	yes	no	195860000	141290000	239370000	86435000	169970000	142140000	154480000	171960000	249380000	253310000
DVEVLDDDDFFLVSR	I1L6T8;C6TM29	348	362	yes	no	0	0	0	0	0	74529000	0	77253000	0	0
DVGDADALILSLEK	I1KPF0;C6T8Y2	193	206	yes	no	0	45019000	0	0	0	0	0	52563000	0	0
DVGDSSLPEGPIELPTPLSEVK	I1KUQ9;C6T998	61	82	yes	no	0	0	0	0	0	0	0	37302000	0	0
DVGQDIQTR	I1N5I8	171	179	yes	yes	0	0	0	0	0	0	0	0	0	0
DVGVEIEPYGDLNTEAER	I1M984;I1MX58	400	417	no	no	46234000	61210000	51868000	0	49729000	67048000	72897000	71637000	65794000	83552000
DVHCAEPDCK	I1JAE3;C6TNT8;I1JAE4	209	218	yes	no	0	0	0	0	0	0	0	0	0	0
DVICQMVQK	C6SVT0;C6T9I2	105	113	yes	no	0	0	0	0	0	0	216920000	0	0	114290000
DVIDEDGWLHTGDIGTWLPGGR	I1NGC4;I1LE62	519	540	yes	no	36709000	0	0	0	0	0	0	0	44587000	0
DVILIATR	C6SW87;I1L4B6;I1KIY3;C6T4Z2	92	99	yes	no	0	0	0	0	0	0	0	0	0	0
DVILVATR	C6T530;I1K5L6;I1K5L7;A0A0R0K869;C6SWE2	92	99	yes	no	0	0	73086000	0	0	59304000	47664000	73278000	72906000	63482000
DVIPFPR	I1K622;C6TJZ3;I1MV15;I1K0Q4;K7MFY0;I1MM63;I1JM92;K7KDX4;I1KPU2	554	560	no	no	0	0	0	0	0	0	0	0	0	26860000
DVISTIIPLPVIK	A0A0R0H569;D6PAW3;B3TDK4;P08170;I1M597;D6PAW4	302	314	no	no	0	0	6.1065e+09	0	4920000000	0	0	0	6.7172e+09	0
DVLGEGDNTK	K7MP24;I1MY38	128	137	yes	no	0	0	0	0	0	0	0	0	0	0
DVLIVNPTGSNQVDPDYLESEQR	K7KQC9;O65027;I1KS56;I1K3R3;O63067;A0A0R0K433	235	257	yes	no	0	0	0	0	0	0	0	26484000	0	0
DVLVLVGSLEGIK	A0A0R0HDX9;I1M5X1;I1LI32;C6TGV1;A0A0R0HE89;C6TKN3	60	72	yes	no	0	0	0	0	0	0	22621000	0	0	0
DVNAAVGIIK	A0A368UHL7;I1K2I1;C6TEP2	298	307	yes	no	29751000	0	28026000	0	0	0	36012000	0	0	41471000
DVNAAVSNIK	I1N898;I1ML11	327	336	yes	no	0	0	45276000	0	0	0	0	0	0	0
DVNDSHVAEIANYALSEYDK	A0A0R4J598	32	51	yes	yes	0	0	0	18998000	0	0	0	0	0	0
DVNVNPNPDEVADIK	C6T8K3;I1L6A2;I1N3Z3;C6TM75	164	178	yes	no	86464000	155320000	95057000	108410000	172370000	162260000	236060000	0	369250000	233790000
DVNVVVIPAGVPR	I1MTU1;C6TGD9;I1JZP0	110	122	no	no	127950000	137980000	112480000	100640000	93798000	136620000	166830000	180690000	194790000	157340000
DVQEACVYEQYTLPK	C6SWA5;C6SXR4;A0A0R0KHW0;C6TAV9;A0A0R4J3A8;A0A0R0FE22	52	66	no	no	75525000	0	193920000	72593000	48212000	98708000	113760000	93825000	86847000	82897000
DVQTPQDILNASR	K7MQT5;I1N0Y1;C6T1G7	78	90	yes	no	0	0	0	0	0	0	0	0	0	0
DVSASVPQYVTQIK	A0A0R0ENW6;I1LC49	38	51	yes	no	83143000	124430000	138410000	80395000	99606000	0	26856000	53606000	0	0
DVSDAIQK	C6TCX5;A0A0R4J3P8;K7MTL5;A0A0R0F2G5;C6TBM0;A0A0R0F235;A0A0R0FNS1	163	170	yes	no	0	0	124480000	0	0	0	198520000	186090000	151770000	0
DVSNHAVDAAA	I1NGJ8;C6SXQ5	190	200	yes	no	0	0	0	0	0	0	0	0	0	0
DVSPHDFVK	C6T4Z6	9	17	no	no	77413000	0	0	0	0	0	213210000	200570000	109500000	0
DVSPHEFVK	I1JW21;C6SVR8	9	17	yes	no	106150000	0	0	0	0	0	0	0	139790000	0
DVSTLSIWDLHVTK	I1JD52;I1MNU1	491	504	no	no	0	0	0	18020000	47559000	31433000	47647000	63383000	0	50270000
DVTAEVGAAVLR	I1KIF0;I1JKC3	546	557	yes	no	0	0	0	0	0	0	0	0	0	0
DVTDVTGDR	I1NGG4;Q9SEK8;Q9SEK9	77	85	no	no	881930000	1.7553e+09	1236400000	614900000	678440000	1345900000	1.486e+09	1.5622e+09	1437700000	1319300000
DVTELIGK	I1NC67;C6TIP9;Q8W1A0;C6TH76;K7K5J2;A3RM03;A0A0R0EBB0;A0A0R0EBC1;A0A0R0ECH8;A0A0R0ENQ6	11	18	no	no	0	0	88701000	0	47417000	0	0	201450000	91903000	0
DVVFEYPISEA	I1LX29;I1LX28;I1N6T0;C6T2H2;C6SV96	160	170	yes	no	0	0	0	0	0	30897000	0	0	33612000	0
DVVFEYPVSEA	C6T530	181	191	yes	yes	33561000	0	32935000	0	0	0	0	0	0	0
DVVIAATGPIQR	I1KZ13	501	512	yes	yes	0	0	0	21696000	0	0	0	0	0	0
DVVIENLR	I1LEE5;I1NG28;I1JAY8	280	287	no	no	0	57779000	89194000	0	0	87122000	79703000	98530000	106770000	97272000
DVVISGDPLISAR	I1JAV0;C6TJ08	50	62	yes	no	34775000	36613000	36389000	32626000	33447000	57539000	84504000	92137000	0	67193000
DVVSSNLSDEDMLK	I1MRT3;C6T6Y0	381	394	yes	no	43967000	51387000	0	33354000	35530000	85095000	125700000	0	93416000	60177000
DVVSSTLSDEDMLK	I1KMP3	381	394	yes	yes	0	0	0	0	0	0	0	0	0	0
DVYAQWVPEER	Q96558;I1N4I6;A0A0R0IRU3;C6TCW9	193	203	yes	no	0	0	0	0	0	26668000	26000000	0	0	0
DVYGAWEQYLGLEHTDNAPK	A0A0R0G928;A0A0R0GKM7;A0A0R0L2F3;I1JIM7;A0A0R0EGZ2;A0A0R0GSM7	1078	1097	no	no	0	37205000	0	0	0	47836000	0	0	0	0
DWCDPSSPFTDLWDPR	Q9XET1	15	30	yes	yes	2830900000	3.6135e+09	3.0366e+09	2.1229e+09	2648500000	2.1171e+09	1.9592e+09	2801600000	1.7794e+09	2263000000
DWFDCIAEK	K7K1R2;A0A0R0KYI2;I1JBP2	271	279	yes	no	0	0	28382000	0	0	0	0	0	0	0
DWGEEGYLLIK	C6TKC0	320	330	yes	yes	124280000	0	141560000	98762000	0	0	0	0	76846000	90498000
DWIGAYR	Q9XET1	2	8	yes	yes	13242000	0	16885000	14224000	33827000	0	0	0	0	0
DWTGDGFVQETESMVSN	I1KJ84;C6TKV3	408	424	yes	no	0	0	0	0	0	0	0	31867000	0	0
DWTQGEVSGVLK	C6THV7;I1K1F4	300	311	yes	no	46397000	0	0	24705000	0	0	0	0	0	105820000
DWVFTDQALPADLIK	D6PAW7;B3TDK6;P09186	592	606	yes	no	36562000000	30788000000	1.6564e+09	23091000000	21605000000	17129000000	16481000000	13136000000	24841000000	1190000000
DYAGDAAQK	Q39873;C6TKW9;Q39801	118	126	no	no	1.7353e+09	1.7376e+09	962990000	839690000	1110200000	1179900000	1081500000	2.9732e+09	957580000	4.2338e+09
DYAGDAAQNVK	Q39801	309	319	yes	yes	714110000	729750000	0	497950000	563500000	984190000	1262700000	1322300000	1.0674e+09	1289300000
DYAGDASHK	Q39873;C6TKW9	317	325	yes	no	489830000	486210000	0	0	0	637730000	832410000	722170000	833640000	960010000
DYAGDAVQNIK	Q39873	295	305	yes	yes	0	683950000	0	767800000	543600000	1167700000	1.6881e+09	1371000000	1248100000	1406600000
DYAGDTAQK	Q39873;C6TKW9	104	112	yes	no	0	0	190990000	0	180130000	408160000	0	370890000	677920000	0
DYAGDTAQTSK	Q39873;C6TKW9	126	136	yes	no	123420000	0	299720000	538270000	532310000	0	880940000	1177700000	0	590970000
DYANDAAHK	Q39873;C6TKW9	306	314	yes	no	324050000	388270000	387950000	0	327540000	0	592980000	789690000	340730000	670320000
DYASDAAQK	Q39801	269	277	yes	yes	0	279240000	376710000	435950000	0	0	711480000	0	601420000	0
DYASDAAQR	Q39873;C6TKW9	255	263	yes	no	672340000	632630000	568110000	487810000	483470000	444160000	953810000	889530000	544810000	1139300000
DYASDATDAAK	Q39873;C6TKW9;Q39801	203	213	no	no	1.7597e+09	4437600000	2394300000	0	0	2482400000	2396300000	2467600000	3.1109e+09	0
DYASDAVQK	Q39801	320	328	yes	yes	737030000	886500000	925400000	721050000	957980000	924160000	1342800000	1101000000	1122600000	1265200000
DYASDGAQK	Q39801	280	288	yes	yes	116610000	154120000	0	0	122680000	170910000	400350000	182000000	0	240000000
DYASDTAQR	Q39873;C6TKW9;Q39801	407	415	no	no	1.0579e+09	824880000	1.5735e+09	681560000	0	1217100000	1159800000	829180000	820610000	1.9752e+09
DYASDTAQTSK	Q39801	140	150	yes	yes	591650000	0	484150000	510860000	0	0	414850000	809190000	0	837050000
DYASEASDVAQNTK	Q39801	225	238	yes	yes	741960000	750860000	579810000	731080000	1.5145e+09	980360000	1210300000	0	1380600000	1449900000
DYASGAAQK	Q39873;C6TKW9	244	252	yes	no	177340000	176570000	145470000	0	124400000	192170000	0	200300000	0	250860000
DYASGGAQK	Q39873;C6TKW9;Q39801	247	255	no	no	339130000	360490000	352600000	345210000	389850000	494340000	515510000	596690000	683410000	541310000
DYATDAAQK	Q39801	184	192	yes	yes	0	481440000	0	452190000	0	301230000	560120000	626950000	523510000	337500000
DYATDTAQK	Q39801	96	104	yes	yes	449080000	630910000	868870000	507590000	410800000	442260000	909030000	698070000	586540000	805720000
DYEEVGAEGEEEEEEPDDYSK	I1N898	431	451	yes	yes	0	25022000	0	0	28452000	22918000	0	0	0	40451000
DYESAIETYQK	I1J9Y0;I1J9X9;I1J9X8	351	361	yes	no	0	0	0	0	0	28671000	74916000	99132000	0	0
DYESSPPLEEVTVVK	I1JBG1	75	89	yes	yes	0	156230000	0	0	0	0	126880000	0	0	0
DYEYEELLGR	I1JHM4;C6TP03	113	122	yes	no	28096000	32108000	40083000	27910000	0	28327000	34747000	50877000	0	38295000
DYGQQQISGVQAS	C6SZ13;A0A0R0EDR0	135	147	no	no	1288900000	1099200000	1.5167e+09	2172100000	1.8825e+09	2.0309e+09	3.5898e+09	2378300000	4.1493e+09	2225400000
DYGQVIEASPDGQEFGSHDAQLDLSQGTPR	I1LD41;C6T2X8	21	50	yes	no	0	0	0	0	0	0	33131000	0	0	0
DYGSYAQGR	C3VHQ8;I1JUP4;K7KTR9	148	156	no	no	7.3941e+09	9005000000	5559300000	5539700000	6.2854e+09	7.9273e+09	15564000000	12354000000	10334000000	12942000000
DYHDPPPAPFYDPAELR	A0A0R0EPA1;A0A0R0EP44	17	33	yes	no	71245000	61203000	60346000	0	49446000	36847000	56187000	51839000	41185000	72571000
DYHDPPPAPLIDPDELTK	K7LVG8;I1LTI0;Q2TFP3;C6TLJ6;C6TBC3;A0A0R0H6W8;I1M4K4	18	35	yes	no	113800000	228860000	109040000	66476000	110280000	118820000	333950000	171390000	132560000	182830000
DYIDSAVR	A0A0R0HSV1;C6SW15;A0A0R0I0B9;I1MQB5;C6TG91;C6TC41;A0A0R0G342	166	173	no	no	195420000	0	186950000	115480000	0	0	238270000	311100000	448010000	0
DYIHVMDLADGHIAALR	I1K6M6;C6T9D7;C6T7T2;I1K6M7;C6THZ0;I1KNQ4;I1KP72;I1KP71;A0A0R0ILV6	240	256	no	no	0	0	0	0	0	242360000	0	282730000	307650000	322410000
DYIHVVDLADGHIAALLK	I1JAE3;C6TNT8;I1JAE4;I1LG74;I1LG76;I1LG77	279	296	no	no	98133000	162200000	108580000	167270000	132250000	422410000	291920000	241780000	296250000	396090000
DYLDWTEGK	I1K0D3;I1K0D2;A0A0R0FC11	182	190	yes	no	0	0	0	0	0	0	14890000	0	0	0
DYLESLGAK	I1K0G1;I1K0G0	33	41	yes	no	0	0	0	0	0	0	0	0	0	0
DYLLMEEEFVANQER	A0A0R4J4W3;A0A0R4J439;A0A0R4J302;A0A0R0EXW6	73	87	yes	no	0	0	0	30925000	0	0	0	144200000	124280000	0
DYLQSLGAK	C6TID1;I1MUT2	33	41	yes	no	0	64049000	0	0	0	0	0	34534000	25328000	36697000
DYMESNKPAAELVK	I1KEN4	923	936	yes	yes	0	0	0	0	0	18383000	0	0	45816000	25347000
DYNIDMNPK	A0A0R0K398;A0A0R0K1N9;I1K489;C6THN1;A0A0R0FAD9;I1KSQ2;I1KSQ0;I1KSQ3	70	78	no	no	46721000	0	117110000	77837000	89329000	0	0	0	90748000	0
DYNQLLGTNNPTK	K7LQI7	45	57	yes	yes	0	0	0	28198000	0	0	0	0	0	0
DYQDPPPAPLIDAEELTK	C6TJE4;C6TNJ1;A0A0R0ED38;A0A0R0HWP9;A0A0R0I4T4	17	34	yes	no	0	0	0	0	0	63777000	0	0	0	0
DYQEIADHAAAALEGVR	Q9SWB4;A0A0R0H3L4	542	558	yes	no	453660000	816300000	269450000	496820000	588250000	626710000	365740000	413620000	881840000	514450000
DYQEIAEHAAAALEGVR	K7LQ69;K7LQ70;I1LKS7	542	558	yes	no	540600000	374320000	283200000	231020000	394170000	1.4834e+09	1.0026e+09	1.8772e+09	579540000	1152200000
DYQELMNTK	CON__P04264	464	472	no	no	0	0	0	0	0	0	0	0	0	0
DYQPSASEPSAAPAK	I1KH72;I1KH71	203	217	yes	no	0	0	0	0	0	0	0	0	0	0
DYQPSASEPSEPPAK	I1MJX0	204	218	yes	yes	20734000	0	0	0	0	32159000	0	0	40904000	0
DYSTAILER	I1JXA0	24	32	yes	yes	96541000	121520000	114750000	0	71729000	64383000	70182000	83179000	86294000	93516000
DYSTSILER	I1KCD7	24	32	yes	yes	30846000	30082000	0	22158000	0	0	0	0	0	0
DYTLQAAEK	Q39846;I1M3M9;C6K8D1	311	319	yes	no	628110000	1.0722e+09	1.0008e+09	592900000	863130000	768510000	1435300000	1.7456e+09	1243100000	1108100000
DYVDPPPAPLIDLAEIK	A0A0R0K972;C6SY02	11	27	yes	no	50619000	42059000	31390000	44900000	54836000	36928000	27297000	38639000	35534000	29191000
DYVGDAAQK	Q39873;C6TKW9	342	350	yes	no	547470000	924090000	0	735980000	288300000	0	0	0	0	401070000
DYVGDAAQR	Q39801	356	364	yes	yes	0	0	542800000	0	430480000	625770000	718240000	739530000	921440000	721560000
DYVIHEDFMK	A0A0R4J305;I1MXZ0;A0A0R0GHN2	365	374	yes	no	0	0	0	0	0	47165000	0	0	0	0
EAAAALAAVEAQQQR	I1LJ76;I1KSJ8;I1K449;C6TG28;I1LJ78;I1LJ77;I1K448;I1LPY2;I1LJ75	213	227	yes	no	0	0	0	0	0	0	6036400	0	0	0
EAAAVDPVEPEK	I1MB50;I1MB51	24	35	yes	no	0	89689000	0	0	0	162600000	102740000	0	57471000	121340000
EAADQSMK	A0A0R0H7R6;Q96453;I1M3M0;A0A0R0HF31;I1LUM3;C6TM63	146	153	no	no	0	27973000	0	24688000	40946000	44665000	38608000	42341000	41391000	37616000
EAAELAAESPQGILR	I1JIA0;I1M7S3;I1M7S4;I1MZ13;I1LMS9;Q39834	392	406	no	no	83152000	88319000	104790000	50374000	71704000	101900000	85252000	115360000	115220000	135970000
EAAESTLLAYK	E9KNA6;A0A0R0J4X0;C6TCD3;I1KZK0;Q96450;Q8LJR3	147	157	yes	no	189740000	151150000	226440000	158210000	159880000	306330000	327830000	402700000	279260000	394320000
EAAESTLSAYK	A0A0R4J5A5;C6TGW2;A0A0R0GRY6;A0A0R0L4C1;I1K9V8;E9KNA4;I1K9V7;I1JVB9;I1K9V9;I1JVC1;I1JVC2;I1K9W0	149	159	no	no	365830000	462940000	663480000	144000000	191070000	599910000	743370000	474540000	648320000	738980000
EAAESWTEWAK	Q39873;C6TKW9	61	71	yes	no	485670000	765370000	815670000	840900000	619990000	892290000	985150000	1136400000	679460000	972860000
EAAIDEHECLK	I1JE17	258	268	yes	yes	30811000	38055000	0	0	27903000	35060000	26900000	0	0	0
EAALGNIPTIAFCDTDSPMR	A0A0R0J3D8;O22518;A0A0R0IZE4;A0A0R0FJR0	143	162	yes	no	592480000	346790000	505460000	449550000	295030000	509040000	719980000	448160000	644870000	178950000
EAAQMVTDESIR	I1MIW5	340	351	yes	yes	0	0	0	0	0	0	0	0	0	0
EAAQTLESILVSDDQDFVIGK	I1KXE7	326	346	yes	yes	0	0	0	0	0	61076000	61334000	62581000	58850000	19273000
EAAVGYLGGVIQK	I1L530;C6TJL2;C6THL8	60	72	yes	no	0	0	0	25007000	0	0	0	0	0	0
EAAWGLAR	I1LJ68;I1LPX6;I1JSJ3;C6TCS3;I1JSJ4;I1JSJ5;I1NFR3;C6TIW0;I1LEQ9;I1LEQ8;A0A0R0HCG5	204	211	no	no	0	0	0	0	0	0	0	0	0	0
EADEMSESAK	I1M222;Q9SPJ6	66	75	yes	no	394800000	598090000	321900000	351910000	148970000	359870000	0	371470000	495880000	654400000
EADGIILAR	I1LCQ1;A0A0R4J669;I1NHP8;A0A0R0ED69	271	279	yes	no	74265000	93805000	103380000	0	64567000	67100000	78863000	76732000	62939000	99218000
EADGIVDYLK	I7FST9;B1Q2X4;I1JZ42;I1JZ43;A0A0R0GWE6;K7LX68;I1KAB7;A0A0R0JFL1	142	151	no	no	1.0718e+09	1.6624e+09	1.8492e+09	0	0	1.7548e+09	2883700000	2470500000	3.2992e+09	3.1435e+09
EADLSQEK	K7KI86;I1JTZ0;I1JTY8	727	734	yes	no	0	0	0	0	0	854930000	0	462370000	567650000	483850000
EADTTFNFGDR	A0A0R0LCF1;I1J8Y0;G3E7N0;A0A0R0LJ28	500	510	yes	no	0	0	0	0	0	0	0	32916000	0	0
EADVDGDGQINYEEFVK	P62163;C6TDT8;I1N8I7;C6T4C0;K7LX92;A0A0R0EIV3;C6TIR2;Q6LEG8	128	144	no	no	1291500000	1.4597e+09	1339800000	752110000	1152900000	2152100000	2547500000	2183600000	1354200000	2250500000
EAEAAAQR	K7K4G2	526	533	yes	yes	340680000	0	250350000	140860000	0	354240000	419790000	485080000	502240000	422150000
EAEALAAQDDGGGEALER	I1M4H7;I1LTM3	156	173	yes	no	0	0	0	0	0	0	0	0	0	0
EAEEFAEEDK	I1KPN3;I1K670;I1K671;Q39804;I1KPN5;Q587K1;Q39830	552	561	no	no	448430000	614350000	624300000	499810000	841610000	456960000	432630000	464220000	799650000	727090000
EAELHAQK	I1ME25	561	568	no	no	0	0	0	0	0	0	0	0	44301000	0
EAETQLATSK	I1LN92;C6SWL4	161	170	yes	no	221970000	0	0	190230000	0	0	367070000	167900000	0	0
EAFDGMNLELENSR	I1LIN2;K7LSM3;K7LSM2	175	188	no	no	16203000	24191000	31513000	0	29042000	19057000	19354000	23243000	18901000	0
EAFDSGLVK	C6TKQ3	59	67	yes	yes	0	0	0	0	0	0	97575000	120170000	0	92549000
EAFGVNMQIVR	A0A0R0KK84;A0A0R0KRW0;P04405	231	241	no	no	602510000	812130000	211020000	624800000	734820000	416100000	638470000	770730000	848500000	958300000
EAFSLFDK	P62163;C6TDT8;I1N8I7;C6T4C0;A0A8H6IZD1;A0A8H6N6T8;A0A8H6N1Z7;A0A8H6MY68;C6TIR2;Q6LEG8;Q940X5	15	22	no	no	0	0	0	0	0	40219000	0	92184000	0	0
EAGGAVVLTA	C6T3W3;C6SX86;C6T6T0;C6SYJ4	137	146	no	no	0	0	0	53267000	0	0	0	0	0	0
EAGGVVFDPSGADFDITSQR	I1MFP3;I1L008;C6TGW7;A0A0R0I1X8	231	250	yes	no	47010000	78746000	0	0	0	83154000	85541000	87324000	0	107400000
EAGLSDELGR	I1KPH6;A0A0R0K737	311	320	yes	no	0	0	0	55552000	71426000	0	137370000	117250000	111620000	0
EAGNVPETGSLSIVVLGASGDLAK	A0A0R0EK54;F8SMC3;A0A0R0FM59;I1MLP0	23	46	yes	no	0	0	0	0	0	0	0	36772000	0	0
EAGSDSWK	Q84P31;I1L1Q8;A0A0R0GC36;I1MHH0;I1MHG6	478	485	no	no	0	0	0	0	0	0	0	0	0	73392000
EAGTNFNFGDR	I1LHN4	584	594	yes	yes	0	0	0	0	0	0	0	12251000	0	0
EAGTTTAVVAEQTK	Q38IW8;Q6GW08;A0A368UHG1	136	149	yes	no	1137400000	1416900000	1361400000	0	746280000	1.9972e+09	2476300000	1.6495e+09	1.529e+09	1.7821e+09
EAGTTTAVVSEQTK	A0A0R0G6T3;C6T6J1	136	149	yes	no	787300000	1.5295e+09	794240000	594950000	823690000	1.0622e+09	984170000	957410000	1122500000	1178100000
EAGVLPGIK	I1JH86;C6T8D8;I1MB71;C6TMG1	95	103	no	no	0	0	0	0	0	744270000	0	0	0	730410000
EAGVMVVESPAK	C6TNV4	297	308	yes	yes	0	0	11800000	0	0	0	0	0	14207000	12503000
EAGVTVVESPAK	I1MQH3	298	309	yes	yes	0	0	0	0	0	0	0	0	0	0
EAGYTEQMVYK	C6THV7;I1K1F4;C6TKA3	312	322	yes	no	0	0	0	0	0	0	0	0	0	0
EAIDIPSEELQSSEQAEAEDEKDDDEVEAVAK	I1N6A5	523	554	yes	yes	171500000	190380000	188520000	47375000	0	0	0	0	0	0
EAIDIPSEELQSSEQAEVEER	I1LWR4	521	541	yes	yes	0	0	0	28376000	72809000	199610000	0	0	113970000	135250000
EAIEGTYIDK	P17093;I1MU00;C6SVJ4;A0A0R0GPK2;I1LZW2	48	57	yes	no	176810000	195880000	148500000	94379000	171040000	136690000	0	196830000	207740000	186170000
EAISGIMADSK	C6SVS9;A0A0R0F3S5;I1MZ14;I1LMS5;C6T552	11	21	yes	no	0	0	0	0	0	0	11308000	0	9297400	16220000
EAITDPGDFLLSDFSK	I1MZW3;A0A0R0EWS1	366	381	yes	no	0	0	0	0	0	0	0	34404000	0	0
EALDDFGKPWQLNEGDGAFYGPK	I1JC08;I1J5B4	523	545	no	no	0	0	0	384080000	0	401650000	0	0	0	253730000
EALEGNDVAAK	I1KG56;I1KVR6;I1KVR7	24	34	no	no	83796000	0	0	0	0	0	0	0	0	0
EALESVTAEQK	C6SVC0;C6T0D5	145	155	yes	no	64178000	0	0	44467000	51984000	55039000	0	0	85618000	0
EALEWLDDNQSMEK	I1K670;O22639;Q39804	608	621	yes	no	0	405560000	400250000	280520000	608100000	72492000	274660000	351400000	348130000	291010000
EALEWLDDNQSVEK	I1KPN3;I1KPN5;Q587K1;Q39830	608	621	no	no	583080000	545890000	442780000	249370000	350770000	364080000	577300000	363690000	357960000	441370000
EALGGLPLYQR	I1MWP7;C6SXJ9	109	119	yes	no	0	21120000	0	0	36410000	30846000	78971000	27143000	36106000	50631000
EALLATNFSQDPHQDIK	I1K5T3;K7KRL8	232	248	yes	no	0	0	0	0	0	122810000	52567000	0	0	100110000
EALQAEVGLPVDR	I1MKC8;A1YZE0;A0A0R0HUM4;A0A0R0HV03;I1NII0;I1LBX4;B2LUN7	396	408	yes	no	0	0	0	0	0	63423000	0	0	0	91832000
EALSDPGDFLLSDFSK	K7M828;A0A0R0GFI8	349	364	no	no	167660000	153090000	0	97257000	85845000	0	124690000	0	193450000	0
EANNFLWPFK	I1KVR2;C6SW70;C6SYG1;I1L1F3;K7MBV6	198	207	no	no	127380000	117950000	93445000	0	105110000	225550000	200800000	218140000	194200000	224970000
EAPAFVEQETAQQILVTGIK	A0A0R4J4C8;I1NFS4	196	215	no	no	702770000	345470000	1106000000	406220000	550070000	1301200000	1.6394e+09	605940000	738930000	735010000
EAPAGEKPEPVR	C6TCC4;I1MQW1;I1MQW2;I1KNN1	76	87	no	no	75193000	0	0	0	0	84402000	45214000	0	68109000	129780000
EAPPAPLFEPGELK	A0A0R0IL25;A0A0R0HN38;C6TIC3;A0A0R0LK87;C6TMY2;A0A0R0IM08	35	48	yes	no	0	0	0	0	0	0	0	47322000	0	71219000
EAPPGEKPEPVR	I1KQ69;C6SWG3;C6SV63;I1KQ68	76	87	yes	no	198460000	98699000	210430000	102440000	80161000	170330000	154140000	175610000	178980000	264910000
EAQAQMNEELSGWK	I1L2C2;I1MI08;I1M658;I1JJU7;I1MTY4;I1LZN1	331	344	yes	no	0	0	0	0	0	14367000	0	0	0	24987000
EAQPSAIVDEMR	I1NIE5;I1MQC8;I1L3P5;C6TLQ4;K7LK09;A0A0R0I2S1	226	237	yes	no	59666000	0	0	0	0	20705000	0	30170000	34108000	0
EASACQQSTEWTVQVNPNFHEDADNFK	I1MPM4;I1MPM3	580	606	yes	no	0	47925000	36412000	32730000	39224000	0	0	0	0	135030000
EASDHANDMAR	Q39873;C6TKW9	378	388	yes	no	125490000	0	0	123710000	83610000	0	0	0	108440000	192550000
EASDYASETAK	Q39801	342	352	yes	yes	452530000	579020000	691420000	453620000	461410000	501360000	1123700000	1113800000	1.0039e+09	1145800000
EASDYASETAQK	Q39873;C6TKW9	328	339	yes	no	627730000	1.0065e+09	508270000	985930000	787810000	1.069e+09	905330000	1245600000	962210000	1077200000
EASEYASDAAQR	Q39873;C6TKW9	353	364	yes	no	0	0	479420000	0	0	1249600000	493330000	0	1.0317e+09	0
EASFYAATETGFDDLVSK	I1JD96	273	290	yes	yes	0	0	0	19017000	0	0	0	0	0	0
EASNDHANDMAQK	Q39801	392	404	yes	yes	116820000	283730000	110500000	159500000	124690000	71281000	199800000	221780000	125700000	302080000
EASYDEIK	A0A0R0KA84;I1KC66;I1KC65;Q2I0H4;I1KC67;Q07CZ3;I1KC68;I1KC69;I1KC70	212	219	no	no	852350000	1.0678e+09	881060000	1.02e+09	1319000000	1161800000	1331200000	1.5109e+09	1264600000	1164500000
EATADMSEDLSEGEK	I1MU40;K7M052	112	126	yes	no	0	0	0	0	0	0	0	0	0	0
EATNNAYSNTEVIHDVNIQPDDVSATGEVR	Q39871	77	106	yes	yes	600680000	466220000	536590000	860670000	516870000	519770000	841240000	1.0523e+09	988390000	921710000
EAVAEALQK	I1LDV5;A0A0R0I5G1	433	441	yes	no	0	0	0	0	0	0	0	0	0	0
EAVAPYER	A0A0R0HR30;C6T037;A0A0R0I177;C6T9X5	39	46	no	no	119180000	131870000	176530000	0	126320000	431850000	302090000	403520000	221420000	343070000
EAVDGEWQQVTTVEP	I1KYB6;C6TE87;A0A0R0J154;K7MQS2;I1N0K6;C6T8D7	287	301	yes	no	0	0	0	44636000	0	0	0	0	0	0
EAVDIAVAAFEK	C6SX45;I1MGN0;A0A0R0I3M6;K7LBR9	49	60	yes	no	29637000	19038000	40706000	0	0	27524000	0	0	26779000	34435000
EAVEEDLAEGYHGMDAR	I1JMI9	575	591	yes	yes	0	0	37147000	0	0	0	0	0	0	0
EAVELPLTHHELYK	A0A0R0EW30;A0A0R4J4L8;I1LLZ2	183	196	yes	no	20258000	0	36131000	0	0	0	0	92076000	0	0
EAVELPLTHPELYEDIGIKPPK	A0A0R4J4W3;A0A0R4J439;A0A0R4J302;A0A0R0EXW6	202	223	yes	no	41781000	0	0	0	0	0	60499000	252070000	0	373800000
EAVENVFR	C6T518;I1M8K9	117	124	yes	no	0	0	0	0	0	0	0	0	0	46902000
EAVVEDGEIK	A0A0R0G538;I1ME83;I1M2E2;C6TEY7	5	14	yes	no	0	0	0	0	0	0	280200000	0	0	0
EAWLIDSIEK	Q9SWB4;A0A0R0H3L4;K7LQ69;K7LQ70;I1LKS7	254	263	no	no	292780000	457550000	473350000	368570000	345540000	508070000	515360000	470670000	481440000	691030000
EAYFSAVDGNR	I1KMS6	57	67	yes	yes	0	0	0	0	0	17099000	0	0	0	0
EAYFTAIDGTGADNSGGLPPEISSAK	I1MGG5;A0A0R0G1E5;A0A0R0GAF0;C6SWV4	56	81	yes	no	62132000	0	0	168500000	247830000	0	81276000	176210000	38762000	0
EAYFTAIEGTGTDNSGGLPPEISSAK	I1L0S5	56	81	yes	yes	0	0	0	0	0	0	79027000	0	0	96371000
ECADLWPR	C6T0H9;K7N2C3;A0A0R0HSN1	124	131	no	no	0	73031000	49485000	30473000	37180000	79149000	76318000	90750000	84212000	115170000
ECEEVILNDPFLGK	C6T751;I1LA47;I1JGB5	194	207	yes	no	61129000	0	0	0	0	0	0	0	0	0
ECILSGLLSVDGLK	A0A0R0K398;A0A0R0K1N9;I1K489;C6THN1;I1KL47;I1KQY7;I1KSQ2;I1KSQ0;I1KSQ3	16	29	no	no	90724000	115730000	66495000	63170000	60621000	54489000	123040000	86386000	74047000	52462000
ECLSSDDHLIK	I1KPN2;I1K672	844	854	yes	no	0	0	0	0	0	0	0	0	0	39654000
EDAANLTEQDLLQIPIGTR	I1MUM8	402	420	yes	yes	0	0	0	20156000	28202000	0	0	0	57053000	0
EDAANNFAR	A0A368UHL7;I1K2I1;I1K2I2;C6TNK2;I1MNV2;I1K3X9;Q2TFP2;I1KSD0;C6T898;I1KSD1;I1KSD2;I1N898;I1ML11	97	105	no	no	0	0	0	0	0	0	0	0	0	185410000
EDAEGVIGAELR	I1L849	220	231	yes	yes	1.6245e+09	1372500000	1117400000	1.0262e+09	861450000	2.1259e+09	1.7144e+09	2.0408e+09	2.111e+09	2180700000
EDAVGNIFGR	I1LC97;I1LC96;C6TG59;I1NI56	10	19	yes	no	0	0	0	0	0	0	44355000	0	0	0
EDDLNEIVQLVGK	I1KVU0;I1KG34;D7EYG6	489	501	yes	no	111070000	117980000	87275000	81486000	119950000	190410000	275300000	149180000	160770000	204520000
EDDSEIEASPVSVLSAAEALSEK	I1N8M8	929	951	yes	yes	0	0	0	0	0	0	64003000	25818000	0	0
EDEDVDEGDDR	C6SXX6;I1JJ47	55	65	yes	no	0	0	0	0	91117000	0	0	0	0	0
EDENNLEALLLR	I1JPL2;I1NA82	196	207	yes	no	54767000	0	0	0	0	0	0	0	0	0
EDENNPFYFR	O22121;F8WQS0;Q93VL9	5	14	yes	no	0	0	0	0	0	22730000000	28266000000	29345000000	27070000000	32591000000
EDENNPFYLR	F7J077;Q50JD8;F8WQS1;P25974;C6T9L1	9	18	no	no	14346000000	15087000000	15569000000	16208000000	22304000000	15418000000	16634000000	20595000000	16695000000	21020000000
EDESEGADILLVK	I1KAC1;P43210;A0A0R0KHB4;C6T8U2	307	319	yes	no	0	0	0	0	0	0	0	0	27450000	0
EDESPCIFGSIEK	A0A0R0GX16;I1LKW8;I1LTQ1;I1LKW7;I1LTQ2;A0A0R0H2Q4	77	89	yes	no	17933000	26681000	0	0	0	84818000	38846000	77732000	57834000	77218000
EDESQLSAIAR	I1NFB9;I1LF24;K7LLW5;A0A0R0I9J9;I1LF25	151	161	yes	no	0	0	0	0	0	0	0	0	0	0
EDGCHHVIIYK	I1LVH0	235	245	yes	yes	213850000	0	0	0	0	0	0	0	0	0
EDGEFLVK	A0A0R0IIX3;I1KRG4;Q9XGS2;C6T9B1	124	131	no	no	415930000	417580000	0	214020000	274680000	513010000	663490000	583170000	0	0
EDGIYHSWDNSSWQK	C6TCB6;K7M0M2;I1M0N1	121	135	yes	no	0	0	0	0	0	0	0	0	0	0
EDGLWMPVDPETEK	I1KJQ5;I1JK05	94	107	yes	no	0	0	0	38899000	0	0	0	0	0	0
EDGQEYAQVLR	I1MKP2;I1JRW5;I1KI08	30	40	yes	no	0	0	0	0	0	55564000	0	0	0	0
EDGTLKPVAIELSLPHSAGDLSAAVSQVVLPAK	A0A0R0H569;D6PAW3;B3TDK4;P08170;I1M597;Q39875;D6PAW4	439	471	no	no	3.0423e+09	2583400000	2424700000	1.6909e+09	3.2257e+09	1.9358e+09	2355500000	2.0718e+09	2180100000	4304300000
EDIDQENSAALR	A0A0R4J5S0;I1K1S1;A0A0R0FPY7	249	260	yes	no	0	0	0	0	0	0	0	0	0	0
EDIIEFIEK	I7FST9;B1Q2X4;A0A0R0KCB6;A0A0R0JFJ6;I1KAB7	485	493	no	no	1.9368e+09	2294600000	1187300000	1.0587e+09	1123500000	1.8972e+09	0	2823600000	1.6222e+09	2395600000
EDITYATSQAR	Q9XES8	6	16	yes	yes	192580000	192770000	182330000	142760000	122170000	127310000	206110000	140390000	143620000	178610000
EDLAALEK	A0A368UHL7;I1K2I1;C6TEP2;I1MNV2;A0A8H6KEJ5;A0A8H6JRD8;I1K3X9;Q2TFP2;I1KSD0;C6T898;I1N898;I1ML11	423	430	no	no	0	0	0	0	0	67622000	0	92800000	63223000	0
EDLELGDEDEVK	I1J675	598	609	no	no	20849000	0	33481000	0	0	20989000	0	0	22403000	33427000
EDLFITTK	C6TKQ3	69	76	yes	yes	24124000	0	29458000	0	0	0	52930000	27247000	19404000	0
EDLLEICK	K7M9L4	256	263	no	no	0	18025000	0	14233000	22518000	0	28145000	27979000	20138000	0
EDLVVESHDAAYEIK	M4QS19;I1LJJ4;H9TVI9;M4WFN0;Q2LAK4	356	370	yes	no	0	0	0	27478000	0	0	0	60728000	0	0
EDLVVSASLDQTVR	I1LCN7;I1NHR3	147	160	yes	no	0	0	0	15957000	0	0	0	0	20581000	0
EDMELIGSIDR	C6TKQ3	282	292	yes	yes	55682000	74376000	70046000	37463000	77536000	85520000	100170000	108110000	125590000	123940000
EDNGSDSLAVQLTDEK	I1NFB9	183	198	yes	yes	0	0	0	0	9145100	0	0	0	0	0
EDPELQACWK	D6PAW7;B3TDK6;P09186	660	669	yes	no	5746300000	9617100000	7.7019e+09	5666000000	7.1977e+09	5407800000	6.354e+09	5.9424e+09	5802200000	6.933e+09
EDQGCIQVEK	Q9SWB2	36	45	yes	yes	287130000	379870000	353660000	361350000	440770000	603460000	466280000	1.0118e+09	690950000	610810000
EDQLEYLEER	D6C4Z9;D6C500;I1JJL6;I1M6E1;I1L314	181	190	no	no	573950000	953030000	1194500000	707560000	655860000	753130000	1.6366e+09	891320000	551020000	929790000
EDSKPETDAVNDDNDVKDEL	I1MC33;I1MC32;I1MC31;I1MC34	796	815	yes	no	0	0	58624000	0	0	67742000	0	76920000	71903000	71657000
EDSPMCDVPGFENSK	I1KU40;C6T9K5;I1KU39;C6TAN4	101	115	yes	no	0	121340000	0	0	23237000	0	0	0	0	0
EDTGEVDVLTK	A0A0R0JNH1;I1KFJ2;C6TBK4;C6T7X6;I1KFJ3;I1MSH9	105	115	yes	no	0	0	0	0	0	0	0	0	0	0
EDVDLAVAAAK	B0M1A5;E0YL26;I1JZW5;E0YL22	45	55	yes	no	0	0	90350000	58495000	88550000	119470000	0	110900000	111750000	124710000
EDVDLAVDAAK	I1KCK6;I1KCK7;B0M1A6;U5ILS4	45	55	yes	no	36269000	29683000	0	26511000	38204000	0	19907000	0	0	0
EDVHMNIEAALTDLIGEPAK	I1JV71;I1JV68;I1K9R1;I1JV69	93	112	yes	no	33293000	0	43829000	34388000	0	51696000	66246000	58280000	51943000	24150000
EDVLPFDIEGTWK	I1MQN7;C6TM01	137	149	yes	no	0	0	0	0	0	43676000	0	46133000	0	49245000
EDYINELIR	C6SYG1;I1L1F3;K7MBV6;C6SZB4	213	221	yes	no	0	0	0	0	0	0	0	0	77489000	0
EDYLAQNAFTPYDK	I1KVU0;I1KG34;D7EYG6	520	533	yes	no	0	0	0	0	0	56552000	36431000	52928000	30174000	48518000
EEAAPLIEAAYQQR	I1JPD4;I1JPD6;K7MYU5	697	710	no	no	0	0	0	0	10519000	0	13780000	0	26473000	0
EEAEEEAPKPK	I1KNS9;C6T8B0;I1MQS8;I1MQS6;C6TN38;Q8S3W1	213	223	no	no	22222000	0	0	0	0	0	0	0	19743000	0
EEAFGPVAPLLR	I1MJE1;A0A0R4J5H1;I1KTW3	394	405	no	no	0	210430000	0	97370000	0	0	0	0	0	0
EEAGEYLEESK	I1MC33;I1MC32;I1MC31;I1MC34	255	265	yes	no	148700000	225140000	340910000	332220000	369880000	228140000	296280000	514190000	319100000	300160000
EEAGEYLQESK	K7MP24;I1MY38	255	265	yes	no	90751000	100570000	124850000	114510000	110700000	65914000	134010000	89768000	108430000	144910000
EEAVQLALK	I1N319;I1N318;C6TAW4;A0A0R0LAF9;C6TAZ5;I1KKK1;I1KKK0	162	170	no	no	63947000	63601000	58432000	65948000	74108000	71531000	76719000	102010000	99564000	93657000
EECEEGEIPR	O22120;P0DO16;P0DO15;I1NGH2;F7J075;Q4LER5;Q3V5S6	4	13	yes	no	27978000000	5217100000	29535000000	25892000000	0	23322000000	24037000000	23802000000	22867000000	23225000000
EECEEGEIPRPR	O22120;P0DO16;P0DO15;I1NGH2;F7J075;Q4LER5;Q3V5S6	4	15	yes	no	22792000000	30099000000	23874000000	18150000000	23817000000	20587000000	35241000000	20554000000	21313000000	30065000000
EEDAPQRQSGDFSLYK	A0A8H6JZF8;A0A8H6J7U3	873	888	yes	no	445560000	383820000	435990000	0	0	1078600000	1.0191e+09	861710000	881770000	896600000
EEDEDEQPR	O22120;P0DO16;P0DO15;I1NGH2;F7J075;Q4LER5;Q3V5S6;Q948X9	32	40	no	no	45935000000	46304000000	41812000000	29801000000	49087000000	0	34062000000	430760000	37870000000	8961900000
EEDEDEQPRPIPFPR	O22120;P0DO16;P0DO15;I1NGH2;F7J075;Q4LER5;Q948X9	32	46	no	no	1303700000	1269700000	1238400000	1263200000	1102400000	7.3275e+09	6.1465e+09	6.3011e+09	5742800000	6.7687e+09
EEDEGEQPR	Q9FZP9;P11827;Q0MUU5;Q948Y0	31	39	yes	no	16481000000	24314000000	23938000000	19322000000	38188000000	20824000000	14835000000	24826000000	19610000000	19040000000
EEDEGEQPRPFPFPR	Q9FZP9;P11827;Q0MUU5;Q948Y0	31	45	yes	no	70072000	54237000	67444000	77002000	91989000	324130000	490120000	428740000	372940000	495490000
EEDIGTYTINSVDDPR	Q9SDZ0;C6TET4;C6TB98;K7KSG5	193	208	yes	no	365000000	597600000	318140000	371920000	483530000	0	251560000	302960000	0	457030000
EEDSEAGSSGLAGFQK	A0A0R0IF33;A0A0R0K6C1	420	435	no	no	296700000	0	0	165940000	128300000	0	0	0	0	0
EEDWSLLLK	I1L3P6;I1L3P8;I1MQD0	260	268	no	no	215000000	0	197920000	119860000	0	0	262240000	347030000	161620000	243310000
EEEADTLIEQMTR	I1K5H2;K7KRH2;I1KQE8	575	587	no	no	0	0	0	0	0	0	0	0	0	0
EEEAYGGGVAVEEKPTETETEK	I1KZW8	66	87	yes	yes	91293000	124270000	165070000	93159000	154580000	0	0	0	0	0
EEEDASEGITGDPDSPFTTIIPR	I1K3K3	253	275	yes	yes	569930000	567760000	308780000	413450000	490020000	0	3.0889e+09	1.482e+09	2755300000	2196400000
EEEEAPAVGDDEDTGAHVAPIVK	I1LDC1;I1NH59	10	32	no	no	599880000	755410000	666860000	469980000	82633000	723730000	639340000	812910000	666040000	1278000000
EEEEEEEEK	I1LHP6;I1MKM5	440	448	yes	no	0	138980000	155620000	0	122700000	0	0	0	0	0
EEEEEEESK	I1LHP6	422	430	yes	yes	124770000	0	69436000	161840000	201280000	208110000	99851000	181140000	0	285420000
EEEEEEESKKEEEER	I1LHP6	422	436	yes	yes	0	0	0	0	0	39268000	231090000	45728000	0	37885000
EEEEEGHMQK	Q9ZNZ4;C6T1Q7	84	93	yes	no	0	3.2163e+09	2360600000	2432500000	3.1531e+09	0	0	0	0	0
EEEESIDEVVR	I1KB15	205	215	yes	yes	0	0	0	0	0	0	0	0	0	0
EEEEYIQPAPVLAANDIEVPVA	C6SW15;A0A0R0I0B9	215	236	yes	no	187810000	191820000	108610000	0	147580000	152980000	134390000	149760000	263770000	137560000
EEEFHWLIK	I1JSY1	615	623	no	no	0	0	0	0	0	0	0	0	6726400	0
EEEHQEQHEEEEDENPYVFEEDK	I1JF86;Q84V19;C6T7Y4	100	122	yes	no	285700000	782930000	1.7614e+09	771470000	873760000	318050000	606400000	528440000	197610000	587660000
EEEHQEQHEEEEDENPYVFEEDKDFSTR	I1JF86;Q84V19;C6T7Y4	100	127	yes	no	0	30096000	0	60939000	50125000	110930000	193770000	88552000	89567000	140230000
EEEKHEWQHK	Q9FZP9;P11827;Q0MUU5;Q948Y0	94	103	yes	no	136590000	0	0	0	0	0	0	0	0	0
EEELHNLR	D6PAW7;B3TDK6;P09186	181	188	yes	no	0	6.7205e+09	5201000000	6.9316e+09	0	7.5016e+09	3.911e+09	3.4748e+09	9904700000	5587100000
EEEQQEQHEEQDENPYIFEEDK	I1L860;I1L862;Q04672	95	116	no	no	16405000000	19662000000	13300000000	10445000000	19706000000	6.1042e+09	9027600000	12721000000	9773500000	12359000000
EEEQQEQHEEQDENPYIFEEDKDFETR	I1L860;I1L862;Q04672	95	121	no	no	558890000	751370000	395330000	803080000	1.0349e+09	3.5844e+09	7.7848e+09	4432500000	2740800000	3.8534e+09
EEEQVTFVEVVEAQQQVVSGIK	I1K3Q1	67	88	yes	yes	0	0	0	0	0	22037000	0	0	22203000	16987000
EEETAQFGAQVPMK	A0A0R0I4F6;C6T8W9;A0A0R4J681;Q9LLQ6;C6TAX1	241	254	no	no	6.884e+09	8721600000	7.6266e+09	4834900000	5807200000	15721000000	14192000000	17105000000	13802000000	17462000000
EEEVPDDPEEIR	I1MVS9	298	309	yes	yes	0	0	0	0	0	56854000	0	0	0	0
EEEWALAK	I1KVR2;C6TB24;C6SW70	20	27	no	no	0	0	0	0	0	0	0	307320000	0	0
EEFEEVNR	I1JAU2	330	337	yes	yes	0	0	84371000	0	0	0	98167000	90242000	94814000	0
EEFGVTPR	I1JXQ5;I1KBX4;A0A0R0FLG8	167	174	no	no	0	0	0	0	0	0	0	0	297570000	0
EEFHAILEEEELK	I1LVU0;C6TIQ6;C6TI92	105	117	yes	no	0	7637900	0	5710100	0	12011000	0	0	9249700	0
EEFKDEPESVDVK	I1KTB0;I1K4S0;C6TBQ0;C6TK34	221	233	yes	no	0	0	0	38683000	27703000	33515000	59142000	64195000	42133000	38143000
EEFLIQASPSDPENFPFVVLGNK	C6SWS6;A0A0R0J6R1	104	126	yes	no	0	0	0	0	0	0	66956000	0	107450000	0
EEGGYEVIK	A0A0R4J3P1;K7L0W4	259	267	yes	no	71751000	0	0	52879000	0	0	0	0	0	204380000
EEGHDFQEAK	Q39873;C6TKW9	33	42	yes	no	0	553520000	372610000	318550000	0	593640000	501070000	0	474250000	634520000
EEGHDFQESK	Q39801	33	42	yes	yes	0	0	0	0	0	0	271820000	0	123680000	370920000
EEGNTYFYQSR	A0A0R0HHC1;I1M376;I1M375	308	318	no	no	15785000	0	0	0	0	0	0	0	0	0
EEGQQQGEER	Q9FZP9;P11827;Q0MUU5;Q948Y0;Q84UB3;Q39816	315	324	no	no	32896000000	29972000000	0	15464000000	23603000000	27184000000	32736000000	29772000000	6.5764e+09	29144000000
EEGQQQGEQR	O22120;P0DO16;P0DO15;I1NGH2;F7J075;Q4LER5;Q3V5S6;Q948X9	299	308	no	no	49623000000	38552000000	42850000000	52914000000	54072000000	45228000000	31700000000	49968000000	48250000000	50901000000
EEGVHDEL	A0A0R0EJA3;I1NF03;A0A762	415	422	no	no	295560000	0	0	0	0	360310000	0	0	0	424240000
EEHEWHR	Q9FZP9;P11827;Q0MUU5;Q948Y0	59	65	yes	no	8757800000	10735000000	12822000000	8.5872e+09	8653400000	4502800000	5.9083e+09	6.032e+09	6.4847e+09	4350200000
EEHPEWEIK	C6T763;I1KRD4;C6TLM9;I1K2Z9;A0A0R0KF72	221	229	yes	no	0	0	0	0	0	0	0	31713000	23810000	34398000
EEIGEDNFFLFGATAEDVPR	I1KYU6	713	732	yes	yes	38999000	44785000	92363000	0	27944000	74634000	222420000	103250000	0	98450000
EEIGEENK	A0A0R0JWF4	182	189	yes	yes	192420000	213560000	225920000	200890000	215640000	180040000	162700000	201690000	147680000	157120000
EEINNVVK	I1LXY1;I1LXY2	507	514	yes	no	129540000	0	140360000	0	0	0	0	0	71409000	0
EEIYNVVK	I1JWK3	507	514	yes	yes	0	187200000	274340000	265590000	0	181930000	220290000	270100000	255550000	237800000
EEKEEEGQGSEDSHSK	A0A0R0HYM3	172	187	yes	yes	0	0	0	0	0	326400000	245680000	0	0	0
EELAQLITLEQGK	I1MJE1;A0A0R4J5H1;I1KTW3;A0A0R0IT02;K7L744	97	109	no	no	83346000	171370000	103940000	120380000	0	100900000	193680000	122840000	186660000	177690000
EELDLNAALQR	A0A0R4J5U6;C6T7R2;K7LAX2	213	223	yes	no	0	0	0	0	0	0	0	0	0	0
EELGLIEQAYDNPHEALSR	I1MCE8;I1M5U8	883	901	yes	no	0	0	0	0	0	0	0	0	0	0
EELLFALQEAER	Q39889;A0A0R0K0U9	482	493	yes	no	0	0	0	39747000	0	0	0	0	0	0
EELLQQQASQK	C6SYT6	50	60	yes	yes	0	0	31606000	0	28235000	35733000	0	46140000	39473000	32796000
EELPEPVPEPPK	I1N6A5;I1LWR4	568	579	no	no	0	0	0	29593000	0	0	0	0	0	0
EELQAELEGR	I1KVB5;C6TAW8;I1KH47;I1KH46;I1KH45;C6TN22	68	77	yes	no	0	0	0	0	0	0	0	0	0	0
EELQLLQEPGSYVGEVVK	C6TE07;A0A0R4J3Y6;C6T7G4	72	89	yes	no	114600000	0	0	0	0	97909000	95912000	131260000	167310000	151540000
EELVDGK	K7KGC8;K7KGC7;K7MZJ1;K7MZJ0	123	129	no	no	0	0	0	0	0	63465000	0	0	0	0
EELYSLVTVVEIPK	C6SYY9;C6SW35;C6SVR2	92	105	yes	no	0	161340000	158210000	127470000	0	84391000	116960000	106750000	119370000	128220000
EENISTETYLNLR	I1KQZ7	577	589	yes	yes	0	10337000	0	0	0	0	0	0	0	0
EENIVVFMYDDIATDELNPR	I1K0K8;Q9LLQ5	94	113	yes	no	0	0	0	0	0	42468000	0	0	0	0
EENLYASQGGPVILSQIENEYGNIDSAYGAAGK	I1M4L7;I1M4L8;A0A0R0H9W7	163	195	yes	no	0	0	0	0	0	0	39393000	0	0	0
EENTSNEKPSTITSATSAK	A0A0R0FZI9;K7MID0	506	524	yes	no	0	67624000	0	0	0	0	0	0	0	160830000
EENVYMAK	E9KNA6;A0A0R0J4X0;C6TCD3;I1KZK0;Q96450;C6TK50;I1K9V8;E9KNA4;I1K9V7;I1JVB9;I1K9V9;I1JVC1;I1JVC2;I1K9W0	9	16	no	no	0	291430000	0	164530000	0	447860000	325670000	0	449910000	428860000
EEPGQLGDESEVSELLR	I1L6A3;C6TKJ1;A0A6S5ZYU0	335	351	yes	no	0	0	0	45806000	36643000	0	0	88792000	0	0
EEPKPSPQETLPAQK	A0A0R0HHC1;I1M376;I1M375	410	424	no	no	0	0	0	0	32491000	0	0	0	0	0
EEPLVFNPK	I1LDP2;I1NGW2	99	107	no	no	0	0	139680000	0	204920000	0	0	0	0	0
EEPYTAEEIEAVTGEK	I1MRT3;C6T6Y0;I1KMP3	324	339	no	no	0	0	0	0	71999000	97561000	0	445220000	0	0
EEQDAQIGK	I1JAY8;I1LFP5;A0A0R0HJ74	372	380	no	no	0	63151000	0	45038000	0	0	97739000	94230000	104120000	67310000
EEQDAQVGK	I1LEE5;I1NG28	359	367	no	no	45986000	0	0	0	47132000	0	78400000	0	0	0
EEQEWPR	O22120;P0DO16;P0DO15;I1NGH2;Q3V5S6;Q948X9	59	65	no	no	35144000000	38622000000	37918000000	36376000000	31586000000	34429000000	36126000000	43112000000	42321000000	38678000000
EEQGEGEEEEEEDEEEPTWWER	I1LHP6	639	660	yes	yes	204070000	219480000	0	0	79153000	0	0	0	0	0
EEQMSGQSAK	I1KZJ9	372	381	yes	yes	0	0	0	0	0	0	0	0	0	0
EEQVPLIIIQHNDGK	I7FST9;B1Q2X4;I1JZ42;I1JZ43;I1KAB7;A0A0R0JFL1	335	349	no	no	409190000	944690000	861300000	472330000	607690000	651280000	663710000	879930000	563060000	322490000
EESDDDMGFGLFD	I1JYI8	98	110	yes	yes	0	101510000	54988000	0	0	184940000	75338000	93511000	0	89949000
EESDDDMGFSLFD	K7M324;I1JPZ4;C6T1E4;C6SWA9;I1LTT3;C6SYP2;K7MZ77	102	114	no	no	72571000	67731000	49215000	58036000	0	69916000	89616000	77374000	0	78947000
EESEDEDADKSEDEEK	I1MC33;I1MC32;I1MC31;I1MC34;K7MP24;I1MY38	313	328	no	no	0	0	0	0	0	0	0	0	39826000	0
EESETLVSAR	O64458;P22895	358	367	yes	no	2.0773e+09	2467400000	2858500000	1280300000	1.8715e+09	2791800000	1.4573e+09	2.1004e+09	2262300000	2.1445e+09
EESSAPAR	A0A0R0IF33;A0A0R0K6C1	526	533	no	no	0	0	0	0	0	0	0	0	0	203170000
EETELVVLFLGDTSK	A0A0R0G6Y4;C6TGN6;A0A0R0G3Z6	104	118	yes	no	25405000	29271000	26592000	0	0	37858000	0	18957000	0	15391000
EETTASFCGYDSLHR	I1KL55;C6TAY5	11	25	yes	no	0	0	0	0	0	14424000	0	14985000	0	0
EETTEAPTETVEK	C6TC96;I1MFN6	66	78	yes	no	92762000	184570000	120680000	90895000	60701000	112110000	136110000	141550000	89639000	151230000
EETTEAPTTETVETTTTEEAKPEEPK	C6TAU4;I1KZZ6	71	96	yes	no	0	0	0	0	0	26244000	42469000	33258000	0	48658000
EEVFGPVLCVK	B0M1A5;E0YL26;I1KCK6;I1KCK7;B0M1A6;U5ILS4	392	402	no	no	77787000	0	63925000	0	43793000	0	84387000	0	0	0
EEVGADNFFLFGAK	I1N6A5;I1LWR4	848	861	no	no	0	501190000	347460000	0	0	629210000	608170000	765610000	0	594770000
EEVHPSEQDEVSQTLLETFK	K7L2B3;A0A088AWT3;I1JDI7	115	134	yes	no	0	0	0	0	0	0	0	0	68274000	0
EEVPEIVPFDPTK	I1MBL6;C6TAV3;I1JHM4;C6TP03	11	23	no	no	0	0	0	0	0	79053000	0	95149000	0	272380000
EEVYSVVGK	Q5DP49;B5L5H5;A0A411P320;B5L5G4;B5L5G6;B5L5G7;B5L5H2;B5L5H4;K9LH71;O48926;Q9SWR5;B5L5F6;A0A1A9C8P8;A6XKY3;B5L5C4;B5L5C7;B5L5C9;B5L5D1;B5L5F2;D0VBL6;Q9M6D6;B5L5H1;B5L5D6;A0A411P310;A0A0P0QMB3;A0A1A9C9C9;A0A1A9C7L9;A0A1A9C725;B2CM89;Q9M6B9	337	345	yes	no	0	0	48255000	36298000	43213000	0	0	0	0	57574000
EEYAAFYK	I1JJL6;I1M6E1;K7L4Q3;A0A0R0IG87;A0A0R0IGH3;A0A0R0I089	279	286	no	no	0	0	0	0	0	0	161760000	0	0	0
EEYVIAGWAPK	I1NJ59;C6SXS9	200	210	yes	no	140660000	155890000	153480000	114430000	117900000	256340000	172150000	188650000	222510000	177610000
EFAPSIPEK	A0A0R4J2L9;I1JB84;Q6RIB6;I1LXZ7;C6TNA8;H2D5S3;I1L7H7	143	151	no	no	0	1390100000	951080000	540240000	0	0	1361700000	1.46e+09	885700000	1.5276e+09
EFAVGEDGLFWVR	I1N1R8	55	67	yes	yes	0	0	0	38396000	0	116220000	94322000	170870000	0	0
EFAVGEDGSFWVR	A0A0R0J324	102	114	yes	yes	0	0	0	28249000	0	48366000	33906000	46735000	47449000	0
EFDNESPYSIMFGPDK	A0A0R0IF33;Q5NT70;Q39817;A0A0R0JMW2;A0A0R0JHW1;A0A0R4J3K0;A0A0R0K6C1;A0A0R0KAL0;I1JXS7	134	149	no	no	578430000	1081300000	555490000	405890000	459920000	483920000	575720000	840950000	801350000	929730000
EFDSEVSASVSQSPIPESIIGAEHVK	C6T7E0	249	274	yes	yes	0	0	0	0	0	76291000	0	0	0	0
EFDSEVSASVSQSPIPESTIDAEHVK	I1L235;C6TBE1	271	296	yes	no	0	0	0	17570000	27421000	0	0	0	0	0
EFDSFDEVHGLYSGGIK	D6PAW7;B3TDK6;P09186	300	316	yes	no	23455000000	26416000000	39456000000	36308000000	26965000000	23008000000	28026000000	29415000000	29737000000	38270000000
EFEMALQDR	I1M5L8;I1M5L7;I1KV87;I1KG78;I1MCN3	609	617	no	no	89164000	0	0	47741000	61794000	194400000	103620000	0	104040000	0
EFEYWYPFDLR	A0A0R0LJG5;I1J9U5	668	678	yes	no	0	0	0	0	0	0	0	0	0	0
EFFLGVWR	I1JDR2;K7MVB9	175	182	no	no	0	0	0	0	0	19233000	0	0	0	0
EFGEELISHVDTFTK	I1NA39;A0A0R0ENV4	117	131	yes	no	173290000	108760000	78772000	0	0	339090000	362680000	356280000	702240000	0
EFGEQLISHVDTFSK	Q9FQ95;C6TBE3	117	131	yes	no	32208000	33714000	41185000	39693000	0	0	0	0	0	0
EFGEQLISHVDTFSR	I1L8Q0;A0A0R0I0I4	117	131	yes	no	35894000	0	33765000	0	0	0	0	28917000	43273000	0
EFGQVVEASR	A0A0R0I7A8;C6SXW6;I1LD42	23	32	yes	no	0	0	0	0	0	137730000	0	0	0	68058000
EFIPDPEDK	A0A0R0EJA3;I1NF03	230	238	yes	no	350600000	318400000	471110000	158100000	290070000	392270000	403120000	0	615750000	471440000
EFLLQVAGHR	I1KDL4	865	874	yes	yes	0	0	0	0	0	0	0	0	0	0
EFLNTVVTDIIHLQNQK	Q8W1S2;I1LXJ6;I1NEA8	375	391	yes	no	0	0	0	0	0	0	0	0	0	0
EFLQNPPPSEADVEVAR	I1KPU2	219	235	yes	yes	0	0	0	0	0	0	0	0	29438000	0
EFNPVQWTSDNPPK	I1LV54	240	253	yes	yes	39848000	73190000	59353000	35440000	54366000	103000000	181770000	159920000	117770000	111320000
EFNSVQWTSDNPPK	I1M322	242	255	yes	yes	59624000	125940000	75472000	60466000	0	84452000	95064000	94356000	145350000	154910000
EFPLQELFTHEVTLADINK	A0A0R0HA20;I1LP45;I1LP46;C6T0Y6;A0A0R0H054;A0A0R0HDE0	339	357	yes	no	225250000	212130000	206850000	184700000	276780000	336580000	387020000	0	390210000	384780000
EFQEVLDDICER	I1KLD0;I1KLC9	402	413	yes	no	0	0	0	0	0	0	0	0	0	0
EFSILVDR	I1JXQ5;I1KBX4	786	793	yes	no	0	0	0	10573000	0	0	24961000	35810000	0	32982000
EFTAAIEAK	I1LP54;I1L437;C6TH44;C6TAY3;I1LUJ6;I1M3P2;K7M2L3	188	196	yes	no	0	0	0	0	0	0	0	0	0	0
EFTDLVLHEYK	A0A0R0IPA5	738	748	yes	yes	0	0	0	0	0	24625000	34844000	37891000	0	36910000
EFTLAEIEHFVDPLDK	I1KZJ9	338	353	yes	yes	886420000	0	0	0	0	726360000	0	0	317330000	342060000
EFVAASDEEK	A0A368UII5;I7GEK3;C6TJT5;A0A368UIF4;A0A0R0JK73;A0A368UIF8;I1L7R5	280	289	no	no	154370000	0	262060000	0	239540000	114710000	0	201680000	0	0
EFVDPYYQEAR	C6TI54;I1K974	309	319	yes	no	0	0	0	0	0	32225000	0	0	0	40474000
EFVIPITGPLIR	I1JRU2;I1NCF0	2268	2279	yes	no	0	0	0	0	0	32770000	0	0	0	37292000
EFVLDQSEAYEIK	I1N3R8;I1L6I9;C6TEK2	144	156	yes	no	0	0	0	0	15140000	0	0	0	32851000	37096000
EFVLTLDHSNFHDTVSK	I7FST9;B1Q2X4;I1JZ42;I1JZ43;I1KAB7;A0A0R0JFL1	44	60	no	no	1205500000	2.1212e+09	2881700000	1.7485e+09	1.618e+09	1207200000	2.0851e+09	2614500000	1370800000	3.3629e+09
EFVTSSDGR	I1LXQ1;I1NDV2	116	124	yes	no	0	0	0	0	44454000	138850000	0	0	161950000	151390000
EFYGEGYDDSDK	A0A0R0GX16;I1LKW8;I1LTQ1;I1LKW7;A0A0R0EFU3	238	249	yes	no	0	0	0	37818000	0	0	0	0	0	0
EGALAEENMR	I1MJ86;I1KU21;I1KU22	674	683	yes	no	731640000	1420800000	126610000	0	0	1445500000	1322400000	1117000000	1112800000	1312200000
EGASLVEVVK	I1JMI9	414	423	yes	yes	0	0	0	0	0	0	0	0	24466000	0
EGATVAFTYVK	C6TKH0;A0A0R0J965	66	76	yes	no	161590000	195610000	236820000	0	154770000	524250000	554540000	451130000	538840000	662740000
EGCTAGIDVISGSVGDMAER	I1LRE4	467	486	yes	yes	76093000	43733000	60985000	37371000	35916000	46651000	48871000	88595000	80247000	121910000
EGCTSGIDVISGSVGDMAER	I1LKU1	467	486	yes	yes	0	0	0	0	0	96807000	35441000	43102000	0	55860000
EGDAFLVPR	I1LHP6;K7K4G2	329	337	no	no	1.8393e+09	2409800000	2232900000	1.02e+09	1.7452e+09	3.1761e+09	3.2487e+09	3.0242e+09	0	4.1883e+09
EGDHVIIGQCR	P17093;I1MU00;C6SVJ4;A0A0R0GPK2;C6T0V5;C6T065;K7LCS7;K7K318	120	130	yes	no	0	0	68160000	0	83922000	81648000	92672000	0	82282000	0
EGDHVLLPEYGGTQIK	I1ND95;C6T4J1	62	77	yes	no	61597000	0	0	28462000	60815000	103050000	0	0	0	64772000
EGDILTLLESER	C6SZ18;I1JQD4	48	59	yes	no	144820000	148970000	116110000	105800000	99135000	115300000	203120000	166960000	174650000	259040000
EGDLVWGFTK	C6TIQ5	95	104	yes	yes	0	0	0	44908000	0	57156000	88436000	62845000	0	63978000
EGDNVVEEAPADIPSLLELK	I1K4U3;I1KTD4	194	213	yes	no	52543000	47142000	25550000	30703000	32592000	34550000	38483000	42929000	38060000	43402000
EGDTVLLPEYGGTEVK	C6TFY7;C6SZ55;A0A0R0JW03;A0A0R0KFM2	62	77	yes	no	42658000	41208000	30229000	0	82719000	54089000	40760000	46413000	39431000	67450000
EGDVCSLK	K7K4G2	120	127	yes	yes	440660000	0	616960000	349640000	523640000	0	840850000	0	0	702730000
EGDVCSLNEGSVFYIQSNLEAER	I1LHP6	121	143	yes	yes	120700000	136480000	0	99803000	101990000	215380000	243300000	221520000	218510000	334600000
EGDVVIPTYIGECQECENCVSEK	A0A0R0HA20;I1LP45;I1LP44;I1LP46	86	108	yes	no	0	0	0	0	0	0	0	0	0	0
EGELTIGTIDDIQK	A0A0R0HF88;A0A368UI54	229	242	yes	no	20336000	0	0	0	0	0	0	0	0	33345000
EGEVLELDMEGVWR	I1N334	135	148	yes	yes	0	0	47927000	41413000	50191000	72304000	75061000	0	59242000	0
EGEYDLSGCAVGIVK	I1KNV7;I1K506	200	214	yes	no	0	0	0	0	0	0	0	0	0	0
EGFDFSAER	C6TI51;K7L2J1	90	98	yes	no	0	0	0	0	70461000	0	0	0	0	0
EGFEGQISGK	C6TH59;I1KTZ5;I1MJB1;I1J717;C6TKI4;I1JLZ4	197	206	no	no	169200000	175990000	0	0	110600000	193600000	244430000	0	260930000	0
EGFEVSVAK	I1MGG7;I1KMS9;I1KMS8;I1MRP6;A0A0R0I3F1	460	468	yes	no	0	0	0	0	0	0	0	23389000	24279000	30355000
EGFFLPTPVAK	I1L6A3;C6TKJ1;I1N3Z2;C6TCJ4	7	17	yes	no	0	0	0	0	0	0	70882000	0	68435000	51362000
EGFVLTCVSYPTADCVIETHK	C6SVS3;C6TCT0;C6TNZ4	126	146	no	no	0	0	0	0	0	0	91725000	0	0	49395000
EGGGNNIYGDELR	Q9M426;I1NC18	392	404	no	no	0	0	0	0	0	0	0	0	0	0
EGGLETQVIDYK	Q945U3	318	329	yes	yes	0	0	0	0	0	0	0	0	0	187930000
EGGVEEQGR	A0A0R0JWF4	305	313	yes	yes	465090000	491810000	420240000	434980000	448130000	0	501440000	614440000	703020000	568880000
EGIEEGEALIR	A0A0R0ICF2;K7LFP0	46	56	yes	no	0	0	0	0	0	0	0	0	0	0
EGIQSGQEIEFR	I1N8M8	103	114	yes	yes	15364000	32626000	40556000	0	0	0	0	0	0	0
EGIQVDNTSTNTNHPEIGVDK	I1JN99;C6TA90	14	34	yes	no	0	0	0	0	0	0	29606000	78626000	0	32514000
EGISAEVINLR	A0A0R0G869;I1M6N5;I1JJD2;C6T902;C6T827	246	256	yes	no	0	0	0	0	0	0	58855000	34640000	0	39759000
EGIYLGPPPK	A0A0R0I854;I1MPM4;I1MPM3	994	1003	no	no	0	0	0	0	0	99370000	195550000	0	0	0
EGKEEEEEGHMQK	Q9ZNZ4;C6T1Q7	81	93	yes	no	414760000	305160000	253340000	436110000	737630000	768510000	648020000	1.0406e+09	373550000	1.4923e+09
EGLAPINLIVENELHR	C6T8V8	234	249	yes	yes	28661000	0	17005000	27719000	0	0	0	0	59030000	79042000
EGLEEEMER	K7KQ57;C6TDD9;A0A0R0FHC7;I1M8Z1;E5RPJ6;C6TMA9;I1KRU1;C6TGZ8	88	96	yes	no	0	0	0	0	0	0	0	0	0	0
EGLEEVVAR	C6TE09;I1KFP3;C6TMV2;C6T4F7;C6SVP2;I1LYK6;I1K1V3	47	55	yes	no	0	0	0	0	0	0	0	0	0	12283000
EGLELLK	I1JPW5;I1MQ89;K7MIR3;I1NAI7;Q6RIB7	227	233	no	no	0	0	0	0	0	0	0	0	0	419940000
EGLEYLLQLVK	I1LNP4	281	291	yes	yes	0	0	0	0	0	0	0	0	0	0
EGLIPVIVEVGPR	I1MZA8;Q84XV8	168	180	yes	no	0	0	0	0	0	0	0	33252000	0	0
EGLPAFPMGNIDQTR	I1LUL9;I1M3M4;J7EPL5	416	430	yes	no	0	0	0	0	0	59134000	0	0	0	82072000
EGLSFLETSALEATNIEK	I1LQK7;I1LJX8;C6TMZ9	147	164	yes	no	0	0	0	0	0	0	35540000	0	0	0
EGLTVFR	A0A0R0K6W2;A0A0R0K5H8	406	412	yes	no	0	0	0	0	0	14630000	0	0	0	0
EGLVSDAIESFIR	I1MZ13;I1LMS9;Q39834	1132	1144	no	no	0	0	0	110680000	0	0	0	0	0	0
EGNEIIR	A0A898CTM2;P27066;A0A1C3HPQ3;C0J370;R9ZRP6;R9ZS68;A9YT06;R9ZS06	440	446	no	no	505250000	0	659130000	638300000	0	0	602750000	821860000	524620000	0
EGNQLGELEK	I1L932	316	325	yes	yes	0	0	81796000	87429000	55742000	0	68589000	72498000	57899000	0
EGPDSELEK	C6T9Z5;I1M005;I1N5S0;C6TDF5;I1N5R9;A0A8G0QB48;C6TCK9	87	95	no	no	1.8047e+09	2398700000	1.654e+09	1121400000	1198600000	5757600000	3.304e+09	4417400000	3.6743e+09	4723800000
EGPVVER	I1LHP6	39	45	yes	yes	0	0	390690000	266200000	0	644190000	431280000	744700000	714420000	0
EGQEAAESWTEWAK	Q39801	58	71	yes	yes	0	1.6126e+09	1304100000	1105100000	1149800000	1243400000	3.1935e+09	2.0672e+09	1.8312e+09	1.8529e+09
EGQEEVAEDWLEK	I1KYU6;A0A0R0F7N0;I1N030	183	195	yes	no	0	224800000	0	78295000	59935000	229400000	119800000	0	147490000	0
EGQEITITTDYDIK	Q8L7J4;I1N5N0	105	118	yes	no	28861000	44343000	40907000	29962000	32477000	0	47176000	0	0	0
EGQEVTITTDYDIK	Q8L7J5;Q42806;A0A0R0JW56	106	119	yes	no	0	0	0	135140000	110080000	0	0	0	0	0
EGQLASQYR	C6T9Z5;I1M005;I1N5S0;C6TDF5;I1N5R9;A0A8G0QB48	380	388	no	no	1204000000	1297200000	2.0752e+09	1.7696e+09	1.7953e+09	2654800000	2.9361e+09	2787900000	2837100000	3.037e+09
EGQNDIYYITGESK	I1JJL6;I1M6E1;K7L4Q3;A0A0R0IG87;A0A0R0IGH3;A0A0R0I089	458	471	no	no	151050000	159070000	265520000	205280000	107810000	0	243210000	156720000	159980000	0
EGQSDIYYITGESK	D6C4Z9;D6C500	457	470	no	no	511200000	521360000	388680000	495120000	266860000	414040000	415940000	476890000	446790000	435310000
EGQSIGVIPDGVDK	C6TBX4;K7MH04;A0A0R4J5K2;A0A0R4J4B4	120	133	yes	no	0	0	0	0	0	35181000	41875000	0	0	0
EGQSPWYDNLCR	I1KZJ1;I1KZJ0;I1N5E4;I1KZJ2;C6TLV4;C6THJ0;K7MVK2	38	49	yes	no	54300000	60209000	48695000	34511000	0	76445000	81225000	94242000	68313000	152370000
EGSSIINTTSVNAYK	A0A0R0I4F6;C6T8W9;A0A0R4J681;Q9LLQ6;C6TAX1	175	189	no	no	1.8468e+09	1.5278e+09	1.8562e+09	847910000	633390000	2149400000	2226000000	2812800000	3.041e+09	1358800000
EGSVFYIQSNLEAER	K7K4G2	128	142	yes	yes	522550000	320180000	391740000	233080000	201620000	507780000	553880000	846820000	651350000	761710000
EGTGSIVFTAIGETVSSAGEK	Q39846;I1M3M9;C6K8D1	478	498	yes	no	828410000	1.7188e+09	1274600000	1.7153e+09	2633300000	2189400000	2285200000	2217500000	2.0644e+09	1.7153e+09
EGTIAAEDILHDIGAISIISSDSQAMGR	I1K3K3;Q7XAC5;A0A0R0IJW2	611	638	yes	no	0	0	48504000	0	403470000	541860000	233810000	0	0	269960000
EGTLSFGDGLELLSPTK	I1JBG1	241	257	yes	yes	74236000	81247000	104380000	65634000	102450000	354270000	182650000	188570000	137430000	0
EGVESTIWLLAK	B3TDK5;Q39870;I1M596;P09439;D6PAW6;D6PAW5;A0A0R0H569;D6PAW3;B3TDK4;P08170;I1M597;Q39875;D6PAW4	500	511	no	no	5.9095e+09	4.2747e+09	3.348e+09	3.3233e+09	2.9708e+09	2.0865e+09	2162800000	1.5553e+09	1.4711e+09	1371800000
EGVITISDGK	I1LAL4;A0A0R4J656;I1NHW4	203	212	no	no	0	0	0	0	0	0	0	0	0	0
EGVLELPEGFEER	D4Q9Z5;A0A2Z6BYW7;A0A0R0INR5;C6TJ12	323	335	yes	no	31683000	29344000	0	40811000	0	0	44400000	0	0	0
EGVVLAVEK	Q9M4T8;I1JBH2;C6SW82;C6TN64;I1L7R0;A0A8H6U6Q3;A0A8H6U676;A0A8H6J478;C6TMT4;C6TGU2	44	52	no	no	0	0	0	0	196260000	0	237910000	0	0	0
EGWFETEIK	I1NB01;I1JQF4	282	290	yes	no	0	0	0	45374000	0	39312000	0	0	0	31138000
EGYQEMGR	I1N2Z5;A0A0R0FBK4;A0A0R0J847;K7MGI1	75	82	yes	no	156300000	195560000	0	0	0	0	0	0	0	0
EGYQSLLNTDMER	I1MSU1;A0A0R0F8Z5	236	248	yes	no	41411000	44090000	58892000	0	35838000	59368000	71387000	88187000	68586000	80286000
EHAEQLIK	I1J7H3;Q94IC4;I7ARP9;C6SWX6	139	146	yes	no	0	0	0	0	167290000	0	0	360710000	0	0
EHAHTTTAPTTATNHPADQHEK	O23957;C6SVM2	128	149	yes	no	770750000	1132100000	0	740540000	706680000	3.0167e+09	1368000000	1408200000	1.8422e+09	1.5422e+09
EHAHTTTVTSATTTDSGANHHPTTTTDHEK	I1M0W1	98	127	yes	yes	0	148580000	92394000	0	0	127940000	195250000	365570000	97423000	91508000
EHAMNPVPQFTSPDYK	A0A0R0I4F6	20	35	yes	yes	792950000	839760000	964120000	656160000	786050000	2277000000	2359600000	1365100000	1.7613e+09	2533200000
EHAMNPVPQFTSPDYKPSNK	A0A0R0I4F6	20	39	yes	yes	316050000	244650000	277800000	84446000	243000000	681640000	665040000	916900000	1.0535e+09	625510000
EHAMTPVPQFTSPDYK	A0A0R4J681;Q9LLQ6;C6TAX1	20	35	yes	no	680630000	91220000	0	1.047e+09	767230000	144500000	0	92401000	0	171160000
EHAMTPVPQFTSPDYKPSNK	A0A0R4J681;Q9LLQ6;C6TAX1	20	39	yes	no	0	236230000	456920000	193310000	292760000	445620000	530380000	512870000	564750000	467450000
EHAPSIIFMDEIDSIGSAR	C6TE07;A0A0R4J3Y6;C6T7G4	251	269	yes	no	133730000	0	0	0	74328000	165180000	176910000	184280000	103200000	0
EHAPVALGASGAAAVVAESYAR	I1KVC1;I1KH38	145	166	yes	no	0	0	0	0	0	0	0	0	0	0
EHELEDEDVVQIIK	I1KBC0;I1JY81;C6THI5	353	366	yes	no	0	0	0	0	0	0	0	0	0	0
EHGAPEDENR	I1JRI7;I1JRI8	69	78	yes	no	0	197030000	0	123320000	0	0	0	0	0	317260000
EHIAAYGEGNER	A0A0R4J3P1;K7L0W4;Q94KI3;Q43759;A0A0R0GFU9;Q94KI1;A0A0R0EVJ4;A0A0R0GFV1;Q43760;Q94KI2;P24099;A0A0R0GR05;A0A0R0EVM7;O82560;A0A0R4J2T4;C6TCD2;C6TJN5;Q9FUK4;Q42802;C6T8F0;I1L431;I1L432	279	290	no	no	0	0	79185000	0	0	177300000	0	210500000	0	0
EHILLAK	A0A0R0FCD2;O23963;P46280;K7KMT9;A0A0R0FKF6;K7LID1;I1JXC1;I1KCA8	189	195	no	no	0	0	0	0	21646000	0	0	0	0	78427000
EHLEPNLEGLTVDEAIQNK	D6PAW7;B3TDK6;P09186	404	422	yes	no	31235000000	15463000000	22818000000	31078000000	25226000000	17507000000	21436000000	24566000000	27885000000	20735000000
EHLEPNLEGLTVDEAIQNKR	D6PAW7;B3TDK6;P09186	404	423	yes	no	0	0	0	13798000	22966000	0	21581000	42906000	20354000	16719000
EHLFDNLLK	A0A0R0GIW7;I1LX68;K7M7D2;I1LX67;C6TCG2	37	45	yes	no	0	0	0	0	0	0	0	69233000	96505000	0
EHPQPHPPHEER	A0A0R0HYM3	74	85	yes	yes	741230000	620550000	1401500000	1180500000	1.818e+09	419220000	546300000	754120000	872300000	1.9233e+09
EHQIIDTLVGPTLK	I1LGB7;I1LGB1;I1JDH6	75	88	no	no	613000000	305640000	318810000	293530000	348340000	416180000	384180000	486120000	341530000	387340000
EHVEVEFIVGPIPIEDGIGK	A0A0R0FLG8;A0A0R0FLH6	693	712	yes	no	0	0	0	0	0	0	0	0	0	164910000
EHVMNPLPQATNPDHK	C6TKH0;A0A0R0J965	21	36	yes	no	4924200000	3.9647e+09	5331500000	3.3304e+09	4736000000	4450400000	5385500000	3.0612e+09	7.5852e+09	3.4243e+09
EHYESIEIPK	C6SYC1	81	90	yes	yes	0	0	0	55103000	40481000	0	0	0	0	0
EIAAAYEVLSDEDK	I1JPL2;I1NA82	418	431	yes	no	0	0	0	14716000	0	0	0	20327000	0	34238000
EIAAYDIQTTR	I1M6R7;I1JJ99;I1JJ98;K7M4J0;I1JJ97;A0A0R0L317;C6TK60	64	74	yes	no	0	0	0	11273000	0	0	0	23367000	0	0
EIAEAYLGSSIK	K7LZH1	133	144	yes	yes	0	0	102950000	100420000	0	93773000	0	116320000	181760000	0
EIAEAYLGSTIK	A0A0R4J4D6;G3LTU4;I1LQR4	133	144	no	no	180790000	220460000	257540000	40927000	89377000	436140000	378910000	463070000	296770000	400970000
EIAEVQELK	C6SYC1	127	135	yes	yes	0	0	0	0	0	0	0	0	0	0
EIASLIETGSYSK	I1K7H0;I1JT00	30	42	yes	no	0	0	0	0	33384000	0	0	0	0	171550000
EIAWYEDNLAAESSMR	A0A0R0LJG5;I1J9U5	775	790	no	no	0	0	0	33600000	0	0	0	0	0	0
EICPLTVVQSPNELDK	P25272;C6SWW4	63	78	yes	no	324840000	432420000	376150000	248470000	254870000	404050000	518320000	572580000	697970000	679840000
[truncated: 6,844 more rows]
