# Supplementary material for: Enhanced Analysis of Low-Abundance Proteins in Soybean Seeds Using Advanced Mass Spectrometry
Source: Int J Mol Sci. 2025 Jan 23;26(3):949. doi: 10.3390/ijms26030949 (PMC11817203; doi:10.3390/ijms26030949)
Supplement: Supplementary file 1 [file ijms-26-00949-s001.zip › Table S2 Protein and peptide raw data for DIA method.xlsx]

## Sheet: DIA proteins
Majority protein IDs	HX14-DIA-1	HX14-DIA-2	HX14-DIA-3	HX14-DIA-4	HX14-DIA-5	HX2-DIA-1	HX2-DIA-2	HX2-DIA-3	HX2-DIA-4	HX2-DIA-5
A0A1Y0B6E1;A1YNA1;A0A024BT07;A0A024BTE8;A0A024BTV6;A0A024BTW3;A0A024BU05;A1YNA0;A0A024BSQ0;I1MAE7;A0A1Y0B6E0;A0A1Y0B6D8;A0A1Y0B6E2	34547000	13041000	0	25388000	0	253440000	14021000	0	72007000	33091000
I1M6Z5;A5Z1N7;A0A088MGH9;A0A088MTH1;I1M6Z4	67235000	165890000	76362000	122100000	74328000	57679000	81609000	46873000	67972000	35979000
A0A097PK35;C6T474;C6SVQ8	27454000	13676000	36941000	15724000	16863000	46215000	0	48118000	42575000	0
I1K8F4;A0A097PL84	155360000	34824000	161060000	111670000	252680000	262640000	342120000	253590000	163730000	235880000
A0A097PLE7;I1N9W2	0	0	0	0	0	5948300	0	2371100	0	0
A0A097PSS0;I1KJU5;I1J4C8	125860000	87220000	0	68509000	113930000	31098000	169620000	209870000	160330000	97475000
I1LA42;A0A0B4PJM3;A0A0R0L894	89686000	104990000	70523000	46074000	90888000	87746000	139930000	90227000	0	99264000
Q4JR86;A0A0B5E2H5;A0A0R0HKG9	210840000	205220000	237120000	327530000	181110000	487540000	640250000	317800000	687740000	264410000
C6SYD9;A0A0B5E2K6;I1KK63	0	106140000	63951000	149870000	155130000	0	0	0	0	0
Q9FQE4;A0A0B5E8V1;C6SZR4	213890000	419620000	399380000	450840000	131600000	637810000	300840000	421800000	563360000	510490000
A0A0R0C5S4;C6T2Q9;Q2PMP7;A0A898CU48;A0A898CTV2;R9ZV75;R9ZV18;R9ZU11;R9ZSB6;R9ZS54;R9ZR69;R9ZR59;R9ZSY6	0	0	0	0	0	0	0	0	0	0
I1JLH3;A0A0R0E3U7;A0A0R0E240;A0A0R0KMT0;K7KD84	13676000	0	0	0	43560000	135740000	307120000	91337000	249890000	192230000
A0A0R0E5C1;I1ND90;A0A0R0JCA1	117580000	102130000	114020000	166650000	163760000	341980000	164640000	204240000	132900000	129320000
A0A0R0E5J0;A0A0R0J7B9;I1LH04;C6SWR5;I1J9K4;A0A0R4J4A7;A0A0R0JD84;C6T0B7	0	50730000	37290000	41941000	62506000	96001000	26191000	59089000	0	61780000
C6TGS1;A0A0R0E6P5;I1NDD4;I1KM93	106920000	97673000	326320000	173730000	117180000	258530000	170360000	277110000	305990000	219390000
A0A0R0E752;K7N1Q0;I1M7A2;I1JIR2	0	0	0	0	0	0	0	20957000	0	30019000
A0A0R0E794;A0A0R0E838;A0A0R0E7K6;A0A0R0EIA4;I1NE11;A0A0R0EGS0;I1NE10	30210000000	0	31197000000	0	28666000000	44460000000	0	0	0	0
A0A0R0E869;I1JFP4;C6TKJ6;A0A0R0EK18;A0A0R0L595;K7K8Q2;A0A0R0E866;K7N241	4966900	411060000	0	347160000	0	16867000	13583000	0	9967800	16080000
C6SY29;I1NDS7;C6SVA2;A0A0R4J4X2;A0A0R0E881	66034000	78214000	50504000	38546000	25766000	112750000	100090000	122320000	138420000	122100000
A0A0R0E967;I1LB21;I1LB20	0	0	0	0	0	0	0	0	0	0
A0A0R0I419;A0A0R0E982;I1LB32;I1NEY0	0	0	0	0	0	0	0	0	15232000	0
I1NFD0;I1NFC7;I1LF20;A0A0R0E9X9;I1NFC9;I1NFC6;I1LF19;I1LF17	15479000	9772600	6745900	0	0	24321000	0	21176000	0	0
A0A0R0EAR0;I1NFJ3;C6SYC0	158910000	0	49467000	46038000	0	0	0	0	0	0
C6TDX0;A0A0R0HZ75;A0A0R0EAT4	0	0	12483000	30811000	0	32013000	41720000	28355000	178840000	30924000
I1MID5;A0A0R0EB49;I1NG02;I1LEH0	18955000	0	14046000	0	0	21244000	26343000	18360000	29274000	15956000
C6TDP7;A0A0R0EB56	0	0	0	101480000	0	112200000	131940000	34007000	125370000	179950000
C6T048;C6SZK1;A0A0R0EC54;A0A0R4J2Q0	1.4999e+09	1.4965e+09	1.5457e+09	1.6172e+09	1.5696e+09	2655800000	2728800000	2421600000	2894900000	2873000000
C6TJE4;C6TNJ1;A0A0R0ED38;A0A0R0HWP9;A0A0R0I4T4	0	0	0	0	0	64962000	37377000	62372000	0	0
A0A0R0EDI1;C6T9C9;I1LT76	1079200000	1100000000	1258000000	1241800000	1253600000	1.7462e+09	2.0805e+09	1.8828e+09	2.0232e+09	1.923e+09
A0A0R0EDR0	3.4406e+09	1.7986e+09	4.2916e+09	2.9577e+09	3.7305e+09	6.9792e+09	6.8515e+09	7.1156e+09	8.3498e+09	6.7707e+09
I1NHG0;A0A0R0EDW0;K7N476;A0A0R0ELF0;I1LD09;A0A0R0HWQ2;I1LD08	0	0	23359000	0	31498000	43938000	67855000	57171000	61140000	48527000
P30236;C6T2W1;A0A0R0EEA1;C6T1D0	112340000	104750000	122710000	94167000	135110000	0	0	11085000	0	0
K7LKJ0;C6SZA3;A0A0R0EEE4	29566000	34217000	0	28140000	33839000	70082000	59695000	46944000	44911000	51699000
A0A0R0EFF9;I1LBH5;A0A0R0ERF5;A0A0R0EQ54;K7N553;K7N550;K7LJP9;K7LJP8;A0A0R0EF73	3.0904e+09	3.6301e+09	3.4489e+09	3.1117e+09	3.71e+09	4.2435e+09	3.0739e+09	2717300000	0	0
Q93XE6;A0A0R0EFP3;A6XKY2;C6SVP9;A0A1A9C7M4;I1NJ68;A0A1A9C8Q3	1321700000	1217200000	1285600000	916370000	1088800000	1.8149e+09	1432400000	1093800000	1.7322e+09	1.0563e+09
A0A0R0EGJ9;C6T8D2;I1M021	0	33812000	0	94588000	0	0	33274000	13576000	37669000	14720000
A0A0R0EGZ2	0	0	0	0	17761000	34181000	19494000	0	0	0
A0A0R0EHI9;C6SXJ7	0	126860000	0	0	95653000	113220000	4807600	162540000	123530000	0
I1N6I4;A0A0R0EHQ4;A0A0R0EHR6	1236800000	1142000000	1138100000	1174000000	1.0069e+09	1124100000	973150000	1200700000	1.0037e+09	956860000
A0A0R0EJ07;A0A0R0EVI7;A0A0R0EJU2;A0A0R0EV06	29650000	29499000	180840000	10997000	55536000	359800000	176920000	196040000	162240000	204000000
A0A0R0EJA3;I1NF03	2438500000	2504500000	2.1128e+09	2653100000	2280200000	3.2497e+09	3.1634e+09	3.0018e+09	3.5175e+09	3.4699e+09
A0A0R0EJN3	0	0	0	0	0	0	0	0	0	0
K7MG68;K7L0P3;A0A0R0EL27;A0A0R0EJN7;A0A0R0LDN9	14599000	0	0	10667000	28312000	0	0	6703000	0	0
A0A0R0EK54;F8SMC3	109180000	123800000	226920000	123490000	107520000	665330000	528330000	688960000	690660000	700040000
C6TED0;A0A0R0EK65;I1LAW6;A0A0R0E916	170640000	171490000	157230000	61340000	133090000	186430000	90923000	170780000	204900000	116180000
A0A0R0HZK7;I1LEN7;A0A0R0EKG7	0	0	0	0	80172000	0	10734000	84969000	0	0
C6TL66;A0A0R0EL35;I1N8I2;I1K1W8;I1JK31;A0A0R0EWR2;I1N782;I1N780	13728000	69087000	15304000	0	3602900	37889000	21831000	38400000	32774000	14546000
A0A0R0ELE0;P17817;K7KEQ2	0	6080200	0	7775700	76190000	15220000	7506700	0	0	42632000
A0A0R0ELP2;A0A0R0KD58	51806000	70952000	98991000	57013000	79370000	88954000	72440000	94166000	59757000	47371000
C6TBT9;A0A0R0KKK6;A0A0R0EM30	0	10484000	20220000	0	27694000	31628000	166780000	43289000	0	16773000
A0A0R0EM71;A0A0R0EAU1;K7N2X7	41674000	27204000	72634000	13838000	0	65314000	75211000	0	0	0
A0A0R0KI11;A0A0R0EMD7	0	0	0	0	0	21742000	8331400	21470000	22427000	23470000
A0A0R0ENA8;A0A0R0EYH8;I1N930;I1JNF0	0	0	0	0	0	0	0	0	0	0
A0A0R0EXQ0;A0A0R0ENR6;K7MYR4;I1JP73	0	0	0	0	0	0	0	0	0	0
Q43463;C6T714;A0A0R4J4C5;A0A0R0ENT1;I1LDB3;C6TMF1;C6SW30	113260000	216560000	103470000	155420000	74543000	211640000	165710000	138670000	201050000	400750000
A0A0R0ENW6	750130000	750280000	740480000	599050000	596210000	156500000	37391000	86217000	106900000	55617000
A0A0R0EPA1;A0A0R0EP44	732450000	629280000	818880000	772470000	809360000	781490000	702160000	554440000	704710000	741510000
C6SVP0;A0A0R0EPQ6;I1NIT7;A0A0R0ERI6;I1NIT8	257210000	216070000	234160000	196580000	276950000	481340000	302720000	139160000	169780000	376280000
A0A0R0EPU6;K7N507;I1LBQ2;I1NIN5	0	0	4515200	0	0	0	0	0	0	0
C6TLE9;A0A0R0EPX0;C6SYK7	0	0	0	0	4663100	18229000	22646000	8736500	8025900	0
A0A0R0EQ02;K7N525;K7LJS8	3919100	7324300	0	0	0	0	0	0	0	0
A0A0R0EQB5;A0A0R0HTJ4;I1NIZ2;I1LBC5	6459600	0	0	0	0	39946000	43406000	38070000	10519000	27254000
I1NI91;A0A0R0EQE5;K7LK48;A0A0R0KKL6;A0A0R0KK81;I1L7H1;I1JB59;K7KFG8;A0A0R0KK28	0	0	0	0	0	0	60629000	0	176760000	0
A0A0R0EQG6;K7LK37	0	0	0	0	0	0	0	0	0	0
P28759;A0A0R0EQT1;C6TLJ0	2.0166e+09	2364600000	2288300000	2.087e+09	2793600000	1.0477e+09	1.0511e+09	1.5735e+09	1.0075e+09	876720000
A0A0R0ERR0;I1LBA2;I1NJ15;C6TAN1;I1JRA0	751840000	791620000	828770000	808860000	959980000	1221600000	1.0598e+09	1.054e+09	1216100000	1.5238e+09
E3W9C1;A0A0R0ERR6	27608000	22232000	38039000	44258000	27266000	60954000	73721000	48990000	53551000	89129000
I1NBI6;I1JQX4;A0A0R0ERZ1;C6TAH6;I1JQX5;A0A0R0EZX1	233770000	246210000	206780000	190180000	147620000	381110000	247810000	163720000	316700000	135320000
A0A0R0ESU5;I1NCA3;C6T7Q7	23008000	12735000	10399000	13481000	20164000	111490000	46430000	45795000	55407000	93522000
A0A0R0ESZ8	656350000	473250000	609830000	677500000	547430000	1141100000	375990000	988130000	1129500000	971680000
C6TC98;A0A0R0ESZ9;Q39856;O49857;A0A0R0F3F2	778130000	822790000	831050000	924710000	940870000	1.4703e+09	2.0654e+09	2229300000	1.8251e+09	1.9239e+09
C6SYQ9;A0A0R0ETG1	0	9852700	0	17417000	0	82035000	100340000	16571000	29807000	72844000
A0A0R0ETL8;I1LN13;A0A0R0JVZ4;A0A0R4J3S5;I1JFU9;A0A0R0HM79;I1LN14;K7LD23;K7K8W7;Q84W89;Q9M2F9	0	34685000	0	0	0	71536000	66235000	57181000	80781000	0
A0A0R0EV02	0	153180000	0	0	0	0	0	0	0	0
Q6RUF7;D0RCI1;D0RCI0;A0A0R0EVL3;C0MP14;C0MP13;A0A0R0LE59;K7K2X8;I1J6X7;I1JLN5	0	7528800	0	0	0	0	0	0	0	0
A0A0R0EVZ6;I1N7Q4;A0A0R4J5Y3;I1MLJ4;I1MLJ3	0	0	0	0	52155000	12354000	0	9155900	0	13015000
A0A0R0EW30;I1LLZ2	172210000	152530000	91182000	394510000	215760000	536770000	398820000	341650000	314180000	534590000
P0CG89;B9MST3;A0A0R0EX12;A0A0R0EXQ1;I1L934	95868000	90837000	146310000	81555000	136970000	325000000	168050000	276410000	309400000	386310000
I1N9M6;C6T5S9;C6TGQ4;I1N9M5;I1N9M4;A0A0R0EX78;I1N9M3;K7KFC0	0	0	0	0	0	86959000	107460000	106790000	54138000	96460000
I1N9N6;A0A0R0EX89;I1JP07;I1JP08;I1JP06	28404000	15653000	100150000	28486000	70024000	20027000	0	57961000	0	0
C6TG22;A0A0R0EXE0;C6TEA9;C6TNN1;K7MJ94;K7L409;C6THE4	0	0	0	0	0	0	29141000	26024000	31090000	65339000
A0A0R4J4W3;A0A0R4J439;A0A0R4J302;A0A0R0EXW6	517350000	833530000	768580000	436020000	651280000	977620000	1448700000	1248500000	1168700000	1246200000
I1NAH7;A0A0R0EXX1;K7KFW9;A0A0R0KLR3;I1JPV5;A0A0R0KSL9	0	0	0	0	25213000	36535000	36029000	0	128920000	91585000
A0A0R0EY92;C6THW7;K7MQS5	67804000	69330000	107390000	120970000	123440000	597740000	480290000	418440000	406160000	520210000
C6T0K5;K7MRE5;K7MRE4;I1KXW8;I1M713;I1JJ04;C6TD25;A0A0R0EZ62	4959600	15326000	7413400	10561000	11580000	0	0	0	0	0
P11828;A0A0R0EZ76	0	0	0	0	0	16100000000	12587000000	14242000000	14569000000	13434000000
I1KCQ0;I1JBP0;A0A0R0EZF0;I1KXR3;C6SYH9;C6SWF0;C6SVL7	0	29746000	0	19443000	0	80792000	101640000	103030000	149440000	127890000
A0A0R0EZM4;I1NBM1;I1JR09;I1JQY5;I1NBJ8;K7LZ56;K7LZ54;A0A0R0GWV8;A0A0R0ERD8;I1JQY4;I1NBJ7	18026000	26176000	15557000	37677000	13393000	39018000	32925000	31045000	19621000	17452000
A0A0R0F137	0	168130000	162930000	149620000	224790000	400460000	0	243380000	346250000	0
Q8RVH5;A0A0R0F1F3	107840000000	115550000000	111660000000	112300000000	96429000000	37728000000	30120000000	31195000000	35673000000	33848000000
A0A0R0F259	1.551e+09	1.8972e+09	1.0477e+09	2.0145e+09	907470000	3.0155e+09	3.6141e+09	2860200000	4.0837e+09	3.431e+09
C6TGF0;A0A0R0F290	15864000	0	0	0	0	0	0	6226200	0	0
C6SVZ3;A0A0R0F2E8	804410000	807340000	1.9086e+09	1.7893e+09	790980000	1362800000	1182800000	972560000	1266500000	991090000
A0A0R0F2K3;K7MTU2;K7MTU1	0	77868000	36250000	33809000	21201000	33857000	0	0	94314000	106620000
C6TCC6;A0A0R0F394	88766000	0	0	68123000	0	199340000	157110000	194770000	0	121130000
A0A0R0F3E0	5559800	0	5859500	12185000	0	0	0	0	0	0
I1KHI7;I1JS74;A0A0R0F3P0	2598700	8115900	0	6464100	5533200	9649800	12841000	15840000	20523000	10263000
C6SVS9;A0A0R0F3S5;I1MZ14;I1LMS5	138300000	176330000	148140000	94936000	77050000	96498000	92815000	67245000	159620000	186490000
K7MUF4;A0A0R0F492	0	0	0	0	0	0	0	0	0	0
A0A0R0ISH4;I1N6L1;I1LWY9;C6TGB4;I1KWP1;A0A0R0F4W4	0	0	0	0	0	0	0	20324000	0	21667000
A0A0R0F5Q2;C6TA81	174920000	168810000	222000000	129780000	131160000	392190000	395220000	672540000	746730000	784930000
A0A0R0F6X9;C6TIZ7;I1KN85	0	0	0	0	7335500	51404000	14949000	36308000	58227000	14438000
C6SVR5;Q9SWB6;A0A0R0F7D3	25695000000	26383000000	26058000000	24806000000	27421000000	38747000000	32323000000	33059000000	37521000000	32579000000
A0A0R0IW65;A0A0R0F8K2;I1N056;I1KYS6	0	0	0	0	0	0	0	0	0	0
A0A0R0F8W6	3.6013e+09	4453100000	3.9282e+09	3.8787e+09	4775100000	3.5812e+09	2913200000	3.5079e+09	3.3033e+09	3.6047e+09
I1MSU1;A0A0R0F8Z5;C6T8U9	1144700000	1111700000	1388700000	1.046e+09	2.016e+09	3.2222e+09	3.0477e+09	4465700000	2823100000	2.9221e+09
A0A0R0F940;K7MBS0;I1MH11;K7MBR9	0	0	0	0	0	0	0	0	0	0
I1KY75;C6TE15;A0A0R0FAC8;A0A0R0FA73;I1M6S4;I1JJ91;I1M6S0;C6TEM0;C6TDT0;I1M6R8;I1JJ92;I1JJ90;C6TLL9	0	0	19291000	0	0	0	0	39381000	22803000	40566000
I1MTR0;A0A0R0FAJ6;A0A0R0FAY2	49761000	45089000	183720000	49444000	120900000	225970000	228110000	237750000	295240000	120950000
A0A0R0FB49	99782000	130540000	125870000	0	103560000	234790000	179050000	186430000	188490000	237720000
I1N1X0;A0A0R0FB78	0	0	0	0	0	82735000	127260000	59775000	0	37790000
I1N2Z5;A0A0R0FBK4	7.7691e+09	10755000000	10710000000	10689000000	7.6202e+09	9998000000	9389700000	8.5257e+09	9812100000	8.2556e+09
A0A0R0FBT0;A0A0R0JQV7;K7KMV0	174160000	318950000	370190000	338950000	216150000	655560000	536810000	562550000	744890000	653380000
I1K0D3;I1K0D2;A0A0R0FC11	0	0	0	0	0	0	0	0	0	0
A0A0R0FCD2;O23963;P46280;K7KMT9	221210000	307860000	224320000	230190000	254370000	368590000	343730000	348360000	318470000	302050000
Q1W376;A0A0R0FD94;C6SZ36	129630000	40808000	149930000	184180000	144550000	259910000	297980000	134450000	128560000	289320000
A0A0R0FDT6;C6TNP5	186360000	140800000	172990000	168660000	83791000	452000000	352740000	294090000	397640000	340090000
C6T2H9;A0A0R0FDV1	66232000	55491000	66704000	76861000	61675000	35595000	92703000	0	158210000	155780000
A0A0R0FE22	0	0	0	0	120810000	114760000	0	0	102600000	0
I1K245;A0A0R0JZV6;A0A0R0FE88;I1K243;I1MVV5	0	6019300	13471000	0	5388100	18991000	12340000	14608000	0	4071900
K7MVE5;A0A0R0FEM3;K7MVE6	65994000	100330000	78245000	35029000	72274000	169360000	0	121740000	111340000	37530000
A0A0R4J426;A0A0R0FEN3	0	0	2384400	0	0	9848200	0	4256900	15340000	5642900
P25698;C6EVF9;A0A0R0FER5	0	0	0	0	0	0	0	0	0	0
A0A0R0ICT2;A0A0R0FEV7;K7MUM8	0	0	0	0	0	0	954410	8652600	4987100	5955000
K7MUB5;C6TN79;A0A0R0FF17	0	0	0	0	0	23810000	23028000	9426300	11453000	0
A0A0R0IPN1;I1JDU0;A0A0R0FFH5;A0A0R0IV94;K7L7R7;A0A0R0IXV4;I1N508;I1JDT9	0	0	0	3989100	0	328410000	0	13695000	0	9021300
Q94IA2;I1MR37;A0A0R0FFL6	68760000	139710000	99946000	193630000	57094000	683340000	859830000	662710000	686770000	258600000
A0A0R0FG80	12005000	6707200	0	71293000	4814300	207920000	149060000	216910000	155190000	165860000
K7MV74;A0A0R0FGW1;K7MV73;I1N6M9	0	192010000	0	0	0	0	0	159220000	188820000	188010000
A0A0R0FH00	0	0	0	0	0	0	0	0	0	0
A0A0R0FHN7;C6SVU2;C6SY10	135060000	185430000	180240000	180030000	181960000	487300000	370750000	294000000	316870000	333930000
C6SXX4;A0A0R0FJ21;I1MJT7;K7LVB3;Q43462;I1MJT8;K7LVB2;I1MJT9	368550000	307770000	410170000	379340000	395370000	574310000	408550000	531110000	600070000	403990000
A0A0R0FJ86;I1MRT2;I1KMP4;C6T851	4274100	0	0	0	0	30584000	0	0	43347000	0
K7LZ41;A0A0R0FJF5;P13708;K7MJY8;A0A0R0GW94	61002000	72431000	62934000	133310000	97485000	0	1.9775e+09	0	40290000	55001000
A0A0R0FLE5;A0A0R0JRR7;I1MV54;C6TJP0;C6T574;I1MV53;A0A0R0K2F0	116730000	0	103220000	87729000	91575000	154700000	150910000	108020000	95345000	141820000
A0A0R0FLG5;I1JZU5;I1MTN1	0	0	0	0	0	0	0	0	0	0
A0A0R0FLG8;A0A0R0FLH6	816450000	985680000	1.9282e+09	1251200000	1218800000	4.0628e+09	2715200000	2.9718e+09	2.9902e+09	3.1432e+09
A0A0R0FLS7;A0A0R0FX86;I1MLC3;C6SZZ1;I1N7Y5;I1N7Y4;I1N7Y3;C6SZ88	208870000	741710000	315410000	360590000	400720000	1178500000	622600000	409220000	978820000	215310000
A0A0R0FM59;I1MLP0	0	0	0	0	0	0	17058000	0	0	7758100
A0A0R0FND9;I1MUN1;C6TBP8;I1MUN0;A0A0R4J391;C6SY23;I1MUN2;C6TKB1	631270000	570310000	500960000	542650000	570710000	1.011e+09	952380000	1.0462e+09	1203800000	1.0189e+09
I1MUP6;I1K0A8;A0A0R0FNH1;C6T9G6;I1JXJ6;I1KC37	0	0	0	0	10345000	0	0	0	0	0
A0A0R0FNT7;Q5F2M8;I1MV76	90988000	126440000	68271000	60657000	58398000	76240000	84704000	80555000	157440000	176170000
Q42794;C6TNL0;A0A0R0FQN0;Q41199	1128100000	850200000	706950000	853530000	896750000	1404200000	1328200000	1.5468e+09	1.6731e+09	1296600000
A0A0R0FR50;I1MNU8;I1JD62;I1JD61;C6T2J3;C6SW38;I1JD60;I1MNU7	0	0	0	0	0	0	0	12523000	16515000	0
A0A0R0IE75;K7LDR7;A0A0R0I842;K7LDR6;A0A0R0G1Q6;A0A0R0I851;K7MI50;K7MI49;A0A0R0IEU9;A0A0R0FSH5;A0A0R0G0X1;K7MI46;A0A0R0FS66	27213000	0	22529000	0	0	0	56832000	83064000	53721000	64003000
A0A0R0FSB9	830640000	773300000	843360000	668270000	964700000	1.8722e+09	1.6015e+09	1.6829e+09	1.9093e+09	1.5116e+09
C6TJE8;I1KHJ6;A0A0R0FSS2	31004000	0	0	0	0	0	66692000	59416000	44289000	46062000
P29756;A0A0R0FSY1;O48560;A0A0R0GNE3;C6TJJ3	347850000	379010000	298030000	381070000	389100000	706750000	583990000	778180000	680930000	471720000
A0A0R0FT50;A0A0R0IIA2;A0A0R0IF69;Q39811;I1L3R4;C6TLN0	25922000	37301000	21929000	41875000	0	29070000	29654000	32358000	20684000	7424500
A0A0R0FU79;I1M5R9;I1M5R8;C6T923	0	0	0	0	0	0	0	0	0	0
I1MCE0;I1MCD9;A0A0R0FUI8;C6SZW8;I1MCD8;C6SW75;A0A0R0FUC5	0	0	0	0	0	0	0	0	0	0
Q8W198;A0A0R0FUL1;O80412;A0A0R0FLJ8;C6TH75;I1MNN5;I1KP36;I1K6S1	64863000	34769000	20049000	53292000	37693000	50282000	43042000	64359000	81804000	50996000
I1M585;A0A0R0FV11;I1MD36;C6TMM1	0	0	0	0	0	0	0	0	0	0
A0A0R0FV32	0	0	0	0	0	0	0	0	0	0
K7MFV3;A0A0R0FVS8;A0A0R0FVH5;I1MM40;I1MM39;B0M1A0	0	205300000	0	0	0	0	0	0	13296000	0
A0A0R0FVI5;A0A0R0J0P8;I1MKN3;I1KHZ6;I1KHZ4;C6TL04;K7MEX9;I1KHZ5	3.4757e+09	3.2581e+09	3.9269e+09	3.6674e+09	3.8539e+09	6.5384e+09	4597700000	4698400000	6.1917e+09	4.1079e+09
A0A0R0FVX7	0	0	0	0	23334000	59376000	12853000	101050000	52911000	58906000
K7M1X9;C6T190;C6SVD3;A0A0R0FWT8	288910000	428660000	283020000	391790000	178470000	764180000	673940000	675210000	308660000	655870000
I1MDY1;A0A0R0FXE6	0	0	0	0	0	0	0	0	0	71753000
C6TKC9;A0A0R0FXY0	257600000	274240000	535900000	214270000	460010000	482770000	894100000	111210000	887090000	595140000
A0A0R0FYE3;K7MFW9;A0A0R0KNZ0;I1JMB0;A0A0R0KP53	31845000	0	37189000	28871000	26192000	31754000	69428000	101020000	0	61401000
C6SZX2;C6SV94;A0A0R0FZ23;A0A0R0KP31;A0A0R0KW03;I1M1E3;A0A0R0KP25	1.6473e+09	1.558e+09	1.5042e+09	1.6493e+09	1404800000	2357600000	2240200000	2.0244e+09	2521700000	2323900000
P29531;A0A0R0FZF4	30779000000	35973000000	34418000000	31656000000	32588000000	62872000000	44744000000	50875000000	54452000000	44233000000
A0A0R0FZI9;K7MID0	3.7447e+09	4.1068e+09	4388600000	3.5363e+09	3.8489e+09	10619000000	7.8482e+09	9776300000	9074800000	9408900000
K7MGS9;A0A0R0G040;I1MMX7;I1JCA6;K7MGT1;K7MGT0;I1LIA0;I1LI99;I1J8D4	20619000	0	10164000	49438000	0	38530000	69648000	65534000	85266000	39043000
A0A0R0G058;I1L1I7;C6TEL3;I1L1I8	0	0	0	0	0	27419000	54429000	0	0	0
A0A0R0G0K3	0	0	0	0	20192000	39094000	84066000	41158000	93630000	92556000
A0A0R0IEM2;A0A0R0I8P3;A0A0R0IIM3;I1MQ49;I1L3G2;A0A0R0G0T0;A0A0R0I8N3;A0A0R0IHP7;I1LDW8;A0A0R0EBJ8	0	0	0	0	26364000	19408000	0	21514000	0	23876000
I1JDD3;A0A0R0KU29;C6TED2;K7MHQ7;I1JDD2;K7LKV6;I1NH38;A0A0R0HXC9;A0A0R0G0X8	0	0	0	0	0	0	0	0	0	47547000
I1MGR4;I1L117;A0A0R0G189;I1MRG9;I1MRG8;I1KN10	208640000	82817000	212830000	61400000	104560000	116170000	280680000	108800000	67209000	82464000
I1MGG5;A0A0R0G1E5;A0A0R0GAF0;C6SWV4	2.9592e+09	2884700000	2436600000	2345100000	2760200000	3.7295e+09	3.9197e+09	3.4205e+09	4.1254e+09	4.1092e+09
A0A0R0G342;C6TAZ8;C6TB87	0	0	27408000	0	0	93656000	0	0	0	0
I1KVL0;C6SW79;C6T064;C6SVV7;A0A0R0G3G4;K7L817;I1KGU0;I1KVK9	744440000	998120000	865220000	572310000	843330000	2263700000	1093700000	1317000000	1.8698e+09	1444600000
A0A0R0G3Y5;A0A0R0G3R6;K7MIA6;K7MIF4;K7MIF0;A0A0R0FSF5;A0A0R0G3W0	1.6929e+09	339130000	442850000	552620000	341710000	957720000	823160000	900270000	967880000	717370000
A0A0R0G3Y8;C6SZE4;I1ME62	27586000	14032000	0	279690000	15538000	588360000	171930000	254920000	171100000	105760000
C6TGN6;A0A0R0G3Z6;A0A0R0G6Y4	584060000	638290000	760920000	924470000	793060000	657770000	834260000	794100000	968650000	847580000
A0A0R0G477	0	0	0	0	0	294130000	0	190440000	107650000	209710000
A0A0R0G538;I1ME83;I1M2E2;C6TEY7	320700000	365770000	535320000	542590000	443680000	574210000	673470000	709730000	163000000	825560000
B3TDK8;Q43446;A0A0R0G554;I1MD20;B3TDK9;Q42780;Q43438;P38417;B3TDK7	0	0	0	0	0	0	0	0	0	0
A0A0R0G5K6;I1M239;C6SW40;I1M238;I1M236	49119000	61263000	0	0	53978000	99589000	79312000	75708000	79119000	69533000
A0A0R0G601;I1MIW3	24646000	25574000	10359000	17453000	0	68583000	96298000	47784000	0	55286000
A0A0R0G6T3;C6TKJ5;C6T6J1	246280000	205670000	153000000	230740000	183830000	274240000	490920000	318270000	267010000	336550000
K7MB53;A0A0R0G721;I1L0H7;I1KRB3;I1K2X4	0	0	0	0	0	14098000	7967200	2939000	0	8424300
A0A0R0G766;C6T2J4	0	0	0	0	0	0	0	26818000	0	0
I1M654;P35055;A0A0R0G797	11590000	0	0	0	0	0	0	0	0	13281000
A0A0R4J2T3;A0A0R0GGZ9;A0A0R0G8J2;K7M4F5	2769200000	2699400000	5026400	3.0785e+09	2.9493e+09	109610000	64306000	66950000	73803000	70705000
A0A0R0G8Z9	0	0	0	4857900	0	0	0	0	32608000	0
A0A0R0G928;A0A0R0GKM7;A0A0R0G924	418850000	242420000	286100000	353230000	451880000	599050000	635610000	891440000	999890000	1116100000
A0A0R0G9R0;K7MBG3;A0A0R0G1M8;K7MBG4;A0A0R0G163	4.1959e+09	5192100000	4504700000	4615100000	4.2576e+09	7.0146e+09	5.9488e+09	6.762e+09	6.0975e+09	6.1661e+09
A0A0R0GA14	1.5395e+09	1279400000	1175900000	844640000	1415700000	757380000	636840000	554620000	559490000	662640000
A0A0R0GIN2;A0A0R0GAK0;I1M7W9;A0A0R0L1G2;A0A0R0L896;A0A0R0LB64;C6TEZ8;I1JI64	466810000	895000000	767600000	679780000	929210000	1176200000	1.0477e+09	921010000	876160000	1.0072e+09
I1L0W9;A0A0R0GAV8	0	0	0	0	0	0	0	0	0	0
A0A0R0GBB6;I1L171	27650000	30148000	78629000	41861000	82072000	124870000	446350000	101710000	175810000	103580000
A0A0R0GBI4;A0A0R0H0C1;C6SVG5	11426000	13788000	16577000	22583000	19296000	18349000	0	15273000	18506000	19737000
A0A0R0GDC9;Q38JB2;I1JJ73;I1M6U4;C6T8H6	0	0	0	0	0	0	0	6304600	0	0
I1M669;A0A0R0GDY6;C6TCN9	306400000	256550000	0	222680000	118760000	650300000	271900000	261090000	367080000	604790000
A0A0R0GE22;C6T3M1	0	39651000	0	42738000	0	55843000	0	63761000	82264000	58727000
K7M828;A0A0R0GFI8	127010000	59012000	28015000	134520000	134940000	177140000	116760000	18451000	0	25272000
I1JHM8;A0A0R0GFK8;I1LLZ1;K7LR64	152930000	164830000	17119000	237640000	189930000	308550000	303300000	347960000	311490000	310420000
A0A0R0GFW6;I1MJC6	3.2771e+09	3.6365e+09	2665800000	3.0856e+09	3.3509e+09	7.4121e+09	7.4954e+09	5.9833e+09	6.4121e+09	6.3149e+09
A0A0R0GG96;K7MP05	55906000	30040000	84004000	98666000	28116000	208320000	170830000	166860000	124750000	177370000
A0A0R0GJF4;A0A0R0GGN1	13132000	0	22042000	19893000	0	0	0	0	0	0
I1JJQ4;A0A0R0GHB3	15623000	0	517350000	495770000	0	0	474980000	379900000	0	0
I1MJB3;A0A0R0GHQ9;C6TH99	61806000	53564000	19680000	44226000	0	65385000	63110000	39912000	19663000	59666000
K7L5C2;K7LXY3;A0A0R0GI97;A0A0R0INL8;A0A0R0IU07;I1MDY7;A0A0R4J3U8	0	0	0	0	0	0	0	0	0	0
A0A0R0GIG5;P26690;C6TI38;I1JJS4;A0A2Z5WQ86	0	8451600	0	0	0	218920000	160300000	159560000	191650000	175430000
C6TCG2;A0A0R0GIW7;I1LX68;K7M7D2;I1LX67	0	0	0	0	0	0	13469000	8973800	0	0
A0A0R0GSM8;I1LWS2;A0A0R0GJG2;A0A0R0LDG1	10964000	0	27583000	0	19703000	1886400	29613000	54654000	52593000	21794000
A0A0R0GJQ5;I1M7R2;I1JIE7	12725000	0	0	8631300	0	0	22567000	25999000	0	14118000
A0A0R0GKM0	169340000	143480000	158980000	88556000	121360000	379040000	415750000	431150000	309580000	210000000
A0A0R0GSF5;K7LWW2;I1MST4;A0A0R0GKQ6;K7LWW1;I1MST3	12381000	4011300	0	4702200	5184200	2812700	0	2833200	5028500	0
A0A0R0GKX8	0	0	0	0	0	83765000	163500000	103030000	100910000	40812000
A0A0R0GMQ7;I1MA65;I1MA63;C6SXW4;C6SV91;A0A0R0JFH3	0	25214000	17334000	28535000	52800000	0	0	0	0	50270000
A0A0R0GMV1;P04347	228110000000	231520000000	246610000000	221510000000	227930000000	102220000000	84399000000	83330000000	96793000000	84664000000
A0A0R0HPQ9;A0A0R0GNB5;K7LZQ2;I1L8X8	2275100	0	0	0	0	0	0	0	0	0
I1MAE3;A0A0R0GNY2	0	0	0	0	0	0	0	0	0	0
A0A0R0GP07;I1L974;A0A0R0GDT3;A0A0R0GDP1;A0A0R0HQ34	0	0	0	0	0	0	0	0	0	0
Q39837;A0A0R0GQS9;I1M0P6;Q7XZC3;Q9ZQX0;G3FGW8;G3FGW7	0	0	0	0	0	17443000000	17200000000	18488000000	18531000000	16771000000
A0A0R0GRC9	31110000	40397000	16352000	38612000	44455000	143690000	187190000	92694000	190190000	168590000
A0A0R0GRJ6;K7N1N5;I1NE39	0	0	98725000	91774000	90212000	109170000	149450000	74799000	97899000	27565000
I1J9L7;C6SZB9;A0A0R0GRR3	0	0	0	0	0	0	0	0	0	0
I1LX79;I1LX78;A0A0R0GRY4	0	174920000	0	0	0	7662500	0	0	0	3776500
A0A0R0GSM7	1298400000	1078700000	80922000	41314000	1287800000	1.589e+09	1160000000	1.0646e+09	370700000	1221300000
I1ME21;A0A0R0GTU4;A0A0R0GTY7;I1M2L3;A0A0R0H448	25854000	255750000	21376000	88311000	34557000	205410000	130570000	73435000	207350000	141650000
A0A0R0GUI6	2.9346e+09	3.9891e+09	3.0873e+09	1.6604e+09	3.1897e+09	5702500000	6.6136e+09	6.2846e+09	5260500000	5393000000
A0A368UK41;A0A0R0GVF8;A0A0R0GW17;K7LWD0	0	0	0	0	0	7292600	0	0	15301000	0
A0A0R0GVW3;P19594;C6SYA7	325140000000	314010000000	307300000000	259320000000	304430000000	370890000000	298780000000	320530000000	333270000000	301080000000
C6T1D2;I1M036;I1KLS1;A0A0R0GWU7	30816000	0	23524000	17730000	0	0	0	0	0	0
I1LTQ1;A0A0R0GX16;A0A0R0EFU3	25325000	0	0	0	21156000	0	0	0	0	0
I1M3Z4;A0A0R0GX77	0	0	25758000	22527000	0	81141000	72411000	0	0	69248000
A0A0R0GXL3;I1LTG9	994170000	932270000	952040000	787100000	690560000	1263500000	995340000	1.0219e+09	909060000	1113100000
A0A0R0GYC5;K7MKF1	0	0	0	0	0	0	0	0	0	0
A0A0R0GYH7;Q9MAZ9;I1M5A9;I1KG99	27563000	33139000	34619000	34109000	37574000	44374000	0	35592000	37932000	35427000
A0A0R0GZ36	1273400000	1432400000	1.5386e+09	1.4894e+09	1.636e+09	2466700000	2201300000	2218900000	2349200000	2219200000
A0A0R0GZF0;A0A0R0GR76;C6THM9	0	0	0	0	0	0	71254000	0	27055000	0
A0A0R0GZY8;I1LP66;I1LJ28	1168100000	1110200000	1316800000	1134600000	1175700000	1.5685e+09	1.578e+09	1.6115e+09	1.699e+09	1.593e+09
A0A0R0H092;K7LSI5;K7LSH9	61589000	87806000	106030000	154600000	133630000	375300000	249800000	214780000	222200000	389820000
Q39818;A0A0R4J4G9;A0A0R0H093	0	0	0	0	0	0	0	0	0	0
A0A0R0H1B4;A0A0R0HAU0;I1LPN7;A0A0R0HE23;I1LPP5;I1LPP1;A0A0R0HA46;A0A0R0H7G6;I1LPP4;A0A0R0H1C8;I1LPP3;I1LPP2;I1LPP8;I1LPN8;I1LPN9;I1LPQ5;I1LPP7;A0A0R0H0S7;I1LPQ3;I1LPQ1;A0A0R0H0T1;A0A0R0H0K3;I1LPQ4;A0A0R0HA70;A0A0R0H0X7;A0A0R0H9C1;A0A0R0HF66	614620000	484180000	519750000	752510000	692140000	0	717090000	674370000	643540000	699280000
A0A1W7GJW2;C6T0Q0;A0A0R0H141;C6SX83;A0A0R4J4H3;C6SYT3	975470000	983790000	1.0151e+09	993020000	1.0021e+09	1.6848e+09	1.7479e+09	1.4927e+09	1.6225e+09	1454200000
A0A0R0H152;C6TGS9;K7LPB1;I1LQ65;I1LQ64;I1LJH2	0	6810200	0	4351400	11866000	0	28258000	0	21062000	22871000
A0A0R0H183;I1LPY8;I1LJ90	0	0	0	0	0	0	0	0	0	0
A0A0R0H1W3;I1LJU3;A0A0R0HGV8;K7LPJ3	97450000	80621000	85836000	66136000	69228000	185840000	151050000	138240000	161510000	149800000
C6SWA8;A0A0R0H271;C6T0S7;A0A0R0H8Q8	291410000	508120000	380820000	313090000	225700000	717490000	652220000	647390000	467660000	550570000
A0A0R0H289;C6ZJY9	49243000	34773000	48061000	67667000	0	62968000	166350000	105450000	86463000	74799000
A0A0R0H296;I1LZ10;I1LZ09;I1L8S1;C6TDD7;C6SZC2;I1JPJ4;I1NA60;C6SXT4	272430000	72433000	209330000	121640000	23636000	693930000	583920000	310110000	641810000	519810000
A0A0R0HGT4;A0A0R0H2I8;I1LQN3;A0A368UHG3;K7LPM5;I1LJZ1;I1LJZ4;K7LTA8;A0A0R0G3R3;A0A0R0FVR5;A0A0R0G2S0	17482000	14546000	11438000	0	15002000	0	62879000	63969000	41643000	51536000
A0A0R0H2Q4	0	0	0	0	0	0	31758000	0	0	28992000
A0A0R0H2Z4;I1M2T0;I1M2S9	22511000000	22519000000	22145000000	21759000000	23201000000	18605000000	13986000000	13544000000	16957000000	14977000000
A0A0R0H360;A0A0R0HC39;I1LR30;K7LPS1;I1LK85;K7LPS2	0	16866000	1.4853e+09	0	19145000	1.778e+09	1.5987e+09	55693000	1.821e+09	1.6816e+09
A0A0R0H3C2;I1LRQ2;I1KFD2	0	0	0	0	0	28889000	0	19791000	0	0
A0A0R0H3C7;I1LRQ4;K7KYB2;K7KYB1;A0A0R0HAF7	54643000	57505000	18591000	12481000	85287000	67291000	79225000	122790000	47093000	80633000
Q9SWB4;A0A0R0H3L4	3.6861e+09	3.7251e+09	3.6575e+09	2825500000	4607300000	9375600000	8.2007e+09	9150200000	10234000000	7.1452e+09
A0A0R0H4Y1;I1KEH2;A0A0R0HHA4	19441000	0	0	19177000	7958700	19901000	0	16778000	0	0
A0A0R0H9Z8;A0A0R0H530;I1LTU5	0	0	0	0	0	199760000	196070000	219490000	0	244620000
A0A0R0H569;B3TDK4;D6PAW3;P08170;I1M597	348030000000	382040000000	387610000000	346140000000	416530000000	203690000000	176150000000	186270000000	211070000000	171090000000
K7LVG8;I1LTI0;Q2TFP3;C6TLJ6;C6TBC3;A0A0R0H6W8;I1M4K4;C6TI29	764260000	777940000	762340000	728380000	813170000	1177100000	1179400000	976340000	1416400000	1195800000
Q96453;A0A0R0H7R6;I1M3M0	2340200000	2.9153e+09	2632200000	3.0035e+09	3.1103e+09	5806900000	4774900000	3.8712e+09	3.2346e+09	4552500000
P51061;A0A0R0H967;Q8H929;Q8H928;O22117	44146000	86892000	116590000	89972000	148260000	175500000	390540000	175120000	235490000	564940000
A0A0R0H9D3;I1LJ19;I1LJ18	0	0	0	0	0	0	0	0	0	0
A0A0R0H9T5	16985000000	20152000000	18261000000	17531000000	25608000000	21418000000	19847000000	15932000000	18449000000	16360000000
A0A0R0HA20;I1LP44;I1LP45;I1LP46;C6T0Y5	2837400000	3.0777e+09	2.9237e+09	3.1131e+09	3.077e+09	6.5677e+09	5.9381e+09	5166200000	6.3697e+09	6.9051e+09
A0A0R0HAM0	589380000	740730000	720780000	398200000	420150000	3.2691e+09	3.3852e+09	595710000	841080000	902810000
A0A0R0HAY2	0	0	0	0	0	0	0	0	0	0
A0A0R0HAZ7;A0A0R0HL34;C6T617;I1LPH2;I1LIQ7;C6T5F7	0	0	0	0	0	0	0	0	0	0
A0A0R0HB25;K7LMK6;I1JAD1	0	8329400	0	0	0	0	20325000	42333000	29256000	0
I1MCI6;C6T4K6;I1M5R0;A0A0R0HCA5;I1MCI7;C6T685	7332300	0	0	0	8994600	18742000	0	0	0	0
A0A0R0HCG7	35973000	119180000	39121000	56184000	76814000	100010000	137490000	62164000	85883000	91600000
C6TAT0;A0A0R0HCJ7;I1LRY4;I1LRY5;I1LRY3;I1KF52;C6TF49	0	0	0	0	0	0	0	0	0	0
A0A0R0HCK9;I1LH06	0	0	0	0	0	0	0	0	0	0
B1Q2X5;A0A0R0HDA3	242080000	264780000	149220000	137160000	132720000	180470000	174840000	125550000	125300000	138940000
A0A368UI25;A0A0R0HDH7;I1LS25;I1LS24	0	0	0	0	0	0	0	0	0	9558300
A0A0R0HDU0;I1MMY0;I1LI93;I1JCB1	216900000	82184000	173770000	230620000	143060000	636680000	308670000	403360000	562730000	335770000
A0A0R0HDX9;I1M5X1;I1LI32;C6TGV1;A0A0R0HE89;C6TKN3;A0A0R4J5B5;I1MCD0	29403000	44428000	33343000	65427000	41716000	90902000	95966000	103490000	107380000	126360000
A0A0R0HE22;I1LSH8;I1KEL5	0	7138700	0	0	0	0	0	17772000	38226000	21205000
I1LIN0;A0A0R0HEI5;A0A0R0HCZ0;A0A0R0H0I8;I1LPE4	74469000	93919000	14638000	12290000	19070000	43790000	106770000	93425000	30442000	111000000
A0A0R0HEL8;Q8W171	4733200000	4914300000	4950700000	4793100000	4791700000	7.1685e+09	5.9091e+09	5.9886e+09	6.2672e+09	6.3372e+09
C6T571;A0A0R4J661;C6SWE9;C6T1C4;A0A0R0KKD0;A0A0R0HPZ5;C6SWY5;I1LQT0;A0A0R0HEQ3;A0A0R0H449;A0A0R0H6V3;A0A0R0GW87	1443100000	1.8698e+09	2.0978e+09	2245500000	1.5485e+09	4.0297e+09	4.1823e+09	3.4661e+09	3.7751e+09	3.4661e+09
A0A0R0HF31;C6TM63	207970000	136200000	44356000	0	0	164410000	0	0	0	0
A0A0R0HF88	23116000	52022000	16240000	85429000	27422000	97314000	173350000	113100000	104330000	129570000
I1JVL6;I1KFQ7;C6SXI7;C6SX72;A0A0R0HFE2;I1MIK9;A0A0R0JNM6;A0A0R0H4Q2;A0A0R0JNS2;I1MIL0	1.8378e+09	2.0223e+09	1.6512e+09	1328800000	1.7682e+09	3.0729e+09	3.1169e+09	1.8079e+09	2589000000	2835100000
A0A0R0HFK5;O22107;I1LJ81;C6TGQ1;A0A0R4J4H6	0	0	0	0	0	87829000	0	4992800	6327000	28000000
A0A0R0HFS2;I1LV40	0	0	0	0	0	0	79814000	0	25627000	0
A0A0R0HH51	80269000	112300000	60269000	127840000	80359000	290590000	123790000	209390000	155170000	276700000
C6T5N1;A0A0R0HHB6	183360000	0	120650000	0	79708000	0	0	0	0	0
A0A0R0HHC1	767030000	279010000	365840000	480890000	590500000	433740000	324060000	338620000	399910000	236730000
A0A368UKZ0;A0A0R0L0D4;I1MZV7;A0A0R0HI47	0	0	0	0	8198900	0	6373500	316080000	10836000	0
I1LUY6;A0A0R0HIX3	0	0	0	0	0	9527500	0	0	0	0
I1LKZ4;A0A0R0HJA5;I1LKZ3;I1LKZ2;C6TFH5;A0A0R0H3D3;I1LR93	257230000	382810000	198400000	322240000	278850000	677460000	549120000	530000000	0	853510000
C6TB10;A0A0R0HJA9	23466000	17783000	24146000	0	13937000	49522000	26791000	18585000	28626000	23554000
K7MQ23;A0A0R0HJM6;I1LLY6	0	7252200	0	22473000	0	0	48455000	36616000	70105000	0
A0A0R0HJS2;I1LM14;K7LR89;K7LR88;A0A0R0HJQ9;K7MPZ2	0	0	0	0	0	0	0	0	0	0
C6TGX4;A0A0R0LIH0;G3E7M4;A0A0R0HLZ4	0	13084000	0	5210100	2645600	29752000	27458000	32470000	39447000	53908000
C6T533;A0A0R0HM17	129450000	120570000	0	148090000	82212000	310380000	345450000	299600000	306080000	196560000
C6TJ63;A0A0R0HMF0	28697000	0	0	0	0	16772000	32511000	0	0	0
A0A0R0KXC5;C6SV58;C6T5A1;I1J584;A0A0R0HMR0;C6SXM4;I1N5H2;A0A0R0I1I9;I1NBF7;Q9ZPJ2;I1K1H8;I1NBF8;I1J585;C6SXV3;I1L0L6;A0A0R0F1J0;I1K1H6;A0A8H6NRM3;A0A8H6J2X3;A0A8H6NY78	1.7256e+09	2229400000	2622500000	5093900000	2257300000	4941200000	4.1308e+09	2.9228e+09	3.3923e+09	3.1655e+09
A0A0R0HMU8;I1L7Q9;C6SXE8	0	0	58720000	56676000	0	82336000	101450000	127750000	40005000	17016000
A0A0R0IL25;A0A0R0HN38;C6TIC3;A0A0R0LK87;C6TMY2;A0A0R0IM08	0	0	0	0	0	0	0	0	0	0
A0A0R0HN41;C6SWW0;C6TFS4	0	42988000	53246000	0	0	0	0	0	0	0
A0A0R0HQ60;I1LK45;I1LK44;C6TJD5;I1LQS5	0	0	0	0	0	0	0	0	0	0
A0A0R0HQQ2;A0A0R4J2P7;C6TGM9;A0A0R4J495	1.8446e+09	1.6221e+09	1.7009e+09	1.588e+09	1.8771e+09	2.9278e+09	2749000000	2522300000	2717200000	2465700000
A0A0R0HQX5	0	575100000	431480000	467090000	420410000	177720000	0	0	103610000	0
A0A0R0HR30	237250000	357560000	208200000	217490000	170530000	601630000	264350000	436590000	622400000	534430000
K7N254;I1LAI0;C6TM44;C6T8S2;A0A0R0HSC1	9083500	25469000	13838000	26851000	0	42113000	0	0	27089000	25792000
A0A0R0HSJ1;I1NEJ6;A0A0R0E907	112410000	105980000	134810000	68959000	27619000	263840000	219890000	187870000	173320000	161470000
A0A0R0HSN1	0	0	0	28371000	0	0	23051000	0	0	31046000
A0A0R0HSV1	40163000	18371000	42050000	27907000	39117000	66411000	71938000	70095000	25611000	92026000
A0A0R0HT24;I1LAR9;I1LAR7	55849000	76261000	54821000	99193000	64851000	42212000	143300000	111380000	137720000	100800000
C6T0B0;A0A0R0HTQ0	189170000	149340000	217920000	145620000	59332000	621790000	427840000	517850000	700880000	763390000
A0A0R0HW06	3.7612e+09	3.3011e+09	3.4658e+09	3.2018e+09	3.6957e+09	3.2348e+09	2673400000	3.0386e+09	3.1976e+09	2908800000
I1LCM5;A0A0R0HW29;I1LCM6;K7N4G1	58449000	0	30822000	48381000	57309000	289300000	265600000	75384000	243500000	266280000
A0A0R0HW38;I1LKR1;I1LRH3	0	0	0	7269300	0	0	0	0	0	13249000
A0A0R0HW97;A0A0R0I3R5;A0A0R0I683;A0A0R0EDH2	24112000	14355000	25825000	18253000	30887000	90986000	42333000	34895000	53538000	43642000
A0A0R0HXF6;A0A0R0HXR3;A0A0R0I7V5	0	0	0	0	0	17477000	0	0	21694000	0
I1LMH7;C6THG4;A0A0R0HXT4	0	0	0	0	0	0	0	0	0	0
I1L7C1;A0A0R0HYJ0	245700000	0	0	0	0	0	0	0	0	0
A0A0R0HYM3	103240000000	84396000000	96666000000	88800000000	92297000000	72786000000	61233000000	59627000000	67615000000	64965000000
A0A0R0HZX1;Q9FQD7;I1L7W8;I1JFH4;C6T9P9	0	0	0	0	0	20052000	38819000	33300000	31260000	50361000
A0A0R0I0B9;C6SW15	1.0381e+09	1100400000	1264500000	1228100000	898390000	2513500000	1.8676e+09	1.8651e+09	2360600000	1.6723e+09
C6TC28;A0A0R0I3A2;A0A0R0I0E5	54922000	53676000	43479000	0	38093000	63109000	57551000	68871000	81623000	48532000
A0A0R0I0G8;I1JG84;Q944B5	0	0	0	0	27134000	0	62325000	0	0	93718000
A0A0R0I177;C6T9X5	3.55e+09	12455000000	3.5631e+09	19816000000	3.6656e+09	6.8389e+09	5458100000	4645400000	5534600000	5206500000
A0A0R0I1A5;C6TGZ5	29796000	121770000	51329000	54564000	54050000	54679000	124060000	83707000	115250000	94586000
A0A0R0I1U4;I1LBH7;A3RM05;I1LBH8	0	0	0	0	0	0	0	0	0	0
A0A0R0I1V0;I1KZY9;C6THZ4;A0A0R0I1W6;C6TGR8	3.5807e+09	3.412e+09	4.2433e+09	3.5273e+09	3.4401e+09	5.8366e+09	4433700000	4.2596e+09	4401800000	4772200000
A0A0R0I242;I1MFP1;I1L006;C6T8I1;I1L007	0	0	24850000	0	0	70612000	65211000	44255000	124370000	79181000
A0A0R0I2D9;I1NIB1	0	0	0	0	0	0	0	0	0	0
A0A0R0I2I0;A0A0R0L4L5;A0A0R0HZX6	0	0	0	0	0	0	0	0	0	8045900
A0A0R0I2M2	0	239260000	381900000	318890000	0	428430000	499290000	0	0	173870000
I1L0D9;O23961;A0A0R4J5A2;C6TB83;A0A0R0I2M6	0	21972000	0	17100000	0	0	0	0	0	0
I1LXP0;A0A0R0I373	42399000	30311000	22738000	35596000	27137000	98098000	100200000	88862000	259780000	85068000
A0A0R0I3G4;I1LCM3;C6T0S9	0	236930000	0	0	281070000	520450000	0	0	629210000	0
A0A0R0I4F6;C6T8W9	77008000000	74653000000	84396000000	76510000000	79307000000	174260000000	142520000000	157450000000	168220000000	149520000000
A0A0R0I4P8;I1LB48;I1NEZ7	0	0	0	0	0	0	0	0	0	0
I1LDV5;A0A0R0I5G1	163200000	110140000	160800000	116700000	202000000	27411000	147220000	495200000	201860000	113440000
A0A0R0I6U8;I1LEU9	31453000	0	0	0	0	0	0	3517900	0	0
A0A0R0I7A8;C6SXW6;I1LD42	53238000	70795000	62945000	61195000	40722000	244720000	155670000	224760000	217690000	244730000
K7N5G0;I1LFI8;A0A0R0I7M1;I1NJA6;C6TLW0;C6TE84;C6T6J3;I1LFI9	0	0	0	0	0	0	30709000	0	0	0
A0A0R0I7Q2	104200000	56382000	46157000	22975000	61817000	449900000	371650000	323160000	667570000	494960000
A0A0R0I854	0	0	0	0	0	45037000	26216000	15567000	23673000	57632000
C6TKP4;A0A0R4J5L2;A0A0R0I960	2596700000	2.9434e+09	2761800000	2726700000	2872700000	2359600000	3.0181e+09	2556900000	3.8231e+09	1351400000
I1MQJ9;A0A0R0I9D1	55932000	106330000	155950000	33485000	98105000	44305000	43570000	23963000	90417000	91490000
A0A0R0I9G1	6763100	15390000	12783000	0	0	21266000	20739000	16659000	0	0
A0A0R0I9M4;C6TLC9;C6T8A9;I1L417;C6THM2	1433200000	1169200000	2716400000	2572500000	2582800000	3.0038e+09	4534400000	4347900000	4.2025e+09	4.2936e+09
C6T799;A0A0R0IA81;I1L4F2	0	0	0	0	0	6077500	0	0	0	0
C6T072;C6SWE0;A0A0R0IAF2;I1L4K5	41096000000	34825000000	37229000000	35707000000	40895000000	34180000000	25998000000	26884000000	29020000000	25893000000
K7K185;A0A0R0IB53;I1L506;I1J4R0;C6T777;A0A0R0ILA7	106480000	0	0	0	0	0	0	7605200	0	0
A0A0R0IHZ3;A0A0R0IC55;K7LSA8;I1LNU8;K7LFJ3;I1LNU6	0	0	0	0	0	0	7070100	0	0	0
A0A0R0ICF2;K7LFP0	47926000	46510000	77116000	0	43315000	96116000	131370000	11950000	9287200	0
A0A0R0ICH7;I1N664;I1L5V5;K7MUT7;I1N665;I1LWL4	0	25158000	11522000	0	0	21164000	0	0	0	0
P01063;A0A0R0ID20;I1L3Q2;K7LE73;C6SX26	8.0382e+09	7.6741e+09	7.4888e+09	7.4527e+09	8.561e+09	7.2168e+09	5540500000	6.2841e+09	2908300000	5759300000
A0A0R0ID28;K7MUH8;A0A0R0ID22;A0A0R0IMY8;C6TBI2;A0A0R4J5Y0	382050000	119010000	316150000	155680000	321020000	451980000	492260000	542140000	621880000	165760000
I1L6D0;A0A0R0ID86	15602000	14410000	27441000	20921000	20781000	53807000	44990000	45970000	55502000	56861000
I1J418;I1NF26;K7LM18;K7LM16;C6TK28;C6TJ48;A0A0R0IEQ9;I1NF28;I1NF27;I1J419;A0A0R0EJY2	0	0	0	0	0	0	4031100	0	0	0
Q84P29;I1K557;P28583;A0A0R0IEW5	53916000	79033000	0	35368000	52943000	89874000	93006000	91453000	141540000	88019000
A0A0R0IF33	575940000	576300000	465820000	349720000	190240000	710990000	695570000	513230000	566760000	358770000
A0A0R0K3Y3;A0A0R0IFV5;I1LGB8;I1K6C6;A0A0R0LNW3	25373000	0	12146000	0	16772000	34883000	17557000	27992000	29061000	30085000
A0A0R0IFV9	1.9845e+09	2.019e+09	2.1077e+09	1.972e+09	1.916e+09	1.6716e+09	943900000	925850000	1243500000	1146000000
A0A0R0IG71;I1L5Z7;C6TEU4	9279500	0	9668200	32630000	44553000	35547000	61668000	68622000	40868000	16320000
I1KIT0;A0A0R0IHR9	0	0	0	7737300	0	32189000	16191000	0	18511000	19282000
A0A0R0IIR5;A0A0R0ITJ5	0	0	56357000	45766000	0	124380000	106100000	100370000	41590000	39913000
I1K547;I1K548;A0A0R0IIS7	288180000	217150000	378690000	147130000	200340000	593870000	381270000	497930000	417080000	488110000
A0A0R0IIX3	28772000	109270000	128150000	156860000	154010000	228400000	215520000	198120000	237160000	173790000
A0A0R0IIZ3;C6TNP0;A0A0R0I9W6	14652000000	15956000000	16442000000	15480000000	16687000000	14530000000	12161000000	12575000000	14190000000	12955000000
A0A0R0IJD2;K7KQ38;I1KRP8;I1K3B7	20452000	0	9766600	0	0	0	0	0	0	0
I1K3K9;A0A0R0IJY1;I1K3K8	34199000	0	0	0	0	0	0	6199700	0	0
A0A0R0IK73;I1KPX3	0	0	0	0	0	0	0	4081500	6286800	0
A0A0R0IK92;K7KRQ2;I1K5X6	55880000	120390000	44956000	47818000	43708000	163140000	63607000	71541000	393420000	115400000
A0A0R0IKB7;K7MTQ5;I1L757	347850000	316670000	877260000	1309400000	1.0553e+09	86889000	54770000	0	266900000	164630000
I1L702;C6T7Q8;A0A0R0IKV3	59200000	45494000	0	58083000	79151000	0	0	0	0	0
A0A0R0JWR2;K7KQP4;A0A0R0IL12;A0A0R0K4U1;I1KSR4;I1K4A1;A0A0R0JWR6;A0A0R0JWY2;A0A0R0K2I7	0	0	0	0	0	0	0	5826700	0	0
I1K6J2;I1K6J1;A0A0R0IL99;Q9FVM6	0	0	0	6148000	0	78707000	22953000	19953000	35022000	17685000
Q39828;Q39821;I1K693;A0A0R0ILF6	0	0	0	0	0	0	0	0	0	0
A0A0R0ILS3;I1K609	120080000	60978000	62980000	166270000	70586000	240470000	151370000	154340000	145960000	187910000
I1N3U4;K7MUD4;A0A0R0IM79	0	56370000	0	33800000	12664000	82027000	68136000	76333000	103330000	0
A0A0R0IM98;C6TL00;I1KPV6	0	0	43667000	42622000	17456000	53907000	41570000	38899000	28295000	38681000
A0A0R0IMB6	0	0	0	0	0	0	0	7389700	0	0
D4Q9Z5;A0A2Z6BYW7;A0A0R0INR5;C6TJ12	72466000	134820000	140950000	121240000	146440000	179580000	177670000	141390000	225710000	106170000
A0A0R0IPA5	938960000	636220000	609800000	962600000	842830000	1438200000	924840000	1.0295e+09	1.0227e+09	988060000
A0A0R0IPI1	6211900	17306000	7555400	36015000	24048000	5845200	127370000	96479000000	136770000	57797000
P10743;C6TN53;A0A0R0IPP2	19508000	20869000	0	0	0	0	0	0	0	0
A0A0R0IYN4;C6TDW4;A0A0R0IW04;A0A0R0IPU2;C6THQ3;A0A0R4J3Y3	31478000	0	0	9172600	0	29592000	75162000	46216000	28695000	35618000
A0A0R0IPV2;A0A0R0IR39	15305000	16765000	0	0	0	0	28342000	0	23816000	68234000
C6T4V6;A0A0R0IQ81	0	0	0	0	5580600	0	0	0	0	0
A0A0R0IQ92	2416400000	2430000000	3.073e+09	3.4032e+09	3.7724e+09	3.8987e+09	3.7655e+09	3.656e+09	3.3348e+09	4.2374e+09
I1KSB8;C6TC86;C6T5E0;C6SYH6;A0A0R0IQB1	284500000	277650000	291980000	272340000	363730000	394870000	248190000	337710000	361600000	332510000
A0A0R0JVW6;I1K3T9;Q6X0N8;A0A0R0IQZ2;A0A0R0ITI5;A0A0R0IP02	6810400	0	0	12522000	0	0	0	5674600	8002000	0
A0A0R0IRH4;C6T920	18225000000	17600000000	18434000000	17490000000	17812000000	35024000000	31263000000	31257000000	34049000000	28871000000
Q96558;I1N4I6;A0A0R0IRU3;C6TJA5;C6TCW9;I1LWR5	320440000	483110000	365890000	385230000	516790000	549680000	348680000	307120000	663640000	527190000
A0A0R4J5H0;A0A0R0ISB0	0	0	0	0	0	0	0	0	0	0
A0A0R0IU60;I1KU96	4782600000	6.3337e+09	6.5623e+09	6.2579e+09	5014400000	8.1223e+09	7.349e+09	5729100000	6.2529e+09	5801300000
A0A0R0IUQ7;A0A0R0EZG6	0	0	0	0	0	0	3855600	0	0	0
A0A0R0IV62;A0A0R0IX14;A0A0R0IZW3;I1N4I0;I1N6A2;A0A0R0GIY4	0	0	0	58977000	24357000	0	37746000	53581000	38888000	38895000
A0A0R0IVG1	178710000	182470000	147030000	131100000	203890000	146050000	413240000	367680000	348990000	306500000
I1KYR5;A0A0R0IW79;I1N065;A0A0R0F5Y7;A0A0R0EXC2	45290000	91240000	79720000	119160000	58555000	154920000	162560000	140260000	166050000	152430000
A0A0R0IX07	0	0	0	0	0	0	7921000	0	0	0
A0A0R0IX16	503420000	503040000	441940000	582390000	559100000	599480000	376090000	373470000	554910000	366920000
A0A0R0IXP9	0	0	0	0	0	0	0	0	0	0
I1KGF2;A0A0R0IY29	0	0	0	0	0	0	0	0	0	0
A0A0R0J3D8;O22518;A0A0R0IZE4;A0A0R0FJR0	2289100000	2.0946e+09	940380000	1.5333e+09	2.0789e+09	2.9691e+09	3.1576e+09	3.1381e+09	2778900000	2.9267e+09
A0A0R0IZE9;I1KHL3;I1KHL2;C6TAF5;A0A368UN73	0	0	20375000	0	13395000	36025000	0	55489000	55728000	6883600
A0A0R0IZU0;C6TCW0;K7MQF1;K7LAF0	12613000	99788000	18048000	45047000	13876000	127110000	36739000	91055000	39432000	18791000
I1KYB6;C6TE87;A0A0R0J154;K7MQS2;I1N0K6;C6T8D7	0	4.117e+09	63635000	52292000	32286000	178830000	181570000	124520000	154250000	154200000
A0A0R0J1Y1;I1KJ60;C6TA31;I1KJ59	0	0	0	0	0	0	0	0	0	0
I1KJE6;I1JMJ6;A0A0R0J299	0	0	8182400	0	12567000	0	7545400	6361900	0	4737500
A0A0R0J2L9	13743000	27875000	11491000	0	0	33395000	0	0	50676000	19372000
A0A0R0J2M7;C6T2E5	0	0	7177200	0	0	0	0	0	47897000	22912000
A0A0R0JAW3;A0A0R0J2Q1	0	0	0	9936900	0	0	0	0	0	0
A0A0R0J324	118840000	117870000	0	90019000	76980000	297700000	123980000	85292000	164730000	133380000
A0A0R0J3H9;I1N2X9;I1KKF4	0	0	2664300	5370700	16997000	4756500	0	0	0	11460000
K7MTP6;C6T069;C6SVH8;K7MTP5;C6TB94;A0A0R0J3X4	13158000	0	21253000	28775000	0	45725000	43507000	35936000	69444000	60093000
I1KKU9;A0A0R0J475	0	0	14136000	0	0	0	0	0	0	0
A0A0R0J4T8	0	0	0	0	6959000	0	0	0	0	251120000
E9KNA6;A0A0R0J4X0;C6TCD3;I1KZK0;Q96450;C6TK50;Q8LJR3	2739200000	2.9996e+09	2.974e+09	2.9836e+09	3.2439e+09	6.6266e+09	5184700000	5725200000	6.3741e+09	5654000000
A0A0R0J513;I1KL66;K7L5A8;I1KQX0	63315000	126600000	34182000	86406000	120080000	129370000	142800000	92445000	116050000	127580000
A0A0R0J536	0	0	0	0	0	0	0	0	0	0
P24095;A0A0R0J5A9;A0A0R0IXU0;Q41244	343300000	226820000	266260000	227390000	218970000	299420000	217860000	294130000	166790000	363330000
C6TDJ4;A5YT88;A0A0R0J5W4;A0A0R4J2P9;I1KLU7	17628000	39209000	18465000	8779600	73656000	111170000	110390000	71641000	74213000	52621000
A0A0R0KV09;A0A0R0J693;C6T1N8;C6T0F3;I1KM08	15234000	33651000	45242000	0	26483000	37261000	46909000	29810000	15145000	29016000
A0A0R0J6J3;A0A0R0J6J1;I1KIA2;I1KIA1	0	0	0	0	0	0	0	0	0	0
A0A0R0J7Q6	0	0	0	0	0	75738000	71009000	0	0	0
A0A0R0J8B8;C6TLB7;I1KN74	90009000	49855000	81604000	96977000	94308000	97415000	99402000	115720000	108780000	102630000
P45621;C6TIB8;A0A0R0J9J2	15122000	0	27372000	30258000	0	30242000	32048000	29003000	37906000	16700000
A0A0R0J9Y0;I1KLJ1;A0A3P8MS07;A0A0R0HDX2;I1M0B2	11624000	10006000	9948900	23178000	4750700	23685000	15080000	12184000	25925000	22931000
A0A0R0JAM3;C6THR8	335210000	101190000	82425000	67056000	118360000	465000000	404300000	81971000	95509000	54310000
K7KHV8;A0A0R0JBC9;I1K7S9;I1JTC6;I1K7T0	0	0	699420000	0	0	0	0	0	0	0
A0A0R0JBY6;B0M199	136740000	164400000	91756000	74854000	107530000	89118000	43732000	179430000	219930000	109830000
I1JF13;A0A0R0JC26;Q5K6N6;I1KLU1;I1KLU0	0	0	0	0	0	0	0	0	0	0
A0A0R0JD77	3.7544e+09	3.3115e+09	3.6493e+09	3.657e+09	3.8307e+09	5631700000	3.7854e+09	4914700000	793770000	3.9543e+09
A0A0R0JDT1;I1K9B3	7842200	9487900	3889200	17529000	4004300	0	0	0	0	0
A0A0R0JEC7;I1KNE6;A0A0R0FIF0;K7MJE5;K7MJE4	24207000	0	0	0	0	49515000	48970000	64132000	0	44286000
A0A0R0JEI9	0	40955000	84289000	0	105740000	91530000	94882000	95811000	88665000	107360000
A0A0R0JEP1;A0A0R0JPZ5;A0A0R0K6K3;A0A0R0JEV8;K7KJ83;K7KJ82;K7KU93;K7KJ81	0	0	0	0	0	27786000	0	27070000	0	33470000
A0A0R0JER2;I1KLX5;I1JEW8;C6TJ00	0	0	0	0	14050000	0	20845000	7050700	23905000	0
C6T429;A0A0R0KBI3;A0A0R0JF58	0	0	0	0	0	3.7408e+09	2850400000	3.4397e+09	3.4853e+09	3.9648e+09
A0A0R0JFP2	235880000	154880000	184850000	242140000	186320000	256730000	162360000	237770000	213590000	295710000
A0A0R0JGK7;I1KAZ9;C6TM72	0	0	0	0	0	16447000	0	0	3394600	0
A0A0R0JH94	0	0	0	13374000	0	35289000	18574000	19219000	48655000	14258000
I1K8N5;A0A0R0JIW8;I1JU77;I1K8N6;K7KIF3;K7KIF2;K7KIF0;K7KTE7;I1K8N4;I1JU76;A0A0R0JHE1;K7KTE9;K7KTE8;I1K8N3	1.9991e+09	2326700000	2324500000	2654700000	2160000000	230270000	547270000	183100000	446140000	397830000
Q5NT70;Q39817;A0A0R0JMW2;A0A0R0JHW1;A0A0R4J3K0	1147900000	700720000	1074500000	1233100000	1373700000	1198300000	992270000	626180000	1.0368e+09	597030000
I1MRK5;I1MRK6;I1MRK4;A0A0R0JI69;C6T8F5	4667100	0	0	9765500	0	0	0	0	0	0
A0A0R0JPX2;A0A0R0JIF2;A0A0R0JIF4;A0A0R0JTZ3;A0A0R0KHI1;A0A0R0JIG0;K7KVL6;K7KVL4;I1KC85;I1JXE7;A0A0R0JIE9;K7KVL8	0	4074700	6308800	0	0	0	0	0	0	0
A0A0R0JIT8	0	0	0	0	0	0	0	0	0	10656000
I1K8X7;C6T1R3;A0A0R4J320;A0A0R0KBJ0;A0A0R0JJA1;A0A0R0K544;C6SW66;I1K8X8	5813000000	5785000000	4.1869e+09	4833600000	4479800000	5500500000	6.0187e+09	6.1629e+09	7.3284e+09	7.1214e+09
A0A0R0JK36;I1JYN0;C6SVY0;I1JYM9	54534000	94361000	92038000	89907000	94247000	153870000	135930000	146460000	111810000	162500000
A0A0R0JK73;A0A368UII5;I7GEK3;C6TJT5;A0A368UIF4;A0A368UIF8;C6T9F8;E3W9C2	3.0971e+09	4.0914e+09	3.1897e+09	3.4514e+09	2763300000	5031200000	2450200000	3.4061e+09	2.9392e+09	2544600000
I1MB53;A0A0R4J2Q7;C6SVF4;A0A0R0JKN5;C6SWZ6;A0A0R0GFJ1;I1MZN4	1.5322e+09	1388300000	1.5083e+09	1445300000	1.4831e+09	2468000000	2.1401e+09	2222300000	2749100000	1.8331e+09
A0A0R0JKX7;I1JUD5;A0A0R0J4Q6;I1KVD4;A0A0R0J4W7;Q9LFN6;Q56XG6;C6TJB8	197440000	309180000	245970000	170800000	278810000	466910000	507280000	698360000	497760000	360970000
A0A0R0JL19;I1KAJ4;I1KAJ5;A0A0R0JM61	47064000000	50654000000	48774000000	48849000000	54010000000	63864000000	50909000000	47396000000	53607000000	53103000000
A0A0R0JMD5	0	0	0	0	0	0	0	0	0	0
A0A0R0JMI0	6636300	0	0	0	10984000	0	0	12435000	0	7554700
A0A0R0JTZ1;A0A0R0JN47;I1LS42;I1KF11;C6T9B4;K7LU89;A0A0R0JV11	6788000	21987000	0	8338600	0	0	173450000	6866800	0	0
A0A0R0JNH1;I1KFJ2;C6TBK4;C6T7X6;A0A0R0JND1;I1KFJ3;I1MSH9	21435000	24107000	17714000	17472000	55443000	51110000	97750000	146860000	149940000	123350000
A0A0R0JP17	5.983e+09	14050000000	5.868e+09	7.2205e+09	7.0976e+09	15582000000	12868000000	12380000000	5557100000	13112000000
K7KNQ9;A0A0R0JP40;I1N5M3	0	0	0	0	0	0	0	0	0	10285000
C6TKN5;C6TDT7;A0A0R0JP45	21035000	0	0	0	20029000	0	0	20305000	13170000	0
A0A0R0KAT4;A0A0R0JPA1	26485000	11288000	9545500	16396000	22532000	33180000	14594000	0	36130000	0
K7KKI9;A0A0R0JPJ7;I1JWP6;C6T8L7;I1KD11;I1KD09;I1KD10;C6T7F0;C6TG43;C6TH92	647330000	820750000	985620000	987470000	737500000	788770000	458690000	727590000	403280000	602400000
A0A0R0JPL6	0	23534000	6272400	17672000	22216000	61411000	213930000	65114000	189770000	43457000
A0A0R0JQM8;I1KBB6;I1JY87	25257000	144330000	0	74010000	14009000	49135000	86087000	53825000	110930000	62848000
A0A0R0JQZ9	31237000	121790000	91568000	12102000	194150000	585530000	580360000	611900000	550260000	843150000
A0A0R0JR59;Q9BBU5	32850000	0	13070000	0	0	0	0	0	0	0
A0A0R0JRB0;I1MUZ7	1.5849e+09	1.5331e+09	1.4928e+09	1217000000	1.4743e+09	1332900000	906460000	1390800000	1390800000	875050000
Q9ZRD9;A0A0R0JRW7;A0A0R0JRZ5;C6THF2	0	0	0	0	0	0	149910000	55699000	0	54353000
Q42803;A0A0R0JTF7	42154000	149950000	43759000	56275000	109660000	231330000	162110000	201650000	154190000	170190000
A0A0R0JTV5	0	215210000	54145000	103310000	96603000	0	206040000	227210000	109050000	0
K7KPP5;A0A0R0JTW3;I1K2N3;A0A0R0IP73;A0A0R0IPB6;K7L5D6;I1KR24;C6TKT9	0	35315000	0	0	0	0	0	0	0	82412000
C6TKY2;A0A0R0JUR8;A0A0R0HDE5;K7LU64	289640000	181060000	175830000	316800000	287350000	1179800000	1282300000	1.5342e+09	1.7359e+09	1198700000
A0A0R0JVQ5	0	97354000	0	51656000	0	288950000	43108000	349750000	167940000	240750000
Q8L7J5;Q42806;A0A0R0JW56	2893900000	2.1138e+09	2670600000	2.1084e+09	2159700000	4634900000	4.0194e+09	3.3649e+09	4365400000	3.6686e+09
A0A0R0JW77;I1KSB7;I1K3W5	0	0	0	0	0	0	0	0	0	0
O81970;C6TEC2;A0A0R0JWB2	0	0	0	0	0	0	0	0	0	0
A0A0R0JWC4;K7KMA7;I1JZD4;K7KYQ4;I1JZD6;I1JZD5;K7KYQ6;K7KYQ5	0	0	11281000	15062000	18435000	25566000	14263000	30352000	0	382500000
A0A0R0JWF4	40192000000	41418000000	40379000000	40246000000	42666000000	48277000000	42694000000	42391000000	44301000000	39247000000
A0A0R0JWN2;A0A0R4J3D0;I1K478	0	0	0	0	0	0	0	0	0	0
I1K0K3;A0A0R0JXL2	0	0	0	0	0	0	0	0	0	0
A0A0R0JY56;I1MV80;I1K0W7;C6TB01	0	0	0	41234000	0	0	0	0	0	0
A0A0R0JYI2;A0A0R0K4G9;K7LXX3;I1JM01;A0A0R0J348	604410000	639910000	542820000	666480000	326380000	1.7163e+09	1.8403e+09	2.1097e+09	1172700000	1159300000
A0A0R0JYU2;I1MYR8;I1KT12;I1K4J2;I1J9N4;A0A0R4J4A9;C6TFH1;C6T500;K7LS58;A0A8H6MQW0;I1LNK6;A0A8H6K5X8	841910000	948720000	1086200000	1.0212e+09	1.0524e+09	1.7111e+09	1225400000	1313800000	1.5364e+09	1363400000
P12459;I1KPA1;A0A0R0JYY8	0	38906000	88603000	81822000	55678000	0	0	150280000	0	0
K7MUC1;I1MKV4;I1L6I2;I1KI88;A0A0R0JZ70;A0A0R0K3S3;Q9SPB9;I1MKV3;I1L6I4;I1K6H0;C6SVI8;I1MTJ4;I1L6I1;I1JZY3;C6T4L2	0	62068000	27771000	0	53484000	266840000	151180000	0	54412000	0
C6TMY8;A0A0R0K069;I1KPW0;K7KRR7	0	0	0	0	0	0	0	0	0	0
K7K4T9;A0A0R0LK68;K7LN05;I1LH12;I1MVF0;A0A0R0K0I3;I1MVE9;I1LH11;I1K2J5;I1J9J7;I1MVF1;A0A0R0JTT3	0	44898000	16066000	37231000	120310000	61483000	17619000	28907000	120910000	5998200
A0A0R0K0U9;Q39889;I1MT57	417990000	247420000	470820000	675460000	441690000	662400000	629270000	557310000	768500000	642560000
I1K5F0;I1K5F2;A0A0R0K0Z8	0	0	0	0	0	158360000	165680000	107600000	159070000	129960000
A0A0R0KB25;A0A0R0K188;A0A0R0K5Q3;I1K585	78745000	27955000	49810000	66386000	74521000	77815000	79681000	150100000	78478000	79261000
A0A0R0K398;A0A0R0K1N9;I1K489;C6THN1	0	92075000	0	0	0	0	0	0	0	0
A0A0R0K1S3	0	0	0	0	0	0	0	0	0	0
A0A0R0K2F5;I1JSX9;C6TJG7	113000000	94722000	57541000	23837000	0	100900000	64453000	142670000	101020000	120880000
A0A0R0K2N8;I1K7I5	0	0	0	0	0	0	0	0	0	0
A0A0R0K3K3;K7KI00;Q00M91	0	0	0	37023000	0	26107000	22504000	22964000	0	0
A0A0R4J3G4;A0A0R0K474;P41376;P41377	0	0	0	0	0	0	133100000	0	0	0
A0A0R0K508	0	0	6478100	0	0	495020000	652620000	503220000	561560000	700000000
C6TLC1;A0A0R0K581;I1KJT5;I1K620;I1J4E1	0	0	0	0	0	0	0	0	0	0
A0A0R0KB98;K7KTN4;A0A0R0K5D1	0	0	0	0	0	0	7582600	0	46318000	0
A0A0R0K6W2;A0A0R0K5H8	145250000	120050000	132690000	183570000	98129000	172740000	329190000	237300000	245930000	420060000
A0A0R0K5I7;C6T2C2	938750000	2675100000	746120000	530210000	674560000	1.8885e+09	1.5604e+09	1.5295e+09	1.9793e+09	1.5529e+09
C6TKL2;A0A0R0K5J9	2.0262e+09	2.0081e+09	2332600000	2400900000	2.0286e+09	4.107e+09	3.0614e+09	2519500000	2.9357e+09	2694700000
A0A0R0K666	830160000	866460000	851730000	705250000	1127800000	2.0919e+09	1.6851e+09	1.7047e+09	1.7386e+09	1.7169e+09
A0A0R0K692;K7KHJ1;I1K764;I1LQ25;I1LJC2	0	0	0	0	0	0	0	0	0	0
A0A0R0K6A7;Q96451	298790000	116730000	168760000	196270000	287690000	688140000	434950000	515170000	388800000	342920000
A0A0R0K6C1	7.5003e+09	7.6543e+09	6.2841e+09	7.8238e+09	7.9722e+09	9358500000	8.0807e+09	8.3774e+09	8760800000	7.8966e+09
A0A0R0K737	0	0	0	0	0	25045000	0	0	0	0
A0A0R0K7P8;A0A0R0K7N5;I1JVV8	277870000	296390000	129130000	227690000	177570000	773530000	847510000	656120000	704510000	819120000
A0A0R0K7S9	0	0	0	0	0	0	0	0	0	0
C6SZ47;A0A0R0K806;I1JSN5;I1JSN6;I1JSN4	9420100	28867000	13188000	0	6381900	10479000	0	55637000	15957000	0
A0A0R0K972;C6SY02	158630000	115940000	144460000	117690000	170960000	123210000	143470000	94566000	82054000	87810000
A0A0R0KA84	37851000000	38872000000	38052000000	37310000000	38288000000	56955000000	56271000000	50149000000	54457000000	47734000000
A0A0R0KA88;I1K890;I1K889;A0A0R0KBT7	0	0	0	0	0	0	0	0	0	0
A0A0R0KAL0;I1JXS7	3.7274e+09	4.1712e+09	3.9947e+09	3.3426e+09	4550200000	5466000000	5426800000	4.2749e+09	5734700000	4.1986e+09
A0A0R0KBX5	0	0	0	0	0	0	0	0	0	0
A0A0R0KCY4;K7KJZ6	10118000	88535000	154490000	78618000	109760000	103390000	108460000	133730000	93461000	77095000
I1JWV6;A0A0R0KE60;C6TC63;A0A0R4J3H1	92328000	86584000	102750000	109150000	117320000	385390000	274590000	242130000	225070000	308650000
I1JLC8;A0A0R0KF19	11705000000	11403000000	12158000000	10168000000	13250000000	7.8264e+09	5787000000	5067500000	5666900000	5711000000
A0A0R0KRB3;A7Y7F6;A0A0R0KF64;A0A0R0KF79;B0M198	120480000	416150000	293470000	228260000	288920000	662900000	513540000	625370000	653320000	605370000
A0A0R0KFI8;C6TAG0	21171000	40000000	35788000	691960000	40243000	76368000	79520000	122120000	109320000	100440000
A0A0R0KGG4	399170000	0	154960000	69578000	362560000	135120000	99483000	142980000	59342000	114460000
K7L123;C6T0G4;A0A0R0KGZ8;K7L122;I1KJD9;I1JMI6;C6T042	0	0	0	0	0	60560000	0	0	0	45713000
I1KBQ5;C6T399;A0A0R0KH89	0	0	0	0	0	0	0	12448000	0	6501500
C6T8U2;P43210;A0A0R0KHB4;I1KAC1	0	5844000	0	6502500	0	0	7913800	19625000	53526000	26491000
C6SY63;A0A0R0KHH6;A0A0R4J5Y4;C6T6K1;Q39861	71842000	149560000	103330000	118080000	50942000	71117000	108190000	75150000	350030000	168110000
A0A0R0KHW0;C6SXR4;C6T4K2	142020000	170420000	0	112760000	0	205910000	168860000	152150000	140450000	191290000
A0A0R0KIF2;I1KAV1	85197000	372640000	401530000	344230000	382650000	522640000	605990000	508210000	46188000	26156000
A0A0R0KIG7	27858000	39111000	281030000	16025000	23600000	64476000	39251000	266610000	81484000	71084000
A0A0R0KIX6;C6TLZ1;I1KAJ2	0	0	0	0	0	0	0	0	0	0
K7KMA4;A0A0R0KK47	27594000	92671000	16163000	10154000	38640000	29544000	29664000	41811000	0	24897000
A0A0R0KK84	277170000000	242090000000	356320000000	256260000000	424970000000	195300000000	227400000000	218510000000	229380000000	201990000000
P04776;A0A0R0KKD6	899640000000	1293700000000	956600000000	1598800000000	1697200000000	1045000000000	867180000000	1071300000000	1214100000000	1187100000000
A0A0R0KKR3	714840000	776900000	976090000	795850000	705220000	1150400000	764970000	736410000	697240000	787230000
I1JPC5;A0A0R0KKU3;A0A0R4J626;A0A0R0ENM9	1.7146e+09	1135100000	1295900000	1.5314e+09	1422000000	1.9267e+09	1.5084e+09	1.7919e+09	2226200000	2.0077e+09
A0A0R0KL80;I1JPY7;I1JPY8;A0A0R0KLT7;A0A0R0KWU6	0	0	0	0	0	0	0	0	0	0
A0A0R0KMX1	132170000000	121020000000	140220000000	121750000000	121070000000	108310000000	140040000000	145530000000	135450000000	112610000000
A0A0R4J2Y8;C6SY44;A0A0R0KN50;I1JQU8	70844000	59722000	71571000	39986000	77095000	25288000	117270000	77351000	103870000	111610000
I1NC94;A0A0R0KNW9;A0A0R0KV37;K7N517;I1NIQ0;C6T5G2	127270000	314470000	242620000	210450000	204710000	356110000	150940000	220740000	298870000	273700000
A0A0R0KPC8;C6TEW9;I1NC83	98638000	150590000	138040000	151060000	134100000	260890000	129560000	194820000	268880000	230390000
A0A0R0KQC7;I1JN31;C6TAJ6	20308000	25235000	15134000	21496000	38090000	82796000	87453000	97109000	123960000	45603000
A0A0R0KQM5;C6TNJ8	14964000	24487000	9361700	3173800	31589000	17451000	13025000	9963900	16143000	0
I1J5H2;A0A0R0KRC0;I1KXM8;I1JBU6;I1J5H1;I1N1B4;A0A8H6U8U0;A0A8H6N4S4;A0A8H6KQ83	0	23540000	45332000	0	0	129780000	85403000	122700000	115230000	55387000
A0A0R0KRW0	96819000000	90647000000	90085000000	85868000000	108440000000	56906000000	44701000000	47831000000	52218000000	29397000000
A0A0R0KRW9	0	0	0	0	0	0	0	0	13253000	0
A0A0R0KRZ3;K7MY09	17412000	23918000	28422000	22159000	0	68849000	14152000	6922900	8624900	18986000
A0A0R0KSG7;A0A0R0KMR6;C6T1S2	978130000	811000000	1.0012e+09	1311300000	895060000	2310700000	1432800000	1.8258e+09	1.7666e+09	1296100000
A0A0R0KSI5;I1NA14	42107000	0	0	9151600	30303000	23119000	19597000	0	0	18366000
A0A0R0KSQ2	0	0	0	0	0	0	0	13812000	0	0
A0A0R0KYW1;A0A0R0KSU6;I1JCK0;K7M8F2;A0A0R0GQ24;A0A0R0KRR4;A0A0R0FQ62;K7MH25	0	0	0	0	0	0	0	0	0	0
I1N980;A0A0R0KT18;I1N979;I1JNK3;C6T6Y4;A0A0R0KP81;I1JNK1;C6TAD1	0	0	0	0	0	0	0	0	0	0
A0A0R0KTG9;I1JR88;I1JR89;C6T8A0	635460000	601040000	704550000	654180000	650520000	796630000	755890000	560620000	671530000	620400000
A0A0R0KUQ0;I1N504;C6TN20	12850000	117440000	228600000	142590000	8115000	602220000	0	547750000	0	285990000
I1KU74;I1MJ45;C6SYE5;I1KU72;I1J5S9;C6T2F7;A0A0R0KUS9	75077000	0	58096000	45961000	44195000	36672000	63980000	41828000	55659000	77097000
A0A0R0KVB4;P13917	306300000000	443580000000	393000000000	347430000000	415280000000	186790000000	188930000000	170110000000	215690000000	154690000000
I1JRD5;K7KGP6;A0A0R0KVU3;I1NC02;I1JRD4;C6TJV4;C6TBU8	6003100	0	0	0	0	0	10119000	0	0	0
A0A0R0KW50;A0A0R0L716;A0A0R0L1G5;K7K218;I1J5Z1	0	0	0	0	0	0	0	0	0	0
A0A0R0KW93	0	0	0	0	0	0	0	0	0	4998300
C6TBY0;A0A0R0KWB3;C6TKR7;I1LIV8	605540000	561990000	446370000	436770000	492970000	752410000	690400000	772950000	775560000	886960000
C6T1F4;K7LIA5;A0A0R0KXI8	0	0	0	0	0	0	0	0	0	0
P05046;A0A0R0KZI2	517740000000	513500000000	530060000000	496550000000	524930000000	611860000000	539710000000	568850000000	666080000000	572040000000
A0A0R0L0Q0;A0A0R0GPX0;I1MBX0	0	12091000	6441400	13551000	8136900	0	18779000	17064000	0	19133000
A0A0R0L140;P50346;I1JI71	2407200000	2845800000	2898000000	2376600000	1.8506e+09	5323900000	4905900000	4478000000	4862000000	3.9729e+09
A0A0R0L186	7.7683e+09	8.0735e+09	9991900000	7.6257e+09	8.2483e+09	4902000000	4945700000	5191800000	4.2667e+09	2.0939e+09
A0A0R0L1W4;K7M4V9	0	0	0	0	0	0	0	0	0	0
A0A0R0L273;I1LFC6;C6SXA5;A0A0R0F5U2;C6TKN1;I1M4U0;I1LK55;I1MDH9;I1M4T8	0	144670000	79455000	95869000	99693000	34782000	43807000	167140000	244670000	54239000
A0A0R0L2D6;A0A0R4J571;I1JIS1;I1JIS0	0	0	0	0	0	6285100	0	0	0	0
A0A0R0L2F3;I1JIM7	33893000	31599000	20544000	16283000	110770000	92150000	53244000	54631000	116910000	71719000
C6TK60;I1M6R7;I1JJ99;I1JJ98;K7M4J0;I1JJ97;C6SWX0;A0A0R0L317	0	0	0	0	0	0	23245000	0	0	0
I1JFN5;A0A0R0L378;Q9SE03;I1JFN3;I1JFN4	62938000	0	0	0	23363000	0	0	21820000	0	28101000
A0A0R0L3E1;A0A0R0L554;I1JFY8	0	0	0	0	0	0	0	7531700	11286000	10362000
A0A0R0L5B0	0	0	0	0	0	72498000	35488000	0	0	0
C6SVY2;A0A0R0L5K2	22768000	0	0	0	50507000	0	66412000	19419000	21685000	90874000
A0A0R0L5Y8	291160000	360080000	354680000	241500000	394120000	696740000	508090000	429690000	912630000	458420000
A0A0R0L903;K7K306;I1J700;C6T903	0	0	0	0	0	30649000	0	0	0	41448000
A0A0R0L9B5;A0A0R0GEL8;I1MAY0	23240000	0	0	43020000	0	46530000	37549000	0	0	143130000
I1J7A4;A0A0R0L9H1;A0A0R0L9U6;I1J7A3	0	0	0	0	27749000	0	0	0	0	0
C6TBM3;A0A0R0LA06;I1M7A9;I1JIQ4	0	0	6138700	0	0	0	10879000	0	0	10446000
A0A0R0LA35;I1JHG7	248860000	242740000	176110000	230360000	265650000	411720000	461390000	435520000	301980000	556490000
C6T0L2;A0A0R0LAD9	1.749e+09	1445200000	1.8054e+09	870210000	941600000	1.0509e+09	775410000	738870000	867080000	726510000
A0A0R0LAF9;C6TAZ5	0	32774000	22043000	28748000	0	45321000	21489000	22326000	47976000	23026000
A0A0R0LAZ3;C6TII0	22098000	0	0	0	0	0	0	0	0	0
A0A0R0LBW1;A0A0R4J2R3	0	0	0	0	0	0	0	0	0	0
A0A0R0LC97;A0A0R0LKW3;C6SVG3	896830000	750940000	886660000	820880000	869380000	1120000000	655590000	1143400000	1118000000	1250700000
A0A0R0LCF1;I1J8Y0;G3E7N0;A0A0R0LJC8;I1J8Y1;A0A0R0LJ28;A0A0R0LCY5	10169000	0	22117000	21742000	0	0	15925000	33795000	37852000	0
A0A0R0LCM0;I1M4U5	22195000	0	21950000	8919000	17464000	34963000	0	14810000	22647000	26475000
A0A0R0LCZ4;I1J6L0	6258000	18059000	43952000	27839000	29795000	0	94232000	80041000	22534000	0
C6TGW8;A0A0R0LDW8;I1J6J8;A0A0R0L895;K7K2L7	0	6464400	9232500	9207800	0	37116000	15093000	20213000	0	0
K7K596;A0A0R0LFC3;K7LMM0	0	0	0	0	0	0	0	0	0	0
A0A0R0LHF6;C6SZI7;I1J7Y9	0	0	0	0	0	0	0	0	0	0
A0A0R0LJG5;I1J9U5	191940000	365860000	180810000	314720000	207080000	633800000	707100000	491750000	548580000	616320000
A0A0R0LP27;Q5NUF3;I1LFS6	0	87928000	0	67742000	0	0	14323000	0	0	57871000
A0A0R4J2L6	108560000	0	22849000	35711000	63279000	100840000	58064000	107580000	181890000	99199000
A0A0R4J2L9;I1JB84;Q6RIB6	16112000000	15314000000	16695000000	16385000000	16378000000	23833000000	21222000000	19997000000	22360000000	20413000000
C6TJG9;A0A0R4J2M7;C6TN03;A0A0R4J5K4;A0A0R4J581;C6TNY3;I1JL82;A0A0R0L9T9	4383300000	4391900000	4591600000	4.0998e+09	4641400000	7.0916e+09	5750600000	5670300000	6.4984e+09	6.3679e+09
A0A0R4J2M8;I1MN39;A0A0R0FPZ2	1.0228e+09	523830000	451560000	598490000	485310000	1.8033e+09	1146000000	1454100000	1.9974e+09	1115400000
A0A0R4J2N2;C6THR4;C6TK90;I1JBJ2	0	0	0	11699000	0	0	0	0	0	0
I1JEM3;A0A0R4J2N8;C6THA1	14062000	0	0	0	0	7919500	0	16438000	0	28624000
K7LH14;A0A0R4J2Q1	0	0	0	0	0	0	0	0	0	0
A0A0R4J2Q8;K7KA00;A0A0R0KZQ5;A0A0R0GEV0;A0A0R4J3Y9;C6ZJZ0;I1MB24	147260000	79907000	179350000	357230000	75711000	311730000	205060000	269710000	467110000	344500000
C6TD54;A0A0R4J2R6;K7M4U3;I1JIS5	0	27036000	0	0	0	0	0	0	0	0
A0A0R4J2U8	1.6657e+09	1.656e+09	2160500000	1.6495e+09	1242900000	3.8587e+09	2.9428e+09	2768500000	3.339e+09	2809800000
A0A0R4J305;I1MXZ0;A0A0R0GHN2;C6TIJ2	135420000	91894000	196910000	164780000	142510000	206650000	196830000	216750000	313550000	155570000
C6SZS1;A0A0R4J309;A0A0R0EIF3;C6SVZ0	428530000	429970000	767130000	693520000	504730000	929640000	547710000	550310000	0	656950000
A0A0R4J318	0	0	0	0	0	59480000	45316000	0	93630000	36667000
A0A0R4J321	560410000	667060000	503080000	591440000	398030000	1395400000	1166300000	1342000000	2310600000	1.4964e+09
A0A0R4J332;A0A0R4J336;I1K856;I1K855;C6SWN0	51461000	80796000	140900000	49500000	0	416290000	348290000	297380000	370500000	111710000
I1K9R6;A0A0R4J338	0	6268400	0	0	0	0	41740000000	0	6027800	0
I1JWG5;A0A0R4J363;C6TCN0;A0A0R0H137;I1MIT6;I1M0U7;C6T7B5;A0A0R0H0L0	12975000000	9134000000	12114000000	11001000000	12200000000	25795000000	20006000000	21865000000	19088000000	24555000000
A0A0R4J364;Q9ZT38	0	37286000	143060000	72278000	0	138190000	58906000	381460000	278050000	226230000
A0A0R4J375	0	0	0	0	0	28465000	0	0	0	51941000
A0A0R4J384	60146000000	55791000000	62199000000	58672000000	59786000000	90717000000	69940000000	80430000000	85366000000	74617000000
A0A0R4J387;C6SV98;Q53B71	856980000	1083800000	874940000	709910000	525130000	1.8076e+09	1117200000	1.6767e+09	1.6465e+09	1.9786e+09
C6TAV9;A0A0R4J3A8	0	0	0	0	0	0	0	0	0	0
A0A0R4J3C9;C6THM7;C6ZJY6;I1K3S6	2.0915e+09	2274400000	1.7836e+09	2366400000	2666000000	3.2903e+09	3.1398e+09	3.1159e+09	3.3558e+09	3.2196e+09
K7KSG7;A0A0R4J3E9	0	0	0	8139100	0	0	0	0	0	12632000
A0A0R4J3I5;C6TIJ7;C6TGR0;A0A0R4J3J0;I1KB23	0	111690000	42411000	0	0	18449000	18456000	20968000	67126000	0
A0A0R4J3J4;A0A0R0GZI4;P02519;C6T5U3;C6T2N6;C6T2L4;P04794;C6SXG1;A0A0R0GWE0;P05478;C6SVX0;A0A0R4J4X6	146050000	171040000	205540000	170810000	161240000	0	81083000	79732000	127220000	30627000
A0A0R4J3K7;C6TN23	41242000	43826000	71597000	45283000	35106000	111020000	195300000	131020000	271330000	163970000
A0A0R4J3L4	923120000	1130400000	1.4581e+09	913510000	1391800000	2460800000	1.7847e+09	2203800000	2308100000	2.0336e+09
A0A0R4J3L5;O48551	2.0318e+09	1275700000	2206500000	2.0221e+09	1.7491e+09	3.7685e+09	3.0592e+09	2650000000	2480900000	3.0998e+09
A0A0R4J3M4	82389000	47080000	0	0	67296000	101740000	0	35290000	174430000	59354000
I1NCS8;I1JS66;C6TGM0;C6TEK4;A0A0R4J3N1;I1JS70;I1JS67;I1JS69;I1KHK3;C6TCR9	708010000	770930000	776410000	793710000	1.0075e+09	1.6647e+09	1317200000	1452200000	1415100000	1245800000
C6TMV0;A0A0R4J3N3	130800000	122220000	110660000	108150000	0	0	39377000	0	49277000	51351000
A0A0R4J3P1;K7L0W4	3.5527e+09	3.1969e+09	3.7267e+09	2.9648e+09	3.1865e+09	7.681e+09	5827600000	5485300000	7.6654e+09	5744100000
C6TFM3;A0A0R4J3Q0;I1N2R6;Q42796	0	0	36195000	0	0	0	0	0	0	0
C6THI4;A0A0R4J3Q4	9489900	0	13527000	0	0	24252000	20804000	11689000	18955000	0
A0A0R4J3R4;I1NDC0	0	0	0	10908000	0	0	4570900	0	0	0
A0A0R4J3S4;I1KSE0;C6TBI5	496500000	555310000	169110000	396670000	465560000	803640000	1082800000	616210000	843170000	521650000
C6TDB4;A0A0R4J3X4	116980000	37686000	97053000	0	127730000	0	0	0	0	0
A0A0R4J3X7	17707000	0	0	0	0	95619000	0	0	83867000	24559000
A0A0R4J3Y5;C6TI26;A0A0R4J3M1;I1KUR0;A0A0R0FUV4	304170000	775540000	317540000	265590000	264180000	372020000	351220000	334180000	370690000	331710000
C6TE07;A0A0R4J3Y6;C6T7G4	756500000	587520000	954100000	482040000	626100000	722260000	622380000	1222700000	1.4615e+09	1241200000
C6TI33;A0A0R4J410	1.5361e+09	700690000	4354100000	1095400000	788270000	1.7579e+09	2.1415e+09	1.8072e+09	1.5468e+09	2.0133e+09
A0A0R4J455;C6TNK1	2648900000	1.9053e+09	1.9053e+09	2497700000	2438400000	680050000	829950000	953280000	896310000	657020000
A0A0R4J460;I1L5Q0;C6TH82	35149000	88971000	27922000	70433000	54749000	329980000	181720000	320870000	295250000	197170000
I1NIG1;A0A0R4J467;I1LBZ6;C6TAT9	1.6945e+09	1.84e+09	1.9337e+09	2.1253e+09	2360000000	2817100000	1.9013e+09	2289000000	2.0789e+09	2.1081e+09
I1NHI2;A0A0R4J478;C6T225;I1LCX9;I1LCX8;C6SWK2;A0A0R0I3Y8	369380000	15920000	286460000	306900000	27730000	118110000	562830000	503600000	0	648490000
K7K5E5;K7LMI3;K7K5E4;A0A0R4J498	0	0	0	0	0	0	0	0	0	26348000
C6TBX4;K7MH04;A0A0R4J5K2;A0A0R4J4B4	0	15414000	16612000	0	0	0	47420000	44585000	19810000	33105000
A0A0R4J4C3	0	0	0	0	0	0	0	0	0	0
A0A0R4J4C8	2239400000	1.9519e+09	2401700000	2.1159e+09	2208700000	3.7598e+09	3.3815e+09	2782000000	4835200000	3.2892e+09
C6SW04;A0A0R4J4D0;I1LJE6;A0A0R0HGA9;A0A0R0HFW6;I1LJE5	645400000	694070000	977880000	872210000	976660000	1.4879e+09	1267600000	1.7971e+09	1.5356e+09	1.6324e+09
A0A0R4J4D6	274440000	423180000	231320000	248080000	320480000	621920000	322650000	343690000	396160000	563570000
I1LM67;C6TIC8;A0A0R4J4F2;C6SVW5;K7KRM9;A0A8H6N3A7;A0A8H6K3G0;A0A8H6JYB3;A0A8H6JPY0;I1LM66;C6TED4;A0A8H6U7S2;A0A8H6KEV0	23833000	0	0	0	0	6717800	15847000	21593000	25110000	49721000
I1JT21;I1J8J0;I1K7I7;C6SVK5;C6TCP3;C6T4E6;C6SX18;C6SW12;A0A0R4J4L7;A0A0R4J4H2;C6TJU4	0	0	0	0	0	0	0	0	0	0
K7MQ21;C6TAY6;K7MTV5;I1LX80;C6SXV5;A0A0R4J4H5;K7MQ19;I1LPS4;I1L6Y4;I1KWZ3;I1LLY9;C6TKT1;C6SXK4;K7MQ20;C6SXA6;C6SX33;C6SW33;Q8LJR9;K7MTV8;I1MZP0;A0A368UHD6;I1KAM3;I1MAG8;I1MAG9;K7N197	0	0	0	0	0	0	0	0	367850000	0
C6TME1;A0A0R4J4J7	0	0	0	0	2967200	0	4689200	0	0	0
C6TL53;A0A0R4J4L1;I1LLS2;I1LLS1;K7MQ62;K7MQ59;B0LVF3;A0A0R0F859	153660000	229620000	355830000	267440000	161560000	574760000	325030000	382020000	532370000	294100000
A0A0R4J4L3;I1LLC0;C6T7M2;I1LLC1	32544000000	33748000000	34006000000	31463000000	36514000000	85343000000	63544000000	65224000000	74184000000	71914000000
A0A0R4J4L8	0	0	0	0	0	0	0	21002000	15952000	28241000
I1LQL3;A0A0R4J4R5;K7LPL6	254060000	321730000	200210000	303440000	185170000	656580000	527150000	466740000	635040000	387400000
K7ML14;A0A0R4J4T0;A0A0R0IQF0;I1KVG8;I1KGY6;I1LZT8;I1LZT9;I1KGY7;I1NF01	1293700000	1.4613e+09	1.5631e+09	1.462e+09	452930000	124550000	306530000	53681000	423970000	335360000
I1LVC9;A0A0R4J4U0;I1M0X1;I1M0X0	0	20334000	0	6846800	0	811750	25754000	0	0	0
A0A0R4J4U4;I1LXD1;C6TA60	474810000000	412230000000	455450000000	432920000000	442760000000	645340000000	480540000000	529160000000	518910000000	530820000000
Q39840;C6TBF5;C6SYG7;A0A0R4J4X3	0	0	0	0	0	0	26655000	0	0	0
I1MB25;A0A0R4J574	0	0	0	0	0	0	0	0	0	0
A0A0R4J5B7;C6TG12;I1KTS5;C6TEJ6;A0A0R0IR73;K7L722	2686700000	2696800000	2838600000	2519100000	2490400000	2.9368e+09	2504700000	2501100000	2774400000	2690400000
A0A0R4J5C5	0	14761000	38428000	89488000	78059000	91089000	71975000	170540000	84687000	84321000
A0A0R4J5E0	0	0	0	0	0	0	13641000	0	0	0
A0A0R4J5G6;C6TC65;A0A0R0JIQ1	35413000	15113000	0	26529000	8345000	71626000	93464000	132510000	0	34363000
I1MJE1;A0A0R4J5H1	1375900000	1192100000	1425200000	1099000000	1423600000	1381800000	1.7313e+09	1.6722e+09	1.9681e+09	2.0879e+09
A0A0R4J5J8;I1NH19;I1NH18	0	0	0	42923000	0	0	90307000	41762000	77219000	63978000
A0A0R4J5L5;C6TDX7;I1LVX1	0	0	0	0	0	0	0	0	0	0
C6T9G0;A0A0R4J5M7;I1K0U9;C6TAD8	120450000	131020000	120320000	73960000	192940000	154870000	114590000	152100000	209300000	193780000
C6TIT1;A0A0R4J5N5;A0A0R0JQT3;A0A0R0JQT2	1085800000	684640000	998580000	643270000	814470000	1.5802e+09	922080000	825340000	1095800000	881660000
A0A0R4J5Q8;I1K2B5	115430000	141860000	229930000	155710000	83903000	148530000	386010000	199600000	629150000	400510000
I1MVU1;C6T9R2;A0A0R4J5R0	0	0	0	0	5566400	0	0	8838600	11937000	0
A0A0R4J5U6;C6T7R2;K7LAX2	208750000	242740000	234670000	72894000	0	59893000	105400000	34926000	64521000	148480000
A0A0R4J5X9	76917000	29956000	46292000	53324000	37867000	36851000	124160000	61081000	44353000	44696000
K7MWI5;A0A0R4J5Z6	0	0	0	0	10591000	0	0	0	0	0
A0A0R4J5Z8	23768000000	24044000000	24101000000	22049000000	24249000000	37854000000	26846000000	30250000000	34393000000	31276000000
C6T4J5;A0A0R4J629	1333000000	2.0111e+09	2243300000	2.033e+09	1.4652e+09	5028400000	3.6549e+09	4.0929e+09	4356500000	3.2875e+09
I1KMF4;A0A0R4J632	0	0	0	0	0	0	0	13068000	0	0
K7N0Q6;C6TBK2;A0A0R4J642	0	0	0	0	0	0	0	0	0	0
A0A0R4J654	208910000	246000000	146890000	183610000	72494000	274580000	603560000	517640000	399260000	395770000
A0A0R4J656	0	0	0	0	0	0	0	0	0	0
A0A0R4J669;I1NHP8;A0A0R0ED69	0	0	0	0	0	1075800000	0	0	0	0
A0A0R4J681;Q9LLQ6;C6TAX1	2813100000	2679500000	3.1557e+09	2713600000	3.2585e+09	6.0234e+09	6.2929e+09	5809000000	7.1894e+09	6.3973e+09
A0A411P310;B5L5C4;A0A1A9C725;Q9M6D6;D0VBL6;B5L5F2;B5L5D6;B2CM89;B5L5C9;A6XKY3;A0A1A9C8P8;A0A1A9C7L9;B5L5D1;Q9M6B9;A0A0P0QMB3;A0A1A9C9C9;B5L5C7;Q9XHP5	0	0	0	0	0	51515000	0	0	0	0
A0A3G5AR86;A0A1V0QSX1;Q19AK8;P48630;C6TLC6;B5LSX3;Q5FBA0;A0A1V0QSY0;Q5FBA1;A0A1V0QSX4;Q5BLK5;A0A1L2D5W8;A0A1L2D5W7;A0A1L2D5W2;A0A1L2D5W1;A0A1L2D5T8;A0A1L2D5T6;I1NFE0;A0A1V0QSY2	0	0	0	0	0	0	0	0	0	0
I1L880;C6TMQ7;C6TGX5;A0A1V0CIA1	0	0	0	0	20327000	113470000	16789000	107090000	41044000	55115000
A0A1Y9TFD9;A7BIC9;A7BID0	56150000	13388000	0	0	0	0	53213000	109190000	73100000	78878000
I1MT11;A0A2L0RIP6	992020000	2.1322e+09	2839200000	1.67e+09	1442600000	1.0432e+09	1.5408e+09	1120200000	861270000	1246100000
A0A368UGC3;I1LWP5;A0A368UGD5;I1LWP6	90233000	81165000	89193000	84915000	79070000	145080000	188870000	232800000	175180000	146080000
I1NIM7;I1JRS9;A0A368UGI4;A0A0R0HUD3;A0A368UGB1	0	10090000	35646000	8384000	9815500	37508000	44035000	0	88229000	0
A0A368UGI6	0	0	42065000	0	64822000	0	0	0	0	154590000
A0A368UGL3;K7KDS5;A0A368UJX6	0	0	0	0	0	9907800	0	0	6055600	0
A0A368UGN5	134010000	161300000	107850000	155690000	136120000	160920000	268500000	125670000	408480000	205460000
A0A368UGP3	0	0	0	0	55462000	0	137430000	0	21063000	0
A0A368UGQ5;A0A368UGP5;A0A368UGQ6;C6TIX4	1391000000	1.8661e+09	1.8842e+09	1091900000	1278000000	4.1015e+09	2829100000	3.1326e+09	3.5939e+09	3.0956e+09
A0A368UH27;I1JJP2	34397000	120800000	142620000	19016000	134320000	824210000	624220000	586270000	820690000	685340000
A0A368UH36	1.531e+09	1.6613e+09	1335900000	1431300000	1.4985e+09	2736200000	3.3596e+09	3.7135e+09	3.2583e+09	2585700000
A0A368UHG2	0	40740000	0	24006000	11912000	40908000	56020000	96058000	25126000	48298000
A0A368UHN6;A0A368UHM1;I1NJ78;K7N5D9;A0A368UHR9	0	0	0	0	0	0	0	0	0	0
A0A368UHY2	125150000	5852700	30645000	5967500	12301000	25301000	25413000	15528000	16067000	5134400
D2DKE9;A0A368UI10	74135000	52358000	110530000	20735000	34013000	124600000	30261000	83197000	61523000	89509000
K7KHU1;A0A368UI50	53388000	61560000	66495000	104040000	89225000	289630000	199320000	218130000	230600000	194150000
A0A368UI54	0	15214000	28332000	0	6779200	0	10537000	0	10320000	0
A0A368ULC4;C6TKF0;I1KSD7;A0A368UI56	4882100	9691700	0	0	0	48498000	6981800	0	0	14270000
A0A368UIG3;I1LD04;I1LD03	83049000	124910000	79433000	62822000	20213000	231030000	162260000	66137000	102420000	159350000
A0A368UIM9	0	0	0	0	0	0	0	0	0	0
A0A368UJF6;B0M193;C6THP6	21109000	0	0	0	0	64638000	0	37270000	67553000	38616000
A0A368UK08;A0A0R0H948	373210000	336830000	361640000	347390000	327420000	487790000	396430000	515860000	475460000	523840000
A0A368UK73;I1LPK4	1151600000	958430000	864080000	647250000	1127300000	1.8621e+09	1.882e+09	1451500000	1456700000	1.4779e+09
A0A368UKI2	0	0	0	0	0	34819000	0	0	0	0
A0A368ULS0	0	7690200	9725300	0	0	59088000	0	14387000	0	0
C6T9C1;A0A368ULV3	0	0	0	0	0	0	0	0	0	0
A0A368UNA6;A0A0R0GDS6;A0A0R0G729;A0A368UIK0	17549000	5599400	0	508740000	530960000	180420000	219360000	182470000	228060000	187060000
Q9SWR5;O48926;K9LH71;B5L5H5;B5L5H4;B5L5H1;B5L5G6;B5L5G4;B5L5F6;A0A411P320;B5L5F7;B5L5G7;B5L5H2;Q5DP49	285330000	504910000	412050000	367780000	622970000	1.0645e+09	987600000	944270000	379520000	420900000
C6TLE6;I1MEZ2;C6ZJZ3;A0A6H1NPT7	0	0	0	0	0	11651000	0	0	18552000	0
A0A762;I1LB53	12956000000	12815000000	15363000000	11985000000	11844000000	20087000000	17820000000	16718000000	18334000000	16154000000
A0A7X4YP88	100650000	0	0	158100000	169910000	190240000	318890000	156720000	166130000	281070000
A0A7X4YPT9	905300000	776420000	917110000	893790000	950390000	870060000	802800000	821330000	1097000000	885360000
A0A7X5C1X6	0	0	0	0	0	0	190960000	0	0	0
R9ZS50;R9ZUW0;R9ZT85;R9ZR06;R9ZR00;R9ZTF6;Q2PMP0;A0A898CV28;A0A898CUB9;A0A898CTQ9;A0A898CSW4;R9ZSN5;R9ZRV3	0	0	0	1569200	3762900	0	0	0	0	0
R9ZTP9;R9ZSQ3;R9ZQ63;Q2PMV0;A0A898CT38;C0J3I3;R9ZT63;R9ZUA5;R9ZRG3;R9ZRF3;R9ZQB4;Q29V95	85525000	32134000	33211000	30414000	23203000	43379000	30438000	75893000	47216000	119900000
Q2PMS8;K7LWI4;A0A898CTB8;R9ZVB5;R9ZU51;R9ZT23;R9ZSH6;R9ZRA6;R9ZRA0;R9ZRT4	17506000	0	36567000	12044000	0	50815000	5902000	20617000	96993000	23989000
A0A898CTM2;P27066;R9ZR16;A0A1C3HPQ3;C0J370;R9ZRP6;R9ZTW8;R9ZSR8;R9ZUX5;R9ZR23;R9ZS68;R9ZTA7;W0HJJ7	15053000000	11774000000	16948000000	15098000000	16851000000	13128000000	13697000000	12023000000	14668000000	12246000000
K7K414;R9ZUB2;R9ZT65;R9ZSQ7;R9ZRG6;R9ZRF7;Q2PMU5;A0A898CUJ9;R9ZTQ2;R9ZQ67	0	7544000	0	0	0	0	0	0	68765000	40918000
R9ZUU4;R9ZT67;R9ZSL3;R9ZS28;R9ZQY4;R9ZQX8;Q2PMR0;A0A898CV36	0	0	75971000	60963000	57486000	108060000	67469000	0	70938000	67805000
P49158;A0A898CVP5;B0FFP7;R9ZTC5;R9ZUT2;R9ZT48;R9ZS14;R9ZQX1;R9ZQW1;R9ZSJ8;R9ZQ62	0	0	0	0	0	0	26505000	0	0	0
K7LI06;R9ZUQ7;R9ZTK9;R9ZTF2;R9ZT78;R9ZT22;R9ZSM3;R9ZRY6;R9ZRP3;R9ZR03;C6TGY4;R9ZQU1;R9ZQS6;R9ZQ93;Q2PMM3;P18663;R9ZQZ5;R9ZUV6;A0A898CWE1	0	0	35676000	35285000	0	73985000	0	0	18637000	15655000
A0A8H6KPS5;A0A8H6J8A5;A0A8H6IVL4	2.0731e+09	1.813e+09	1.663e+09	1.7269e+09	1.9051e+09	1.9514e+09	1.9813e+09	1.8812e+09	2369600000	2.0564e+09
A0A8H6KNR6;A0A8H6K6A3;A0A8H6IZC7	0	0	0	0	0	0	0	0	0	0
I1MEX1;I1MEX0;I1M1N6;C6TM35;I1M8K7;I1M8K6;A0A8H6MZR8;A0A8H6J2X1;A0A8H6MTN6	378210000	379460000	400510000	334290000	322450000	676160000	624670000	386790000	653300000	479040000
A0A8H6NAQ3;A0A8H6KHU8;A0A8H6J3W9	227070000	67890000	184750000	312710000	109520000	1.4807e+09	1167700000	903070000	1245700000	961070000
I1MCE8;I1M5U8;A0A8H6UAD5;A0A8H6KFB7;A0A8H6J5Q6	0	0	8933600	0	0	10117000	0	23937000	0	7731400
A0A8H6NKT0;A0A8H6KDV2;A0A8H6J8K6	0	0	0	0	0	24534000	0	0	29252000	0
A0A8H6U8I0;A0A8H6KXY0;A0A8H6JBF1	0	0	0	0	0	0	0	0	93813000	0
A0A8H6NW92;A0A8H6JKS0;A0A8H6NP55	5537300000	5812200000	6.5701e+09	5684000000	5.8333e+09	5789500000	4803400000	4654500000	5053800000	4714000000
A0A8H6K7V3;A0A8H6JQ37	119840000	53552000	126380000	132620000	160270000	0	38722000	0	41569000	0
A0A8H6KQ56;A0A8H6KQV1;A0A8H6JQP4	335850000	687570000	527390000	370930000	865570000	581540000	789400000	633500000	931500000	901560000
A0A8H6K209;A0A8H6NSE7;A0A8H6JR40	0	0	40165000	0	0	38913000	40367000	0	56852000	51185000
A0A8H6KW36;A0A8H6KU64;A0A8H6JYJ8	288650000	424210000	339450000	295400000	423640000	611000000	496440000	492070000	557600000	403660000
A0A8H6N9X8;A0A8H6MT37;A0A8H6K5P1	344430000	282880000	403490000	395020000	408540000	480970000	287200000	450670000	447220000	195990000
A0A8H6U983;A0A8H6N186;A0A8H6KJ14	181500000	183320000	167150000	0	141750000	0	0	0	0	0
A0A8H6KJD8	10575000000	11065000000	11140000000	11684000000	12974000000	17765000000	10311000000	10638000000	13442000000	13660000000
A0A8H6KMA2	0	0	0	0	0	0	0	0	0	0
A0A8H6MU31;A0A8H6MU45;A0A8H6KVI8	0	0	0	0	0	0	59534000	0	0	0
A0A8H6MI23	530630000	511630000	594560000	483550000	597480000	460690000	336460000	424050000	407690000	388280000
A0A8H6MUQ7	139700000	0	0	98385000	180240000	0	163180000	0	182460000	0
A0A8H6NXM6;A0A8H6NPF5;A0A8H6MWL3	1.85e+09	1.9375e+09	2199800000	1.9021e+09	1.8665e+09	2502900000	2.0525e+09	2.1198e+09	2155600000	1.986e+09
A0A8H6NUV3;A0A8H6NRX5;A0A8H6MZS1	7200000	0	0	0	0	33883000	38408000	20091000	23276000	15709000
A0A8H6NQU6;A0A8H6NVP3;A0A8H6N057	70878000	112680000	0	0	0	0	0	0	0	0
A0A8H6N0F3	0	189750000	0	0	0	369900000	396650000	92555000	476100000	420110000
A0A8H6NY36;A0A8H6NQ25;A0A8H6N263	12849000000	13121000000	14865000000	10955000000	12359000000	17657000000	17448000000	20763000000	17139000000	16655000000
A0A8H6U5G2	193940000	177780000	121980000	153060000	92682000	231370000	222070000	248580000	284040000	208820000
Q941G7;A0MZ84;I7CLX5;Q43757;C6TI81;I7DIZ2	0	0	0	0	0	0	0	0	0	0
A1KR24;Q7XAW0;Q70EL7;Q70EL9	22117000000	21728000000	22969000000	20402000000	19612000000	21086000000	18137000000	18777000000	19963000000	18967000000
A3RM03	1.027e+09	1.0106e+09	1084600000	963650000	341590000	1.054e+09	1169100000	1.0511e+09	987760000	925150000
I1NIU6;A3RM06;I1LBI3;C6TJE5;C6T9Z8;I1NIU5;A0A0R0I270	73393000	71691000	65872000	145040000	101840000	257720000	179970000	135960000	249960000	191060000
I1MEB5;A5A338	1.5048e+09	1.6552e+09	1.6994e+09	1438100000	1451500000	2612900000	2416800000	2371900000	2426500000	2.0214e+09
A5JVZ7	2.1e+09	2544100000	2832900000	2659900000	2513800000	6.2441e+09	5182700000	5353700000	5465300000	5248900000
I1M600;A5YN45;Q2LAK0;I1M5Z9	0	19143000	0	6675200	0	20906000	0	102410000	22731000	82613000
B2CM88;Q53B75;Q53B70;C6TDI3;A7ISP5	93014000	92949000	133330000	84814000	151630000	241980000	222270000	213030000	277360000	198310000
A7LCD6;K7L7J7	0	1266400000	0	2775000000	0	0	0	0	0	0
I1KQG0;C7C6E2;C7C6E1;A7VJA5;C7C6E3;Q9ZRX1;Q70EL6;I1KKD9	916530000	1213200000	1.0113e+09	1.9243e+09	2.0597e+09	3.2672e+09	2441200000	2705400000	3.0778e+09	3.2135e+09
A7X657;I1L4Y5;W6FJ05	3805600	6832800	5292000	4112300	3748700	5283800	3931900	4537700	4927000	5436400
A7XZJ7;A0A0R0IG99;O65810;O65809;K7KRR8;I1MCV8;I1K601;C6SVT2;I1K602;I1KJR5;I1J4G4	303040000	284780000	283720000	271270000	138510000	385470000	352890000	376890000	373970000	420470000
A8IKE1;I1KHJ4	820210000	1.025e+09	775270000	789260000	767020000	1.0054e+09	642480000	732450000	1.0311e+09	774020000
I1M3Y7;I1LUB3;C6SXW5;A8Y7Z9	13238000	4104300	16536000	8988400	0	0	0	0	0	17368000
A9CPA7;C6T7D9	92890000	99697000	110690000	112040000	115140000	115290000	115830000	77770000	35668000	90319000
I1MR18;C6T4T2;B0M195;C6T421;I1KZX7;I1KZX6;C6TLW3;C6T3T2	17651000	28715000	0	0	0	51688000	14557000	30117000	0	28529000
B0M197;I1N4A7;C6TMN6	404680000	562760000	410720000	518610000	531910000	861460000	779790000	872800000	1373600000	709860000
I1K7D2;B0M1A4;A0A0R0JAG1;I1K7D3;O48561;A0A0R0K8D9;I1JSV3;I1K7D4;O48562	2264700000	1.8412e+09	1.7447e+09	2289100000	2809800000	3.254e+09	1.5912e+09	3.1791e+09	4.044e+09	2.0885e+09
B0M1A5;E0YL26;I1JZW5;E0YL22	705920000	505260000	981830000	556440000	564620000	1282100000	1.0721e+09	1.0327e+09	1.0254e+09	1202800000
B0M1A6;U5ILS4;I1KCK6;I1KCK7	1408900000	1262300000	1.4793e+09	1255800000	1.6088e+09	2769400000	2.0652e+09	2369500000	2286300000	1.8223e+09
B0M1B6;I1N628	0	80898000	0	0	49255000	43063000	0	39597000	0	0
B1ACD3	0	0	0	0	0	0	59604000	0	0	42723000
B2BF98;C6TAJ3	0	0	100140000	0	0	0	95469000	0	0	0
B3GJZ6;I1M361	38226000	105620000	46280000	82089000	77085000	580830000	301090000	323950000	351490000	253400000
B3TDK5;Q39870;I1M596;P09439;D6PAW6;D6PAW5;Q39874	461200000000	453760000000	452780000000	449080000000	484180000000	436690000000	405860000000	389250000000	390540000000	396920000000
D6PAW7;B3TDK6;P09186	1958400000000	1834800000000	1712500000000	1615100000000	1801300000000	1561000000000	1387900000000	1389700000000	1462700000000	1180600000000
I1K0H2;P62302;C6T9Q3;B6CBQ9	1.845e+09	1.8274e+09	1.5848e+09	2.092e+09	1227000000	3.8604e+09	3.8023e+09	3.6199e+09	3.1983e+09	3.2047e+09
B6EBD4;I1JA98;C6TJ65;K7MWT0;K7LKZ6;I1MPF6;B6EBD5	0	7023300	0	0	0	69139000	75533000	210090000	247170000	251200000
B6EBD7	17799000000	17753000000	21773000000	20405000000	23607000000	26486000000	24773000000	25539000000	27734000000	25693000000
I1J4G9;I1J4H0;I1J4G8;B6ETP1	34245000	35509000	27575000	33502000	34049000	0	125640000	106890000	0	0
Q52VR5;B8XJY3;K7S7Y8;Q42807;Q52VR4;B8XJY4;A0A1Y9TL58	226140000	254930000	197210000	258690000	162080000	512940000	346070000	361930000	436220000	249580000
B9VJS6;B9VJS7;K7LXH7	0	0	0	0	0	0	0	14517000	19921000	0
I1MBL5;Q42797;C0LUU6;C5IWL6	0	0	16447000	0	15188000	57131000	44878000	19774000	92741000	31644000
C3VHQ8;I1JUP4	35540000000	34162000000	35355000000	31690000000	36207000000	50939000000	43775000000	42790000000	43546000000	42207000000
C6KXH6;C4T848	4720300	24094000	64139000	14295000	35685000	144890000	148280000	75686000	168990000	151950000
C6F117;K7MAP3;I1LFR8;C6T5L3	2.1049e+09	2.0381e+09	2.0001e+09	2.0068e+09	1.8363e+09	2669200000	2.0129e+09	2377100000	3.0508e+09	2333700000
C6TK65;C6F119	0	0	0	264720000	48017000	0	0	65149000	16537000	145750000
C6T599;C6K8D0	5334000000	5571000000	5828600000	5685000000	6.9688e+09	6.4753e+09	5171700000	4894100000	5737000000	5687400000
I1K863;I1JTQ9;C6SUX1	0	0	0	0	0	0	0	0	0	0
I1MEW0;C6SV59	0	0	0	0	0	0	0	0	0	0
C6SV60;C6TFB9;I1KDR4	11371000	17589000	0	20713000	24142000	0	27554000	10518000	34859000	27827000
I1ND86;I1K8F1;C6SV69;C6T116;I1JU00	376990000	533480000	542990000	497500000	534250000	138840000	0	0	12696000	153340000
C6SZU9;C6SV85	0	0	0	0	0	0	0	0	0	0
I1JM67;C6SV88;I1JM68;C6SYR2;A0A0R0FW30	1413600000	1.6794e+09	1.5408e+09	1.9802e+09	1.6567e+09	2627300000	2591100000	2.0129e+09	2442200000	2276700000
C6SV97	551100000	440380000	908570000	733750000	1152000000	1.8773e+09	1337900000	1.5227e+09	1.876e+09	896110000
I1L683;C6SW27;C6SVA9	84651000	0	0	0	0	0	109190000	0	0	0
C6SVB6	0	0	0	0	0	0	0	0	0	0
C6SVI7;I1NGL9;C6SVB7	114360000	98477000	112490000	102200000	76795000	128980000	143580000	104670000	140600000	131480000
C6SVC0;C6T0D5;K7MYM5	51969000	86015000	112720000	91375000	86753000	286320000	143110000	72099000	136880000	85022000
C6T097;I1J7I5;C6SVD0	0	0	0	0	0	268860000	260230000	204300000	204780000	116250000
C6SVD6;I1MIB4;I1KW18;C6SZW7;I1KW16	13178000	131290000	200370000	22392000	198070000	171620000	296370000	310410000	337210000	169630000
C6SVD7;K7MRB1;Q9FQD6	766340000	1188200000	982810000	1.0532e+09	980680000	1140300000	816170000	923750000	994180000	980740000
C6SVE0;I1JGP5	88726000	114860000	82806000	90069000	94738000	162470000	188200000	151710000	203490000	136320000
I1K964;C6SVE5	0	0	0	0	0	0	0	0	0	0
K7LBC4;C6SVF1;C6SYJ7	800970000	1178200000	1358700000	1.4993e+09	1441800000	2.0534e+09	1.9075e+09	1.6364e+09	1.7202e+09	1.7878e+09
C6SVF6	308970000	129230000	157180000	118230000	0	72856000	90843000	35167000	130760000	39512000
C6SVG8	0	0	46153000	0	0	103140000	0	0	0	0
I1LWR7;C6THE9;C6SVH1	3.127e+09	2831000000	2.9947e+09	2.961e+09	3.217e+09	4427500000	4.2816e+09	4308600000	4.0355e+09	3.8108e+09
C6SVH2;I1L3J0;I1MQ65	1167900000	1370400000	1.5118e+09	1.4997e+09	1.0454e+09	2294500000	2353100000	1.8705e+09	2557000000	2358800000
C6SVH4;I1M208;C6SZ41	143800000	0	0	0	0	100390000	0	74238000	83483000	62241000
C6SVI1	0	10427000	19861000	6691200	2251600	86211000	33803000	43020000	51764000	78962000
C6SVI5	0	0	87389000	0	0	163900000	164610000	126060000	136570000	143800000
P17093;I1MU00;C6SVJ4;A0A0R0GPK2;C6T0V5;C6T065;K7LCS7	1389300000	1.595e+09	1.7511e+09	1.6711e+09	1.5755e+09	2.1094e+09	1.0138e+09	1320800000	1.8276e+09	1239200000
I1JI59;C6SVJ6	18686000	38993000	31666000	21712000	26727000	46101000	20985000	30764000	29727000	42906000
I1JBL1;C6T007;C6SVK2;K7LD50	157770000	232230000	0	128770000	196570000	611110000	201850000	1081600000	552500000	185100000
C6SVK3	33825000	30388000	79857000	93219000	26262000	231910000	170830000	132570000	308060000	242480000
I1N6Q6;Q9FUJ5;Q9FUJ4;Q39832;C6T1Y2;C6SVL2;P12468;P00865	6.3257e+09	6.6165e+09	6.4575e+09	6.7524e+09	7.0205e+09	6.3958e+09	4925200000	5741700000	7.0407e+09	6.2517e+09
C6SVM3	0	0	0	0	0	0	18512000	0	0	0
K7N2J5;C6SVM9;K7N2J4;I1LB26	0	0	0	0	0	0	0	0	0	0
I1KFP3;C6TMV2;C6T4F7;C6SVP2;I1LYK6;I1K1V3;C6TE09	51360000	0	37414000	36172000	34446000	0	0	62147000	68360000	19179000
I1MBV8;C6SVP4	0	7446300	0	0	0	0	9308800	0	0	0
I1MKN8;I1KI04;C6SVQ2	77324000	44166000	78835000	67155000	92624000	192050000	167650000	114130000	174790000	151600000
I1KN31;I1KN30;C6SVQ5	0	0	57115000	0	0	52166000	113120000	71225000	35007000	106380000
C6SVR2	377470000	425460000	411460000	340570000	349670000	779380000	717630000	670870000	934630000	567380000
C6SVR3;I1JVK4	0	0	0	0	0	25510000	0	22558000	12260000	0
C6SVR8;I1JW21;C6SWT1	402390000	284680000	213190000	180090000	284160000	482190000	443880000	291390000	407380000	479210000
K7LA75;I1N0K3;C6SVS1;K7LA74	0	0	0	0	0	0	0	0	0	0
C6SVT0;C6T9I2	0	1.0225e+09	928200000	52632000	809910000	1.7472e+09	1314600000	1.5036e+09	1442700000	1398300000
I1NAH4;C6SVV1	852490000	841670000	814620000	858550000	712560000	1.4998e+09	1196900000	1120100000	1.0618e+09	1121000000
I1JIV3;C6T584;C6T5D5;C6SVW8	0	0	7256500	0	0	3960700	0	0	0	0
I1LCV0;Q39872;C6SVX2	960960000	1161300000	1123600000	0	1.0595e+09	0	721570000	507680000	1.0167e+09	540560000
I1LJX3;C6SVX3	520000000	581460000	538140000	547260000	132260000	521680000	804510000	725890000	704730000	727270000
C6SVY4	0	0	0	0	0	385020000	261840000	185610000	131210000	249600000
C6SXE3;I1M9A1;C6SVZ2;I1M9A0;I1M998	31864000	14334000	0	29589000	23140000	100510000	56815000	46254000	48496000	65241000
Q9FQD4;C6SVZ7;K7KBB0;C6TD55	1302100000	1249800000	1.4877e+09	1239600000	1325300000	2255100000	1.9293e+09	1.7291e+09	1377500000	1.7898e+09
C6SW11;A0A0R4J5B2	15724000	18922000	19231000	9260200	16880000	30347000	32345000	30866000	32355000	44222000
C6SW16	0	0	0	0	0	0	0	0	0	0
Q6VEV1;I1K758;I1K759;C6SW17	394550000	466060000	926810000	483860000	485890000	346900000	248440000	241520000	273770000	262450000
C6SW24	730410000	642060000	65884000000	72814000000	647940000	27550000000	31132000000	35411000000	36823000000	29745000000
I1NEF7;I1LAH8;C6SW54	0	0	0	0	0	0	0	0	0	0
C6SW56;I1LFE1	264350000	294260000	290900000	208530000	152140000	449340000	372240000	366890000	349310000	367700000
C6SW63;K7N0E2	448310000	292530000	276280000	278950000	386480000	458000000	259160000	291300000	565990000	349960000
C6SW70	0	109690000	84297000	62194000	76070000	127600000	147140000	0	0	117680000
Q9M4T8;I1JBH2;C6SW82;I1L7R0;C6TN64	0	90051000	116440000	0	0	232580000	0	184020000	179820000	149000000
C6SWA5	1115100000	1.044e+09	1.016e+09	1241300000	1218800000	1.8233e+09	1.6475e+09	2700100000	1.8614e+09	1328300000
C6TMV8;I1MDH5;I1M4U3;C6TG01;C6SZZ2;C6SWA6;A0A0R0KNL8	0	0	0	0	0	0	0	56335000	0	0
C6SWA9	0	0	0	0	0	0	0	0	0	0
C6SWF2;K7MP81;C6SWC4;I1LN74	0	0	0	0	0	2405100	0	0	0	0
C6SWD4	0	21683000	28768000	40905000	10802000	20043000	0	11440000	22197000	20582000
C6SWD7;K7K3P5;I1JKU5;I1JKU6	0	30970000	41007000	0	0	8734800	0	9652100	79754000	0
I1LXB2;C6SWE3	931790000	803960000	1.0688e+09	896810000	857470000	1.7075e+09	1249700000	1.5028e+09	1363600000	1233300000
C6SWF6	0	0	0	0	0	0	0	0	0	0
C6TJX5;C6SZV8;C6SWG1;I1NAS2;C6SZ75;K7KG35;I1NAS3	23901000	13089000	0	18203000	0	37497000	32918000	33148000	40853000	27966000
C6SWG3;I1KQ68	0	316890000	323740000	251510000	365490000	550370000	417370000	515590000	476760000	363430000
C6T6P9;C6SYE0;C6SWG4	338610000	378390000	572470000	308750000	337720000	530970000	545860000	608870000	600710000	522220000
C6SWG6;I1KPT1;C6SYF3	61360000	0	109080000	86341000	62796000	273580000	142820000	139870000	117450000	96284000
C6SWJ2;C6T5K5	0	5523700	14706000	0	0	0	15190000	0	0	0
I1L7J2;I1NER3;I1NER2;I1NER1;I1L7J1;C6TIX7;C6SWK4	52828000	99860000	82563000	77776000	67437000	173530000	91978000	144930000	146100000	103280000
I1MX60;C6SWL0;I1MX61	59161000	57724000	34717000	38218000	38157000	102500000	122480000	138840000	174280000	63083000
C6SZL8;C6SWL2	0	0	0	0	0	0	0	0	0	0
C6SWL3	0	0	0	0	0	0	0	0	0	0
I1LN92;C6SWL4;K7MHT6;I1KS13;C6SXK1;C6SWG9;I1KS12	1.7815e+09	1130500000	1.518e+09	1446900000	1.8597e+09	2548600000	1.6606e+09	1.7705e+09	1.868e+09	1.8027e+09
I1NC08;C6SWM6;A0A0R0F5Y6;C6SWP5;I1LBD9	23348000	0	0	11530000	109710000	0	0	0	0	0
I1KDI9;C6SWN2	0	0	0	0	0	0	0	0	0	0
I1JQN0;I1JQM9;C6SWN7;I1NB77	1.7171e+09	1277500000	533770000	1.5627e+09	1.815e+09	2554900000	1.9011e+09	2388900000	2695300000	2589100000
C6SWQ6	63822000	142320000	77248000	56018000	102650000	79370000	0	0	96159000	19423000
C6SWS6;A0A0R0J6R1	6.0378e+09	6.6503e+09	0	45576000	5.9313e+09	98863000	63275000	106140000	3.8863e+09	3.7099e+09
I1LP68;C6SWU2	0	0	0	0	0	0	11681000	20083000	20908000	11898000
C6SWV3;A0A0R0GZT5;A0A0R0H1P9	21198000000	16737000000	17874000000	23477000000	20042000000	33250000000	28848000000	24397000000	28629000000	28871000000
I1JD07;C6SWV6;A0A0R0FZM4;A0A8H6KTL5;A0A8H6J4C3;A0A8H6IZ16	1267500000	1163900000	984740000	748500000	963680000	1.7047e+09	1272800000	929610000	275800000	1.9293e+09
P25272;C6SWW4	241570000000	222300000000	245480000000	227360000000	167550000000	210680000000	274300000000	280020000000	292140000000	191000000000
I1K4T5;C6SWW8	0	0	0	0	0	0	0	0	0	0
I1LJB4;C6SWX1	337550000	73885000	262680000	367370000	166000000	140400000	517170000	285330000	350270000	496010000
C6SWX2;K7L6V9	604620000	708830000	592670000	601380000	643810000	1.0007e+09	727630000	762750000	855140000	786930000
C6SWY9	189130000	29186000	47427000	0	0	113060000	143520000	99855000	38702000	72979000
C6SX05;E0YNQ4	2460700000	2297900000	1.4956e+09	1.8925e+09	1.7944e+09	3.2008e+09	2774800000	3.075e+09	2632000000	3.0315e+09
I1JIY7;I1JIY6;C6SX10;C6TFW5	27989000	0	19320000	7281000	0	0	0	0	0	12306000
C6TIM4;Q8LJR5;I1M3K1;C6SX31;I1M3K2	0	0	20448000	21607000	32025000	0	7663100	0	0	26688000
I1MEF5;I1M277;C6T0A6;C6SX35	0	14022000	53923000	0	0	94945000	104250000	33573000	57030000	160180000
C6SX50	77480000	86531000	101530000	100210000	87824000	40341000	102260000	82870000	93526000	115140000
C6SX81	0	0	0	0	0	0	0	0	0	0
C6SX86	1.0623e+09	590850000	1419700000	787760000	699810000	2.0957e+09	1.9101e+09	1.6926e+09	1.6039e+09	1171300000
C6T569;C6SX98	30904000	27775000	19886000	26396000	26216000	40237000	27093000	37636000	39087000	29818000
I1LSM6;I1KEG8;C6SYG5;C6SXA4	0	0	0	0	0	0	28871000	9412400	0	0
C6SZ81;C6SXB4	140830000	103820000	72818000	85565000	49991000	192150000	172020000	138600000	211320000	159940000
C6SXC3	132480000	126570000	90076000	115900000	182950000	237340000	0	80734000	153720000	107630000
I1LBM5;C6SXR5;C6SXC9	0	0	0	0	0	85804000	138850000	124540000	144030000	79392000
C6TAW2;C6SXD3	301650000	671170000	730640000	760780000	813210000	1194200000	880800000	688010000	218950000	699290000
C6SXE0;I1JC94;I1JC93	0	0	0	0	0	0	0	81151000	0	0
I1L7G1;C6SXE1	0	10623000	619370	0	20599000	40407000	16695000	24713000	14343000	28305000
C6T0P8;C6SXG4	0	47818000	0	53546000	0	0	48945000	12084000	31899000	0
C6T9Y1;C6SXG5	0	134890000	0	198120000	175490000	62400000	0	0	0	0
I1JBN4;C6SXH8	2430100000	2182100000	2196200000	1.8973e+09	2.9526e+09	3.7347e+09	2647000000	3.1028e+09	3.6787e+09	2885100000
I1KEM1;C6SXJ2;A0A0R0HH54;C6T1P5	0	0	0	0	0	0	0	0	0	0
C6T501;I1MWP7;C6SXJ9;I1MWP8	0	0	0	0	0	56060000	14977000	50783000	29243000	53468000
I1LUT8;C6SXL2;A0A0R0H7E5;C6SWY7;A0A0R4J532	0	82198000	8205000	0	24651000	109740000	157260000	0	49769000	78554000
I1KXU2;I1J5Q7;C6SYB1;C6SXQ8	162960000	419620000	323750000	432360000	296600000	599190000	565450000	518100000	502210000	626250000
C6SXR8;I1L9L9;I1JGG0	423540000	461660000	580040000	503530000	413670000	582850000	358350000	443740000	414240000	436950000
I1N388;C6T0F0;I1L709;C6SXR9;A0A0R0IHX7	16110000	6609300	14463000	18036000	13802000	12766000	16139000	0	0	22932000
I1NJ59;C6SXS9	1.5135e+09	1.8029e+09	1.663e+09	785780000	1.6711e+09	3.2185e+09	2858800000	1416900000	1.509e+09	1.4755e+09
C6TEI8;I1JED9;C6SXT0;I1JED8;C6TG21	0	0	0	0	0	0	112520000	138030000	0	0
C6SXT1	0	0	0	0	0	341010000	188080000	401750000	0	310070000
C6T1E0;C6SXV7;A0A0R0K7M8;A0A0R0IBE3	0	0	0	0	35263000	84873000	66952000	67665000	54717000	96680000
C6SXW1;C6SVM8	0	0	0	0	0	0	0	0	0	58463000
C6SXX2;C6TGK5;A0A7S7YDY8;I1KLN6;A0A0R0JCB6;I1M077;I1MS00;I1LYE4;I1L8T7;A0A0R0FJH4;Q9S7H2;P69325;K7LZM7;I1LYE5;C6T5M5;I1MG31;I1L0E5;A0A8H6NIR0;A0A8H6NA23;A0A8H6JDA8;I1JQ42;I1KAY5;I1NAQ2;O81975;I1M076;K7MJX0;C6T080	2.0882e+09	12897000000	1.8943e+09	1.8431e+09	12623000000	14161000000	11784000000	2.9608e+09	12721000000	11424000000
C6SXX6;I1JJ47	0	0	0	0	0	0	0	40288000	0	49560000
C6T5A5;C6SXY5	70555000	37941000	27970000	0	78013000	140910000	37842000	70085000	54557000	75576000
I1KA54;C6T1G9;C6SXY7	0	0	0	0	0	0	0	0	0	12785000
I1M5V9;C6TIE6;C6SY06;I1M5V6;A0A0R0HBQ2	44266000	0	26212000	0	0	0	0	0	0	0
C6SY07	0	0	0	0	0	0	0	992580	0	0
C6SY14	0	77346000	0	0	52176000	259770000	98883000	119050000	127730000	0
I1K6E7;C6SY19	4.2706e+09	4522400000	4.1157e+09	4.2273e+09	4.2818e+09	7.5822e+09	6.6833e+09	5.9748e+09	5.9626e+09	6.356e+09
I1N104;C6SY24	0	0	0	0	0	0	0	0	0	97289000
C6SY25	1.6965e+09	1.6848e+09	1.4792e+09	1.7577e+09	1.4786e+09	3.0584e+09	2447900000	2414800000	2190600000	2447400000
I1JHJ0;C6TN69;C6SY32	0	0	0	0	0	0	0	0	0	0
I1LWB8;C6SY42;I1LWB9;C6T1K9	1315800000	1.0548e+09	1.0669e+09	619020000	1.6013e+09	1341200000	1443300000	1361800000	1.8321e+09	1206000000
C6SY43	192050000	249160000	103670000	172150000	209580000	374630000	0	312760000	689320000	367920000
C6SY73;I1KUX8;C6SY71	3.3143e+09	2832200000	3.4112e+09	3.4776e+09	3.4165e+09	5807600000	3.7146e+09	4.1815e+09	4634000000	4.2314e+09
C6SY77;I1JYG7;C6TI89	776680000	836160000	637640000	806430000	940970000	900390000	622990000	610580000	1.8651e+09	788190000
I1LP16;C6TM41;C6SY80	0	0	0	0	16712000	0	0	28476000	0	27572000
C6SY85	0	0	0	0	0	0	0	0	0	0
I1KW54;C6SY93	25170000	16454000	0	0	0	198190000	84436000	41946000	87936000	101150000
I1JIJ5;I1M7H6;I1JIJ4;C6SYA3	0	0	0	0	0	0	0	0	0	0
C6T0E8;C6SYA5;C6SZ28;C6SVU7;I1JJ27;A0A0R0G947	628900000	280660000	717880000	550800000	666680000	1.5539e+09	648570000	335810000	952270000	684550000
I1JEB4;C6SYB0;I1J5X4;I1J5X6;C6T7J6;I1J5X5	0	0	0	16158000	0	0	0	0	0	37075000
C6SYC1	141120000	0	0	0	0	0	73995000	127820000	86031000	0
I1LFN9;C6SYX7;C6SYE2	76655000	66282000	70916000	83185000	92256000	97087000	121750000	179330000	170420000	114030000
I1NFY4;C6SYE6	234980000	93153000	227420000	250800000	232630000	0	0	0	0	581750000
C6SYG1;I1L1F3;K7MBV6;C6SZB4;K7MBV7	49832000	167010000	154570000	95427000	152410000	210430000	189620000	241530000	253330000	223040000
I1MS47;I1LY94;C6SYG3;C6T293	242880000	284280000	259580000	0	285130000	457250000	384850000	216690000	287240000	218560000
I1KBP3;C6T160;C6SYU8;C6SYH7	0	0	0	0	0	0	51011000	0	0	0
K7K9M8;C6SZP7;C6SYI2	17236000	0	13326000	0	0	0	0	12050000	0	0
I1J728;C6SYI8;I1JLY6;I1JLY5;C6SZP4	491470000	457810000	549560000	455740000	252320000	507780000	681510000	285940000	709290000	567960000
I1K554;C6SYJ3	732370000	666900000	764840000	738890000	796300000	1184400000	903990000	948770000	1.0388e+09	825750000
C6T6T0;C6SYJ4	320780000	637790000	759340000	564130000	841500000	1321800000	1357000000	1124500000	1.4574e+09	1.0264e+09
I1KYX3;C6SYK2	0	0	0	0	0	0	0	0	0	0
C6SYM8	2888100000	2220400000	2.1444e+09	2474400000	2601900000	5048300000	4442400000	3.8684e+09	4.2182e+09	3.9138e+09
I1MDN0;C6SYN2;C6TCR7	0	13118000	24478000	46771000	23221000	63737000	45364000	48309000	32292000	67135000
I1LHV0;I1J8S9;C6T4R2;C6SYN5	0	0	0	0	0	0	0	111660000	92264000	0
I1LTT3;C6SYP2	0	0	0	0	0	0	0	32477000	71899000	70690000
I1JGV5;C6SYQ4	24604000	194200000	191670000	64020000	61206000	71405000	103790000	111610000	94982000	59434000
C6SYR6;C6SZC0	0	0	0	0	0	0	0	23012000	0	7307900
C6SYT6	41474000	40786000	40768000	27926000	0	36218000	53629000	47317000	70749000	45627000
C6SYW6	185190000	191060000	154460000	254150000	232830000	297560000	424580000	428570000	372720000	377680000
C6T0M0;I1MWP3;C6SYX1;C6SZ77;C6T2B0;A0A0R0KK01;C6SYX2;A0A0R0GJB9;C6SXQ2;A0A0D6DQH0	906310000	1.0207e+09	1.0582e+09	1.0007e+09	1105300000	1.8772e+09	1.7433e+09	827870000	1431600000	1335200000
C6T481;I1JX41;C6T4Z5;C6SYY0	0	0	0	50507000	0	9559700	0	12617000	109080000	49334000
I1MTS6;C6SYY3	0	0	0	0	0	0	0	29419000	42899000	0
I1MMI6;C6TL61;C6SYZ4	0	0	0	0	0	0	79605000	76881000	121280000	63440000
C6SYZ8;I1MG34	491480000	431940000	455670000	426050000	442800000	695050000	617040000	609270000	731290000	592550000
I1MJU0;C6SZ01	0	14305000	0	0	0	68175000	0	8904800	11551000	15838000
C6SZ13	14421000000	17685000000	15934000000	15592000000	12936000000	29745000000	24915000000	29425000000	32964000000	28505000000
C6SZ18;I1JQD4	279900000	226470000	351310000	199880000	325420000	416180000	270920000	282260000	512680000	318950000
I1K310;C6T5W6;C6SZ20;I1KRE2	0	0	0	0	0	63619000	0	52168000	43575000	38769000
C6SZ50	0	0	7286100	0	0	0	0	0	0	0
C6SZ55	184540000	123050000	266020000	195970000	285500000	269780000	223320000	251170000	227240000	262140000
Q7M1R5;C6SZ56	2222500000	2406300000	2223500000	2.1461e+09	1.8254e+09	3.2674e+09	2516000000	2848000000	2830800000	2742900000
I1LC71;I1NI74;I1LC70;C6TBC2;C6SZA8	0	0	0	0	0	0	0	0	0	0
I1JRI3;C6T456;C6TGL5;C6SZB8	1076100000	1.0357e+09	1135100000	1074800000	1104100000	1.8593e+09	1.5815e+09	1.728e+09	2293800000	1.8711e+09
C6SZC5	0	0	0	16982000	0	0	7683200	7942200	0	0
C6SZE3	0	0	0	0	57535000	0	0	28879000	0	0
C6SZG1	0	0	0	0	0	0	0	0	0	0
C6SZH2	0	0	0	0	0	44187000	0	0	35052000	0
C6TCJ7;C6SZH5	0	0	0	0	0	0	0	0	0	0
I1LYH9;I1LYH7;C6T1E1;C6SZI2;I1JP18;C6TCJ9;I1JP17	0	82896000	0	0	80627000	68914000	14979000	29452000	86720000	31474000
C6SZI5;I1MLE9;C6T792	68446000	34095000	0	79941000	14191000	532470000	47966000	63703000	249880000	41471000
I1KMT1;C6SZI8	72627000	0	77393000	28364000	0	0	417110000	525620000	977240000	361820000
C6SZI9	0	0	0	0	0	22726000	9950400	0	32644000	0
C6SZJ2	80489000	88984000	101450000	122850000	267980000	143220000	336450000	236900000	240630000	425860000
I1LGG2;C6SZK3	6.2064e+09	7.2873e+09	7.6211e+09	6.7213e+09	6.858e+09	10378000000	9815700000	11244000000	11688000000	10314000000
C6SZL9;I1KQC4;I1KQC5;I1LNU5;K7LSA3	0	0	0	0	0	67515000	0	35354000	0	0
I1LY74;C6SZM3	219850000	229470000	172600000	141130000	0	273340000	286060000	208580000	204480000	176300000
C6SZN6	1238000000	1.5054e+09	1.7919e+09	1.7106e+09	1209300000	2.0386e+09	2889100000	2831100000	1.9374e+09	2498400000
I1M877;C6SZN7	0	0	0	0	0	36543000	0	18682000	10289000	0
M1FIU8;C6SZP9	88726000	130750000	296000000	111120000	103790000	265190000	182960000	178710000	110770000	163480000
I1KFB5;C6SZR6;I1LRR7;I1LU61;C6T2R2	0	0	40237000	0	42677000	106610000	63089000	83511000	102050000	53996000
I1MV14;I1MV13;C6SZT7	0	0	0	0	0	0	0	0	0	0
I1N2P6;C6SZT9	0	0	0	0	0	206630000	0	194060000	0	69392000
I1JMZ3;C6SZW0	0	0	128240000	119220000	242940000	0	17939000	0	62331000	94536000
C6SZW2;I1KDL8;I1LV59;C6T0I9;I1LV61;I1LV57	337050000	1.9083e+09	1.898e+09	313230000	1.825e+09	4.0405e+09	520410000	539300000	254390000	613630000
C6SZW9	39515000	40071000	43485000	41670000	39317000	24533000	16389000	10317000	20929000	9621300
C6SZX0	1.5509e+09	1.5776e+09	1120700000	1457200000	1.4591e+09	4845200000	3.1768e+09	4.1067e+09	4.2051e+09	4.0258e+09
C6SZX7	114730000	66896000	0	123890000	128320000	0	431310000	393840000	340180000	449150000
I1KHS3;C6SZZ3	0	79355000	75602000	92833000	57817000	105740000	0	89116000	104140000	92257000
C6T4S0;I1JTF5;I1JTF4;C6TDU9;C6T008	0	0	0	0	0	0	0	0	51978000	0
C6T017;I1JYF9	0	0	0	0	0	0	26446000	43229000	20559000	21617000
C6T028;I1J9Y5	0	17344000	29487000	0	125500000	145520000	85632000	0	28658000	0
C6T030;C6T1E2	0	0	0	0	0	0	0	0	10339000	0
C6T034	784940000	580550000	995490000	773560000	686240000	2653500000	1.8212e+09	1.759e+09	2.1326e+09	2.1164e+09
I1N7P5;I1N7P7;I1N7P4;I1N7P3;C6T041	61107000	63318000	56953000	50387000	49135000	56806000	2215800000	0	0	0
C6T049;C6T699	1.5401e+09	1.9038e+09	1.8194e+09	1.6753e+09	1.905e+09	3.9202e+09	3.6552e+09	3.5307e+09	4.0465e+09	3.2203e+09
K7L6U2;C6T063	0	0	0	0	0	0	0	0	0	0
C6T073	185990000	221960000	226200000	253630000	244200000	493400000	563590000	423230000	311460000	449140000
C6T0A7	272690000	681350000	334810000	294490000	622730000	921050000	338390000	947560000	1.4629e+09	1.539e+09
C6T0B5	16148000000	14118000000	13917000000	13978000000	13243000000	16714000000	13310000000	14006000000	15169000000	13518000000
I1JR44;C6T0C6	34428000	25624000	101160000	43363000	41562000	40147000	57890000	141810000	105770000	76932000
Q944T2;C6T0D4	4755100000	4416800000	4334300000	4433200000	4513400000	4821600000	3.9204e+09	3.7051e+09	4520900000	3.5202e+09
C6T0H9;A0A0R0GZ38;K7N2C3	511830000	469220000	541480000	569070000	562500000	829780000	586110000	735890000	802330000	786060000
C6T0R5	76207000	75588000	76527000	64329000	64745000	0	181180000	145000000	178770000	174750000
C6T0S3	0	0	0	0	0	0	12361000	0	5148500	0
C6T0W1;I1MCX7;I1M5E1	171790000	122680000	143470000	117240000	72912000	514340000	130860000	349910000	279540000	188400000
C6T107;C6T5I8	184320000	345200000	288920000	317830000	477670000	690820000	505370000	447700000	649900000	511090000
I1NE09;C6T129	0	0	0	0	0	0	0	0	0	0
C6T172	0	0	35126000	0	0	79827000	65473000	0	117510000	124820000
C6T188	141030000	142780000	172130000	139310000	156370000	199030000	167530000	178770000	194910000	155240000
C6T197	0	97178000	0	0	0	0	0	0	136130000	159780000
I1M6R4;C6T4P6;C6T1B2;K7KBG0;I1M6R3	0	13435000	0	0	0	11153000	29507000	53910000	0	0
C6T1E4	1111800000	1.0675e+09	1.0484e+09	785640000	590220000	2213000000	1086100000	742430000	904870000	1.0144e+09
C6T1F6	17317000	36335000	23467000	7498200	0	0	0	0	0	0
C6T1K3;Q9FQF3	0	100540000	88079000	0	75998000	143510000	65399000	123650000	85817000	187920000
Q9ZNZ4;C6T1Q7	58911000000	66272000000	64382000000	67814000000	63168000000	81092000000	71769000000	73081000000	86691000000	68731000000
C6T1V1;A0A0R0HH38;I1LK39;A0A0R0HPY6;C6SWR4	24648000	0	0	7633200	34959000	68521000	18119000	35889000	56541000	34157000
C6T1V2	7.3388e+09	8738300000	9132300000	6.1845e+09	7.0474e+09	4575600000	6.1789e+09	5591900000	5385100000	5096200000
I1K081;C6TA28;C6T1V4;A0A0R0GQL8	99283000	72927000	0	64060000	82758000	196380000	179860000	115510000	140100000	142230000
C6T1W7;I1JAH2;C6T176	0	0	19502000	0	24905000	0	0	0	25471000	0
C6T1X0;I1KRI6;I1K367	15470000	0	0	9309300	0	91020000	36651000	30773000	66626000	33303000
I1L0V3;C6T3L5;C6T206	0	0	0	0	0	55692000	37321000	0	43250000	43358000
C6T8D3;I1MDS1;I1KUI9;C6T224;C6SYI9	0	0	0	0	0	0	0	0	0	0
C6T278;I1KNL8;I1MQX4;I1MQX3;I1KNL7;C6T8W2	0	0	0	0	0	0	0	0	0	0
C6T2W2;C6T294	0	8993100	0	0	0	22828000	0	0	0	0
Q6PV94;C6T2B8	0	0	0	0	0	18663000	0	0	0	0
C6T2C1	0	0	0	0	0	74149000	75246000	0	0	0
C6T2G3;I1KA82;C6TLU6	116020000	51268000	0	159800000	0	0	0	45852000	117510000	0
I1MSY4;I1JGU0;C6T2G4	0	0	0	0	0	0	0	0	0	0
C6T2G5	0	0	0	5774600	0	20688000	15153000	10277000	20865000	15852000
C6T2N0	0	0	0	0	0	147550000	0	79648000	0	57214000
I1LUZ9;C6T2R9;I1M393;I1KDX9;A0A0R0HFK6	97233000	0	22339000	0	12781000	89769000	65150000	160030000	138800000	103500000
I1NJ52;C6T2S4	716090000	819200000	0	213130000	95989000	137330000	172530000	0	296890000	253210000
I1M9X1;C6T2S6	13027000	0	9633700	2151500	8187600	10983000	11480000	4974000	0	14070000
I1LLA7;C6T2X0;I1JWG8;C6SXG7	0	18468000	0	0	15697000	0	0	0	0	12910000
I1LD41;C6T2X8	0	0	0	0	0	0	0	0	0	0
C6T2Y2	80087000	79708000	0	54156000	55912000	54789000	131350000	61891000	53694000	72402000
I1L0A4;C6T321;I1MFY8;C6SYI1;Q9MAZ1	0	0	0	0	10834000	6363400	0	38885000	0	0
K7LRE0;K7L353;C6T336;K7M4G7	0	0	680110000	609780000	313840000	776580000	719360000	652430000	800310000	734180000
I1KK43;K7MTA5;C6T337	0	0	0	0	0	0	30583000	0	18927000	0
C6T374	1263000000	1365800000	1.481e+09	1.7374e+09	1.4637e+09	5099100000	4738200000	4530000000	4.2558e+09	4.0103e+09
C6T3E3;I1L7F4;C6SYQ5	59138000	0	0	10150000	76102000	89287000	90658000	131490000	158670000	60352000
C6T3E5;K7KBN4	32192000	36926000	0	4890400	9128700	82495000	89354000	62633000	48681000	48315000
C6T660;I1LCG0;C6T3E8	0	0	0	0	0	0	0	0	0	0
K7KUK1;I1JZ22;C6T3F8;I1JZ21	0	0	0	0	0	0	0	0	0	0
I1JFI7;I1JFI8;I1JFI9;C6TGN9;C6T3G2	305150000	140020000	301290000	208400000	132770000	440990000	101370000	134070000	93465000	139610000
I1M655;C6T3H7;I1M656;C6SYN6	6029000	0	14671000	0	0	11434000	0	0	6383800	0
I1JAG0;C6T3K0;A0A0R0GRH4;A0A8H6NLY4;A0A8H6N1F4;A0A8H6KJH4	16808000	0	0	0	0	0	19057000	0	0	0
I1KZ93;C6T3K3	2.1227e+09	1.9137e+09	2668300000	1.6356e+09	2674200000	4.2299e+09	3.2727e+09	3.8467e+09	3.9093e+09	3.5329e+09
I1MBN7;I1MBN4;I1JHP9;C6T3K4;C6SZ25	202280000	347380000	207970000	370950000	332520000	347660000	202770000	212170000	293760000	241890000
C6T3K6;I1KBM3;I1JXZ5;C6TEQ1;C6TE32	73774000	34902000	31269000	30218000	57794000	46871000	18379000	19070000	15497000	56512000
I1MCG6;C6T3L6	0	0	0	0	0	197870000	34250000	47156000	0	185440000
I1MRR2;I1MGE4;C6T4C6;C6T3N4	0	0	0	53651000	0	0	0	0	16435000	0
C6T3P3;C6SZY3	0	0	0	0	0	38180000	0	17758000	13122000	0
C6T3R4	590030000	614260000	442930000	683230000	316150000	979320000	772010000	591450000	829320000	627370000
C6T3U6;C6SY65	210380000	114360000	157210000	136850000	200990000	303870000	205640000	264880000	358080000	263320000
C6T3V8	1.4723e+09	1.0243e+09	891480000	1.0231e+09	747420000	350600000	0	182680000	107990000	109510000
I1LN85;C6T3Y4	15288000	3139800	0	0	0	0	0	17750000	21950000	14998000
I1N0F1;C6T3Z7	75823000	69733000	63148000	88030000	79705000	154690000	151300000	179160000	203950000	149320000
I1N7B1;C6T420	156750000	152880000	162320000	153270000	140120000	336220000	230840000	288220000	245530000	239250000
C6T460	0	0	48865000	0	0	367870000	102280000	106060000	296140000	209060000
C6T463	0	0	0	0	0	122560000	354470000	42422000	0	0
I1K0Q3;I1K0Q2;C6T470	0	0	0	0	0	4407000	0	0	7255700	6752200
Q9ATY1;P01070;Q39898;C6T488;Q76B18;Q94IA1;Q9LD16;A0A172C178	2417700000000	2060500000000	1743600000000	1856000000000	1930100000000	2888900000000	1902000000000	2772200000000	2330300000000	2216200000000
C6T491;I1KUS3;C6T1P6	0	0	0	0	0	0	0	0	0	0
I1M672;I1JJT3;I1JJT2;C6T498	102940000	88633000	306830000	71448000	103720000	122270000	53093000	171880000	117980000	90830000
I1K6J6;C6T4A1;I1KP94;I1K6J8;C6SYT7	251030000	430540000	421310000	494910000	279060000	602640000	930150000	533670000	402890000	605640000
I1KPJ5;C6T4F9;C6T3F0	227830000	412990000	250470000	562040000	543010000	594960000	409620000	482900000	320020000	448110000
I1KGM1;I1KGM0;C6T4G6;A0A0R0IVG9;C6SZ10;I1KV55	0	0	0	3249400	9515800	25544000	14431000	44895000	26331000	27239000
C6T4I7;I1NB92;I1NB91;A0A0R0HWC8;K7K5X7;C6SXR2;C6SXM8;C6T4U7	0	141330000	99382000	0	76885000	97524000	81259000	0	135990000	109510000
C6T4J1	38031000	57063000	0	91553000	53424000	61212000	258750000	26369000	116270000	241310000
C6T4N0	0	0	0	0	0	0	0	0	0	0
I1M090;C6TMR6;C6TGJ9;C6T4P7;I1KLM0	1220900000	989660000	1275800000	1152000000	817700000	1.7566e+09	1.7958e+09	1418400000	1.8418e+09	1.0204e+09
C6T4V0;A0A0R0KJC6;A0A0R0FG92	0	0	0	27793000	27952000	81778000	81619000	34717000	0	74383000
I1JR56;C6T4X0;C6TBF6	0	0	0	0	0	0	0	0	0	0
I1LY62;I1MSA4;C6T4X1	0	15332000	0	22703000	0	43623000	0	0	42222000	0
C6T4X6	16535000	14890000	0	14318000	0	0	0	23227000	43141000	23428000
I1KIY3;C6T4Z2	54812000	21207000	0	29419000	0	0	0	0	42417000	0
C6T4Z6	0	0	0	0	0	114880000	0	0	0	257470000
I1MM89;C6T514	578530000	542520000	393520000	924870000	699990000	788740000	705760000	707250000	630420000	600430000
C6T522;I1KG00	82640000	103360000	99795000	114120000	119800000	250490000	233570000	204730000	230010000	160520000
C6T530	1307100000	1.668e+09	1300300000	1.4992e+09	1.5637e+09	2.1111e+09	1.5608e+09	1365800000	2.0186e+09	2.0059e+09
C6T531;I1JR90;I1JR91	74730000	114520000	41138000	78686000	77496000	197600000	87781000	114810000	180860000	176440000
C6T588	35740000000	39650000000	39218000000	36949000000	38440000000	34643000000	29956000000	32887000000	32891000000	29034000000
C6T594	71724000	22485000	31232000	64383000	64698000	90729000	88857000	77272000	94958000	65211000
I1MTJ0;C6T5A2	0	0	0	0	0	0	0	31648000	0	0
C6T5B3;K7K4Y1	34039000	33098000	37365000	32258000	32995000	74801000	62724000	68281000	58153000	46284000
C6T5C4;K7KSI0;C6SZ03;A0A0R0K263	0	98147000	49710000	0	53654000	0	0	0	223300000	0
I1JYA9;C6T5D0;Q8GUE3	1080600000	587090000	1210800000	987590000	796010000	2.025e+09	1418100000	1.5265e+09	1.6201e+09	1.4899e+09
I1MP11;C6T5E4;I1JD99;I1MP12	0	0	218520000	0	155030000	439830000	485640000	408820000	383020000	360150000
I1J9B0;C6T5F2	0	0	0	0	0	0	37999000	0	25596000	7542800
I1LI06;I1J8M4;C6TMR0;C6T5K7	2.9447e+09	2512600000	2.993e+09	3.1116e+09	2544300000	3.7511e+09	1.7041e+09	2699700000	1.816e+09	3.8387e+09
I1M987;C6T5M8	0	0	0	17461000	0	39907000	25195000	55304000	0	79738000
C6T5Q6;I1J8H0;C6TM81;I1LI50	0	14729000	0	0	0	53598000	0	18879000	13488000	0
C6T5R3;I1JI78	0	0	0	0	0	0	0	0	0	0
C6T5R4;A0A0R0JPA5	0	0	0	0	0	0	94653000	0	139180000	0
I1JC73;C6T5S2	0	15241000	37986000	63189000	0	0	111630000	126470000	147750000	62723000
I1KQE3;C6T5U0	1.8499e+09	1.8622e+09	1.5329e+09	1.9202e+09	1.6316e+09	2268700000	1.9531e+09	1.9096e+09	2528800000	1.8789e+09
C6T5Y6;I1JZI4;C6TJN7	0	0	0	0	0	0	0	0	0	0
C6T670	82496000	156240000	37986000	63189000	203020000	260360000	76202000	76642000	80852000	62723000
Q1ERH0;K7MYN2;C6T703;I1N9L7	0	0	0	0	0	0	0	0	0	0
I1N4B8;C6T721	255350000	284640000	278350000	268550000	244650000	739690000	518590000	544460000	616160000	615430000
C6T750	0	0	0	0	0	81426000	21331000	0	0	94953000
C6T763;I1K2Z9	127560000	153620000	145040000	112380000	82523000	345880000	273070000	107780000	162700000	335380000
I1LEE9;C6T770;I1NG25;I1NG24;C6TI11	0	0	0	0	0	0	28968000	0	0	0
I1N344;I1L759;C6T795;C6TKK2	154300000	123850000	115650000	118060000	142680000	155500000	112900000	322840000	141400000	1.4643e+09
C6T7E0	0	0	0	0	0	0	62172000	0	75108000	46379000
I1JYI1;C6T7E3	135490000	129890000	86120000	49957000	62812000	161680000	147010000	136150000	127470000	145770000
C6TKK5;C6T7H0	507470000	629310000	619570000	610480000	680930000	655780000	574020000	478380000	586540000	564870000
C6T7H6;I1L1R2;I1L1R1;A0A0R0IEQ8	0	0	0	0	0	0	0	0	0	0
C6T7J5;K7MT91	2.0973e+09	2.138e+09	1.8819e+09	2249400000	1.9968e+09	1147200000	986740000	800000000	978700000	851620000
C6T7K0	229110000	197520000	272900000	149870000	0	182090000	0	131820000	272390000	0
I1NFY2;C6T7R6;I1LEI7;I1LEI8;C6T9H7	14343000	19501000	98645000	95674000	0	195560000	56180000	40720000	163420000	130640000
C6T7R8;I1KC12;I1KC11	0	0	0	0	0	0	17098000	0	0	0
I1K6M6;C6T9D7;C6T7T2;I1K6M7;I1K6M4	3.6399e+09	3.2603e+09	3.6304e+09	3.0133e+09	2911500000	6.2406e+09	5.9285e+09	5052400000	5.8662e+09	6.0953e+09
C6T7U2	943450000	996880000	1216900000	793270000	1.0567e+09	2464000000	2.1416e+09	2740200000	1.9601e+09	2404700000
I1LVS0;C6T7U9	0	14574000	5534200	0	0	9500100	5305200	5608900	0	15502000
C6T7V6;C6TK33;I1LZA5	51340000	0	0	29086000	0	0	120660000	174610000	152390000	106810000
C6T7Y1	196470000	0	195260000	78488000	195710000	386340000	0	0	108200000	199320000
C6T827;A0A0R0G869;I1M6N5;I1JJD2;C6T902	119600000	96543000	50156000	105840000	118180000	213720000	245620000	229740000	172430000	241730000
K7KC62;C6T828;I1KIE9;A0A0R0J065	25682000	12449000	0	23287000	21619000	31851000	0	0	33348000	35556000
C6T857;I1JHS8;Q06197;A0A0R0GQK7	137470000	153630000	269390000	181660000	225470000	245180000	199900000	114870000	272070000	190310000
C6T871	5.9663e+09	5338300000	6.0632e+09	5598600000	6.4424e+09	10770000000	9998400000	9500900000	10849000000	10956000000
Q2TFP2;I1KSD0;C6T898;I1K3X9;I1KSD1;I1KSD2	832630000	929350000	540030000	990990000	656570000	1.0489e+09	1387300000	929840000	945360000	1158300000
I1KNS9;C6T8B0	44759000	55215000	61908000	43713000	63754000	0	64966000	31203000	87641000	46294000
I1LS76;C6T8E0;I1KEY3	30328000	67358000	63035000	44951000	0	0	0	104390000	27324000	71833000
C6T8F0;I1L431;I1L432	12888000	92466000	53522000	66485000	38105000	206330000	274780000	85236000	161470000	262250000
I1KGN9;C6T8H0	0	0	0	0	0	0	60044000	35741000	0	47173000
I1MCK3;I1MCK2;C6T8I2;I1M5P2;I1M5P0;I1M5P1;I1M5N9	235210000	209770000	234670000	263930000	266010000	504130000	517910000	492440000	387480000	587580000
C6T8I5;I1M5G5	0	0	6943600	0	0	0	0	0	0	0
C6T8I8;I1KEH3;A0A0R0H4V4	0	0	0	0	0	0	5264500	0	4043900	8993500
C6T8J1	0	0	0	0	0	0	68221000	70243000	39063000	26093000
K7KQE4;Q6X0N9;I1KS88;C6T8J5	0	0	0	0	0	0	0	0	0	0
C6T8K3;I1L6A2;I1N3Z3;C6TM75	1.0416e+09	1.0601e+09	1140500000	1.6315e+09	1301000000	2459700000	1.7686e+09	2.1045e+09	2215900000	2180500000
C6T8N7;I1KPR0;I1K648	0	0	0	0	0	0	0	0	0	0
I1LFX9;I1LFX8;C6T8N8;I1LFX7;I1JAN1;C6TCS6	9751000	10150000	16217000	0	9643000	0	39854000	0	0	0
C6TJT0;C6T8R3	0	0	0	0	0	0	0	0	0	0
C6T8V8;D2DJQ6	4196400	37135000	20164000	15880000	34414000	104550000	96704000	70009000	9691000	86589000
C6TLV6;C6T8X0;C6T5T0;I1JAS0	0	0	0	0	4391400	0	41543000	0	0	23191000
I1KPF0;C6T8Y2;A0A0R0JZ96	232750000	298820000	254780000	164600000	171430000	372830000	270190000	297020000	386010000	661170000
C6TIM5;C6T8Y4	34213000	23623000	45766000	27946000	49228000	55048000	82610000	293950000	100310000	88853000
C6T8Y6	70078000	104520000	72160000	95547000	52548000	123690000	97697000	103190000	57712000	96271000
C6T8Y7;I1MN82;A0A0R0FYU5	106230000	29762000	0	68634000	91782000	487510000	275180000	277820000	439380000	360730000
I1JYT8;C6T8Z4	0	0	0	0	0	0	16702000	0	0	0
C6T907;I1JV52;C6TKQ1	64320000	53092000	0	11039000	0	167340000	124400000	116500000	177700000	118890000
C6T918	315020000	103700000	243670000	297890000	273780000	356310000	406890000	398730000	512700000	657250000
C6T952;I1KBN9	47062000	0	11231000	105640000	17596000	452440000	273780000	441310000	219730000	514960000
C6T960	166440000	157300000	242170000	110020000	128770000	353780000	414820000	232500000	340390000	149660000
C6T968	173530000	67257000	54848000	120860000	92470000	141210000	92359000	256590000	414380000	308360000
C6T977;C6TH45;K7M3H5	1.7207e+09	1.9987e+09	1.8881e+09	1.7636e+09	1.8438e+09	3.1296e+09	2488200000	2.9648e+09	2685000000	2.0726e+09
I1NA10;D2DKE8;C6TKD3;C6T990	19448000	0	0	0	0	88929000	132470000	31094000	9370300	0
C6T9B1;Q9XGS2;I1KRG4	4565000000	4852500000	4491100000	4.0898e+09	4732600000	8.5536e+09	8.3738e+09	7.2917e+09	7.8119e+09	8.172e+09
C6T9F2;K7KWN5	0	0	0	0	0	0	0	0	0	0
I1JRE1;I1JRE2;I1JRE0;C6T9H0;A0A0R0ESP4;A0A0R0F0V8;I1NC05;I1NC04	29718000	184090000	82990000	0	43777000	283490000	88830000	76986000	342420000	49554000
C6T9H4;K7MBZ3;I1MHA1;I1L1K9	8473800	15785000	16494000	4324000	15743000	33309000	9181400	0	8963300	0
I1NDC6;C6T9J5	0	43453000	22469000	0	0	0	0	49189000	0	32307000
I1N9E6;C6T9K9;I1JNR3;C6T8W5	434970000	406730000	262430000	245060000	352450000	844810000	819440000	760870000	722420000	767810000
C6T9L0;I1L364;A0A8H6N878;A0A8H6KQ60;A0A8H6JQ32;A0A0R0F101	0	0	0	0	0	157540000	0	0	27912000	0
I1K099;C6T9M0	1075100000	880770000	1.5924e+09	958440000	1.6663e+09	1.8629e+09	1.8754e+09	1.9433e+09	1.9122e+09	1.7201e+09
Q9ZTZ3;C6T9M6;I1LHH5	10351000000	10720000000	10116000000	9532600000	10520000000	10182000000	8.4489e+09	8.4877e+09	10250000000	8876800000
I1KWV8;C6T9M7;I1KWV6;I1KWV7;I1KWV5;A0A0R0J0Z8;A0A0R0IXZ9	0	16611000	13158000	35687000	0	30817000	51488000	48750000	42520000	44265000
I1L690;C6T9S5	0	0	0	0	0	0	0	0	0	0
C6T9U2;I1KM58	0	0	0	0	0	0	0	13581000	13978000	0
C6T9V7;K7M3M7	14042000	14082000	0	15324000	10797000	0	0	72209000	21951000	19145000
K7M6Q3;K7M6Q2;I1K992;I1JUR9;C6T9X4;I1K990	60083000	69238000	0	43871000	72985000	0	0	63628000	65413000	14815000
C6T9Z5;I1M005	63888000000	64231000000	61472000000	59003000000	62888000000	173270000000	129930000000	144540000000	136140000000	145680000000
C6TA02;I1KX25;I1J6C3;A0A0R0IT22;I1KX26;I1J6C5	0	0	0	0	0	11768000	10142000	12090000	15056000	14687000
C6TA11;I1JPM6	0	0	0	0	0	0	0	0	0	0
C6TA12;I1NGY5	0	0	5005100	0	0	0	0	0	0	0
I1MYX8;C6TA16;C6TCH2;A0A1V0J8J4	65646000	165760000	99286000	212750000	172740000	194810000	163320000	141320000	192660000	225240000
C6TA48	0	0	54556000	0	22016000	0	32301000	18950000	46708000	47759000
C6TA56;I1MED3;I1M296;I1MED4	15977000	81709000	0	10690000	0	18536000	0	15589000	35887000	10371000
I1KB06;I1JYJ0;C6TNJ2;C6TA73	0	0	0	0	8746800	0	0	0	0	0
I1J8X1;I1LHP3;C6TA79;I1J8W9;I1LHP2;I1J8X0	120670000	65066000	89937000	58570000	41123000	290190000	89905000	95324000	222890000	82108000
C6TAC5;K7M6T0	49172000	49282000	21137000	50476000	35559000	0	0	18652000	0	0
I1JPH8;C6TAE9;I1NA38	62648000	125260000	92259000	67896000	94153000	201760000	259910000	144760000	162710000	172090000
I1M1E9;I1M1E7;C6TAG6	0	0	0	0	0	0	0	0	0	0
C6TID5;C6TAH8	0	0	0	0	0	16246000	0	22120000	12473000	10072000
C6TAJ8;I1K635	17377000	63701000	107950000	16032000	36706000	111750000	92425000	84798000	81187000	73666000
I1KU39;C6TAN4;I1KU40;C6T9K5	181450000	181450000	378280000	129460000	248220000	378560000	52140000	224750000	459940000	411170000
I1L152;C6TCZ6;C6TAQ9	0	0	0	0	0	70123000	30764000	40032000	0	63919000
C6TAT2;Q9FQE9;I1MJ37;P46417;A0A0B5EA80;C6T2B6	427590000	391450000	385420000	381850000	418690000	533520000	404350000	410260000	503720000	392120000
I1J4S9;C6TAU1	0	0	0	0	0	34628000	46674000	32749000	0	0
I1JL80;C6TAU2;I1JL81;I7CBU6;I7DM41	0	0	0	0	0	0	0	63808000	0	0
C6TAU4;I1KZZ6	0	0	0	0	0	112850000	0	47673000	65818000	127650000
I1MBL6;C6TAV3	0	0	19454000	0	31851000	59326000	27239000	66293000	90954000	26841000
I1KVB5;C6TAW8	132460000	169440000	144100000	105690000	210720000	164210000	339070000	234410000	95305000	0
I1JR62;C6TAX0	107350000	93710000	121400000	84176000	152810000	231610000	305060000	397710000	291150000	241360000
C6TAX7	337960000	557010000	398970000	596150000	814960000	846510000	877960000	587370000	560730000	604850000
C6TAY3	0	0	89110000	57236000	70608000	84629000	24157000	117550000	4279000	110400000
C6TAZ2;I1L068;Q39824	463520000	382910000	704140000	611880000	426230000	1.0129e+09	873360000	1.0312e+09	605050000	667160000
C6TB02	0	0	20363000	0	0	56362000	38652000	69767000	0	58203000
I1JFL5;C6TB80	506750000	453590000	451880000	419410000	361140000	567020000	379200000	599100000	508390000	472320000
Q9SDZ0;C6TET4;C6TB98;A0A068JFC7;K7KSG5	8625800000	9073200000	8709400000	8.3469e+09	9350000000	7.0885e+09	4647900000	4448200000	5377600000	4849600000
C6TBC1;K7KQW5;I1KSZ2;C6TND4	0	0	7063900	0	13920000	32292000	0	0	11847000	0
C6TBF3;I1KMC9;I1NDI0	0	0	0	0	0	0	11330000	0	0	0
C6TBG9;I1NA97	2322800000	1342900000	2195500000	2679300000	1.7364e+09	3.4599e+09	2427800000	1.5452e+09	2897900000	1304400000
I1KNE0;I1KNE1;C6TBI1;I1KNE3;I1KND9	1.9758e+09	1.7059e+09	1.9111e+09	1.9443e+09	1322500000	3.2098e+09	2728200000	2787200000	2.9528e+09	2397700000
I1NC78;I1NC77;I1JRL7;C6TJS1;C6TBK9	0	0	0	0	0	0	0	55478000	0	48556000
C6TBN2;A0A0R0KY26;A0A0R0KVN6	9915600	122390000	92149000	92566000	179390000	213520000	24585000	364600000	21961000	357980000
I1KTB0;I1K4S0;C6TBQ0;C6TK34;A0A0R0GE46	383850000	381170000	376500000	405190000	549330000	1.0153e+09	826300000	599340000	661020000	320050000
C6TBQ2;C6TF09;C6SV79;K7LZZ5	48023000	20292000	134630000	0	108140000	138510000	59570000	26014000	16100000	71906000
C6TBS0	57467000	54668000	53845000	53186000	51470000	113910000	99460000	89035000	106150000	89250000
I1LV79;I1LST6;C6TBU3	963670000	900730000	869650000	817900000	941260000	990400000	756810000	1199800000	980380000	965530000
I1LHV3;C6TBU4;I1J8S7	40348000	23056000	36899000	27005000	33683000	50121000	0	0	0	0
C6TBW6;I1KSX0	670950000	571620000	618000000	581160000	492700000	864880000	1137000000	795610000	987550000	1082400000
C6TBW7	0	0	0	0	0	0	0	0	0	0
I1KHZ8;C6TBW8	0	0	43183000	0	0	83680000	66034000	95662000	38619000	0
K7K9X0;C6TBX2;K7M7S7;I1MAZ9;A0A0R0GNH6	0	31291000	25264000	0	0	45667000	33545000	40902000	62077000	26173000
I1NJ23;C6TBY4	109850000	147750000	130990000	133790000	143290000	139110000	137040000	155820000	107100000	125060000
K7LS11;I1LNB1;C6TC08	33764000	20108000	18888000	19900000	31879000	92385000	54261000	50968000	55193000	57423000
I1JRS4;C6TC09	0	17683000	22494000	0	8708000	23425000	17324000	18282000	19044000	33320000
C6TC20;I1MTB4;I1K173	0	0	0	6851300	0	0	69738000	57254000	60242000	5275800
C6TC54;K7K9Y7;A0A0R0GES3	38632000	22278000	0	26406000	0	107280000	125150000	116560000	70690000	49690000
C6TC72;C6T7Z3	47940000	69346000	71941000	89704000	58648000	49915000	79832000	89637000	0	0
C6TCB6;K7M0M2;I1M0N1	42139000	0	0	33575000	34776000	202440000	91984000	64932000	52481000	133650000
I1MQW1;C6TCC4	200440000	186320000	188040000	233850000	201110000	420430000	466120000	511790000	538330000	402530000
I1LLR5;C6TCF1	14951000000	13850000000	15004000000	14731000000	16047000000	40152000000	31369000000	30419000000	36888000000	28480000000
I1LNL7;C6TCG3;I1KT36;I1K4K1	0	0	0	0	0	0	0	0	0	0
C6TCL6;I1MFL0;I1KZW3	44210000	47664000	78396000	48212000	65742000	167020000	132610000	141590000	110590000	316050000
C6TCM2;I1J8T9;K7LNG1	99334000	10647000	0	13086000	23403000	17039000	0	0	0	0
C6TCN5;P19976;K7MTN2	1.6276e+09	1.574e+09	1.4943e+09	1.6981e+09	1.8925e+09	1.7226e+09	1.4598e+09	1.8616e+09	2523800000	2262200000
C6TCQ0;I1J4D5	40783000	40737000	107630000	65196000	82911000	309380000	175620000	119960000	160030000	200580000
C6TCR3	6657300	0	0	0	6843400	20339000	11350000	59712000	82419000	54327000
C6TCR6;O48642;I1NH02	6.3264e+09	4448500000	5.8303e+09	5715200000	6.8676e+09	7.8927e+09	9129600000	8.2328e+09	8.5291e+09	8634300000
C6TCS2;I1JQG2;K7KG80	0	0	0	0	0	25665000	49090000	4100400	0	0
Q3S3F6;C6TCU7	6696200	5484800	11083000	0	0	63955000	0	0	0	4945800
C6TCW7;A0A0R0L380;I1JJD6;I1JJD5;I1JJD4;A0A0R0L372	0	0	0	0	0	0	0	0	24002000	0
C6TCX5;A0A0R4J3P8;K7MTL5;A0A0R0F2G5;C6TBM0;A0A0R0F235	4439900000	4.18e+09	3.3481e+09	3.776e+09	4.0126e+09	4998800000	4541100000	4.1522e+09	6.3346e+09	4368400000
I1LLC6;C6TCX8	99109000	503570000	446550000	392990000	183220000	977720000	628390000	376910000	763110000	569670000
I1JDW4;F6KBT2;F6KBT1;C6TCY8	0	0	0	0	0	0	0	0	0	0
C6TD38;A0A0R0IHS1;I1KQS0;C6SV84;A0A0R4J3V9	0	0	0	0	0	0	0	0	0	0
C6TD94;I1J637	0	0	0	0	0	0	0	0	0	0
I1M6F0;C6TJC3;C6TDC0	17866000	5286400	14433000	26526000	23044000	36073000	50280000	51925000	39619000	47059000
I1J753;C6TDD3	83024000	3.5835e+09	32432000	56289000	44715000	50854000	97202000	48473000	0	51293000
I1JSC6;I1K6W9;C6TDF7	0	0	0	0	0	0	0	0	0	25712000
I1LMV5;I1LMV8;I1LMV6;I1LMV7;C6TDG1;I1LMV4	0	0	0	0	0	0	0	0	0	0
I1JVP6;C6THN2;C6TDJ3;I1JVP7	195430000	170970000	169740000	146150000	158860000	149990000	125720000	164560000	150180000	127250000
C6TDL2	0	83611000	0	54693000	0	48454000	59185000	0	53596000	66085000
Q9FEZ7;I1MN72;C6TDL5	1203500000	1352300000	1288900000	1330100000	1269800000	2314700000	1.8787e+09	1.6976e+09	1.8845e+09	1.6912e+09
Q9FQD3;C6TDL9	145400000	0	73426000	0	86132000	376270000	342940000	285810000	327810000	228230000
C6TIW2;I1MII7;C6TDM6;K7MWT5;I1LFV5;I1JAQ7	0	0	0	0	0	0	0	0	0	0
C6TDM8;I1JQK1	0	0	0	0	0	0	0	0	0	0
I1NC74;C6TDP9	213320000	304560000	134860000	156070000	165050000	352110000	306280000	188820000	278830000	179420000
P62163;C6TDT8;I1N8I7;C6T4C0;K7LX92;A0A0R0EIV3	7.618e+09	7.9245e+09	8.1881e+09	7.7302e+09	8697000000	13337000000	13035000000	11971000000	13946000000	12646000000
K7KPN3;I1N6V9;C6TDU7	38789000	76966000	48359000	54892000	0	29726000	44283000	59842000	47337000	13466000
C6TDW7	0	0	0	0	0	0	20944000	0	0	0
Q5F2M9;C6TDZ0	152650000	66976000	146710000	128610000	151950000	190750000	126750000	221530000	269680000	114070000
C6TE19;I1MC12;C6SW53	0	0	0	0	0	20438000	0	290850000	0	0
Q9XES7;C6TE25;I1LNN8	1386500000	1.6191e+09	1.7244e+09	1.826e+09	1123800000	6.3077e+09	3.8591e+09	3.7229e+09	3.3623e+09	4485500000
C6TEE4	8201200	0	0	4568700	0	0	0	0	0	0
C6TEF1;K7M771	31154000	11981000	20884000	8602800	8001200	31794000	0	0	23089000	14091000
C6TER4;I1MMK6	58614000	0	27702000	31739000	80261000	154940000	202130000	216330000	91238000	138690000
C6TES3	61939000	40988000	0	33998000	11342000	196570000	27116000	32614000	161670000	54235000
I1L645;C6TEV7;K7LFV8	26773000	4721100000	0	5739000000	5606100000	120650000	78060000	150400000	108940000	67009000
C6TEW0	10170000	0	38114000	27812000	32370000	42599000	101040000	65317000	21773000	100290000
I1M6B8;I1JJN9;C6TEW5;K7ML94	0	0	0	0	0	21424000	0	0	5783000	0
C6TEZ3;I1L9F5;K7K9Q0	536160000	398300000	526760000	499380000	537020000	201860000	117320000	145460000	163690000	131100000
C6TF02;I1MFI3;K7LB48	70034000	36527000	0	56946000	0	38874000	49346000	21971000	98072000	56059000
I1L5N3;C6THN4;C6TF22	0	0	0	0	0	0	0	6278800	0	0
C6TLC0;I1ME40;I1M2J1;C6TF34	43951000	40103000	26467000	0	34980000	0	45128000	0	51828000	26626000
I1NDS2;C6TF55	0	0	0	0	0	0	0	0	0	0
C6TF65	856750000	828530000	925840000	699130000	923190000	311470000	236810000	242820000	420290000	242070000
C6TFA8;A0A0R0H3H7	48790000	57707000	48043000	61230000	60672000	32668000	50991000	48660000	33729000	52014000
I1J7P1;C6TFP9;C6TFC1	0	0	0	0	0	65446000	0	85234000	123170000	0
I1L2H4;C6TFC7;C6TFI0	2.9465e+09	3.1657e+09	2914500000	2.9171e+09	2848100000	4.2366e+09	3.8468e+09	3.8028e+09	3.9447e+09	4.2458e+09
I1N9G0;C6TFD6;C6TN35;I1JDT3;C6TBT7	5825500	204360000	49045000	0	10149000	37106000	8880500	0	6339600	9101500
C6TFE2	385190000	344720000	338520000	362560000	347780000	1225600000	1.0193e+09	933700000	967260000	1093600000
I1LFQ4;C6TFE6	0	133750000	89153000	60423000	0	194200000	111080000	108390000	88782000	55070000
C6TFG0	3.2088e+09	3.2088e+09	3.2991e+09	2640200000	2568200000	5285700000	4452900000	4348400000	4834200000	4345000000
C6TFI8	0	107720000	165790000	163640000	110940000	170250000	142390000	97405000	201340000	155990000
I1JGB0;C6TFJ4;I1M4W8;I1M4W7;C6SW13;C6SVB9	0	0	917090000	1.0139e+09	24118000	0	0	0	0	1164100000
I1K8G3;C6TFK4	0	3545600	15565000	0	0	0	0	16355000	19520000	0
C6TFL8	0	0	0	0	0	0	0	0	0	0
C6TFM7;I1NAI6;A0A0R0KL47	414370000	339410000	137200000	424840000	456280000	461850000	0	428680000	753530000	619970000
C6TFP4;I1LN66;I1LN67;I1LN65;I1K3M8	258740000	263830000	84444000	236730000	232710000	707330000	1.0524e+09	949050000	980690000	529490000
C6TFW4;Q43453	180520000	200700000	256460000	148320000	126660000	527260000	133520000	187670000	365480000	513980000
I1NDH7;I1KMC5;C6TG15	0	0	0	9250300	0	224440000	7690200	0	16762000	0
I1K7A8;Q38IX0;I1K7A9;C6TG31;I1K7A7;I1JST2;C6T9R8	0	0	0	0	0	36264000	4964600	9389200	46103000	34746000
Q42800;C6TG34;I1L6T8;C6TM29	109460000	142480000	148990000	191740000	139290000	587150000	578520000	665500000	648260000	488040000
I1MZ01;C6TG44;I1LMU3;C6TLG6	1080100000	930500000	173270000	205050000	697700000	1235500000	1097800000	1135000000	1273400000	1135500000
C6TG52	0	0	0	0	0	0	0	0	0	21731000
C6TG81;C6TFR3;I1M0C6;I1KLI2;I1MEF8	16021000	34226000	16631000	27872000	14729000	111060000	54597000	165120000	170600000	83108000
K7KSB8;I1K708;C6TG85	0	0	0	0	0	0	0	0	0	0
I1KN53;C6TG86;C6TJY4	5606300	19470000	0	69260000	2743700	22063000	3372700	0	20993000	10604000
C6TG91;C6TC41	0	0	0	0	0	0	0	0	0	34520000
C6TG97;I1K1X5;C6TMD6;C6T4I5	1.6181e+09	1443800000	1.514e+09	1.5767e+09	1247200000	2724500000	2334500000	2353900000	2631300000	2267400000
C6TGA6	988150000	1239700000	1153800000	1170600000	757120000	4.2477e+09	2236700000	2169400000	2651000000	2.117e+09
Q6S9W0;I1LIL5;C6TGA8;O49016;O49013	532730000	444180000	504160000	451720000	131390000	223700000	154630000	188680000	305530000	207310000
I1JTB8;C6TGC6;I1JTB9	1154800000	1229600000	1262200000	907360000	1150100000	1.8933e+09	1.5697e+09	1415900000	1.4664e+09	1.6484e+09
C6TGC7;I1JI22;C9WSW4;C6TH97	0	0	0	0	0	0	0	0	0	0
I1MTU1;C6TGD9	1349100000	1.0529e+09	1138200000	960870000	1285500000	1.7205e+09	1.7735e+09	1.6133e+09	1.7113e+09	1.8207e+09
I1K970;C6TGF3	942170000	1.4635e+09	1.0103e+09	953960000	1338100000	1.9339e+09	1.5835e+09	1.6573e+09	1.9575e+09	1.7408e+09
I1NGA5;C6TGG0	92069000	141360000	96263000	90648000	103470000	127910000	122610000	95427000	143430000	117310000
I1LK56;I1LK53;C6TM96;C6TGI0	0	0	0	0	0	14391000	0	15364000	15947000	0
C6TIE2;C6TGJ4;I1LS33	489030000	9114300	48787000	9902500	78301000	862030000	1083200000	1386900000	922770000	664300000
K7MUH2;C6TGK9	23282000	19975000	0	10294000	22288000	26786000	10966000	32730000	41407000	33623000
I1J4L8;C6TGL4;C6TC38	0	7921700	9037600	0	0	18577000	0	34937000	10831000	0
C6TGN8;I1MBX2;I1MBX3;K7M8F9;K7M8F8	1276300000	0	0	0	1274400000	0	2.0446e+09	2183900000	2295900000	1.9065e+09
I1MK36;C6TGR3	137700000	217310000	320160000	172620000	212080000	531790000	235260000	0	561080000	404680000
C6TGU0	361740000	300600000	606920000	301600000	413870000	375010000	476280000	326330000	549630000	524440000
C6TGU2;C6TMT4	949170000	535690000	763720000	1198600000	1282000000	3.5333e+09	2882100000	2.9365e+09	3.5077e+09	2755200000
C6TGU6;I1LFZ1;I1LFY9	0	0	0	0	0	0	22378000	0	77914000	0
O82585;I1MJH1;C6TGV2;A0A0R0IMT3;A0A0R0GGB5	0	0	0	0	0	0	0	0	3743100	0
C6TGW1	2453300000	2890700000	3.3171e+09	2611000000	3.1872e+09	5423900000	4626500000	4516700000	5433300000	3.9222e+09
C6TGW2;A0A0R0L4C1;A0A0R4J5A5;A0A0R0GRY6	1.9762e+09	1419800000	1.8227e+09	1.6164e+09	1.0426e+09	2235200000	1.5789e+09	1.7165e+09	2.0369e+09	2.0823e+09
I1KJW0;C6TGW4	0	0	0	0	0	0	0	0	0	0
I1L008;C6TGW7;A0A0R0I1X8;I1MFP3;C6TMG0	249910000	204220000	208130000	209940000	239440000	421300000	436640000	437790000	336200000	399840000
I1K7E0;I1JSW2;C6TGY6	0	8592700	0	4058600	0	0	0	0	11255000	0
C6TGY7;P22177;A0A0R0IWL2	0	0	148990000	139680000	71085000	327170000	197010000	365150000	165990000	301370000
C6TGZ7	377470000	363960000	366580000	414470000	400480000	456530000	291010000	283670000	368290000	306170000
I1N570;C6TGZ9;C6TJ78;Q96445	1.0028e+09	1.9083e+09	43028000	212180000	277670000	134150000	1.0228e+09	37800000	0	70455000
C6TH01	19363000	0	0	0	0	0	20381000	22083000	0	0
C6TH16	1172000000	1132300000	1.0455e+09	984540000	820390000	1.6049e+09	1.4931e+09	1362200000	1.5447e+09	1419000000
C6TH20	35125000	0	53137000	0	96355000	68443000	92781000	77640000	240870000	0
C6TH23	0	0	0	0	0	0	0	0	0	0
C6TH59;I1KTZ5	1259100000	1396900000	1418100000	1308000000	1422000000	2441700000	1.9227e+09	1.7995e+09	2.1266e+09	2165600000
I1MR81;C6TH90	351800000	447570000	288580000	302550000	236940000	766070000	968970000	1192600000	734310000	987110000
C6TIE4;C6ZJZ1;C6THB2;K7KA62	0	0	0	0	0	0	0	0	0	0
C6THB8;I1K0B3;K7KMW8	0	37943000	7246500	0	29044000	111690000	36478000	11065000	90575000	11846000
Q9SWB5;C6THB9;I1LRM2	179000000	169630000	183100000	168270000	183970000	233140000	391660000	298250000	348580000	285910000
I1JRM7;C6THC7	0	33063000	101670000	27133000	23697000	124870000	75317000	207180000	118550000	212900000
C6THD1	0	0	63643000	0	0	10424000	62981000	20451000	88411000	92812000
C6THD3;I1JF32	0	0	0	0	0	0	0	0	0	0
C6THE6	759750000	732110000	734220000	588200000	904210000	1075200000	993490000	1325900000	1.6787e+09	784820000
C6THL3;K7L2W0;K7K898	0	0	0	0	0	0	97740000	0	0	83552000
C6THL5	41469000	12177000	13261000	18335000	12813000	21403000	17543000	26087000	19952000	20990000
I1L530;C6TJL2;C6THL8	191600000	164320000	275340000	132020000	207760000	433410000	352780000	422930000	257270000	384110000
K7MNV8;K7MNV7;I1MXW5;C6THM0;K7MNV4;K7MNV6	0	0	0	11638000	19578000	0	14699000	14385000	24125000	20101000
C6THU0;I1M0D1	85840000	55149000	97944000	54289000	96040000	191570000	138040000	189320000	123540000	80722000
I1MFU1;C6THU1;A0A0R0FZN4	509840000	517690000	392140000	510480000	284770000	784040000	1.063e+09	874890000	1195000000	752360000
C6THW5	0	0	0	0	0	48064000	59528000	41900000	91653000	58027000
I1K364;I1K363;E6Y2N1;K7KQ02;I1KRI3;C6THW6	34459000	33229000	39732000	0	23817000	89005000	123220000	112470000	156760000	158480000
I1M3B1;C6TLE0;C6THW8;Q9FYX7;I1LUY8	187150000	137650000	100720000	0	100930000	133270000	0	0	0	0
C6TI51	0	0	0	0	0	105270000	174140000	121880000	449550000	160370000
I1M0V9;I1LVB6;C6TI60;A0A0R0GZG4	636250000	31106000	35089000	30526000	114720000	0	0	0	11685000	0
I1NGI9;C6TI64;A0A0R0HYF9;I1LE22;I1NGJ0;C6TIB6	9506400000	9383100000	10386000000	10050000000	8607000000	9268000000	9376500000	8760400000	10852000000	8.2396e+09
I1L9T0;C6TI82;Q43445;C6TAL0;I1LNX8	0	0	0	0	0	0	0	0	0	8123400
C6TI98;K7KUE8	0	0	0	0	0	0	0	17083000	0	11978000
C6TIC4;I1MKQ3;I1KI22;C6TGE9	223250000	305650000	310280000	227320000	233410000	256370000	416420000	360570000	416370000	329160000
C6TID4	535420000	479990000	377630000	550610000	692660000	726520000	962660000	1080800000	827680000	907990000
C6TIE9;I1M2Z5;C6TM07;Q8LJR6;A0A8H6KIE5;A0A8H6JXL3;I1M812;I1JI35	198970000	262970000	146440000	189230000	252440000	293410000	572620000	380040000	656020000	339420000
I1J574;C6TII8	0	83169000	165350000	49597000	44535000	265690000	239250000	218000000	97788000	276970000
I1JEH1;I1J630;C6TIL1	0	6020400	0	0	0	18621000	13058000	34756000	0	0
C6TIN6;C6TH05	23301000	23840000	22616000	16645000	0	137480000	79018000	158170000	117530000	144990000
C6TIQ5	902320000	1101800000	1254800000	1395300000	1176500000	2.0588e+09	1200800000	1154800000	1336000000	1.7318e+09
C6TJ17;C6TIQ7;I1N7F4;I1K147;C6TKJ4;I1K146	111400000	103150000	171410000	114410000	113570000	0	136640000	129040000	209620000	194690000
C6TIQ8	25481000	0	0	0	0	168990000	53978000	79977000	69671000	119600000
C6TIR2;Q6LEG8	2172400000	2309000000	1.955e+09	1.8529e+09	2193900000	3.573e+09	2.9403e+09	2726500000	2.9336e+09	2607700000
K7LSQ5;I1LPJ8;C6TIV7	547570000	481110000	355710000	724890000	325960000	1371700000	1233500000	1101500000	1104900000	886160000
I1NFR3;C6TIW0;I1LEQ9;I1LEQ8;A0A0R0HCG5	29482000	0	38042000	22816000	0	98505000	128140000	37776000	80421000	110150000
C6TIW1;C6T8Y1;I1JFB7	41127000	8666600	32071000	44104000	48805000	82309000	0	96970000	103400000	55152000
C6TIX6;P12460;I1JLU8;I1J752	0	0	0	0	0	0	0	20182000	0	0
C6TIY1;C6SXA1;A0A0R0KU36	93753000	39400000	32138000	39266000	39958000	411950000	409800000	363180000	463790000	430750000
I1K354;C6TIY9	0	24049000	21840000	18957000	0	15187000	52137000	57531000	44630000	43301000
I1MM36;I1MM35;C6TIZ2	0	0	0	0	0	42817000	34817000	31905000	0	45473000
I1JAV0;C6TJ08	1117000000	1375200000	1134700000	1291700000	1360200000	1422500000	1270900000	1102200000	1260300000	1132400000
I1LTR4;C6TJ33	84059000	97523000	96947000	61261000	87835000	153380000	158360000	94298000	172980000	113050000
C6TJ91	50507000	15987000	0	36835000	7767200	37226000	22467000	47716000	35087000	28344000
I1LY10;I1LY08;I1LY07;C6TJB3;I1LY05;I1MSG0;I1MSG1;I1MSF8;C6TND8;A0A0R0FHA5;C6TAV8;I1MSG2	475070000	481060000	270590000	497490000	483770000	409440000	380500000	446410000	433940000	556270000
I1N860;C6TJC4;I1N859;C6TNS9;A0A0R0FXY5	23031000	39464000	11334000	34281000	41242000	53909000	34587000	75767000	24136000	52111000
C6TJD3;Q39836	2769600000	3.8061e+09	3.8119e+09	3.434e+09	2747400000	2700400000	3.5783e+09	2641400000	4731600000	2743200000
C6TJF3	0	16408000	0	0	0	0	0	0	0	0
C6TJF9	0	28036000	0	14602000	0	0	45007000	73227000	0	0
C6TJG0;I1L1T1;C6TNA3	1312800000	1445100000	1.4841e+09	1405800000	1231500000	2560400000	1.4889e+09	1415000000	1.6593e+09	1.4627e+09
C6TJH0;K7MAQ4;I1M136;C6TEA4	146940000	172480000	110870000	118520000	249950000	279990000	204330000	361310000	278560000	273990000
C6TJH2;C6SXA3	551190000	863580000	559080000	735950000	1179400000	1.6177e+09	1266400000	1.5709e+09	1.4762e+09	1431600000
K7MUE0;C6TJL4;K7MUD9;K7LG12	0	0	0	0	0	0	0	0	0	0
I1K335;I1K334;C6TJN4;I1K333	0	0	0	0	0	0	21763000	0	0	32927000
C6TJP3;I1L735	0	16108000	9605700	10298000	12755000	47628000	16362000	26615000	28521000	34387000
I1N8B6;C6TJP9	0	0	0	0	0	0	0	0	0	0
I1L4Z3;C6TJQ6	100640000	115960000	108350000	0	56860000	98738000000	91657000	67820000000	71661000000	72929000000
I1LYP8;C6TJX1;I1LYP7	91408000	48561000	90369000	78054000	147670000	57514000	84239000	23148000	8202700	215890000
I1L9P5;C6TK02	0	0	12654000	38526000	0	0	48797000	24544000	6815000	25993000
C6TK22;I1NAD0;A0A0R0EPH6	518110000	273940000	351600000	432880000	352780000	563050000	581800000	282220000	380370000	395910000
C6TK30;K7N3S3;K7N3S2;I1LDP9	691940000	798390000	696570000	701160000	925090000	1211700000	927690000	860460000	957490000	881670000
Q58J25;C6TK44	0	0	0	0	0	0	0	0	0	0
I1N0T5;K7MR25;C6TK46;Q58J24;K7MAR0;I1M125;A0A0R0FZY1	9672500	18960000	0	0	0	167080000	175670000	77710000	190100000	164250000
I1JIK8;C6TK48;C6T995;I1JIK9	30844000	18499000	19353000	31077000	7251700	53091000	21410000	64515000	56624000	18531000
I1MQS1;C6TK57	18425000	0	0	10939000	31512000	19240000	38020000	0	28891000	107800000
I1NBV8;C6TK81	0	0	0	0	0	0	0	0	0	0
C6TKA3	62104000	81098000	71451000	0	47724000	22947000	196180000	161420000	188970000	258210000
C6TKB0	42912000	28918000	0	116970000	60416000	139590000	182000000	121760000	154240000	185280000
C6TKC0	28091000	191240000	184410000	177550000	195690000	0	96247000	107060000	0	0
C6TKD5;I1KDJ8;I1KDJ9	0	66193000	126270000	0	92178000	134000000	114740000	148960000	0	116630000
C6TKE3;I1JYS5	3993900	9365600	50143000	37959000	9460800	113350000	103310000	0	0	79634000
C6TKG0	0	0	0	0	0	0	0	0	0	0
C6TKH0;A0A0R0J965	131980000000	106540000000	110180000000	106860000000	114660000000	171930000000	154650000000	138780000000	200660000000	162200000000
I1J717;C6TKI4;I1JLZ4	0	35221000	68129000	58531000	0	47096000	53547000	54950000	43107000	0
I1NE22;C6TKI9;A0A0R0GWT5;I1LWB0	0	0	0	0	0	32145000	0	0	12121000	0
I1L6A3;C6TKJ1;A0A6S5ZYU0;A0A6S6A9N2	23072000	64856000	62880000	268090000	103430000	840660000	477770000	289180000	247980000	160310000
I1K1C9;C6TKK6;I1MUD7;A0A0D6DQF3	6455100	41014000	7914500	0	22702000	13720000	11043000	17752000	8975400	13952000
I1L7P0;C6TKM4;I1JBF7;I1JBF6	40512000	0	18304000	30717000	0	70456000	40056000	59648000	17875000	84957000
I1MPT8;C6TKM8	0	0	0	0	0	0	0	13923000	0	0
I1KHR5;I1MKE7;C6TKP6;I1KHR3	0	0	0	0	0	0	0	0	0	0
C6TKQ3	1088400000	1291300000	1140300000	1165900000	1174600000	2556300000	1.7621e+09	1.8728e+09	1.7078e+09	1.7314e+09
C6TKS1;A0A0R0K8J0	250630000	354150000	66847000	250530000	232510000	52054000	169860000	555610000	577120000	272640000
I1MH87;I1MH86;C6TKT3;I1L1J6;Q39892;I1L1J5;I1L1J4;I1L1J3;C6TGG3	44083000	36581000	94889000	260500000	252910000	219010000	281550000	305200000	227390000	61949000
Q7X750;I1JXE2;C6TKU1;C6T966;K7KXR2;I1KEK6;A0A0R0H5F5;A0A0R0FKI5;Q7X7A6;I1KC88;I1MUK9	0	0	7693000	0	16442000	60002000	40670000	51510000	46010000	51687000
I1KJ84;C6TKV3	131510000	197610000	293520000	248870000	280640000	621330000	307380000	547660000	698380000	631950000
C6TKV8;Q96452;C6T7G3	479870000	424010000	325970000	0	382160000	0	254110000	32399000	0	396410000
I1NFE2;I1LF04;C6TNN7;C6TKX3	27245000	14644000	0	0	0	47157000	24977000	0	44812000	0
C6TKZ2	223300000	332560000	246460000	221500000	322020000	853850000	828340000	764400000	728380000	774180000
C6TL39;I1MDV8;K7M9Q4;C6TFY9;K7L7E6	0	44200000	0	13742000	17162000	269660000	96429000	102000000	167470000	60808000
C6TL46;A0A0R0F896;I1MSG4	0	25495000	23836000	17375000	15378000	0	0	77297000	95824000	84471000
I1J9D2;C6TL64	0	0	0	0	75315000	0	0	0	0	0
I1LVH9;I1LVH8;C6TL70	0	0	0	0	0	0	0	0	0	0
C6TLA9;I1JZ49	14559000	22976000	15399000	31965000	18497000	33224000	54992000	16164000	37324000	28461000
C6TLC2	516590000	392820000	369980000	513810000	528840000	566290000	542070000	612370000	676870000	677490000
C6TLE4;F2XF89	368290000	386290000	401310000	294770000	353900000	834410000	442670000	409670000	527360000	701570000
K7KPY9;C6TLG5;I1KRH2;A0A0R0JUW3	29035000	0	62868000	0	24250000	28492000	30350000	17773000	56944000	18700000
K7MVA6;K7MVA5;I1N512;C6TLI3	14274000	27449000	22397000	11910000	0	0	26034000	0	0	17295000
K7L6N1;C6TLI8	0	0	0	0	0	0	0	0	0	0
I1LZI9;C6TLJ3	67071000	82102000	0	29407000	48832000	0	0	16236000	40572000	0
I1KC47;I1JXI9;C6TLJ9	456610000	298890000	145950000	318840000	328640000	1.0028e+09	614650000	653640000	642210000	678210000
I1KP69;I1K6N2;C6TLM5	0	27835000	43701000	168110000	17460000	126340000	158310000	93251000	75415000	156290000
I1KRD4;C6TLM9	0	0	0	0	0	11735000	0	0	0	0
C6TLQ0	0	0	8642900	0	0	0	0	0	0	0
I1NIE5;I1MQC8;I1L3P5;C6TLQ4;K7LK09	351240000	443470000	371840000	422750000	122590000	541960000	458610000	413550000	388330000	398350000
I1M643;C6TLS1	0	0	0	0	0	0	0	0	0	42141000
C6TLS9;C6TA47;I1K9N8;I1K9N7;A0A0R0JED2;I1K9N5	431230000	372610000	308930000	349580000	324050000	527220000	619540000	434950000	498070000	691540000
C6TLT3	533100000	1.8015e+09	1365600000	1449100000	1398000000	2616300000	2549300000	2323900000	3.3537e+09	1.694e+09
C6TLT7;I1JIU5;C6TIF1;I1JIU4	31930000	34408000	23266000	0	0	56197000	595330000	74238000	50633000	35671000
I1KL87;C6TM03;B0M1B3;A0A0R0IRN6;I1KQU5;C6TE03;B0M1B0	0	16914000	6274800	0	0	0	6614600	25919000	0	0
I1NIW9;C6TM31	0	24148000	7250800	0	0	0	0	0	26504000	0
I1JWB8;C6TM87	0	0	0	0	0	0	0	36988000	0	0
I1J9E4;C6TMA2	83299000	160740000	13228000	115650000	319700000	432150000	639850000	566150000	655790000	470910000
C6TMA8	2.1308e+09	1.9012e+09	2203500000	2.0574e+09	2690600000	4646500000	3.6796e+09	3.9196e+09	3.6775e+09	3.7822e+09
K7KQ57;E5RPJ6;C6TMA9;I1KRU1;C6TDD9;A0A0R0FHC7;I1M8Z1	10995000	0	0	0	0	0	34085000	0	43007000	0
I1L0V0;C6TMB1;Q02226;A0A0R0KK42;A0A0R0G0V2;P05491	121190000	112550000	0	0	150040000	220310000	51903000	115850000	145560000	169450000
C6TMB5	0	119210000	145010000	114420000	0	223180000	196090000	259780000	238740000	248890000
C6TMC4	0	0	0	47774000	0	0	74328000	40510000	46396000	20830000
C6TMH8	0	0	0	0	0	0	0	0	0	0
C6TMI3;I1N7Y6	94017000	110450000	53519000	104650000	45051000	367030000	281980000	314710000	354670000	258510000
K7M2R7;I1LUD8;C6TMJ2	0	0	0	0	0	0	0	0	0	0
Q2PMN9;C6TMJ3	0	0	0	0	16184000	0	10681000	3219000	0	0
O04720;C6TMK3	0	0	0	25409000	0	0	18448000	0	0	50149000
I1MXC0;I1MXB9;C6TMK9;K7MNH4;I1MXC1;K7MNH3;K7MNH2;K7MNH5	39698000	34170000	25692000	9643700	0	130610000	109420000	120930000	149890000	135810000
I1M9G9;C6TML0	14640000	9732400	50543000	0	14471000	5063800	0	9896800	75805000	88715000
I1K1X3;I1K1X2;C6TMM7;C6SW69	15289000	9210500	0	6667400	0	24708000	0	52678000	17056000	60739000
I1LPJ0;I1LIS1;C6TMN0	0	13667000	3066200	0	0	0	0	0	9782500	16683000
K7KLP3;C6TMP7;I1KB56;A0A0R0KKJ3;K7KLP5;K7KLP4	0	0	0	0	0	0	0	0	0	0
C6TMQ6;I1JYF7;C6T7Q4	12670000	34521000	57787000	24694000	31353000	82400000	387070000	153210000	110590000	242860000
C6TMU7;K7M8C7	0	0	0	0	0	0	0	29007000	0	18854000
C6TMV9	5444400000	5.8866e+09	4784100000	5206400000	5254000000	11908000000	9631900000	9658600000	13759000000	10776000000
C6TMX1;I1M6L0;I1JJF1	0	4758400	0	0	0	14011000	13789000	10507000	10015000	0
C6TN05;I1L3L1	0	0	185490000	95270000	100490000	73276000	65104000	198470000	84881000	38677000
I1M3R5;C6TN10	0	0	17331000	0	155600000	292060000	27651000	51035000	0	32518000
I1KH47;I1KH46;I1KH45;C6TN22	0	0	0	0	0	0	0	0	0	0
I1MYI8;C6TN36;K7MPA8;C6TD56	9474900000	10904000000	10249000000	9400300000	10383000000	15062000000	15429000000	13255000000	14200000000	15368000000
I1JMV0;C6TN54	0	0	0	0	0	0	0	0	0	0
I1K0L7;C6TN55;I1MUY0;C6TNB6	452110000	368360000	416790000	395110000	560530000	651440000	787110000	949540000	1.0055e+09	781570000
I1M4B9;I1LTW8;C6TN61	0	0	0	0	0	0	0	47066000	0	43787000
C6TN86	0	0	0	0	0	0	0	0	0	0
C6TN91;I1MZC9;Q4JR83;A0A0R0F695	14477000	22253000	0	20689000	4530100	67817000	0	63835000	61485000	65181000
I1MNV1;C6TNA5;I1MNV0	0	0	0	0	0	0	0	19937000	0	0
Q948P5;C6TNF0;I7CBU1	145950000	106700000	141270000	197090000	147120000	217920000	0	177090000	176920000	183820000
I1LIP5;C6TNH2;I1LIP7;I1LPF9;K7LSM6	141200000	259130000	41055000	122680000	140820000	218050000	172790000	76225000	65401000	180680000
K7MA66;I1MEK5;C6TNH8	285220000	0	0	0	372920000	785550000	499840000	464580000	0	0
C6TNJ7;I1NCQ2;I1JS33	0	0	0	0	0	51271000	0	0	0	4531600
I1N8J5;C6TNK6;I1JK20;I1JK19;I1JK18;C6T7C5	0	0	0	0	0	0	0	0	0	0
C6TNT2	10482000000	9706500000	9746600000	10002000000	10319000000	18594000000	14720000000	12315000000	16741000000	14534000000
I1JAE3;C6TNT8;I1JAE4	186160000	0	305460000	0	139440000	492540000	0	443540000	0	517590000
C6TNV4;I1MQH3	59820000	32357000	45318000	57667000	55277000	255030000	152100000	31343000	228840000	235680000
C6TNW7;A0A0R0EST0;I1NCD8;I1LBR4;C6TMI1;C6TB76	0	0	0	0	0	0	0	0	0	0
C6TNX5;I1LUL7	0	0	0	5850400	0	0	11023000	8806300	21034000	0
C6TNZ4	0	0	0	36813000	0	253010000	0	122720000	115760000	94185000
I1JHM4;C6TP03	129830000	112870000	189320000	190970000	306500000	509490000	449020000	655620000	464780000	631940000
C6ZHS3;I1JE98;C6SY82	384320000	254180000	200990000	188950000	122910000	299720000	252450000	246210000	299820000	295370000
C6ZHS4;I1KCW5;I1JWR4;C6SXH6	6.5556e+09	6.7331e+09	5443100000	6.2136e+09	4661700000	10495000000	7.6081e+09	8753000000	8.456e+09	8.3085e+09
Q2TUV6;O04874;C6ZQJ7;C6T2R8	69804000	160890000	0	69675000	320730000	0	0	0	0	0
C6ZRR4;A0A0R0L0K1	8092500	0	0	0	0	5643300	0	10807000	0	17737000
C6ZRR6	0	0	0	0	0	0	207140000	0	167840000	0
C6ZS00	194840000	209410000	285150000	399990000	215170000	985300000	738380000	877600000	745660000	771740000
C6ZS03	0	18852000	16940000	0	42857000	53212000	44301000	35124000	52674000	47107000
CON__A2A4G1;CON__P02533;CON__P08779;CON__P08727;CON__P19001;CON__Q04695;CON__Q9QWL7;CON__Q6IFX2;CON__P19012;CON__Q9Z2K1;CON__Q3ZAW8	0	0	0	0	0	0	0	0	0	0
CON__P00761	509260000000	477620000000	467490000000	1047000000000	1148200000000	869230000000	1538500000000	813620000000	989010000000	718990000000
CON__P02662	0	60406000	71144000	43069000	0	89957000	100030000	79593000	62423000	71915000
CON__P02768-1	0	0	33008000	84527000	0	0	0	0	0	0
CON__P04264	1.5485e+09	1.7543e+09	2323400000	1.8531e+09	2.1318e+09	2178200000	1082900000	1.8551e+09	1.9332e+09	2.0327e+09
CON__P07477	0	0	0	0	0	0	0	0	0	0
CON__P13645;CON__P02535-1	1250600000	1.4681e+09	957340000	1102500000	1417100000	1.4892e+09	1360100000	1245700000	1364200000	1248200000
CON__P15636	34454000	104730000	24568000	0	0	0	0	0	0	0
CON__P35527	353050000	369590000	293560000	387220000	227940000	268280000	373940000	285270000	291470000	598420000
CON__P35908;CON__P35908v2	472870000	323590000	546610000	467030000	373160000	415600000	413930000	387270000	432590000	308580000
D2DJQ5;I1K5I3;G0WJI4	300820000	252600000	289300000	228100000	263980000	648990000	216200000	588720000	564530000	516360000
I1NA94;D2DKE7;A0A0R0EPL0;K7MZ15	305970000	191130000	76121000	130320000	252860000	343890000	549860000	608050000	447620000	475030000
D2DKF1;A0A097PK86	0	0	25641000	0	6574500	35580000	56007000	50630000	80288000	21585000
I1KL63;D3Y5N8	238000000	283880000	266670000	17621000	289610000	624030000	58130000	31797000	65541000	25112000
D6C4Z9	394470000	533420000	204590000	480750000	177010000	290000000	428190000	699100000	448680000	669880000
D6PAW4	0	97054000	117940000	88995000	99198000	0	0	0	0	38016000
I1KVU0;I1KG34;D7EYG6	881550000	688040000	907400000	743070000	884330000	2.1459e+09	1.6644e+09	2.0124e+09	1.8508e+09	1.9255e+09
E2FKH7;E2FKH2	24964000	28116000	0	6576200	0	43989000	92129000	55257000	59769000	26437000
E9KNA5;C6TJ38;C6TCU1	0	0	37869000	0	0	63479000	0	0	0	0
E9KNA7	0	0	20583000	88893000	0	81248000	120970000	103660000	0	69042000
E9KNA8	0	0	0	0	0	0	0	41542000	0	0
F6KBT6;I1KWQ3;F6KBT5	22380000	43746000	0	46564000	12716000	0	0	0	39019000	10423000
F7J077	3413800000000	3728300000000	3528500000000	2614800000000	3917400000000	3305000000000	3209800000000	3804700000000	3028300000000	3462200000000
I1KS65;F8SMB9	9765200000	10818000000	9468900000	9771900000	8905400000	14545000000	12533000000	9549600000	12141000000	12305000000
K7KHN1;F9W2W3	0	0	0	14351000	0	117220000	23007000	0	32601000	31308000
G0T430;Q93XG4;B3GPL3	0	0	21439000	0	0	23912000	29501000	24828000	49058000	38250000
I1MT72;G0T431	0	0	0	0	0	0	0	0	0	0
G0T437	0	0	0	0	0	0	0	22860000	0	0
G0T438;I1LUX6;A0A0R0H8L1	0	5980300	0	0	0	81595000	116500000	74885000	161690000	90713000
G3E7M9;C6TM48	9369500000	10152000000	10659000000	8.1523e+09	9754200000	6.0415e+09	4765400000	4369600000	5106100000	3.9603e+09
I1MH75;G3E7N1;I1L1H2;I1L1H3	0	0	49922000	0	0	0	180150000	0	34512000	96534000
G7YZH4;K7MPH5;I1K1W1	0	34857000	0	10485000	0	130600000	15534000	35106000	68288000	39795000
I1M4H6;H2BER4;A0A059Q9S8	41662000	7910200	0	0	2774200	0	22563000	0	0	23434000
H2D5S3;I1L7H7	988400000	875340000	988310000	1.0143e+09	1104400000	1450000000	1.0075e+09	1293400000	1.0355e+09	1.0674e+09
I1J414;I1NCV2;C6TEG9	11041000	24296000	14610000	22014000	17807000	84177000	56341000	68440000	72987000	41107000
I1J495;K7LAV7;I1KZF7;K7LAV5	0	37104000	0	47538000	7285300	0	13314000	0	0	0
I1J4B5	0	0	0	9319300	13184000	0	0	26185000	36917000	28000000
I1J4I1;I1J4I2	37562000	62783000	58748000	39990000	24491000	193770000	54404000	39224000	43404000	55050000
I1J4J8;I1J4J6;I1MM09;I1MM08	17432000	36025000	15987000	21603000	30812000	55401000	0	16798000	63002000	23763000
I1MM02;I1J4K6	52214000	35044000	39664000	41538000	31927000	67935000	56901000	59578000	60193000	64707000
I1J4S3	52232000	62837000	90320000	36266000	31985000	145060000	150520000	73966000	86737000	46396000
I1J4X9	136150000	24694000	61827000	46425000	46864000	139830000	0	0	0	35411000
I1KX93;I1N1M0;I1J525	0	0	0	0	0	20427000	0	0	27057000	0
I1J534	0	0	0	0	0	8642900	22474000	39385000	38653000	27810000
I1J582;C6TL41;A0A0R0ICD7;I1L5T1;A0A0R0GZE2	0	0	0	51289000	0	0	100750000	64839000	0	245710000
I1J5A5;I1JC17;A0A0R0LCW8	9395700	16027000	5224800	13054000	2356300	39189000	1337100	30104000	38752000	46575000
I1J5B0;I1JC12;K7K676	0	0	0	0	0	0	0	0	0	0
I1J5B4	505510000	468980000	466290000	607530000	441330000	747780000	656440000	722140000	736870000	762870000
I1J5I6;K7K1P5	0	0	0	0	0	0	0	0	0	0
I1J5J5;A0A0R0LDB9	0	0	0	0	0	0	0	0	0	4584200
I1J5P9	260710000	235630000	601890000	508180000	219700000	889050000	533290000	821830000	398280000	807740000
I1J675	119420000	321500000	270280000	202020000	312700000	154390000	240020000	232630000	163020000	342190000
I1J6K4	1158400000	1345800000	828850000	733640000	1325500000	2627000000	2536200000	1.8781e+09	2199300000	2303400000
I1J6Z7	322680000	416000000	308250000	213570000	303070000	791830000	331600000	293720000	425760000	374180000
I1J702;I1JM16;I1JM15;C6TL36	0	0	0	0	0	0	0	22466000	0	0
I1J770;I1JLR9;I1J769	0	101400000	0	45731000	9574400	11073000	14483000	44060000	0	0
I1J7C8;C6TIK9	0	0	74071000	0	0	97359000	88720000	106060000	98244000	0
I1J7G5	6.8963e+09	7.0141e+09	6.4991e+09	6.9901e+09	6.7661e+09	6.703e+09	5719600000	6.2019e+09	6.7059e+09	5470800000
I1J7H3;I7ARP9;Q94IC4	4345100000	4321500000	4912100000	3.9563e+09	4.2921e+09	6.8178e+09	5542000000	6.7433e+09	6.6017e+09	5769100000
I1J7I2	0	0	0	0	0	0	0	0	0	0
I1J870;I1L5C0	0	0	0	0	0	0	8569800	0	0	0
I1J8D7;I1LI96	0	53113000	23211000	55851000	56323000	219050000	169970000	182600000	213250000	232700000
I1J8G3;I1LI58	230360	0	0	0	0	0	0	0	0	0
I1J8H1	1.587e+09	1310400000	1229300000	1449600000	1.7567e+09	2879400000	2858900000	2522700000	3.0977e+09	2429500000
I1LI05;I1J8M6	0	0	0	0	0	94725000	0	29667000	125180000	129260000
I1J8U0	0	0	0	0	0	118810000	109620000	31362000	0	0
I1LHH6;I1J937	0	0	33660000	0	14900000	15170000	0	0	0	24770000
I1LH30;I1J9H6	0	0	0	0	0	18480000	0	10904000	0	6231700
I1LGX2;I1J9N5;Q9FJR0	0	0	0	0	0	0	0	0	0	0
I1J9Q7	250220000	124200000	155880000	191940000	120750000	702280000	576210000	626450000	674590000	879720000
I1J9Y0;I1J9X9;I1J9X8	2335100000	1.5203e+09	1327100000	1099600000	1.5574e+09	2652900000	2.086e+09	2409800000	2.9534e+09	1.9521e+09
I1J9Y8	64285000	0	59422000	9309200	0	86837000	0	37002000	58210000	47530000
I1LGI8;I1JA20;A0A0R0HA67;A0A0R0KCT6;A0A0R0KQB7;I1JA21	0	107210000	0	0	24296000000	5948000	7810300	27383000	54265000000	0
I1LGD6;I1JA95;I1LGD7;I1LGD8	1.6046e+09	1.6687e+09	1.4593e+09	1.4896e+09	1.5164e+09	2642000000	1200800000	2.0471e+09	2438400000	2.0169e+09
I1JAI9	739840000	0	657830000	732640000	0	2288800000	2300800000	2276500000	2368300000	2.1194e+09
I1JAJ5;I1JAJ4	0	36973000	0	0	0	0	0	14165000	0	0
I1LG49;I1JAK5	0	0	0	0	0	0	0	0	0	0
I1JAU1;I1LFT4	0	0	0	0	0	0	0	0	0	18801000
I1JAU2	231990000	398430000	304790000	519740000	323480000	460460000	278750000	310720000	471410000	332120000
I1JAY8	113270000	43324000	173040000	32430000	111810000	268670000	102290000	185500000	152630000	343230000
I1JB18	0	0	0	0	0	15304000	7471000	10195000	0	16681000
I1JB64;I1L7G4;C6TN99	58024000	64449000	82371000	64525000	0	100030000	67274000	0	86430000	56096000
I1JBG1	453350000	698100000	473400000	545410000	673570000	682760000	543950000	776280000	894430000	848790000
I1JBI5	0	0	0	0	0	0	0	0	0	0
I1JBS3	13058000	0	0	43784000	0	0	0	6082200	0	18075000
I1JC08	7088600	0	0	4024100	10096000	0	0	47358000	22217000	20632000
I1JCB6;K7K6E6;Q9SDY6	581810000	549880000	669630000	546150000	560360000	402870000	221520000	385820000	257370000	377780000
I1JCG0;I1JCF9	12061000	11903000	0	21148000	5438300	0	0	0	16999000	6122200
I1JCI7;C6SXD9	0	23149000	0	0	0	0	0	0	0	0
I1JCU3;I1MNJ7	32031000	0	0	0	0	54727000	56635000	45466000	34882000	69574000
K7N464;I1MNM2;I1JCX7;I1LD21	0	0	0	0	0	0	0	0	0	0
I1JD52	2431300000	2549800000	2559300000	2510500000	2565100000	4795000000	4.0378e+09	4444000000	5184200000	4.17e+09
I1JD78	0	0	0	0	0	0	0	0	0	10895000
I1MNZ8;I1JD91	0	0	0	7206200	0	0	0	0	0	0
I1JD96	67116000	65051000	28600000	65002000	36124000	55231000	60072000	56399000	49872000	32292000
I1LGB7;I1LGB1;I1JDH6	6.6655e+09	6.8502e+09	7.0268e+09	6.9246e+09	7.5215e+09	10886000000	9503200000	9735700000	10412000000	9663900000
I1JDR2	0	22414000	24022000	0	9801500	83640000	117250000	17062000	120910000	0
I1JDS6	0	0	0	0	0	0	16992000	8861000	20216000	29528000
I1KM19;I1JE09	503280000	504450000	453610000	545960000	471540000	851320000	799450000	993630000	782180000	732960000
I1JE12	243700000	273460000	328860000	334580000	512960000	604950000	266300000	521630000	508510000	511700000
I1JE17	850300000	928790000	875420000	890500000	1127400000	1.7033e+09	1.5622e+09	1277900000	1108100000	1.7459e+09
I1JEI0;C6TJC8	1.6545e+09	2180200000	2372500000	2.0098e+09	2.1334e+09	4.2803e+09	3.4763e+09	3.2564e+09	3.4687e+09	3.1163e+09
I1JEL1	0	16108000	7128800	44665000	17515000	28625000	23131000	15122000	0	0
I1JEL6	896210000	770150000	0	1107700000	833970000	1143800000	894650000	752370000	530320000	757360000
I1JEN8	0	0	0	0	0	0	0	0	34779000	0
I1JEV3	71345000	0	10496000	0	37617000	0	11976000	26757000	36067000	13346000
P48640;I1JF43	82952000	61244000	89067000	149230000	138280000	204950000	218200000	197050000	227610000	205410000
I1JF79	0	37037000	0	0	31410000	0	0	0	64111000	0
Q42777;I1JF82	33992000	19138000	16342000	40966000	35360000	22097000	7802800	18775000	36653000	35310000
I1JF86;Q84V19;Q9SP11;C6T7Y4	114760000000	107980000000	110090000000	102140000000	80990000000	95652000000	85151000000	91693000000	94879000000	87519000000
I1JFE9;A0A0R0L6P1;A0A0R0L416;K7LGZ4;A0A0R0L4T4	0	0	0	0	0	49763000	0	15309000	0	267840000
I1N0T6;I1JFS9;C6TF21	31900000	0	30840000	0	7131600	84526000	81550000	134400000	111160000	59556000
I1LXX4;I1JFT2	0	38725000	0	0	17435000	22878000	0	0	0	0
I1JFW7;I1JFW6	58045000	0	0	0	0	0	0	0	0	0
I1JFX0	3.0614e+09	3.8533e+09	4373800000	2245000000	2454300000	6.0409e+09	4622800000	4762100000	5700900000	6.8758e+09
I1JG42;I1JG43	0	3811500	0	0	0	0	0	0	13183000	8485800
I1L9W5;I1JG59;I1L9W4	0	0	0	0	0	6194600	0	0	0	4300900
I1JGB2;C6TB50	993510000	635410000	806020000	774110000	806480000	2261700000	1.9488e+09	2153400000	2562800000	2.1362e+09
I1JGK4;A0A0R0KZ26;A0A0R0L6B4	41522000	73853000	81680000	66239000	36686000	215780000	124310000	145290000	90152000	152250000
I1L9G9;I1JGK9	204980000	236910000	493140000	203120000	321250000	214950000	285860000	168190000	338830000	359990000
I1JGP8	6.2832e+09	6.2045e+09	6.288e+09	5.9452e+09	5465600000	8.408e+09	7.2786e+09	7.3139e+09	9134200000	7.7125e+09
I1JGR4	15199000	9537200	0	29244000	26850000	49464000	52839000	63821000	0	15659000
I1JGR5	24635000000	23141000000	25461000000	24781000000	26865000000	40671000000	34368000000	33419000000	37574000000	35878000000
I1JGU9;K7M7P5;I1K9W3;I1JGU8	0	0	0	0	0	0	0	0	0	0
I1JV53;I1K9P6;I1JGX7	0	0	0	0	0	0	4561600	0	0	0
I1JGY9;A0A0R0GEU8	19735000	39905000	0	65848000	78897000	462220000	525420000	423920000	247390000	383880000
I1JH86;C6T8D8	21224000000	22182000000	20457000000	19815000000	19801000000	28954000000	26301000000	26521000000	31861000000	26766000000
I1MB76;I1JH95	0	0	0	0	0	0	0	7218800	0	0
I1JHF2;A0A0R0GF86;K7M821	0	0	0	0	0	0	8453000	0	0	0
K7KA97;I1JHH9	17926000	0	0	17856000	0	14904000	12337000	15671000	0	0
I1JHM3;K7KAC4;A0A0R0GSD5;I1MBL4	0	0	0	48724000	68521000	25508000	0	0	20707000	41833000
I1JHQ1	260030000	193680000	237950000	348760000	0	386160000	612030000	443820000	285350000	299230000
I1MBR5;I1JHS2	0	0	0	0	0	0	0	0	0	0
I1JHT7;I1MBT0;K7M8D1	0	7626700	0	0	0	10688000	17970000	0	7478100	12991000
I1JHW6;Q00423;I1JHW4	0	0	11025000	0	15229000	0	17442000	23917000	14023000	0
I1JI26	207680000	127710000	204290000	216720000	226510000	367830000	517930000	473350000	912700000	538110000
I1JIA0	1.8934e+09	1.8296e+09	1.9335e+09	1.9418e+09	1.8241e+09	3.0512e+09	2752100000	2782800000	3.502e+09	2443800000
I1LTE6;I1JIA6	235390000	233490000	214440000	203240000	264090000	254560000	280870000	286670000	365000000	260080000
I1M7M6;I1M7M5;I1JIA7;I1M7M8	139120000	170410000	131480000	120830000	139940000	354250000	210660000	274710000	221800000	157500000
I1JIE1;I1JIE0;I7AI86;I6ZMH5	2.0029e+09	1.7512e+09	1.8861e+09	1.7761e+09	1.8215e+09	1.6904e+09	1216200000	1.5849e+09	1.7691e+09	1.563e+09
I1JIF2;I1M7R6	0	0	0	0	0	0	0	0	0	0
I1JIH4	117060000	665660000	365120000	303270000	792430000	1.9064e+09	1.9137e+09	768150000	2.0491e+09	418690000
I1JIP5	0	0	0	0	0	0	0	0	0	0
I1JJB5	344420000	344730000	325380000	259330000	460740000	580200000	340880000	384630000	101750000	370830000
I1JJF7	64834000	70077000	72921000	151590000	66482000	272190000	0	131900000	0	151890000
I1JJI4;C6TBS6	311630000	357050000	330300000	310920000	212250000	211900000	440490000	269580000	493550000	557160000
I1JJL6	777920000	701150000	378230000	750360000	789900000	873130000	960090000	622830000	819350000	728280000
I1M6D1;I1M6D0;I1JJM7	0	0	0	0	0	0	0	0	0	0
I1JJT0;I1M675	13157000	10293000	0	9732700	0	0	25789000	0	0	20679000
I1KPA0;I1M647;I1JJV5	0	0	0	0	0	0	0	0	0	0
I1JJW5;I1M631	0	0	0	0	0	5825100	11425000	14882000	0	22574000
I1JK05	27910000	0	13189000	26890000	14571000	0	43734000	51414000	33123000	16417000
K7KBW1;I1KJQ4;I1JK06;I1K8I6	0	0	0	0	0	31158000	0	14512000	0	10494000
K7KBY9;I1JK48	56026000	39099000	48120000	38323000	0	0	38277000	54301000	65557000	43655000
I1JKA6;I1KID2;I1KID0;K7L077;I1JKB0;K7LG71;Q8RXK6;A0A0R0J045;Q94BV4;Q9M2E0	13614000	0	36205000	0	0	72429000	164120000	144830000	165410000	19651000
I1JKB3	0	0	0	0	0	0	0	0	0	83148000
I1KIF0;I1JKC3	65766000	0	0	0	0	9357700	120480000	31289000	103500000	27437000
I1JKP7	41001000	79502000	57753000	87573000	127620000	172260000	121980000	131880000	165740000	106870000
I1JKR6	22120000	11941000	22181000	7259700	10960000	0	0	15039000	0	0
I1JKT1;A0A0R0KL19;I1JKT0	57981000	0	0	10688000	0	0	140960000	133870000	286250000	13903000
I1JL08	58270000	44975000	30781000	37920000	24089000	55110000	40964000	50279000	54478000	58112000
I1JL98	1.4864e+09	1328100000	1288000000	1083800000	1196500000	1.6533e+09	1.4698e+09	1111000000	1257100000	1195500000
I1JLC4;I1JLC6;A0A0R0KPK2	196450000000	154120000000	183530000000	178790000000	172050000000	169600000000	161190000000	746390000	178860000000	754100000
I1JM69;I1JM70;C6TBA9	85949000	72520000	78994000	45292000	79142000	0	0	0	0	0
I1MM44;I1JMB4	57141000	0	0	0	0	0	0	0	0	0
I1JMI9	0	217380000	140210000	204780000	203850000	205080000	49565000	89883000	42909000	0
I1JMN8;I1LXN6	17382000	68539000	52959000	33323000	41513000	118770000	111220000	123490000	87280000	89636000
I1JMQ2;I1KJJ8	0	0	13492000	0	0	32535000	2640300	22087000	14641000	0
I1JMQ3	1.5474e+09	1455800000	1.7824e+09	1.8652e+09	1.5062e+09	2621300000	2179400000	2526000000	2449500000	2185300000
I1JMY1;I1N8L6	541780000	619950000	852750000	694060000	647780000	348170000	744360000	377920000	292360000	521630000
I1JMZ5;I1JMZ4;C6T3S3;C6SW68	124540000	108560000	66542000	103280000	44157000	218510000	120290000	181210000	207840000	47937000
I1N8R8;I1JN48	0	0	0	0	0	0	0	0	0	0
I1JN71;A0A0R0EMR0;C6TG29	27628000	0	0	36125000	0	0	20588000	0	0	0
I1JN75;I1N8U7	54977000	0	0	0	0	0	0	134080000	174740000	121670000
I1JN99	0	0	0	0	0	0	0	0	0	0
I1JNF2	194460000	185960000	154620000	61220000	256030000	313390000	237440000	336860000	190390000	291840000
I1N958;I1JNI2	0	0	0	18658000	0	61388000	0	56866000	75810000	0
I1JNI5;I1JNI6;I1JNI4;K7MYF1	0	0	0	84084000	43356000	153070000	176480000	110960000	187260000	99863000
I1JNI7	0	0	0	0	0	0	0	0	0	0
I1JNK9;C6TK76	16313000000	16117000000	16540000000	17154000000	15144000000	25476000000	22643000000	19682000000	21879000000	21594000000
I1JP48	0	0	9756100	0	0	68188000	56653000	73248000	49165000	119570000
I1JP95;I1JP98;I1N9X0;I1JP97;C6TG05;C6T6U9	6.3363e+09	5.8331e+09	6.8632e+09	6.9445e+09	7.0791e+09	8.2198e+09	6.7931e+09	6.3087e+09	7.3618e+09	6.2362e+09
I1JPD4;I1JPD6	0	0	0	0	0	0	11571000	19122000	0	12604000
I1NA25;I1JPG1	0	4444000	4441500	3501400	3934400	0	0	0	0	0
I1JPL2;I1NA82	60293000	95447000	88337000	0	129500000	116840000	103960000	44784000	44673000	168160000
I1JPN3;I1JPN4;I1JPN5	6567800	9481400	0	4363800	0	11458000	34261000	6808100	15803000	9947500
I1JPV8	0	0	0	0	0	0	0	0	0	0
I1JPW5	0	0	0	582690000	0	179410000	0	952990000	0	178040000
I1ND08;I1KKN4;I1NAI8;I1JPW6;I1LTR2	0	0	0	26649000	0	0	0	0	0	0
I1JPX8;C6T4L8	106510000	184960000	73431000	192880000	111910000	243850000	226520000	127820000	154830000	168730000
I1JPZ4	0	0	0	0	0	0	17082000	0	0	0
I1JQ15;I1NAM9;K7LHW9;I1LZJ8	0	3472900	0	0	0	0	5529600	8258100	0	0
I1JQ35	0	1434300	0	0	0	0	0	0	18204000	29634000
I1JQ62;I1JQ61	0	0	0	7324800	0	0	0	0	0	8167100
I1JQB4	29306000	51599000	0	54596000	0	130120000	0	0	79774000	9555200
I1JQD8	0	0	0	0	0	0	0	0	0	0
I1JQD9	205430000	249960000	316230000	366280000	289540000	460560000	186510000	273530000	300290000	498610000
I1JQE5;A0A0R0EQL4;I1JQE6;I1NAY9;I1L2I8;I1JFV1	0	0	0	0	0	0	0	0	0	0
I1JQF4	0	0	0	0	0	0	0	0	0	0
I1JQI7;I1NB28;I1NB27	38383000	41058000	54323000	57541000	59034000	68180000	109390000	62556000	43393000	63990000
I1JQL0	256950000	0	333900000	334940000	372700000	401460000	268520000	372110000	329770000	254290000
I1NBB0;I1JQQ6;C6TI16;I1JBH4	343550000	0	41129000	0	0	87271000	143470000	16805000	22956000	78849000
I1JQU1;I1NBE6;I1JBE3;I1JBE4;I1JBE2	13225000	9732700	0	38094000	16279000	29755000	45678000	41858000	74408000	32817000
K7MZM9;I1JQX2	0	0	0	0	0	0	0	0	0	0
I1JQZ6;C6TMR4;I1NBK8	0	0	0	0	0	12239000	21054000	38450000	55288000	0
I1JR24;I1JR22;I1JR25;I1JR23	0	47570000	24266000	34063000	79746000	105740000	0	2477200	0	0
I1JR26;I1NBN5	104510000	150770000	67302000	133230000	39960000	127300000	63269000	81688000	0	71997000
I1JR71	0	0	0	0	0	6648000	0	0	811150000	0
I1JRF2;A0A0R0KP00	723600000	1.0021e+09	577740000	570440000	896600000	4356400000	4.219e+09	3.1087e+09	3.6666e+09	3.6943e+09
I1JRF8	133300000	155490000	198750000	185600000	97965000	267470000	346930000	361050000	422720000	391420000
I1JRI7;C6SWE8	3.3436e+09	3.2565e+09	3.4902e+09	2.9955e+09	2769300000	5340200000	2273900000	4303400000	6.1765e+09	4538100000
I1JRJ1;A0A0R0HHS2;I1NC49	6973700	0	0	320470000	0	0	0	0	0	0
I1JRN5;I1JRN4	0	0	0	0	0	0	7564100	0	0	0
I1JRP0;I1NCB1	0	0	0	0	0	0	0	0	8556800	12400000
I1NCE6;I1JRT9	0	0	0	0	0	0	0	0	0	0
I1MKP2;I1JRW5;I1NCH3;I1KI08	127280000	43189000	130360000	108820000	89210000	105560000	203800000	111540000	161630000	79061000
K7KH31;I1JRZ3;C6T625;C6T624	0	0	0	0	0	0	5678200	0	15692000	134020000
I1JS04	0	55284000	0	52796000	0	0	0	0	0	0
I1JS37	0	0	0	0	0	0	41586000	13319000	19887000	0
I1JSD2	417690000	604800000	245410000	591630000	136800000	226780000	275450000	405440000	580270000	378610000
I1JSD6	0	0	0	0	0	0	28333000	0	59256000	7506600
I1JSF3	0	0	0	0	0	0	0	55932000	0	0
I1JSP6	30005000	14383000	39915000	21442000	0	92327000	37853000	95391000	41955000	90046000
I1JSS2	175110000	199340000	298690000	252400000	175350000	79242000	306870000	236120000	321250000	200880000
I1JST8;I1JST7;I1K7B7	0	262040000	230180000	165700000	150200000	113450000	139640000	0	135530000	122590000
I1JSX0	0	0	0	0	0	0	0	0	0	0
I1JSX8	201960000	328740000	306050000	397330000	443630000	378690000	469650000	370590000	272230000	122830000
I1JSY1	113220000	212850000	99535000	250560000	212640000	362870000	445130000	529320000	629040000	177520000
I1JT28	0	66002000	0	0	59655000	0	0	12936000	0	0
I1JT49;I1K7L1	0	0	3321200	4127800	8791900	0	0	4860900	0	7425000
I1JT75	191880000	124660000	216550000	195180000	271830000	454170000	377100000	546690000	383690000	244410000
I1JTG3	438380000	469830000	608530000	531430000	446120000	860220000	726210000	750370000	851960000	710860000
I1JTW0;I1K8C1	20382000	8924300	2526700	0	0	0	18866000	40757000	16158000	24238000
I1JTW7;I1K8C9	0	0	0	0	0	0	0	15681000	0	0
I1K8D2;I1JTX2	0	65482000	0	0	0	0	12141000	0	0	0
K7KI86;I1JTZ0;I1JTY8	1228900000	1.0303e+09	653110000	743990000	868270000	3.1693e+09	2508600000	2567600000	2686200000	2266500000
I1JU26	0	15351000	0	14294000	7972200	0	12691000	0	16251000	78887000
I1JU43	283840000	322290000	313260000	396720000	227910000	1167200000	632370000	815670000	873050000	809920000
I1JU53;I1L7G8	32417000	17121000	20208000	33186000	29402000	0	0	0	0	0
I1JUK7;I1K925	40272000	18910000	18509000	44236000	9640100	41860000	41099000	0	34771000	0
I1JUQ0;C6TN97	17720000	25385000	24334000	25730000	0	55169000	39909000	20989000	21207000	41944000
I1JUQ4	0	0	0	0	0	77656000	0	0	0	0
I1JUS4;C6TMN4;I1K995	14151000	0	5791500	0	3291000	5970500	20615000	18626000	6678800	40314000
I1JUS6;I1K999;C6THE3	1.9828e+09	1.884e+09	1.535e+09	1.7344e+09	1.5886e+09	3.0905e+09	1.9028e+09	2295300000	2718300000	2754300000
I1JUS7	9575200	0	0	0	13700000	0	0	0	0	0
I1JUU2;I1K9C2;A0A5B8P561	10596000	0	0	0	19996000	39626000	132160000	6185500	51433000	47902000
K7KU15;I1JUZ1	0	0	5136200	0	0	0	0	0	0	0
I1JV02	94234000	130960000	86398000	215260000	175920000	381270000	153390000	168230000	98414000	166680000
I1JV39;I1JV38;I1K9N4;I1JGY5	90331000	115060000	192820000	214370000	137070000	567030000	565770000	610030000	501640000	533760000
I1JV71;I1JV68;I1K9R1;I1JV69	432310000	383230000	379530000	264080000	423620000	795420000	754650000	1170600000	1.037e+09	710190000
I1JVP4;I1KFU0	0	0	0	24420000	0	59912000	0	0	0	0
I1JVU2	1.0277e+09	807160000	784680000	1.0355e+09	590210000	1211100000	1340800000	1348900000	1.8022e+09	1.507e+09
I1KFL5;I1JVX3	35989000	37940000	41957000	33230000	40505000	117130000	48429000	47878000	81173000	95671000
I1JW34;I1LLG6;K7M0P1	103540000	0	0	0	0	10756000	0	9937700	0	23621000
I1JW44	903130000	585700000	849220000	536920000	863710000	2.0146e+09	1.7098e+09	1.839e+09	1.6808e+09	1.6145e+09
I1JWD2	0	0	0	0	0	0	0	0	0	0
I1JWK3	3.9586e+09	4396200000	3.805e+09	3.7216e+09	4781400000	6.9136e+09	6.7415e+09	4.19e+09	6.1884e+09	5658900000
I1JWV8;K7KVY3;I1JWV9;C6TN42	18652000	0	0	0	0	54479000	120190000	40118000	0	42876000
K7KVU9;I1JX24	13089000	23466000	28517000	13050000	8610300	61637000	23598000	30916000	18276000	18195000
I1JXA0	13904000000	13884000000	12119000000	13444000000	14442000000	20459000000	18014000000	17149000000	22806000000	16227000000
I1JXB6	3698300	0	0	0	0	0	0	17923000	15060000	0
I1JXC1;O23962	1309900000	1229100000	1.0429e+09	1136700000	1.0538e+09	1.9281e+09	2.0662e+09	1.6545e+09	1.9166e+09	1362200000
I1JXD5	0	0	0	0	0	0	0	0	0	0
I1JXD7;C6TIJ0;I1JXD6	0	0	6998200	42157000	0	165870000	134540000	94282000	150410000	58893000
I1JXE8	135570000	135520000	170540000	149460000	104520000	157350000	65085000	195680000	212830000	117440000
I1JXJ3;C6SXP1;A0A0R0JI98;A0A0R0JMM2	3.5853e+09	3.8663e+09	3.7265e+09	3.7839e+09	3.89e+09	6.0216e+09	4843200000	4.0254e+09	5203400000	4855300000
K7KL75;I1JXL7;I1JXL6;C6TKJ9	0	0	0	0	0	0	0	0	0	0
I1KBY3;I1JXP9;I1JXQ0	418770000	470180000	441330000	358960000	261270000	579330000	551810000	471780000	680850000	660980000
I1JXQ5;I1KBX4	196920000	319490000	475500000	263010000	284610000	1272600000	1396900000	885360000	1288800000	1215100000
I1JXS8	3.9944e+09	4.1118e+09	3.6638e+09	3.7728e+09	3.8453e+09	4647500000	4.2243e+09	3.7463e+09	4947300000	4.2647e+09
I1JXU3;I1JXU2;C6TBG1;A0A8H6MJN0;A0A8H6NY25	0	13497000	0	9145500	0	20774000	21428000	14127000	29530000	18329000
I1JXU9;I1KBT2	0	0	0	0	0	0	15016000	0	8130300	0
I1JXY0	486770000	809910000	507870000	684650000	527070000	1453500000	1453500000	1254800000	1446800000	1399900000
I1JXY2	181660000	164060000	0	107810000	194900000	425940000	325380000	208470000	340790000	129830000
I1JXY7;C6TC00	0	0	0	0	0	0	0	0	0	0
I1KBK8;I1JY06	9168800	0	10099000	10551000	0	20291000	0	5471000	16472000	14034000
I1KBJ9;I1JY15	0	0	0	15171000	0	0	7239600	16163000	0	18875000
I1JY29	209110000	132310000	111700000	119990000	115790000	152140000	202420000	131650000	149650000	125920000
I1JY44	0	23546000	25453000	37010000	54392000	71791000	153620000	77824000	124260000	126720000
I1JY56;Q96441;I1KBG2	897480000	292620000	935890000	830110000	465930000	1200100000	1098800000	927560000	1336400000	561060000
I1KBC0;I1JY81;I1KBB9;C6THI5	41368000	48185000	52957000	54055000	52828000	102180000	62680000	72947000	76918000	75058000
I1JYC8	0	0	0	0	0	0	0	0	0	0
I1JYG3;C6SXS7	3.2825e+09	3.1615e+09	4492000000	4.1317e+09	4.1192e+09	7.3238e+09	6.1781e+09	5092900000	5.909e+09	4857400000
I1JYI8	395450000	366810000	318430000	323240000	270290000	768320000	945980000	658650000	550200000	798640000
P09887;I1JYK1	4867500	0	0	0	0	0	0	0	16917000	0
I1JYL3;I1KAY3	710080000	755630000	683990000	720840000	735570000	1.7236e+09	1217900000	1.485e+09	1.6653e+09	1.4977e+09
I1JYL8;I1JYL5;I1JYL7;C6SX78;C6SX32;K7KUV3	1373400000	1141500000	1411300000	1.0581e+09	1.9451e+09	2.9234e+09	2.1037e+09	2.127e+09	2427100000	1.9522e+09
I1JYT2	0	0	0	0	0	0	2561100	0	0	0
I1JZ10;Q09WE7	125420000	142640000	165020000	164140000	217370000	352460000	300660000	212660000	322710000	265660000
I1JZ46;I1JZ45;K7KM65;I1KAB1	59504000	147380000	204450000	237660000	160130000	406970000	345520000	185270000	469510000	463760000
I1JZ51;I1KAA8	0	16872000	4333700	2914600	14221000	7437900	0	27596000	0	0
I1JZ72;A0A0R0JFC7;I1JZ73;I1KA91	0	0	0	0	36983000	50267000	84801000	164080000	150880000	128970000
I1KA75;I1JZ89;C6T912;K7KUH1	0	0	39018000	32309000	18563000	60476000	48186000	0	0	48220000
I1JZP0;O81278	47778000	0	0	0	80636000	40680000	74569000	54479000	57656000	0
I1MTP0;I1JZT5	0	0	0	12058000	0	0	22287000	0	0	0
I1K034	0	0	17961000	0	6.8648e+09	0	0	27331000	18017000	18682000
I1K072	0	21145000	0	0	0	0	0	0	0	0
I1K089	263070000	223250000	367360000	299890000	269400000	538030000	346620000	436180000	426360000	466890000
I1K0C8;I1MUR0	0	0	0	0	0	16060000	13238000	21957000	22839000	67124000
I1K0G1;I1K0G0	229240000	164060000	133950000	147880000	258590000	277000000	73712000	129770000	302370000	237550000
I1K0K8;Q9LLQ5	434850000	417630000	365090000	367460000	380060000	958020000	729830000	714680000	1.0446e+09	846050000
I1K0L3	0	0	0	0	0	0	0	0	0	0
I1K0R9	0	0	0	0	0	0	0	0	0	0
I1MV74;I1K0W1	0	13912000	0	11991000	0	0	0	0	0	0
I1K198;I1MUH0	1.5819e+09	964950000	2.1326e+09	998360000	1237100000	2.0625e+09	2.9205e+09	1.7037e+09	1.8187e+09	807170000
I1K1B0	0	0	95599000	160580000	97153000	235260000	208070000	15582000	210510000	48827000
I1K1F4;C6THV7	0	0	0	0	0	0	0	0	0	0
I1K1I0;I1N5H5	0	0	0	0	0	0	0	0	0	0
I1K1I6	0	124520000	0	0	0	0	0	0	0	0
I1K1S1;A0A0R4J5S0	0	0	0	1.8735e+09	0	0	31021000	30703000	0	12212000
I1MVZ2;I1K1T0	0	0	0	0	0	0	0	0	0	0
I1K2I1;A0A368UHL7;C6TEP2;I1K2I2	1.6421e+09	1098600000	1086200000	1.4851e+09	1.0714e+09	2261600000	1.9249e+09	1.5896e+09	1.8279e+09	1.5247e+09
I1KRI1;I1K361;A0A0R0HS18;I1K362	0	0	0	0	0	0	0	0	0	0
I1KRP2;I1K3B1;I1KRP1	0	0	0	0	0	0	18613000	0	0	0
I1KRS8;I1K3D9	103090000	0	95254000	0	116420000	0	0	0	0	0
I1K3E1;I1K3E2	178710000	143560000	128220000	100860000	181660000	171460000	63954000	170220000	142620000	88191000
I1K3J0	17305000	33850000	0	0	0	23725000	0	14240000	0	0
I1K3K3;Q7XAC5	22720000000	22481000000	21384000000	21952000000	25611000000	58984000000	51784000000	51354000000	58137000000	49512000000
I1K3L2	0	30071000	15440000	0	0	0	27155000	0	0	20303000
I1K3L8;C6SWW1	0	0	0	0	0	219200000	108590000	175580000	205450000	152820000
I1K3Q1	0	0	0	0	0	0	0	0	0	0
O65027;I1K3R3;K7KQC9;A0A0R0K433	125320000	111000000	118920000	114040000	88938000	238470000	72306000	221920000	180930000	105310000
I1K3R6	0	0	0	0	0	325240000	291190000	388870000	438490000	414730000
I1K3S5;I1K3S4	357610000	376640000	368450000	327540000	270960000	580370000	413500000	509940000	490040000	501300000
Q6WNU4;K4LAR2;I1K3S7	0	0	0	0	0	0	0	13031000	33832000	0
I1K3V0;I1KSA3;I1KSA2	0	0	0	0	0	280170000	89002000	69409000	299010000	83732000
I1K3W7;I1KSC1	0	0	0	0	0	0	0	0	0	0
I1K467	1170200000	1161400000	1134400000	1453500000	1.8657e+09	3.253e+09	1.712e+09	1.7921e+09	1.9173e+09	2230900000
I1K4B0	0	0	0	0	0	23903000	26449000	29251000	27513000	31871000
I1KT56;I1K4M1;I1K4M0;A0A0R0F159;I1KT57;I1KT58	0	0	0	16926000	0	86077000	52179000	0	72673000	42354000
K7KR01;I1K4M7	0	0	0	0	0	0	0	0	14567000	0
I1K4P5	0	0	0	0	0	0	0	0	0	0
I1K4R0;I1K4R1;I1K4Q4;C6SWC7	0	0	0	0	0	20265000	71285000	0	73577000	12330000
I1K4Q9;I1K4Q5;C6THV5	98703000	139270000	82462000	93378000	120100000	419760000	228010000	163210000	150370000	186580000
I1K4U3	500580000	505990000	591270000	402540000	252220000	682570000	706510000	773570000	584530000	582110000
I1K4Z1	19789000	0	32176000	31938000	39787000	41031000	0	0	59253000	23601000
I1KNV7;I1K506;C6TAU5	76012000	76452000	63950000	87763000	73123000	175020000	99317000	90963000	81983000	68608000
I1K526	0	0	0	0	0	0	0	0	0	0
I1K564;K7KRB7	0	0	0	0	0	36367000	0	0	0	0
I1K565	10845000	19845000	0	0	0	27200000	42234000	0	29597000	0
I1K5D3;I1KQJ6	9481000	18691000	33510000	0	0	26352000	0	0	98462000	29134000
I1K5E5;I1KQI6	0	0	46273000	0	0	23053000	122990000	141920000	112600000	62758000
I1K5E6	398530000	370430000	384680000	364380000	335330000	586910000	71330000	443040000	70176000	429280000
I1K5G1	35100000	44193000	0	0	19639000	121390000	92095000	28381000	30113000	30461000
I1K5H2;K7KRH2;I1KQE8	306380000	131440000	221480000	151950000	306230000	531890000	353250000	3.4168e+09	475360000	565580000
I1K5K3	0	0	239720000	244120000	324680000	516170000	0	421700000	404820000	744350000
I1K5K8;I1KQB3;C6TB96;C6TKR5	136420000	90765000	111970000	84051000	61718000	303530000	187270000	243750000	206620000	226290000
I1K5L7;I1K5L6;C6SWE2;A0A0R0K869	20853000	0	25613000	47897000	0	39750000	62934000	71029000	0	55573000
I1K5M9	70251000	86518000	81964000	57430000	70086000	180860000	240330000	260060000	293950000	241890000
I1K5Q5	0	0	0	0	0	0	0	0	0	0
I1K5T3;I1KQ42;K7KRL8;A0A0R0IGM1	46656000	46834000	347380000	148910000	98755000	493750000	100840000	200660000	142430000	94292000
K7KRR3;I1K5Y5	0	0	0	17022000	0	66262000	55897000	43234000	0	57214000
I1KPW6;I1K5Z4	0	0	0	0	0	0	0	0	0	0
I1K622	54751000	63718000	55684000	51521000	52540000	209560000	128390000	147170000	0	0
I1K668	11063000	6076900	3861300	0	1349400000	0	9722200	137420000	138270000	155700000
I1K670;O22639;I1K671;Q39804	25456000000	27381000000	26589000000	25234000000	23484000000	27944000000	25454000000	23187000000	27908000000	26221000000
I1KPN2;I1K672	328420000	210950000	372990000	133430000	364870000	567460000	569610000	411050000	311960000	489100000
I1K6B1;I1KPI6	2573100000	2795600000	15661000000	1.8536e+09	17774000000	4448400000	2789800000	13816000000	18169000000	2718500000
I1K6M2	1320500000	2.1407e+09	2.0394e+09	1.9226e+09	2189200000	653330000	553960000	437320000	486490000	406780000
I1K6S6	0	0	0	0	0	0	0	0	0	0
I1K6T4;A0A0R0IL26	81281000	30934000	23832000	53883000	29921000	134100000	88982000	26493000	149820000	113190000
I1K6U6;I1LWR1;I1K6U5	0	0	0	0	0	42434000	27780000	19188000	0	37772000
I1K7A1;I1K7A2	0	0	0	0	0	0	0	0	0	0
I1K7E6	1118400000	807430000	1237400000	1217900000	1.482e+09	2.0525e+09	1.9867e+09	1.9239e+09	2.0239e+09	1.6053e+09
I1K7F4	161410000	0	0	0	9754700	0	854130000	739570000	1.0608e+09	0
I1K7H0;I1JT00;I1K7H1	443740000	479540000	434620000	440360000	342130000	886510000	702410000	810890000	725700000	575010000
I1K7J4	0	41704000	33416000	12532000	0	0	0	0	60920000	0
I1K7N6	286580000	414480000	330640000	419860000	321300000	870500000	840800000	850300000	977780000	871790000
I1K7W5	0	0	0	0	0	20675000	0	0	0	0
I1K843	218540000	228270000	213110000	241230000	214600000	342230000	453520000	542970000	366340000	479100000
I1K8B9	0	0	0	0	0	0	0	0	0	0
I1K8L5	0	0	0	0	0	0	0	0	0	0
I1K974;C6TI54	135570000	161750000	174270000	176630000	96490000	337580000	530800000	405010000	398450000	426200000
I1K9A0;A0A0R0JDW1	230350000	280580000	194440000	259930000	278510000	396860000	138740000	361170000	240480000	262870000
I1K9B8	96945000	84613000	61395000	96352000	51678000	95735000	98457000	121510000	114410000	132980000
I1K9S1	0	61444000	90970000	40907000	81705000	94172000	0	41746000	107110000	67677000
I1K9V8;E9KNA4;I1K9V7;I1JVB9;I1JVC2;I1K9W0;I1K9V9;I1JVC1	7.7634e+09	6.0211e+09	6.3505e+09	6.1623e+09	6.5502e+09	11993000000	9282100000	9419400000	10099000000	8726500000
I1KA18;A0A0R0K6S7;Q42793;A0A0R0JF06;Q39850;Q39849	0	55797000	17410000	507950000	65342000	1368500000	112980000	683670000	712260000	446950000
I1KA78;I1KA79;C6T801;I1KA80;I1KA77	0	17617000	16613000	0	0	45329000	14417000	30133000	0	29247000
K7KUH9;I1KA89;K7KM74	0	0	0	0	0	0	0	0	0	0
I1KA95	0	0	0	0	0	0	0	0	0	11277000
I1KAB7;A0A0R0JFL1	7.819e+09	7.4876e+09	7.6099e+09	6.7604e+09	7.2815e+09	11017000000	9854000000	8945600000	11215000000	9932100000
I1KAD3	182680000	413530000	276660000	152690000	188170000	444510000	679580000	1.0401e+09	806090000	782750000
I1KAK6;A0A0R0JFW9;I1KAK8;C6TN90	1.6856e+09	976470000	869290000	1133700000	824490000	2763300000	2.0008e+09	1.8785e+09	2711100000	1.795e+09
I1KAQ7;A0A0R0JLY7	0	0	0	0	0	0	9432400	3901100	8824800	0
I1KAS2;A0A0R0KJ81;I1JYS1	0	0	0	0	0	17384000	0	0	0	0
I1KAV2	0	0	0	0	3687600	0	17192000	20046000	31275000	47019000
I1KAY1	403070000	320690000	467170000	455860000	530450000	684590000	342750000	347490000	547690000	617700000
I1KB09	374800000	297550000	231400000	280440000	358520000	438250000	507020000	563460000	391540000	217980000
I1KB15	12001000	6722400	0	8855200	0	13459000	3894000	4619400	0	6177800
I1KB25;I1JYG6	318480000	233460000	229170000	0	237830000	0	223910000	422740000	243360000	271830000
I1KB52;I1JYD9	0	30257000	63974000	32937000	7762400	62855000	22399000	20089000	41256000	36895000
I1KB73	84722000	197750000	140770000	170040000	160460000	332350000	277690000	358110000	258700000	287720000
I1KB94;I1KB93;I1KB92;C6TFR0	463760000	515770000	412040000	495950000	552500000	440530000	489000000	447430000	629080000	325530000
I1KBE4;I1KBE3	0	0	0	0	0	0	0	0	0	0
I1KBP5	68590000	81046000	0	81341000	43336000	112950000	114770000	175400000	145980000	130550000
I1KBT7;I1JXU4	0	0	0	0	0	0	0	53970000	13412000	25713000
I1KBT9	0	4228100	0	18561000	9744200	0	0	13190000	10190000	0
I1KBV2	900480000	921090000	925210000	842860000	948870000	1.0345e+09	705810000	883140000	1109500000	1.0175e+09
I1KC06	0	0	0	0	0	0	0	108750000	0	71827000
I1KC55;I1KC54	15703000	25058000	16632000	19130000	19928000	35235000	27521000	0	33562000	22223000
I1KC56;I1JXH8	218060000	219980000	258910000	179610000	142880000	553260000	668180000	668920000	618600000	365840000
I1KC70	137790000	147130000	131300000	137430000	110480000	162200000	136470000	141500000	130700000	156000000
Q43467;I1KCA8	0	0	0	0	0	0	0	0	0	0
I1KCD7	404230000	419000000	462670000	679050000	442660000	0	0	44295000	0	0
I1KDB2	60679000	105260000	67111000	87201000	86962000	94146000	107690000	96151000	162320000	103460000
I1KDC1	0	35228000	0	0	0	30315000	0	29812000	0	19194000
I1KDE5;I1KDE6	0	0	0	0	0	0	0	0	85371000	0
I1KDL4;A0A0R0JT01	2883600000	2.944e+09	3.124e+09	3.059e+09	2887500000	5.9993e+09	6.0276e+09	4969300000	7.0398e+09	6.0077e+09
I1KDR2;I1KDR0;I1KDR3;A0A0R0JS71;I1KDR1	1309600000	1201100000	1450700000	1384200000	1251000000	3.5607e+09	2.9705e+09	3.0858e+09	3.5712e+09	3.1811e+09
I1KDT9	0	2247000	0	0	0	0	0	0	0	0
I1KEA0	638630000	882510000	886370000	614800000	556200000	1.9619e+09	3.0827e+09	1.595e+09	1.9411e+09	2506900000
I1KEL8;I1LSH5	60295000	0	0	56128000	62030000	100390000	71614000	84956000	83483000	62241000
I1KEM9;K7LUH0	0	0	0	0	0	0	0	0	2530700	0
I1KEN4	301660000	17117000	154040000	225650000	172540000	685440000	484740000	292460000	684050000	355390000
I1KEY6	690120000	571870000	645170000	722550000	604290000	1.4724e+09	1434600000	1.062e+09	1.7362e+09	2.1115e+09
I1KFF8;C6TMC8;I1KFF9	0	10199000	0	15743000	0	26103000	22034000	17438000	13159000	13228000
I1KFY7	0	0	0	0	0	0	32989000	44328000	0	41756000
I1KG04;I1KG02;I1KG06;I1KG03	38798000	31666000	81296000	91382000	64029000	63185000	98809000	20680000	18324000	74407000
K7L866;I1KG22;I1KVV4;I1KVV2	0	0	0	17313000	0	0	0	0	0	0
I1KG56	0	0	63957000	0	85205000	161020000	111640000	150650000	139090000	133530000
K7KYW0;I1KUQ9;I1KG93;C6T998	58948000	55119000	65188000	96658000	85417000	131420000	145950000	102160000	141710000	126640000
I1KGB8	0	0	0	0	0	0	0	0	0	0
I1KUU5;I1KGC2;I1M5C5;I1MCZ2	0	0	0	9112600	0	10773000	0	12416000	0	18003000
I1KGC3	0	0	0	0	0	0	9475300	0	0	0
I1KGH5;I1KV07	0	9958600	5749800	14882000	12687000	51665000	9848300	7587900	16366000	7921700
I1KGH6;A0A0R0G5Z7;I1MCV9	168990000	87472000	112760000	62014000	154740000	159210000	114250000	212950000	290200000	280950000
I1KGP0	2.9877e+09	2616600000	2.965e+09	2746300000	3.065e+09	4824200000	4.253e+09	4820900000	5095300000	4414600000
I1KGT4;K7L827	2295400000	2377300000	2536600000	2321600000	3.572e+09	3.6625e+09	2747500000	2375200000	3.0116e+09	2.941e+09
I1KGZ5;I1KVG2;I1M5V2	32374000	123540000	123690000	0	23288000	302720000	147530000	82977000	121520000	69263000
I1KH24	0	0	0	0	0	130830000	0	0	28134000	158710000
I1KVC1;I1KH38	0	43672000	31239000	82190000	169530000	78964000	79825000	125330000	154560000	91992000
I1KH61	104590000	67587000	76791000	103070000	94703000	57264000	95880000	112110000	87758000	118110000
I1KH65;A0A368UHC1	519490000	539940000	430540000	392040000	384870000	106090000	271010000	862420000	913840000	1116600000
I1KH70	0	0	0	0	0	0	0	0	0	0
I1KH72;I1KH71	0	0	0	0	0	0	0	0	26237000	0
I1KHP5	0	0	0	0	0	0	0	0	0	0
I1KHU8	92894000	55284000	77164000	52796000	49660000	144040000	130860000	135930000	158350000	139740000
I1KID4	261850000	462830000	598630000	592960000	530000000	485330000	570330000	174320000	686040000	490000000
I1KIE4;I1KIE8	0	0	0	0	0	72234000	241160000	232950000	235790000	177930000
I1KII8;I1JKG5	63780000	80678000	0	70337000	50749000	22357000	0	119700000	144560000	0
K7KCB9;I1KIL7;I1JKI9	0	10429000	0	0	0	15370000	0	0	0	0
I1KIP9	0	23748000	22437000	26916000	17696000	0	38547000	0	0	38359000
I1M2R6;I1KIW2;C6TGW9	0	0	0	0	0	0	14041000	0	0	15690000
I1KJ35	0	0	0	0	0	0	0	142140000	71815000	104730000
I1KJ86	263510000	0	39194000	20397000	123950000	410450000	340610000	376970000	334890000	311980000
I1KJB0	0	0	0	0	0	0	0	0	0	0
I1KJI7;C6SYC6;I1JMQ0;Q8GV24	9644800000	10742000000	9241800000	9979600000	8924100000	17967000000	18216000000	16952000000	17934000000	16586000000
I1KJK0	60852000	0	0	0	0	156050000	143020000	178120000	42204000	143320000
I1KJQ5;K7KIC0	178110000	334140000	284470000	149500000	328450000	837870000	420040000	430600000	615420000	809180000
I1KJR2	165670000	113660000	120150000	95778000	39081000	93952000	62888000	134370000	95783000	136590000
I1KK44;I1N2N4	0	1181300000	1223200000	0	0	0	0	0	0	0
I1KK57;C6T2G1;P32110;C6T5M2	428170000	569020000	481270000	431910000	496230000	464600000	444620000	416610000	373230000	208830000
Q9FQF0;I1KK66;K7LYT1;C6SYQ0;C6TIU4	0	0	0	0	18312000	0	0	0	0	25283000
I1KK89	0	0	6780800	0	4316900	18829000	14162000	11232000	0	0
I1N2Y9;I1KKG2	0	0	0	0	3817000	0	0	0	0	0
I1KKG6;K7MTL0;I1KKG7	0	5446200	2396900	0	0	14139000	29433000	28480000	21646000	26786000
I1KKK0;I1KKK1	0	0	0	0	0	0	0	0	30659000	0
I1KKN7	309070000	334120000	333550000	292630000	279250000	873940000	374430000	480280000	533730000	354630000
I1KKQ1;Q2LAJ5;I1KKQ2	246370000	160320000	435330000	531000000	249730000	629300000	518910000	716720000	663570000	454970000
I1KL35;K7N0N4	0	0	0	0	0	0	0	0	0	0
I1KL55;C6TAY5	108210000	97373000	116940000	117330000	234000000	222120000	426180000	119980000	120530000	218320000
I1KL58;I1KQX7	0	0	9303700	0	0	0	0	0	34484000	0
I1KLD0;I1KLC9;A0A0R0IHQ8;K7L567	0	0	0	0	0	18248000	5588400	10863000	0	9531200
I1KLL8;I1M091	0	0	0	0	0	0	86938000	0	44113000	31630000
I1KLQ5;I1M057;I1KLQ4	0	0	0	0	0	16638000	0	0	0	14488000
I1KLR6;I1M042	0	21455000	3055200	13258000	0	53706000	19404000	0	66504000	0
I1KLV9;I1JEZ3;I1JEZ2	0	0	0	0	0	0	0	0	0	0
I1KLZ7;I1JEU4	0	0	0	0	0	0	0	0	0	20425000
I1KM07;K7K832;I1JET4	45679000	0	30791000	29727000	0	58772000	54494000	49244000	0	0
I1KM25;I1KM24	0	0	0	0	0	60618000	32662000	17400000	0	0
I1KM30	0	12008000	0	0	0	0	0	40790000	0	20866000
I1KM82;C6T275;A0A0R0G1M5	0	0	0	0	0	0	0	0	0	0
I1KM99;C6T5Y4;I1KMA1;A0A0R0JCK6	53083000	14457000	0	17115000	26619000	0	43318000	16242000	20626000	0
I1KMB9	15670000	49246000	10559000	21638000	54020000	62749000	203460000	73496000	37163000	26288000
I1KMC2;A0A0R4J631	90916000	135070000	52677000	71090000	99951000	165580000	93163000	608580000	122210000	129670000
I1LN08;I1KMC8	171860000	142470000	113000000	0	0	0	0	0	0	74784000
I1KMN2;I1KMN3	0	10015000	0	18176000	0	267090000	207610000	304430000	323520000	293290000
I1KMP3	0	0	0	0	0	0	31805000	0	20338000	38462000
I1KMS6	48360000	55894000	76176000	46084000	61306000	55858000	204170000	100470000	123410000	176050000
I1KMS9;I1KMS8;I1MGG7;I1MRP6	27874000	7395700	23832000	31833000	24114000	154090000	131530000	173840000	111250000	131840000
I1KN68;Q2VA65;I7HBP1	92109000	77200000	67320000	46666000	111370000	374540000	160240000	194620000	324190000	290670000
I1KNB5	0	0	0	0	0	0	0	0	0	0
I1KNG1;I1KNG0	0	0	0	0	0	0	59762000	0	0	0
I1KNH5;I1KNH4;K7MJC5	1.0033e+09	823290000	871950000	1161300000	837990000	2.0254e+09	1.5717e+09	1.8761e+09	1.9661e+09	1182100000
I1KNI0;I1MR20	0	0	0	12448000	19071000	0	8498600	22701000	0	0
I1KNN0	414350000	411630000	425320000	374510000	347520000	800310000	1075000000	623050000	999200000	507490000
I1KNN1	38345000	44085000	35646000	45728000	33521000	78745000	74436000	79034000	72375000	25073000
I1KNP5;I1MQV2;A0A0R0JFI6	20582000	19593000	16917000	16297000	20093000	93634000	18035000	67943000	0	0
I1KP14	124400000	117650000	95712000	124340000	93858000	275380000	240460000	209820000	312120000	247860000
I1KP72;I1KP71;A0A0R0ILV6	52203000	96738000	59715000	61708000	75245000	0	0	0	0	0
I1KPB0;I1KPB1;I1K6H8	6423000	7118700	0	1080700000	2731600	1124300000	10075000	20656000	956550000	63240000
I1KPE7;C6T1S1;K7L4G2	0	21372000	83611000	75621000	66859000	64454000	82685000	86965000	105400000	82517000
I1KPH3;I1KPH2;I1KPH4;I1K6B8;I1KPH7;I1K6B7;C6SX09	213800000	202130000	129050000	120800000	0	275990000	343340000	309590000	243360000	165120000
I1KPH6	342320000	651830000	316340000	690090000	695830000	1157900000	380600000	699770000	521220000	493830000
I1KPN3;Q9ATB8	717230000	619110000	1.0194e+09	577320000	649580000	684370000	598700000	573100000	593240000	638030000
I1KPN5;Q587K1;Q39830	88934000	37161000	69815000	52318000	149250000	200860000	65073000	71265000	68401000	70537000
I1KPU2	372600000	386060000	409650000	279750000	255830000	701190000	682060000	664740000	715190000	468940000
I1KPW7	0	0	0	0	0	0	0	0	0	0
I1KQ69;C6SV63	0	0	0	0	0	0	0	108480000	0	0
I1KQ70	36352000	15526000	72760000	44852000	26802000	145600000	235790000	68178000	62155000	66441000
I1KQ72	242190000	921380000	283880000	476230000	648850000	240220000	513490000	308040000	192840000	769160000
I1KQ89;I1K5N3	0	0	0	0	0	18277000	0	0	0	0
I1KQ93	5352900000	5712100000	5262600000	5152400000	5645800000	11525000000	11309000000	10191000000	11697000000	10150000000
I1KQE2;C6TAI2;C5NTE7	68021000	22962000	22857000	0	0	120100000	0	100680000	58069000	0
I1KQH1;I1KQH2	606010000	401210000	416850000	646980000	462770000	259180000	198910000	726160000	844690000	679770000
I1KQK1	0	0	0	0	0	0	0	0	0	0
I1KQM0;C6TL93;I1KQM1	159650000	97083000	80265000	45246000	174530000	201330000	208260000	181210000	187810000	202430000
I1KQU2;I1KL89	297830000	313030000	312380000	353000000	357600000	817240000	874810000	909330000	899460000	918060000
I1KQV6;I1KL73	94617000	227540000	25447000	53774000	3.9075e+09	0	97231000	64805000	67418000	54310000
I1KQV7;K7L593;I1KL72	0	0	8409300	0	17230000	7807400	0	0	34392000	0
I1KQZ7	866230000	962120000	918200000	841210000	1173800000	781670000	623690000	704270000	688980000	757200000
I1KR03	0	37995000	48726000	14138000	24107000	135860000	82614000	124510000	43023000	60991000
I1LX52;I1KR17	0	0	28911000	0	17925000	0	0	30428000	0	0
I1KR47;C6T603;I1K2Q8	500330000	510240000	530120000	448450000	464040000	540630000	622680000	832820000	647580000	614740000
I1KR53;A0A0R0IPH2	0	0	0	65104000	0	599310000	512790000	725230000	35256000	667460000
I1KRB4	0	9296100	14085000	0	24109000	11214000	39342000	18368000	41609000	23112000
I1KRI7	253530000	225060000	204540000	188310000	290280000	352970000	229310000	323080000	307150000	293750000
I1KRJ7;I1KRJ8;C6TB70	32261000000	28427000000	28792000000	28841000000	29199000000	53646000000	46649000000	47977000000	57106000000	47976000000
I1KRM4	0	0	0	54816000	0	0	17615000	0	26538000	0
I1KRS9;I1KRT0	0	0	0	0	0	0	0	6717300	0	0
I1KRU6;A0A0R0IPJ7	74994000	0	72329000	37425000	22003000	132520000	115430000	86580000	128030000	139430000
I1KS11	0	0	0	0	0	0	0	0	0	0
I1KS56;O63067	2443400000	2221800000	2201900000	1.8137e+09	2.1473e+09	2.0564e+09	0	0	1367500000	0
I1KS58;Q93YH7	3.3558e+09	4511800000	3.3566e+09	2.9688e+09	3.712e+09	5463300000	5144900000	5788500000	6.2597e+09	6.9291e+09
I1KS98;I1K3U6	123440000	148280000	292770000	326960000	229250000	455350000	319240000	463370000	425560000	304810000
I1KSA8;I1K3V8;I1KSA9;I1L2I7;C6TL99	15888000	21766000	99787000	0	0	20327000	111320000	133430000	163340000	133710000
I1KSC8	73790000	62775000	70999000	76450000	70022000	103370000	95758000	71469000	55921000	163230000
I1KSL6	0	44118000	0	0	0	0	0	0	0	0
I1KSP9;K7KQP0	0	0	0	0	0	0	6951600	0	0	0
I1KSQ2;I1KSQ0;I1KSQ3;I1KSQ1	4.1981e+09	6.6597e+09	7.0838e+09	3.7278e+09	8.1077e+09	10049000000	8.1941e+09	7.1231e+09	7.0438e+09	5073900000
I1KSR6;C6TGS4;I1KSR7	172770000	485960000	409640000	370990000	170660000	337560000	432520000	307650000	466390000	294360000
I1KT86	0	0	0	0	0	0	0	0	0	0
I1KTD4	18232000	0	0	0	0	0	0	19014000	22035000	0
I1KTK0;I1KTK1	81076000	0	0	0	127600000	213340000	271170000	0	133850000	171410000
I1MJM1;I1KTK7	0	0	0	0	0	34408000	16914000	22724000	0	0
I1KTM3;A0A0R0GXN6;C6T765	0	0	0	0	0	0	0	0	0	0
[truncated: 986 more rows]

## Sheet: DIA peptides
Sequence	Proteins	Unique (Groups)	Unique (Proteins)	HX14-DIA-1	HX14-DIA-2	HX14-DIA-3	HX14-DIA-4	HX14-DIA-5	HX2-DIA-1	HX2-DIA-2	HX2-DIA-3	HX2-DIA-4	HX2-DIA-5
AAAAAAAATAAPK	C6TH20	yes	yes	0	0	0	0	0	0	0	0	0	0
AAAAAATAPPK	I1KJK0;I1JMQ3	no	no	83631000	97602000	64678000	92187000	75891000	65527000	79109000	89967000	99805000	97851000
AAAAAGLTVAEVTGSNVVSVAEDELMR	C6T9Z5;I1M005;I1N5S0;C6TDF5;C6TCK9	no	no	1.9584e+09	1.8167e+09	1.8645e+09	1.6436e+09	1.9607e+09	5265700000	6.4118e+09	8.3923e+09	8910400000	6.48e+09
AAAAASAATAAPK	I1N466	yes	yes	0	0	0	0	0	0	0	6083800	0	0
AAAAATTPSWQPQEQGFK	I1NF81	yes	yes	0	0	0	0	0	0	0	0	0	0
AAAAGGVTTVVDMPLNCYPTTVSK	I1M261	yes	yes	0	54852000	0	67274000	0	173690000	120410000	0	140140000	96722000
AAAAGGVTTVVDMPLNNYPTTVSK	I1MEH3	yes	yes	0	0	0	0	0	0	0	0	0	0
AAAAPPPAPTPAPEPATSLPETTPLFTR	I1LA26	yes	yes	0	0	0	0	0	0	0	45157000	16313000	0
AAADNSGSIDDVDAK	I1LQP7	yes	yes	0	0	29286000	18079000	8092100	0	16038000	11092000	29275000	18414000
AAADNSGSIDDVDVK	C6THD1	yes	yes	0	0	25022000	0	0	0	0	0	32374000	9736500
AAADSSAAPSHQLSQR	A0A0R4J5B7;C6TG12	yes	no	0	0	0	0	0	0	50793000	64641000	62417000	0
AAAEGLNR	A0A0R0K6A7	yes	yes	0	0	0	0	0	0	0	0	0	17224000
AAAEVDQIKPLK	I1NGN1	yes	yes	57674000	76947000	26169000	19613000	25857000	49980000	75602000	76730000	86258000	60041000
AAAIGANNQAAQSILK	I1KKK0;I1KKK1;I1N318;I1N319;C6TAW4	no	no	0	0	0	0	0	0	0	0	0	0
AAALLQLDK	C6TJ63;A0A0R0HMF0	yes	no	0	0	0	0	0	5480500	0	0	0	0
AAALNIVPTSTGAAK	Q38IX1;I1N843;I1ML66;C6TGQ9;I1K7A8;Q38IX0;I1K7A9;C6TG31;I1K7A7;I1JST2;C6T9R8	no	no	0	0	0	0	0	0	6672300	0	9135000	7527300
AAANAPITMK	I1JIA0;I1M7S3;I1M7S4	no	no	0	0	0	0	0	0	0	0	0	0
AAANYVATESK	I1K3L8;C6SWW1	yes	no	0	0	0	0	0	0	0	0	0	0
AAAPSPR	I1K9V8;E9KNA4;I1K9V7;I1JVB9;I1JVC2;I1K9W0;I1K9V9;I1JVC1	yes	no	0	30280000	17525000	0	0	21205000	0	34699000	50648000	48012000
AAATAEEDDDDLDLFGDETEEDK	I1M786;C6TLF0;C6T034	no	no	0	0	0	153750000	0	0	0	0	0	0
AAATAEEDDDDLDLFGDETEEDKK	I1M786;C6TLF0;C6T034	no	no	0	0	6814000	0	0	0	92505000	84327000	133250000	101240000
AAAVAAEEISR	I1KL35;K7N0N4	yes	no	0	0	0	0	0	0	0	0	0	0
AADALAAANTAAEVALR	I1JLC4;I1JLC6;A0A0R0KPK2	yes	no	0	0	0	0	0	94564000	157130000	35716000	163560000	80217000
AADELQALQEER	I1NDE9;I1NDF0	yes	no	0	0	0	0	0	0	0	0	0	0
AADELQTLQEER	I1KM99;C6T5Y4;I1KMA1;A0A0R0JCK6;I1KMA0	yes	no	0	0	0	0	0	0	0	16242000	0	0
AADHDVPITPDEIIER	I1MAX9;A0A0R0GF61	yes	no	0	0	0	8265900	0	24336000	0	0	0	27703000
AADLEASK	I1MIA8;K7L8B5	no	no	731930000	443900000	385820000	648250000	708640000	754160000	606140000	587540000	438860000	555080000
AADLETEVAR	I1M6X0;I1JJ48	yes	no	0	0	0	0	0	40376000	0	0	64970000	26593000
AADLTYWESAAR	Q96558;I1N4I6;A0A0R0IRU3;C6TJA5;C6TCW9;I1LWR5;I1N6A6;C6TNZ6;K7KMG0;K7MKG5	yes	no	125930000	108810000	86778000	96835000	117620000	115400000	99174000	38142000	140270000	93206000
AADQIAGQTFNDVGR	I1L957;Q39871	no	no	0	1.4747e+09	1313600000	1298000000	1.4824e+09	2.1011e+09	1.6283e+09	1.5969e+09	1309400000	1.796e+09
AADVGADLVGK	K7L866;I1KG22;I1KVV4;I1KVV2;K7ML14;A0A0R4J4T0;A0A0R0IQF0;I1KVG8;I1KGY6;I1LZT8;I1LZT9;I1KGY7;I1NF01;A0A0R0J3R4	no	no	862570000	848600000	1.0316e+09	791490000	0	0	89354000	0	157920000	80382000
AADVIAAANTAAEVALR	C6TCX5;A0A0R4J3P8;K7MTL5;A0A0R0F2G5;C6TBM0;A0A0R0F235	yes	no	156530000	141430000	55370000	167310000	0	158400000	347330000	70839000	306000000	203940000
AADVLTVDQIK	I1M6Z5;A5Z1N7;A0A088MGH9;A0A088MTH1;I1M6Z4	yes	no	23698000	34303000	25247000	40833000	21248000	22961000	0	0	12149000	20793000
AADVVTTIVQNNPR	I1J702	yes	yes	0	0	0	0	0	0	0	0	0	0
AADYLHNYQGDNTTAPSQPAESK	C6TMA8	yes	yes	741660000	649590000	767960000	687350000	877650000	1.0651e+09	781490000	744310000	484900000	753520000
AADYLHNYQGGGGGAPSQPAESK	I1NDJ4	yes	yes	0	0	0	0	0	0	0	0	0	0
AAEAANATPDNFYCK	A8IKE1;I1KHJ4	yes	no	0	0	0	0	0	0	0	0	0	0
AAEDEDLAPGAK	I1NEN5;I1LAQ3	yes	no	0	10457000	26395000	30054000	17869000	32647000	11303000	29480000	31936000	18122000
AAEDGNVYHDLVK	I1JIA0;I1M7S3;I1M7S4	no	no	0	0	0	0	0	0	0	0	0	0
AAEEDPENDLYR	I1LN85;C6T3Y4	yes	no	15288000	0	0	0	0	0	0	17750000	21950000	14998000
AAEILHGLGFDK	I1LL18;K7LTN0	yes	no	0	0	0	0	0	0	0	0	0	0
AAELASMSAGAVK	Q39846;I1M3M9;C6K8D1	yes	no	494130000	450550000	505190000	419790000	520780000	508460000	629100000	555100000	86965000	765710000
AAELTTLLESR	Q01915;Q6I8E6	yes	no	1.4775e+09	1.5918e+09	1.6923e+09	1.4788e+09	1363800000	0	2183500000	1.6111e+09	2445700000	2.1182e+09
AAEMGGDYATIK	I1J7G5	yes	yes	664910000	938030000	822220000	1.0103e+09	843840000	941380000	537730000	582050000	534420000	608020000
AAENVVEFTDLPVK	C6T918	no	no	82355000	0	141750000	88023000	119940000	220610000	221330000	0	151810000	265840000
AAESAVPESAPVENPLFK	Q58J25;C6TK44	yes	no	0	0	0	0	0	0	0	0	0	0
AAETAEAAK	I1L957;Q39871	no	no	1.4968e+09	1.6565e+09	2.1127e+09	2336600000	2420700000	1.7789e+09	0	2427100000	2.1026e+09	2513900000
AAEVLNLVQGK	I1MTR0;A0A0R0FAJ6	yes	no	0	0	0	0	0	0	0	0	0	0
AAEYFQQAVDEDPSNELYR	I1K1X3;I1K1X2;C6TMM7	yes	no	15289000	0	0	6667400	0	24708000	0	0	17056000	29734000
AAEYMEIPVR	I1MHK8;I1L1W0	no	no	24120000	0	26400000	0	0	0	0	39504000	0	21347000
AAFAEILHILDSNR	I1KH61	no	no	0	0	0	0	0	0	0	0	0	0
AAFEEAEK	A0A762;I1LB53	yes	no	352310000	193410000	371950000	341360000	321740000	337110000	546220000	710130000	350990000	320030000
AAFGAEEVGR	C6SZI9	yes	yes	0	0	0	0	0	0	0	0	17500000	0
AAGASWIQFDEPTLVLDLESHK	A0A0R4J5Z8;Q71EW8;I1MKZ0	no	no	0	0	0	76594000	33222000	142480000	161120000	106860000	0	83532000
AAGATWIQFDEPTLVK	I1JWK3;I1LXY1;I1LXY2	no	no	254450000	709970000	691420000	627330000	718400000	688260000	881680000	741500000	855710000	446080000
AAGEEPLPEEDPSNPIFK	A0A0R0KUQ0;I1N504;C6TN20	yes	no	12850000	11923000	11053000	0	8115000	0	0	0	0	0
AAGEEPLPEEDPSNPIFKPLPEPSR	A0A0R0KUQ0;I1N504;C6TN20	yes	no	0	105520000	217550000	142590000	0	602220000	0	547750000	0	285990000
AAGGFGGLR	I1LN08;I1KMC8	yes	no	171860000	142470000	113000000	0	0	0	0	0	0	74784000
AAGIGAVQAVSR	I1MGG5;A0A0R0G1E5;A0A0R0GAF0;C6SWV4;I1L0S5	no	no	1249700000	1379900000	1109400000	1161800000	1178100000	1.8024e+09	1.6485e+09	1.4963e+09	1.6095e+09	1.5226e+09
AAGIWYEHR	O82585;I1MJH1;C6TGV2;A0A0R0IMT3;A0A0R0GGB5	yes	no	0	0	0	0	0	0	0	0	0	0
AAGTAEAAK	I1L957	yes	yes	1209700000	968360000	266080000	664950000	710200000	697270000	369030000	904910000	74123000	1.0027e+09
AAGVGGSCEVTIK	I1L3T1	yes	yes	0	0	0	0	0	0	0	0	0	0
AAICWGIGK	A0A0R0HA20;I1LP44;C6T0Y5	yes	no	93174000	160190000	115500000	127950000	71408000	0	123380000	129020000	127490000	168720000
AAIFQAPVSDR	A0A0R0F6X9;C6TIZ7;I1KN85	yes	no	0	0	0	0	0	40642000	14949000	27064000	27504000	14438000
AAIGLSEHGFNTACITK	I1LHR7;I1J8V9;I1J8W0;A0A0R0LCB5;I1JCQ7	yes	no	0	0	0	0	0	0	0	0	0	0
AAILEIETK	A0A0R0K2F5;I1JSX9;C6TJG7	no	no	0	0	0	0	0	35227000	0	28234000	52060000	0
AAILHGVTEVADAVK	I1KGB8	yes	yes	0	0	0	0	0	0	0	0	0	0
AAILVVVQVEER	I1JRF8;Q9M426;I1NC18;I1NC20;I1NC19	no	no	0	0	0	0	0	0	0	0	0	0
AAISIPSHMK	I1MLW9;C6T8Z3;C6TD67	yes	no	0	0	0	35787000	54044000	110730000	77376000	77566000	69950000	98443000
AAITAPQHR	I1K5G1	yes	yes	35100000	44193000	0	0	19639000	121390000	92095000	28381000	30113000	30461000
AAITGDTVGDPFK	K7L866;I1KG22	yes	no	0	0	0	17313000	0	0	0	0	0	0
AAITTVDVLTPK	K7ML14;A0A0R4J4T0;I1LZT8;I1LZT9	yes	no	0	0	0	0	0	0	0	0	0	0
AAKPEIDAAIEALNALK	I1KZJ9	yes	yes	0	0	0	0	0	100080000	116890000	0	0	134860000
AALALHDCFSNLGDAVDEIR	I1KQ89;I1K5N3	yes	no	0	0	0	0	0	18277000	0	0	0	0
AALANEHEQDIYFQGIPEAAVPENEQR	Q43463;C6T714;A0A0R4J4C5;A0A0R0ENT1;I1LDB3;C6TMF1	yes	no	113260000	108610000	103470000	78858000	74543000	211640000	165710000	138670000	201050000	176420000
AALDTQSLEDDPNCGK	I1MPM4;I1MPM3	yes	no	0	0	0	0	0	0	0	0	0	0
AALECCHK	I1JP95;I1JP98;I1N9X0;I1JP97;C6TG05;C6T6U9	yes	no	55435000	0	36756000	0	31190000	16094000	21892000	32906000	0	16276000
AALGEQSEEQAMAAQPK	K7KSB8;I1K708;C6TG85	yes	no	0	0	0	0	0	0	0	0	0	0
AALGIHDAAYDAVDTK	Q14SM9	yes	yes	0	0	0	0	0	0	0	0	0	0
AALNLAYQNR	A0A0R0LJG5;I1J9U5	yes	no	0	0	0	0	0	0	0	0	0	0
AALPALER	I1L0U6;I1MGI7	no	no	46783000	21094000	52036000	0	34081000	76910000	66171000	65171000	96620000	76687000
AALPTAELSDANATHVASGDVR	A0A0R0G3Y8;C6SZE4	yes	no	27586000	0	0	0	15538000	193330000	142790000	65226000	117220000	105760000
AALPVGTVSGAPK	I1NF54;A0A0R0EVG9;K7MPL4;A0A0R0F675	yes	no	0	0	0	0	0	0	14800000	56185000	50137000	44402000
AALVNFYETLR	C6T871;A0A0R0HAM0	no	no	1236500000	1.6073e+09	985190000	703860000	1348800000	1.9178e+09	1.8402e+09	1.4784e+09	1.9372e+09	1.5548e+09
AAMENGVLTVTVPK	A0A0R0L186;C6T1V2	no	no	641210000	713320000	1419700000	745020000	702320000	266640000	259510000	250030000	250570000	232070000
AAMGHPAPFDLR	I1JMY1	yes	yes	0	0	0	0	0	0	0	0	0	0
AAMLNAVPIVR	I1MCF0;A0A0R0GZ36	no	no	0	0	0	0	0	0	0	0	0	0
AANPAEEMDFETTEGVK	A0A0R0GBB6	yes	yes	0	0	0	0	0	0	0	0	0	0
AANPAEIAR	I1LLC6;C6TCX8	yes	no	0	32435000	0	0	0	0	84405000	0	49439000	84543000
AANPGLVYDISEADYVK	K7M586	yes	yes	0	0	0	0	0	87576000	0	0	0	40712000
AAPESVVEPELTSDDTNGDVPGEPR	I1JXS8	yes	yes	0	0	0	0	0	0	0	0	0	0
AAPTGNER	Q9ATY1;P01070;Q39898;C6T488;Q76B18;Q94IA1;Q9LD16;A0A172C178;Q39899;P01071	no	no	27699000000	28554000000	37857000000	18998000000	32903000000	53081000000	38334000000	47980000000	45744000000	30877000000
AAPTPIQK	C6SXW1	yes	yes	0	0	0	0	0	0	0	0	0	0
AAPTPSWQPQEQGFK	I1LF63	yes	yes	0	0	0	0	0	0	0	0	0	5556800
AAPVSTPEK	I1NFK8	yes	yes	0	0	47887000	0	0	0	0	0	0	0
AAQDALAFR	I1LPX6	yes	yes	0	0	0	0	0	0	0	0	0	0
AAQDALLFR	I1LJ68;I1JSJ3;I1JSJ4;C6TF50	yes	no	0	0	0	45621000	0	48247000	93939000	72704000	137850000	106920000
AAQDIANTELPPTHPIR	C6TGW2;A0A0R0L4C1;A0A0R4J5A5;A0A0R0GRY6	yes	no	519550000	382820000	391820000	368240000	346230000	348520000	294910000	319560000	411330000	372300000
AAQDIASADLPPTHPIR	A0A0R0K6A7;Q96451	yes	no	0	0	0	0	0	0	0	0	0	0
AAQDIASGDLPPTHPIR	A0A0R0JEI9	yes	yes	0	0	0	0	0	0	0	0	0	0
AAQLDVVLTNK	C6SZ81;C6SXB4	yes	no	140830000	103820000	72818000	85565000	49991000	192150000	172020000	138600000	211320000	159940000
AAQLDVVVTNK	I1KSB8;C6TC86;C6T5E0;C6SYH6;A0A0R0IQB1	yes	no	284500000	277650000	291980000	272340000	363730000	394870000	248190000	337710000	361600000	332510000
AASAEGVALVAPDTSPR	I1JGB2;C6TB50;I1LA40;C6TA09	no	no	404530000	320770000	480800000	314720000	367700000	751600000	542350000	765800000	763500000	620520000
AASAPTPR	C6TGW2;A0A0R0L4C1	yes	no	0	0	0	0	0	0	0	0	0	22000000
AASEEFDLSAFNAGR	I1LWR4;I1N6A5	no	no	0	0	0	0	0	778610000	524480000	618680000	752960000	665090000
AASFNIIPSSTGAAK	A0A0R0KA84;I1KC70;Q2I0H4;I1KC66;I1KC65;I1KC68;I1KC67;I1KC69;I1MYI8;C6TN36;K7MPA8;C6TD56	no	no	0	0	0	0	0	0	0	0	0	0
AASILSSHDPPIVLAK	I1KAB7;A0A0R0JFL1	yes	no	993300000	849040000	915850000	991810000	1.0031e+09	1.7311e+09	1386600000	1299200000	1343900000	1.6187e+09
AASILSSHDPPVVLAK	I7FST9;B1Q2X4;I1JZ42;I1JZ43	yes	no	5719200000	7.441e+09	9911100000	6.2129e+09	8735900000	8650500000	8606000000	8.5215e+09	9437900000	7.6028e+09
AASTILATGGYGR	I1LHR7;I1LHR8	yes	no	0	12532000	0	36414000	0	14644000	29891000	0	8935900	0
AATEEPILSR	I1M0X9;A0A0R0GRF8	yes	no	34023000	0	0	46803000	0	101590000	35074000	47509000	79209000	72376000
AATFETLTAPYNDTAAVEK	I1JSD2	yes	yes	17773000	37294000	0	49105000	0	23767000	52614000	35171000	72419000	0
AATFETLTAPYNDTEAIEK	P45621;C6TIB8;A0A0R0J9J2	yes	no	15122000	0	27372000	30258000	0	30242000	32048000	29003000	37906000	16700000
AATLQDAEGVACAEVR	I1NGG4;Q9SEK8;Q9SEK9	no	no	6.889e+09	7.5e+09	7.032e+09	7.1371e+09	7.6285e+09	11911000000	9936200000	8.3048e+09	9811600000	11499000000
AATLQDAEGVASAEAR	I1LE41;Q9SEL0	yes	no	7.1588e+09	6.4017e+09	6.9292e+09	8.0427e+09	7.1824e+09	8880000000	9148400000	9427500000	12295000000	9861000000
AATPAVPVGGCYR	A0A0R0K692;K7KHJ1;I1K764;I1LQ25;I1LJC2	yes	no	0	0	0	0	0	0	0	0	0	0
AATSLIQR	I1NFB9;I1LF24;K7LLW5;I1LF25	yes	no	0	0	0	0	0	0	0	0	0	0
AATTLVSEVTLPSSSGQR	I1N520;K7MVA9;C6TH10	yes	no	293730000	284150000	236800000	289310000	214120000	384330000	326340000	350310000	391000000	297200000
AAVAAEVIPAEDEPK	I1K5K8;C6TKR5	yes	no	10675000	39539000	61232000	51858000	0	97332000	0	0	0	0
AAVAEDDDDDDVDLFGEETEEEK	I1JXJ3;C6SXP1;A0A0R0JI98;A0A0R0JMM2	yes	no	520130000	741300000	734320000	990000000	900520000	1433500000	971920000	812720000	769480000	969030000
AAVAWEAGK	A0A0R4J4U4;I1LXD1;C6TA60;A0A8H6KXA7;A0A8H6K5L0;A0A8H6JRH3;I1JY29	no	no	19465000000	20891000000	22255000000	23303000000	25219000000	21614000000	20296000000	17889000000	19327000000	15547000000
AAVAWEAGKPLSIETIEVAPPQK	A0A0R4J4U4;I1LXD1;C6TA60	yes	no	814210000	992700000	921630000	999490000	891430000	2.9911e+09	2505600000	2469900000	2325100000	2406400000
AAVAWEPNKPLTVQDVQVAPPQAGEVR	I1JP95;I1JP98;I1N9X0;C6TG05	yes	no	1238200000	1.0528e+09	1097100000	1268900000	1170300000	1.5709e+09	1157400000	1.0092e+09	1400800000	922900000
AAVDAGYVPNDLQVGQTGK	C6T8I8;I1KEH3;A0A0R0H4V4	yes	no	0	0	0	0	0	0	0	0	0	0
AAVDPHSFTDSR	I1NJ89	yes	yes	0	0	0	0	0	0	0	0	0	0
AAVEEGIVVGGGCTLLR	A0A0R0IU60;I1KU96;I1MJ28	no	no	96598000	144260000	133180000	105610000	94423000	177500000	157060000	125870000	209850000	147970000
AAVGAPNVLGDCPFSQR	I1NJ59;C6SXS9;I1LFD6;C6TFB8	no	no	128550000	117450000	74443000	42567000	55804000	544740000	424160000	260080000	458080000	792800000
AAVGVEPLR	I1JCU3;I1MNJ7	yes	no	32031000	0	0	0	0	54727000	56635000	45466000	34882000	69574000
AAVIGDTIGDPLK	K7ML14;A0A0R4J4T0;A0A0R0IQF0;I1KVG8;I1KGY6	yes	no	388900000	424860000	328910000	472260000	452930000	124550000	160930000	0	112440000	246190000
AAVILTDATEQLK	A0A0R0F2K3;K7MTU2;K7MTU1	yes	no	0	0	0	0	0	33857000	0	0	50809000	95691000
AAVLAEMDAAGR	I1NGC4;I1LE62	yes	no	0	0	0	0	10483000	0	0	0	0	0
AAVPSGASTGIYEALELR	I1JPW5;I1NAI7;Q6RIB7	no	no	2520800000	2552600000	2395200000	2373500000	2433500000	4412200000	4.211e+09	4.2077e+09	4449300000	2.9804e+09
AAVPSGASTGVYEALELR	I1MQ89;I1L3K7;C6TDQ1	yes	no	0	0	0	0	0	0	0	0	0	0
AAVSAMPELLR	K7KQG4;I1KSC8	no	no	57961000	62775000	62976000	65541000	55781000	100060000	95758000	71469000	47322000	96260000
AAVSAMPELLSSAK	I1ML09;I1N8A0	yes	no	0	0	0	0	0	0	21373000	12296000	0	0
AAVSWEAGK	A0A0R0JL19;I1KAJ4;I1KAJ5;A0A0R4J364	no	no	1.5325e+09	1.8664e+09	1.9045e+09	1360000000	1.8997e+09	1.9228e+09	1223300000	1.6525e+09	1.5668e+09	1.6801e+09
AAVSWEAGKPLVIEEVEVAPPQAGEVR	A0A0R0JL19;I1KAJ4;I1KAJ5;A0A0R4J364	no	no	0	633620000	298270000	535920000	511810000	820340000	976010000	683680000	802200000	757450000
AAVYLEMGK	I1J9Y0;I1J9X9;I1J9X8;I1LGM2;Q43468	no	no	235860000	88445000	62649000	47959000	60758000	155510000	114670000	106090000	142350000	72955000
AAWEELIDR	I1KJ84;C6TKV3	yes	no	71878000	107930000	91846000	87226000	86147000	214350000	149460000	164390000	240810000	178180000
AAYNNPER	C6TIN6;C6TH05;I1KWV8;C6T9M7;I1KWV6;I1KWV7;I1KWV5;A0A0R0J0Z8;A0A0R0IXZ9;I1NFH7;I1NFI0;I1NFH9;I1LEX5	no	no	109910000	69348000	68188000	0	31557000	109580000	47934000	98192000	149030000	192060000
AAYQLVHTETSPGLLEAIIK	K7MYR3	yes	yes	0	0	0	0	0	19809000	0	0	0	0
ACAELGIK	C6TMV9;I1NB44;C6TL94	no	no	0	343260000	0	250050000	0	581380000	455800000	707550000	636430000	582760000
ACAFQDTTEPSHALLK	M4QS19;I1LJJ4;H9TVI9;M4WFN0	yes	no	9518500	7300400	15778000	9354900	83476000	235440000	37757000	210070000	35583000	33744000
ACAFSEDTHLLLTGGVEK	I1K1C9;C6TKK6;I1MUD7;A0A0D6DQF3;I1MUD8;I1MUD6	no	no	0	0	0	0	0	0	0	0	0	0
ACDFPQENLPIDMLELQK	K7MF03;I1MKT0	yes	no	0	0	0	0	0	0	0	0	0	0
ACEELIFNNLK	I1L008;C6TGW7;A0A0R0I1X8	yes	no	0	0	0	0	0	0	44826000	0	0	0
ACELGLQVK	I1J8H1;C3VLR3;K7LNL2;I1LI48	no	no	0	25326000	29917000	19484000	14300000	23996000	0	20461000	0	0
ACENPTCAEIGDCCSYLK	C6TCJ7;C6SZH5	yes	no	0	0	0	0	0	0	0	0	0	0
ACENVTQPLK	I1NJ85	yes	yes	433440000	441780000	470720000	502060000	445460000	665490000	465710000	613530000	615900000	530570000
ACFAGLWSLEDSDIAK	I1JRF8	yes	yes	0	0	0	0	0	29624000	0	0	0	0
ACGAVIVNRPDELQESDVGTGAGLFEVK	I1L3P6;I1L3P8;K7K9E1;I1MQD0;I1NIE7	no	no	423600000	413870000	0	444380000	414790000	764060000	617740000	428820000	702530000	564640000
ACGCPSNLR	I1MCK3;I1MCK2;C6T8I2	yes	no	0	0	0	0	0	0	0	0	0	95189000
ACIELLQR	C6TMV9;I1NB44;C6TL94	no	no	267730000	256400000	245760000	138010000	267080000	591470000	264130000	234400000	344820000	336710000
ACIVFFDEVDAIGGAR	I1NCS8;I1JS66;C6TGM0;C6TEK4;A0A0R4J3N1;I1JS70;I1JS67;I1KHK3;C6TCR9	yes	no	0	0	0	0	0	0	0	0	56259000	0
ACNALLLK	I1JPW5;I1NAI7;Q6RIB7;I1MQ89;I1L3K7	no	no	0	0	0	0	0	0	0	0	0	0
ACQCPECSCK	I1LEE5;I1NG28;I1LFP5	no	no	0	0	0	0	0	0	0	0	0	0
ACTIPYR	I1L3K8;C6TGB0	yes	no	0	0	0	0	0	0	0	0	0	0
ACYGVLR	A0A0R0G342;C6TAZ8;C6TB87;A0A8H6U992;A0A8H6KWA7;A0A8H6J645;A0A0R0HSV1;A0A0R0I0B9;C6TG91;I1MQB5	no	no	134440000	92619000	0	93254000	0	137720000	86524000	64289000	90465000	0
ADAALSLLR	I1L4J3;I1L4J2	yes	no	0	0	0	0	0	0	0	0	0	0
ADAEDIEPLVCDNGTGMVK	P02580	yes	yes	234650000	234080000	0	0	0	0	0	0	0	0
ADAEDIQPLVCDNGTGMVK	C6T7Y1;I1N570;C6TGZ9;I1JNK9;C6TK76;I1JY56	no	no	130020000	112430000	165460000	205320000	151450000	146660000	140260000	110860000	0	113730000
ADAEDIQPLVVDNGTGMVK	I1KUG6;C6T8Q2	no	no	53086000	50517000	76078000	75711000	0	119890000	86547000	90144000	0	0
ADAGEEGLK	C6T8K3;I1L6A2;I1N3Z3;C6TM75	yes	no	0	59426000	0	111560000	0	0	0	98261000	67059000	77634000
ADASVAPPPPLK	I1LWV7;C6TAB7	yes	no	0	0	18279000	0	7776500	0	43543000	0	40056000	0
ADATVTIIHSHTSQPESIIR	C6TMV9	yes	yes	0	0	0	0	0	0	91056000	51726000	137940000	0
ADAVIEHYPFGR	E2FKH7;E2FKH2	yes	no	0	0	0	0	0	0	0	0	0	0
ADAVIEITEWVEVPR	A0A0R0EJN3;I1LXK6	no	no	17059000	25487000	15260000	15825000	9204100	18858000	48618000	0	0	0
ADDAIMLDQDGYLSETNATNIFVVK	I1JRF2;A0A0R0KP00;Q6VEV2	yes	no	0	0	0	0	0	120040000	0	99932000	0	0
ADDATQFLDVIR	I1JIA0;I1MZ13;I1LMS9;Q39834;I1M7S3;I1M7S4	no	no	220520000	147320000	109180000	157420000	131900000	223000000	337430000	244710000	229300000	43399000
ADDDYDYLFK	C6TIE9;I1M2Z5;C6TM07;Q8LJR6;I1M049;C6T441;A0A0R0JBP2	no	no	18599000	34229000	0	0	0	40513000	49837000	69384000	82215000	0
ADDFEFADK	C6SZW9	yes	yes	39515000	40071000	43485000	41670000	39317000	24533000	16389000	10317000	20929000	9621300
ADDFEFSDK	C6T1F6	yes	yes	17317000	36335000	23467000	7498200	0	0	0	0	0	0
ADDGSDTVTFMFESPTQDK	C6TGY7;P22177;A0A0R0IWL2	yes	no	0	0	0	0	0	0	0	43484000	91952000	65339000
ADDLMEFYK	K7KNG2	yes	yes	15576000	12301000	10979000	0	22619000	59745000	30299000	128650000	66820000	40618000
ADEATHPDSMR	C6TKP4;A0A0R4J5L2;A0A0R0I960	yes	no	2596700000	2.9434e+09	2761800000	2726700000	2872700000	2359600000	3.0181e+09	2556900000	3.8231e+09	1351400000
ADEAVVVPDPTQIDVK	I1M3W1;I1LUE0;C6SW88;C6SX30	yes	no	0	164470000	98821000	0	202050000	0	0	0	343650000	0
ADELMEFYK	I1MTB5;K7LID2	yes	no	0	0	0	0	0	0	0	0	0	0
ADESAEAEPMDSTNEATPQE	C6TCX5	yes	yes	0	0	0	0	0	0	0	0	0	0
ADESEHTAAPASGESLLDK	C6TIC4;I1MKQ3	yes	no	223250000	305650000	310280000	227320000	233410000	256370000	291610000	360570000	416370000	329160000
ADETPNEMK	I1JHM4;C6TP03;I1MBL6;C6TAV3	no	no	0	0	0	18764000	0	0	0	0	0	0
ADETPNEMKEEVPEIVPFDPTK	I1JHM4;C6TP03;I1MBL6;C6TAV3	no	no	0	0	0	27007000	0	40574000	96508000	76763000	0	52106000
ADEYWPLVLDIAQK	I1J8X1;I1LHP3;C6TA79;I1J8W9;I1LHP2;I1J8X0	yes	no	36027000	46122000	26674000	58570000	41123000	99935000	0	58343000	90192000	0
ADFELLEK	I1MSU1;A0A0R0F8Z5	yes	no	106320000	0	177660000	93330000	0	463330000	178110000	264180000	153980000	143020000
ADFGSVMDVLK	Q2Q021;I1MD26;I1M592	no	no	0	0	42285000	0	24657000	98901000	149390000	127580000	122170000	95885000
ADGAFAISEDTWNEPLGR	K7MP24;I1MY38;I1MC33;I1MC32;I1MC31;I1MC34	no	no	0	0	269250000	136030000	395030000	688870000	643720000	602930000	744410000	589740000
ADGFAGVFPEHK	I1LWI1;I1KCP1;I1JWZ3;A0A0R0IAH0;I1L1A4;I1MGZ2;I1MSP4;I1MTX6;I1LZM3;I1M5Y0;I1MCB8;I1K937;I1JUM2;I1KVJ0;I1LVP7;I1KGW2;A0A0R0KAU1;I1MI27;I1MTP0;I1JZT5;K7MW11;I1N620	no	no	0	0	0	0	0	0	0	0	55819000	36307000
ADGINFDQGAR	I1M561	yes	yes	0	1.004e+09	854530000	998110000	733970000	72117000	709950000	606460000	781540000	1.0684e+09
ADGVLSFDVPTSLHR	A0A0R0FVX7	yes	yes	0	0	0	0	0	0	0	10790000	0	0
ADGYILEGK	I1N1Y6;C6T0G7;I1MM89;C6T514;I1N0F1;C6T3Z7;C6T968;I1JM69;C6TBA9;I1KYF8	no	no	0	0	0	0	0	0	0	0	0	0
ADICQLGMDQR	I1J8X1;I1LHP3;C6TA79;I1J8W9;I1LHP2;I1J8X0	yes	no	0	0	0	0	0	64661000	0	0	0	0
ADIDDYLASGAK	I1KH72;I1KH71;I1MJX0	no	no	81093000	54358000	73300000	58851000	0	171510000	56849000	112100000	147120000	56779000
ADIGIAVADATDAAR	I1LWI1;I1KCP1;I1JWZ3;A0A0R0IAH0;I1L1A4;I1MGZ2;I1MSP4;I1MTX6;I1LZM3;I1M5Y0;I1MCB8;I1K937;I1JUM2;I1KVJ0;I1LVP7;I1KGW2;A0A0R0KAU1;I1MTP0;I1JZT5;K7MW11;I1N620	no	no	55445000	121700000	153980000	37712000	118940000	205160000	157190000	42046000	158880000	59173000
ADILDPALMR	A0A0R0ERR0;I1LBA2;I1NJ15;C6TAN1;I1JRA0	yes	no	0	0	0	0	0	0	0	85617000	94124000	74135000
ADILLCESGGDNLAANFSR	C6T9B1;Q9XGS2;I1KRG4;A0A0R0IIX3	no	no	0	217440000	215970000	197290000	168670000	386390000	410890000	284520000	389470000	150630000
ADINIPDDELLVPLK	I1NJC3;I1NJC2	yes	no	0	0	0	0	0	22598000	0	86233000	63280000	0
ADLATTGSTESVK	I1K6T4;A0A0R0IL26	yes	no	0	0	0	9740200	0	0	24080000	0	23169000	0
ADLEEVCTLYLDAK	K7KZ42;I1KV60	yes	no	0	0	0	0	0	0	0	9625000	13920000	20628000
ADLLEWSK	I1KNE0;I1KNE1;C6TBI1;I1KNE3	yes	no	202940000	224280000	118610000	202520000	242150000	424520000	486880000	170540000	308120000	115560000
ADLLFVDNPVGTGYSFVEDK	I1LRA7;K7LQ97	yes	no	0	0	67192000	0	0	0	0	0	0	21303000
ADLLNQLK	C6SW56	yes	yes	124990000	151550000	108510000	116610000	73831000	212020000	205380000	232290000	206240000	203910000
ADLLNYESLR	A0A0R4J3K7	yes	yes	41242000	0	0	0	0	76539000	47371000	0	0	49446000
ADLLVEGSFDEAVR	C6TGW8;A0A0R0LDW8;K7K2L7	yes	no	0	6464400	9232500	9207800	0	37116000	15093000	20213000	0	0
ADLNVPLDDNQNITDDTR	A0A0R0GFW6;I1MJC6;I1KTX8	no	no	253440000	274950000	0	397620000	403920000	869950000	501570000	569200000	0	543730000
ADLVNNLGTIAR	I1JJL6;I1M6E1;I1L314;A0A8H6NX25;A0A8H6K9D3;A0A8H6IXM0;I1MPI1;B6EBD7;D6C4Z9	no	no	614650000	660750000	664130000	626400000	593750000	975590000	401880000	352490000	460580000	388890000
ADMDALPLQEMVEWEHK	I1MCX3	yes	yes	0	0	0	0	0	72652000	41262000	33104000	40238000	30449000
ADMDALPMQEMVEWEHK	I1M5E5;A0A0R4J3Y1;A0A0R0IPJ5	yes	no	0	0	0	0	0	0	74136000	60432000	0	48725000
ADMNEVYAEYAR	I1L6Y9;I1N3A6;K7MTV2;C6TFG7	no	no	0	695570000	465860000	596040000	707110000	888430000	685640000	644790000	623700000	776630000
ADNADSEEIDPNVK	I1L6I9	no	no	0	0	0	0	0	0	0	0	0	9492500
ADNFAAQR	A0A0R0IFV9;A0A0R0IIZ3;C6TNP0;A0A0R0I9W6	no	no	706750000	1.0347e+09	921220000	1087300000	855300000	1107200000	1.0612e+09	1.0535e+09	954240000	916140000
ADNIVNDAEFIR	K7MUE0;C6TJL4;K7MUD9;K7LG12	yes	no	0	0	0	0	0	0	0	0	0	0
ADNTQSYWEGYK	C6T9Y1;C6SXG5	yes	no	0	0	0	0	0	0	0	0	0	0
ADPAATTGVQYDK	I1LF63;I1NF81	no	no	11379000	18959000	45789000	0	0	0	31712000	33795000	43968000	24034000
ADPQQQDNYMK	I1MTE2	yes	yes	141320000	150940000	102210000	118770000	126680000	499160000	353840000	356850000	67337000	180470000
ADPTSSNPDKDQSSTEPK	I1JXA0	yes	yes	0	0	0	0	0	0	0	0	0	0
ADQFKPFEQVTLEPFER	K7LRU2;K7KVG4;I1JXQ3;I1MYV4	yes	no	0	0	0	0	0	0	0	0	0	0
ADQLTDDQIAEFK	P62163;C6TDT8	yes	no	1.7866e+09	1.8984e+09	1.5561e+09	1.553e+09	1.8319e+09	3.2925e+09	2593400000	2643400000	3.1078e+09	2607200000
ADQLTDEQISEFK	C6TIR2;Q6LEG8;Q940X5	yes	no	2172400000	2309000000	1.955e+09	1.8529e+09	2193900000	3.573e+09	2.9403e+09	2726500000	2.9336e+09	2607700000
ADQYPSPAQAHR	I1K198	yes	yes	260930000	353320000	350310000	408920000	154760000	355720000	640830000	581540000	584400000	571520000
ADSADVTHDVVSLLSSPQR	I1KXE7	yes	yes	0	0	0	0	0	0	0	0	0	0
ADSPWHYGDEGVDLVVK	I1M672;I1JJT3;I1JJT2;C6T498	yes	no	0	0	0	0	0	0	0	0	0	0
ADTGGGDAVR	O23958;I1N1Y7	yes	no	89497000	0	0	0	106880000	214960000	131200000	232320000	174230000	219560000
ADTGGGDAVRPVVICDNK	O23958;I1N1Y7	yes	no	942850000	691890000	98932000	697270000	718080000	1402400000	1107500000	1451300000	1.52e+09	1258200000
ADTLDPALLR	A0A0R0EW30;I1LLZ2;A0A8H6K6B3;A0A8H6JHP6;A0A8H6IWS7;A0A0R4J4L8	no	no	50740000	72464000	0	102450000	0	91256000	68822000	84850000	0	99465000
ADTSGGDAVR	O22378	yes	yes	0	0	0	0	0	443590000	506350000	440130000	600970000	270870000
ADTSGGDAVRPVVICDNK	O22378	yes	yes	198720000	0	210150000	164950000	193190000	1.6511e+09	1423800000	1.7244e+09	1.626e+09	1372600000
ADVDMNK	C6T048;C6SZK1;A0A0R0EC54;A0A0R4J2Q0;A0A0R0HXF6;A0A0R0HXR3;A0A0R0I7V5;C6T0A7	no	no	286280000	279130000	227590000	235570000	235970000	250260000	528670000	395030000	229760000	367190000
ADVEVDAAAAAGAAQPK	I1MQW1;C6TCC4	yes	no	43070000	58114000	38864000	78012000	0	108200000	166680000	155060000	181110000	166600000
ADVEVDVAAAAAAAAAGQPK	I1KNN1	yes	yes	38345000	44085000	35646000	45728000	33521000	78745000	74436000	79034000	72375000	25073000
ADVEVDVAAAAAAGLPK	I1KQ69;C6SV63	yes	no	0	0	0	0	0	0	0	108480000	0	0
ADVEVDVAAAAAAGQPK	C6SWG3	yes	yes	0	0	0	0	0	0	0	0	0	0
ADVTVAADGSGDFK	I1MK76;K7KZN7	no	no	0	0	0	0	0	0	0	0	0	0
ADYLPPILTT	A0A0R0IQ92;I1KH24	no	no	23959000	61802000	0	0	60485000	80230000	69752000	68249000	64527000	55066000
AEAADTISR		yes	yes	244370000	647740000	286380000	740850000	680800000	0	753070000	892750000	0	843240000
AEADFGR	C6TKY2;A0A0R0JUR8;A0A0R0HDE5;K7LU64;A0A0R0GWA2;A0A0R0GWU6;I1M3U3;C6TIE2;C6TGJ4;I1LS33;C6THU0;I1M0D1	no	no	0	0	0	0	173760000	0	0	0	0	0
AEADVEPVPADPVKPGNVDVK	I1L8W8	yes	yes	0	0	0	0	0	0	0	0	0	0
AEAEAQNVAEQLK	A0A0R0H092;K7LSI5;K7LSH9;A0A0R0H0Q5;A0A0R0H9H8	yes	no	0	0	0	0	49874000	0	0	27191000	96491000	152640000
AEAEFANNSIEQVIK	C6T8Y6	yes	yes	70078000	75383000	72160000	72469000	52548000	123690000	97697000	103190000	42930000	96271000
AEAESLYQSK	CON__P04264	yes	yes	97274000	43541000	88941000	104490000	62763000	75255000	0	119800000	104310000	88327000
AEAETLSSVGK	K7L4G7	yes	yes	36670000	0	55540000	123050000	0	0	0	78974000	113340000	42155000
AEALDDSHEAR	K7MV60	yes	yes	0	0	0	0	0	0	0	0	0	0
AEAQAAYEK	I1K0G1;I1K0G0;I1MUT2	no	no	50112000	28709000	31809000	0	40903000	47913000	40191000	23813000	6952600	45562000
AEAQQNSFNATEAAK	A0A0R0JWF4	yes	yes	201970000	186080000	159600000	220670000	236160000	0	339890000	295890000	283740000	0
AEATDVANAVLDGSDAILLGAETLR	A0A0R4J669;I1NHP8;A0A0R0ED69;I1LCQ1;I1NAH7;A0A0R0EXX1;K7KFW9;A0A0R0KLR3;I1JPV5;A0A0R0KSL9;I1LZE1;I1L964	no	no	0	0	0	0	0	0	0	0	0	0
AEATDVANAVLDGTDCVMLSGESAAGAYPELAVK	Q8L7J5;Q42806;A0A0R0JW56;Q8L7J4;I1N5N0	no	no	127840000	0	0	0	75656000	0	0	0	0	0
AEATQSNAELLEWPK	I1KZT2;A0A0R0I1N0;I1MFH9	no	no	1.7374e+09	1.696e+09	1.5643e+09	1.6205e+09	1.6831e+09	2749800000	2426000000	2673100000	2184900000	2587300000
AEAVGNDDCPVK	I1MZ01;C6TG44	yes	no	921030000	795710000	0	0	642580000	805910000	657650000	623350000	658450000	613710000
AEAVWTDFSQR	Q9SWB4;A0A0R0H3L4;K7LQ69;K7LQ70;I1LKS7	no	no	1.4709e+09	1.4775e+09	1.6498e+09	1.7139e+09	1.5331e+09	2.9712e+09	2565000000	2632000000	2779600000	2352700000
AEDASAIDVK	I1K1B0;C6TJF3	no	no	0	0	95599000	160580000	97153000	235260000	173820000	0	210510000	0
AEDEAATGSDGIAGFQK	A0A0R0KAL0;I1JXS7	yes	no	332510000	310850000	306510000	296880000	325370000	448500000	356100000	345740000	458170000	361830000
AEDFDAEEGELIK	K7KQG4	yes	yes	0	0	0	0	0	0	0	0	0	0
AEDITAIHTESGVR	K7MF03;I1MKT0;I1KI60;I1KI61	yes	no	0	0	0	0	0	59561000	0	47554000	0	0
AEDQPQIGK	K7LSJ2;I1LII4;A0A0R0HE95;I1LG13;I1JAH7	yes	no	0	12550000	0	12788000	15508000	0	0	0	0	24088000
AEDSYTHR	I1M984;I1MX58	no	no	0	0	0	0	0	0	0	0	0	0
AEDVVSGMLAK	I1J4S9;C6TAU1;I1L4Z3;C6TJQ6	no	no	0	0	0	0	0	0	0	0	0	0
AEEAILGFLEK	I1LJD2;C6TG24	yes	no	0	0	0	0	0	0	0	0	0	0
AEEALLQNK	A0A0R4J5U6;C6T7R2	yes	no	43238000	84798000	36676000	72894000	0	59893000	22690000	34926000	64521000	86039000
AEEDGVACVEYIAGK	I1MRV6;O81413	no	no	0	0	0	0	21742000	79188000	0	0	180450000	0
AEEEAATGSDGISGFQK	Q5NT70;Q39817;A0A0R0JMW2;A0A0R0JHW1	yes	no	200340000	191770000	27651000	92777000	285890000	135350000	190730000	0	76777000	73084000
AEEEGIEIDESK	I1N2Z5;A0A0R0FBK4	yes	no	1.4998e+09	1193200000	1428400000	1397900000	1.567e+09	1.6325e+09	949810000	1377400000	1.5621e+09	1223100000
AEEEGIELPYSCR	C6SX81	yes	yes	0	0	0	0	0	0	0	0	0	0
AEEGQVIGVHSVEEWK	I1K7N6	yes	yes	174260000	229450000	73931000	195880000	188520000	466610000	442500000	306440000	517280000	433470000
AEEIMGQAIR	I1LAJ3;I1NEH6	no	no	45932000	54031000	0	48113000	52776000	106990000	106920000	85052000	110320000	75104000
AEEITSQLK	K7MVR5	yes	yes	0	0	0	0	0	0	0	0	0	0
AEELLLESIEK	C6TLE4;F2XF89	yes	no	0	0	0	0	0	138210000	88823000	141970000	144480000	181140000
AEELLQEGGFGMGASEINK	I1MVB9	yes	yes	0	0	28075000	0	0	63679000	49309000	62428000	77172000	40476000
AEELLSR	A0A0R0G9R0;K7MBG3;A0A0R0G1M8;K7MBG4;A0A0R0G163	yes	no	194120000	154850000	0	173310000	177370000	270740000	183540000	256970000	241030000	231530000
AEENPDFFNWNR	A0A0R0EZM4;I1NBM1;I1JR09;I1JQY5;I1NBJ8;K7LZ56;K7LZ54;A0A0R0GWV8;A0A0R0ERD8;I1JQY4;I1NBJ7	yes	no	18026000	26176000	15557000	37677000	13393000	39018000	32925000	31045000	19621000	17452000
AEEPESTVTTGAPDESLLDK	C6TH16	yes	yes	33998000	22521000	48762000	34172000	0	223940000	276910000	244140000	260900000	310920000
AEEPTTPTITEDTNK	C6T7R8;I1KC12;I1KC11	yes	no	0	0	0	0	0	0	0	0	0	0
AEEYVVYLNQAEELHFMTPK	I1NBD9;D2E9R7	yes	no	0	0	0	0	30539000	43116000	27206000	0	0	0
AEFLDLESQDGVR	A0A0R0FYE3;K7MFW9;A0A0R0KNZ0;I1JMB0;A0A0R0KP53	yes	no	0	0	0	0	0	0	0	48359000	0	0
AEFPIFDK	I1LGG2;C6SZK3;C6T020;I1K5J1;I1K5J3;C6T3W7;I1K5J0;C6SZX7;I1MX60;C6SWL0;I1MX61	no	no	2341300000	2727300000	2817200000	2737000000	2656300000	4910100000	3.8409e+09	3.6449e+09	4882600000	4466900000
AEFPVFDK	I1K6J6;C6T4A1;I1KP94;I1K6J8;C6SYT7;I1K6J7	yes	no	251030000	337870000	333300000	416210000	279060000	503610000	930150000	434400000	402890000	352100000
AEFQESSVEK	K7L432	yes	yes	0	0	0	0	0	0	0	0	0	0
AEFTASVPLTR	A0A0R0I7Q2	yes	yes	13763000	0	0	0	0	25613000	17760000	0	70967000	0
AEFVDIINAATVK	Q38IW8;Q6GW08	yes	no	737100000	666860000	551560000	618610000	697770000	1131800000	1121900000	972010000	1175100000	876930000
AEFVEELR	I1KQ70;K7KRK6	no	no	0	0	0	0	0	83178000	0	59774000	0	0
AEGEVILEDVQPK	A0A0R4J654	no	no	0	0	0	0	0	0	103960000	0	0	0
AEGEVILEHVQPK	K7LP83;I1LJA7;I1LQ07;I1LQ06	yes	no	0	0	0	0	0	0	0	0	0	0
AEGGFLGADVILK	C6TF02;I1MFI3;K7LB48	yes	no	70034000	36527000	0	56946000	0	38874000	49346000	21971000	98072000	56059000
AEGLVLR	I1K5E6	yes	yes	398530000	370430000	384680000	364380000	335330000	586910000	71330000	443040000	70176000	429280000
AEGQDTIVLAGAEYGSGSSR	I1M442;I1LU53;I1M443	yes	no	0	0	0	0	0	0	0	0	0	0
AEGVLFEDDGDGYEFTK	A0A0R0K7P8;A0A0R0K7N5;I1JVV8	yes	no	0	68636000	0	0	26045000	193330000	142990000	61667000	134850000	136530000
AEHELPLILSAELK	C6SZI9;I1N1R1	yes	no	0	0	0	0	0	0	0	0	0	0
AEHHEHEEVK	C6TGW1;C6TKL2;A0A0R0K5J9	no	no	0	373280000	468750000	0	0	0	0	0	0	0
AEHHEHEEVKGESLLEK	C6TGW1;C6TKL2;A0A0R0K5J9	no	no	0	0	0	0	0	86209000	155370000	0	47462000	0
AEHLASIFGTEK	I1ND08;I1KKN4;I1NAI8;I1JPW6;I1LTR2	yes	no	0	0	0	26649000	0	0	0	0	0	0
AEIADFVTSNK	I1LL59;I1LQV6	no	no	636820000	717910000	826240000	551510000	688000000	1.4734e+09	1.048e+09	1276100000	1203700000	1200600000
AEIAHLFR	K7MYQ2;I1JP48	no	no	0	0	0	8686000	0	0	0	0	0	0
AEIDDSEFMTPR	K7LST1;I1LIY4	yes	no	0	0	0	0	0	0	0	0	0	4098400
AEIEATVPDPSQIDVK	I1L2H4;C6TFC7	yes	no	0	0	0	0	0	578930000	375110000	533050000	463450000	420980000
AEIEIGDGLPDIR	I1L9T0;C6TI82;Q43445;I1LNX8	yes	no	0	0	0	0	0	0	0	0	0	8123400
AEIETTVPDPTQIDVK	I1JFW7;I1JFW6	yes	no	58045000	0	0	0	0	0	0	0	0	0
AEITLGAR	A0A0R0KVB4;P13917	yes	no	62373000000	62090000000	65214000000	72297000000	73285000000	26234000000	30165000000	34333000000	35500000000	28735000000
AEIVELITQLEAK	I1KZW8;I1MFL4	yes	no	130580000	145360000	125480000	111220000	126710000	305850000	216440000	441520000	250440000	241990000
AELALLR	I1MDK2;C6SW56	no	no	124500000	133510000	168320000	79849000	71739000	237320000	166870000	100040000	131710000	132050000
AELHYQPQHQYPLR	C6SZ13	yes	yes	4927000000	5497800000	5491200000	5240800000	6.5362e+09	11812000000	9569200000	10826000000	12224000000	9718800000
AELHYQQQHQYPHR	A0A0R0EDR0	yes	yes	1.6188e+09	1445500000	1.9339e+09	948960000	1266500000	4.1889e+09	3.484e+09	3.5091e+09	4490500000	3.588e+09
AELLNQLK	I1MDK2	yes	yes	0	0	0	0	0	0	34045000	0	0	70095000
AELVLER	C6SWV3;A0A0R0GZT5	yes	no	2312600000	2420300000	2476000000	2281100000	2251900000	3.023e+09	2504300000	3.027e+09	3.0518e+09	3.2567e+09
AEMGVESSPSPATPAKPTEEITK	A0A0R0HN41;C6SWW0	yes	no	0	0	0	0	0	0	0	0	0	0
AENIVPSDIPNTWK	C6T7J5;K7MT91	yes	no	0	0	0	0	0	0	0	0	0	0
AEPSSTAATIATADPPVPATK	I1N1X2	yes	yes	0	0	0	0	0	0	0	0	0	0
AEPYSDEAIALMR	I1KBV2	yes	yes	199760000	248490000	195570000	151490000	180380000	182410000	234210000	212570000	206900000	191260000
AESEVEVIHSWSAPR	I1JRF2;A0A0R0KP00	yes	no	0	118430000	40755000	0	0	321090000	255820000	250980000	289670000	261350000
AESGGGLSHIE	C6SVK3	yes	yes	33825000	30388000	0	0	26262000	60613000	55608000	33026000	102040000	52094000
AETCAELDPDK	I1LHN4;A0A0R0LCF1;I1J8Y0;G3E7N0;A0A0R0LJC8;I1J8Y1	no	no	0	0	0	0	0	0	0	59688000	0	0
AETFGIPIPDWGK	K7LR00;I1MZW3;A0A0R0EWS1	no	no	0	0	0	0	0	19723000	0	0	0	0
AETFGIPIPDWVK	K7M828;A0A0R0GFI8	no	no	22432000	16154000	15299000	16961000	11870000	23106000	20741000	0	0	10462000
AETLITMDTPEEGK	I1N383;I1L700;I1L701;I1L6Z9	no	no	44267000	0	0	0	38641000	59842000	120250000	103600000	128350000	88512000
AETPIDENEIR	C6TE19;I1MC12;C6SW53	yes	no	0	0	0	0	0	0	0	0	0	0
AETPINENEIR	I1KBE4;I1KBE3	yes	no	0	0	0	0	0	0	0	0	0	0
AETQTLTTPSYSSDVDNGIVK	Q9ZTZ3;C6T9M6;I1LHH5	yes	no	185420000	130150000	332610000	0	0	375820000	0	231430000	315470000	393340000
AEVEEGQVIGVHTVDEWK	I1MXZ6;A0A0R0FSI6	yes	no	1286400000	1.8903e+09	1.6785e+09	1.532e+09	1.6655e+09	1.9501e+09	1.9325e+09	1.5259e+09	1.9588e+09	1.7185e+09
AEVEHQGAAGAR	K7LDT9;Q9SWB3	yes	no	152960000	0	0	146040000	0	0	0	167360000	0	0
AEVEQVNQGAAGER	A0A0R0G3Y5;A0A0R0G3R6;K7MIA6;K7MIF4;K7MIF0;A0A0R0G3W0	yes	no	1324400000	0	0	0	0	0	0	0	0	0
AEVGVEALSWSEK	A0A368UIM9	yes	yes	0	0	0	0	0	0	0	0	0	0
AEVIDDFAK	O04720;C6TMK3;I1M0K3;C6SXU0	no	no	542050000	483450000	669460000	593030000	587690000	1153300000	799370000	945950000	962620000	852580000
AEVLSAVQK	I1L9T0;C6TI82;Q43445;C6TAL0	yes	no	0	0	0	0	0	0	0	0	0	0
AEVPESGDVMIEK	E2FKH7;E2FKH2	yes	no	24964000	0	0	0	0	0	0	0	0	0
AEVTLGTR	Q8RVH5;A0A0R0F1F3	yes	no	52719000000	53222000000	53327000000	54824000000	50639000000	16643000000	12727000000	12839000000	14727000000	14441000000
AEVVTSAPGK	I1KAQ7	yes	yes	0	0	0	0	0	0	9432400	3901100	8824800	0
AEYDESGPSIVHR	C6T7Y1;I1N570;C6TGZ9;C6TJ78;I1JNK9;C6TK76;K7LD67;I1JG11	no	no	345770000	219690000	996300000	1.518e+09	910330000	2392200000	697400000	682100000	1.0319e+09	1137400000
AEYDLTPR	I1LA47;I1JGB5	yes	no	0	0	0	25421000	0	0	0	0	0	0
AEYHSITDEEALEAFK	I1N0T6;I1JFS9;C6TF21	yes	no	0	0	30840000	0	0	0	0	57725000	0	0
AEYLLDTLSNK	A0A368UHY2	yes	yes	0	0	0	0	0	0	0	0	0	0
AFADELGIPFLETSAK	C6SXX4;A0A0R0FJ21;I1MJT7;K7LVB3;Q43462;K7LVB2;I1MJT9	yes	no	87624000	0	75932000	76941000	94621000	141700000	148000000	149950000	132760000	125970000
AFAHPPEELNSPASYK	I1M3B1;C6TLE0;C6THW8;Q9FYX7	yes	no	187150000	137650000	100720000	0	100930000	133270000	0	0	0	0
AFAIIEEVFER	I1KQ70	yes	yes	36352000	15526000	72760000	44852000	26802000	145600000	235790000	68178000	62155000	66441000
AFALLSEEGIAK	A0A368UK73;I1LPK4	yes	no	59828000	70904000	71850000	70871000	77684000	139430000	105090000	106390000	107390000	109310000
AFANIGSDMAK	I1K0L7;C6TN55	yes	no	9648800	0	7845300	0	0	16191000	36302000	30514000	18753000	31462000
AFATYVQAK	I1LWR4;C6TI30;K7N100;K7N0Z8;I1N6A5	no	no	0	0	0	0	0	0	112330000	76706000	0	44209000
AFAVIAASPLR	K7L432	yes	yes	0	0	0	0	0	0	0	0	0	0
AFDEGWGAVIAK	I1KJ84;C6TKV3	yes	no	0	0	0	0	0	76049000	56160000	0	61216000	90587000
AFDEVNSQLETK	C6SZJ2	yes	yes	43451000	45359000	34996000	33579000	30691000	35006000	43358000	43455000	49546000	48189000
AFDHGPWPK	I1KXG9;I1N1F9;I1J5A5;A0A0R0LCW8	no	no	0	310570000	0	0	0	570330000	365420000	426180000	382380000	403500000
AFDLASKPEGAGSATK	A0A0R0JAM3;C6THR8;I1N2I4	no	no	0	0	0	0	0	0	0	0	0	74533000
AFDLGGHQIAR	I1LB56;C6SVZ3;A0A0R0F2E8;C6TKK5;C6T7H0;I1NJ52;C6T2S4	no	no	0	0	0	0	0	0	182880000	0	0	0
AFDLGGHQVAR	I1KMT1;C6SZI8	no	no	0	0	0	28364000	0	0	0	0	0	0
AFDMIQDLAESENK	I1JEL6;I1J675	no	no	0	0	60508000	0	0	0	0	0	0	0
AFDMIQDLAESENKEDYK	I1JEL6;I1J675	no	no	0	0	0	0	0	0	0	0	0	0
AFEDPDIIHVDDTVDPVR	C6TI33;A0A0R4J410	yes	no	1128100000	0	3.7506e+09	326080000	347280000	163030000	798820000	618920000	572060000	607780000
AFEPILLLGK	I1KM19;I1JE09	yes	no	503280000	504450000	453610000	545960000	471540000	851320000	799450000	993630000	782180000	732960000
AFEPILLLGR	I1KQE3;C6T5U0	yes	no	199710000	177340000	206010000	172750000	159200000	286540000	296680000	249360000	357770000	277280000
AFGAELVLTDAAK	C6TDJ4;A5YT88;A0A0R0J5W4;A0A0R4J2P9;I1KLU7	yes	no	17628000	6880100	18465000	8779600	30253000	41309000	44735000	37348000	55383000	0
AFGAEVYLTDPAK	I1NIU6;A3RM06;I1LBI3;C6TJE5;C6T9Z8;I1NIU5;A0A0R0I270;A0A0R0I1U4;I1LBH7;A3RM05;I1LBH8	no	no	0	0	0	0	45237000	62441000	35403000	0	0	0
AFGASDIIAVDVR	I1K547;I1K548;A0A0R0IIS7	yes	no	66713000	92994000	116280000	0	56765000	142800000	135350000	169000000	150370000	116060000
AFGDDFLEDK	B1Q2X5;A0A0R0HDA3	yes	no	102630000	112060000	119080000	110260000	100580000	180470000	132160000	125550000	125300000	138940000
AFGEDFVEDK	I1M4K9	yes	yes	0	93807000	0	81898000	77170000	77342000	79924000	57727000	147740000	82860000
AFGMELLR	A0A0R0IK92;K7KRQ2;I1K5X6;A0A0R0IHZ7;A0A0R0LAX1;I1J802;I1L4L5;A0A0R0LFH0	yes	no	0	0	0	0	0	26961000	0	0	63497000	0
AFGPAMVGWR	I1NIG1;A0A0R4J467;I1LBZ6;C6TAT9	yes	no	22496000	0	44092000	36416000	72334000	0	0	0	0	0
AFHIIDHDK	I1MDY1;A0A0R0FXE6	yes	no	0	0	0	0	0	0	0	0	0	0
AFIAGVADDNGYGWAIAK	K7LSQ5;I1LPJ8;C6TIV7;I1LIT1;C6TKG3;I1KZ09;I1N1X0;A0A0R0FB78	no	no	0	0	0	0	0	0	0	0	0	0
AFIEADEAQQLLSPLK	K7LLB1	yes	yes	0	0	0	0	0	12762000	0	10127000	0	0
AFINDVSEITLK	I1M540	yes	yes	38746000	0	0	0	0	67954000	0	0	0	0
AFLDATGGLWR	I1LUT8;C6SXL2;A0A0R0H7E5;C6SWY7;A0A0R4J532;C6SVU1;C6TD38	no	no	0	82198000	0	0	24651000	77416000	117400000	0	49769000	47882000
AFLEFAEASGYPIAVMPSGK	I1M1V8;I1M1V9	yes	no	113060000	375450000	351820000	365830000	317840000	661930000	178970000	606890000	656740000	572410000
AFLGSVSNHCAQNVK	C6SVT0;C6T9I2	yes	no	0	0	0	0	0	0	0	0	0	0
AFLIIEEVFER	K7KRK6	yes	yes	11269000	0	0	0	0	31707000	14525000	47345000	0	0
AFLTMEELK	C6SW11;A0A0R4J5B2	yes	no	15724000	18922000	19231000	9260200	16880000	30347000	32345000	30866000	32355000	44222000
AFLVEEQK	I1KXU2;I1J5Q7;C6SYB1;C6SXQ8	yes	no	162960000	361860000	218160000	345980000	296600000	448940000	468670000	340510000	385550000	452490000
AFMWDSGTNVGEFDGHSR	I1K5E5;I1KQI6	yes	no	0	0	0	0	0	23053000	20477000	36437000	11033000	0
AFQDLNEGK	I1K547;I1K548;A0A0R0IIS7	yes	no	0	0	47072000	0	0	67596000	61453000	0	0	67831000
AFQTILAEIYR	I1MJU0;C6SZ01	yes	no	0	14305000	0	0	0	46513000	0	8904800	11551000	15838000
AFSDGESAATLDELGLTNK	I1K0C8;I1MUR0	yes	no	0	0	0	0	0	0	0	0	0	44323000
AFSDSPIIGEIR	I1LIN0;A0A0R0HEI5;A0A0R0HCZ0;A0A0R0H0I8;I1LPE4	yes	no	25789000	48564000	14638000	12290000	19070000	43790000	68554000	36812000	0	60458000
AFSDVLWK	I1LWJ2;C6TGV4	no	no	70614000	73354000	72530000	77457000	29379000	157020000	120950000	112360000	123580000	131390000
AFSEFADGASSLSGDHLLR	I1MZ22;K7MPJ5	yes	no	0	23421000	31598000	0	0	0	0	0	0	0
AFSEVVSEAK	O65027;I1K3R3;K7KQC9;I1KS56;O63067	no	no	0	0	0	0	0	0	0	0	0	0
AFSGWGTNEELIVSILAHR	G3E7M9;C6TM48	yes	no	24738000	15349000	21437000	36274000	0	35224000	36344000	30903000	0	27357000
AFSHYGEIVESK	K7KHJ7	yes	yes	53844000	113530000	78484000	104680000	183460000	208240000	182290000	96852000	204550000	202590000
AFSNYLGDNK	I1JGB2;C6TB50;I1LA40;C6TA09	no	no	54631000	0	0	0	0	319300000	136540000	218800000	171290000	261100000
AFSQFGEIVESK	K7KSG7;A0A0R4J3E9	yes	no	0	0	0	8139100	0	0	0	0	0	12632000
AFSQYGEIVETK	K7LP96;Q9SWA8	yes	no	0	0	0	0	0	2813900000	2.0695e+09	2549500000	2656000000	2190400000
AFSSAPIISLAVER	I1LCN7;I1NHR3	no	no	0	0	0	0	0	0	0	0	0	0
AFTSDESSGLDSNIR	A0A0R0JEP1;A0A0R0JPZ5;A0A0R0K6K3;A0A0R0JEV8;K7KJ83;K7KJ82;K7KU93;K7KJ81	yes	no	0	0	0	0	0	0	0	0	0	0
AFTTTFPR	I1KAK6;A0A0R0JFW9;I1KAK8;C6TN90;C6T5R4;A0A0R0JPA5	no	no	124260000	128730000	99295000	0	69016000	242980000	237960000	239770000	136440000	158900000
AFTVGIGGPVGTGK	C6T9B1;Q9XGS2;I1KRG4	yes	no	705210000	831690000	923940000	692490000	808250000	1248800000	1201500000	1202100000	1390600000	1.044e+09
AFVDLILKPSEDDIK	C6T8J1;A0A368UGQ5;A0A368UGP5;A0A368UGQ6;C6TIX4;A0A368UGV0	no	no	0	118330000	0	0	48700000	74413000	0	61803000	0	0
AFVDLILKPSEEDTK	K7MBQ9;K7MBR2	yes	no	0	0	0	0	0	0	0	0	0	0
AFVDLILKPTEEDTK	K7LC03	yes	yes	0	34052000	0	0	0	0	0	34718000	27661000	0
AFVDSGAQSTIISK	A0A0R0IZU0;C6TCW0;K7MQF1;K7LAF0	yes	no	0	0	0	33121000	0	27680000	0	25496000	0	0
AFVEHYYSTFDTNR	C6TFP4;I1LN66;I1LN67;I1LN65;I1K3M8	yes	no	258740000	263830000	84444000	236730000	232710000	668450000	831100000	949050000	651600000	521680000
AFVHWYVGEGMEEGEFSEAR	Q2TFP2;I1KSD0;C6T898;I1K3X9;A0A8H6KEJ5;A0A8H6JRD8;I1K2I1;A0A368UHL7;I1N898;I1ML11	no	no	0	0	0	0	0	0	0	0	0	0
AFVSEYAVTGK	I1JMY1;I1N8L6	yes	no	0	48120000	83352000	0	0	49972000	135790000	0	43359000	0
AFVVVGDNNGHVGLGVK	I1LGB7;I1LGB1;I1JDH6;I1K5K3	no	no	0	34576000	134920000	148680000	110130000	31088000	159550000	144270000	32685000	121490000
AFYYYFVEAQR	I1LNY6;I1L5K6	yes	no	0	0	0	0	0	0	0	0	0	0
AGADFVR	I1JEI0;C6TJC8	yes	no	45059000	0	44552000	68146000	164270000	64174000	136630000	141650000	131180000	75763000
AGADPNVSDEDGVKPIQVGAAR	I1JRN5;I1JRN4	yes	no	0	0	0	0	0	0	7564100	0	0	0
AGAEALPGGVK	I1JAV0;C6TJ08	yes	no	0	80070000	0	104370000	111990000	40129000	0	41014000	0	0
AGAEEVYQLGPLNEYER	I1KL87;C6TM03;B0M1B3;A0A0R0IRN6;I1KQU5;C6TE03;B0M1B0;B0M1B2	yes	no	0	7401000	6274800	0	0	0	6614600	0	0	0
AGAEGLNR	A0A0R0JEI9	yes	yes	0	0	0	0	0	0	0	0	0	0
AGALADTITVTR	I1NJ23;C6TBY4	yes	no	109850000	147750000	130990000	133790000	143290000	139110000	137040000	155820000	107100000	125060000
AGALGDSITVTR	I1JBL1;C6T007;C6SVK2;K7MZW1;C6SVS8;K7LD45	no	no	722600000	679880000	721250000	731100000	698310000	1131900000	769160000	796590000	749100000	815830000
AGALGDSITVVR	I1LB97	yes	yes	75977000	67677000	29977000	122730000	65711000	116480000	84602000	99273000	99169000	135840000
AGANVILTTK	I1K467;A0A8H6K3J6;A0A8H6JAE1;A0A8H6J266;I1KSL6	no	no	0	0	15590000	59704000	54963000	132040000	89565000	128650000	88781000	105350000
AGAPVDQTIK	I1KWM7;I1N4U1;O22111;I1N6I4;A0A0R0EHQ4;A0A0R0EHR6	no	no	300840000	237460000	238400000	232900000	214470000	0	190990000	221570000	240810000	273840000
AGASAVLVADDIVEK	I1NG28	yes	yes	116630000	141260000	69540000	147600000	127090000	393710000	283260000	288480000	234350000	273620000
AGASAVLVSDDIEEK	I1LEE5	yes	yes	0	0	0	48789000	85387000	204010000	113550000	125520000	158330000	0
AGATAVGLSGMDGR	I1JUK7;I1K925	yes	no	0	0	0	0	0	0	0	0	0	0
AGATTLNIPDTVGITMPSEFGK	I1NJA4;I1NJA5;I1NJA3	yes	no	0	0	0	0	22640000	0	0	0	0	0
AGATVILR	C6SVH4	yes	yes	60295000	0	0	0	0	100390000	0	0	83483000	62241000
AGAVVVGISGDDAASHK	I1MS47;I1LY94;C6SYG3;C6T293	yes	no	242880000	284280000	259580000	0	285130000	457250000	384850000	216690000	287240000	218560000
AGAVYER	A0A0R0JQZ9;I1K099;C6T9M0	no	no	0	56298000	0	63980000	0	0	77378000	52004000	82424000	77650000
AGDEQLNVFR	I1KZJ9	yes	yes	242890000	208780000	245210000	263070000	379500000	286340000	212180000	230210000	281940000	225720000
AGDESHSALTEFDR	I1NH37;C6THR0;I1LDE9	yes	no	1100900000	1.0639e+09	1329100000	1208500000	1187900000	1.8462e+09	1321400000	1228800000	1.8577e+09	1155100000
AGDIDGAAAVLDAAIK	K7L5V1	yes	yes	0	0	0	0	0	0	0	14584000	0	0
AGDIDGAAAVLDNATK	I1K3J0	yes	yes	17305000	0	0	0	0	0	0	14240000	0	0
AGDISDSPGLK	A0A0R0GRC9	yes	yes	0	24376000	0	0	0	80283000	0	0	47627000	42155000
AGDNANPAPPPASAEPMETDKPENTGSA	I1MCN3	yes	yes	0	0	0	0	0	68321000	100390000	42841000	157540000	88972000
AGDSTPEELANATQVQGAFLPIVR	I1L571	yes	yes	0	0	0	0	0	120200000	0	110150000	85604000	0
AGDSTPEELANATQVQGSFLPIVR	I1JVU2	no	no	0	0	0	0	0	135750000	126360000	0	0	0
AGDTCPTAVHDFEGDQTYSEK	I1MZJ8;K7MPX7;C6TBE8	yes	no	0	0	0	0	0	0	0	0	0	0
AGEDLVDAYAK	C6T8Y7;I1MN82;A0A0R0FYU5	yes	no	0	0	0	0	0	29226000	0	0	0	0
AGEEYGGGR	A0A0R0JK73;A0A368UII5;I7GEK3;C6TJT5;A0A368UIF4;A0A368UIF8;C6T9F8;E3W9C2	yes	no	0	40608000	0	42918000	23415000	20135000	23144000	39879000	33661000	25972000
AGEGDGELQSILSR	A0A0R0GZ36	yes	yes	870930000	981040000	1104200000	1.0115e+09	1096100000	1.6398e+09	1421700000	1364400000	1.5515e+09	1380500000
AGEIVVFNVDGR	A0A0R0JNH1;I1KFJ2;C6TBK4;C6T7X6;A0A0R0JND1;I1KFJ3;I1MSH9;K7M8T7	yes	no	0	0	0	0	0	8206000	0	0	0	0
AGELSAAELDSVMTVVANPR	C6T048;C6SZK1;A0A0R0EC54	yes	no	263650000	283890000	240120000	238140000	234430000	413060000	446120000	334840000	456890000	501970000
AGELTAAELDSVMTVVANPR	A0A0R0HXF6;A0A0R0HXR3;A0A0R0I7V5;C6T0A7	no	no	272690000	681350000	334810000	294490000	622730000	921050000	338390000	947560000	1.4629e+09	1.539e+09
AGENVEVPIEEEK	I1KDC1	yes	yes	0	0	0	0	0	0	0	0	0	0
AGEVLNNDLLGMLLESNR	A0A0R0H2Z4;I1M2T0	yes	no	0	0	0	0	0	0	49568000	0	0	0
AGEYTDYAAQK	Q9ZTY1;I1JPV0;C6T9C2	yes	no	1077300000	1.0531e+09	1092200000	1.0528e+09	1159100000	1397100000	0	1266400000	1292000000	1124600000
AGEYTDYASQK	I1L957;Q39871	no	no	15855000000	15064000000	13746000000	11759000000	13149000000	19492000000	17780000000	21271000000	18313000000	18761000000
AGEYVEVPIEEEK	I1JWB8;C6TM87	yes	no	0	0	0	0	0	0	0	36988000	0	0
AGFAGDDAPR	Q96438;C6T7Y1;A0A8H6NS81;A0A8H6N463;A0A8H6KT82;I1N570;C6TGZ9;C6TJ78;Q96445;I1JNK9;I1JY56;Q96441;I1KUG6;Q96442;C6T8Q2;K7LD67;I1JG11;P02580	no	no	921390000	1316300000	881850000	0	0	0	2165200000	0	0	0
AGGADLVEIR	A0A0R0LCZ4;I1J6L0	yes	no	0	0	0	0	0	0	0	0	0	0
AGGALSIAFVSK	I1K3K3;Q7XAC5;Q41214	yes	no	0	125300000	0	0	0	0	0	0	0	0
AGGECLTFDQLALR	A0A0R0F137;I1JQN0;I1JQM9;C6SWN7;I1NB77;C6T0R5;I1NJ30	no	no	783400000	566900000	208140000	547790000	590940000	913000000	477830000	964090000	1091600000	912160000
AGGKPNDYGYGTGGT	Q541U1;Q01417	yes	no	0	0	0	0	0	0	0	0	270510000	0
AGGNPNDYGYGTGGTYN	Q01527	yes	yes	0	0	0	0	0	0	0	0	362180000	0
AGGVFLPIIK	I1MDY6;I1KUB5	yes	no	0	0	0	0	0	0	0	0	0	0
AGHPEWELPDDAGK	I1LRU3;Q42795;Q588Z6;Q45UE7;Q588Z3;Q588Z4;Q588Z5;P10538	no	no	16224000000	13612000000	15207000000	15572000000	16213000000	15995000000	13636000000	13031000000	12172000000	12537000000
AGHPTFLLVR	Q9SDZ0;C6TET4;C6TB98;A0A068JFC7;A0A068JFE9	yes	no	0	0	0	0	0	0	0	0	0	0
AGHQTSAESWGTGR	I1L8R1;I1L8R2;I1JPI7;I1NA53;A0A8H6NSN2;A0A8H6ML89;A0A8H6J8C6;I1LZ03	no	no	245570000	0	281170000	401460000	271690000	465610000	395620000	517900000	221850000	279350000
AGIIASLDDLVK	I1JR62;C6TAX0;E3W9C1;A0A0R0ERR6	no	no	107350000	93710000	121400000	84176000	86860000	155160000	169590000	196410000	152560000	148450000
AGIPTFGPSAEAAALEGSK	I1LBE7;K7LJM6;C6T9Y3;Q42804	yes	no	69189000	51560000	69574000	58880000	43329000	119190000	143580000	54952000	0	82530000
AGISLNDNFVK	I1MYI8;C6TN36;A0A8H6KNG5;A0A8H6JVC9;A0A8H6IVR0	yes	no	1.7187e+09	1.814e+09	1299700000	1.4922e+09	2.1264e+09	2249600000	1.9775e+09	1.6359e+09	1.7441e+09	1.4888e+09
AGITVIQIDEAALR	A0A0R4J5Z8;A0A0R0FQE0;Q71EW8;I1MKZ0;I1JWK3;I1LXY1	no	no	3.6496e+09	3.456e+09	3.2915e+09	3.4466e+09	3.6925e+09	6.2399e+09	4508100000	6.0746e+09	6.4511e+09	5552500000
AGLAPEGTQFDGR	A0A0R4J3Y5;C6TI26;A0A0R4J3M1;C6TA21	yes	no	304170000	775540000	307780000	265590000	264180000	329270000	326910000	334180000	370690000	311280000
AGLEEPQEQIHK	I1LFQ4;C6TFE6	yes	no	0	0	0	0	0	36684000	0	0	0	0
AGLQDLAVLTGGALITEELGLK	A0A0R4J656	yes	yes	0	0	0	0	0	0	0	0	0	0
AGLQFPVGR	C6TMV8;I1MDH5;I1M4U3;C6TG01;C6SZZ2;C6SWA6;A0A0R0KNL8;C6T0M0;I1MWP3;C6SYX1;C6SZ77;C6T2B0;C6SXQ2	no	no	906310000	1.0207e+09	1.0582e+09	1.0007e+09	1105300000	1.7121e+09	1.6353e+09	827870000	1431600000	1335200000
AGLQFPVSR	A0A0R0F3E0	yes	yes	5559800	0	5859500	12185000	0	0	0	0	0	0
AGLQYLGPDLDAMK	I1K970;C6TGF3;I1JUQ0;C6TN97;A0A0R0GJV8	no	no	43980000	84740000	71581000	111150000	60495000	169360000	151730000	171990000	152020000	139620000
AGLTEDEVLHLIDER	A0A0R0I6U8;I1LEU9	yes	no	31453000	0	0	0	0	0	0	0	0	0
AGLTEDEVLHLIEER	A0A0R0EM71;A0A0R0EAU1;K7N2X7	yes	no	0	0	0	0	0	0	0	0	0	0
AGMDVECGDYITK	I1LVZ8;I1MAR9;A0A0R0GP29	no	no	0	0	0	110150000	39996000	0	76207000	0	0	0
AGMENGVLTVTVPK	A0A0R0GA14	yes	yes	0	0	0	0	0	0	0	0	0	88270000
AGMIFYR	A0A0R4J3C9;C6THM7;C6ZJY6;I1K3S6;K4FZF8;C6ZJY7;A0A0R0IK90;K4FWJ6;K4FW35;A0A1Y9TL49;A0A1Y9TL32;A0A1X9PU96;A0A1X9PT62;A0A0R0IUS1;A0A1Y9TL33;A0A1Y9TL34;K7DVM0;A0A140HPU9	no	no	31076000	0	0	0	0	0	0	0	0	0
AGMSYFHETIWK	I1KEN4;I1KDL4;A0A0R0JT01;I1M3L8;Q6Q2Z8	no	no	0	0	0	0	0	0	0	0	0	14915000
AGNESLPGDLK	A0A0R0LP27;Q5NUF3;I1LFS6	yes	no	0	0	0	67742000	0	0	0	0	0	57871000
AGNIAPEEALHIGDSMR	I1L152;C6TCZ6;C6TAQ9	yes	no	0	0	0	0	0	70123000	30764000	40032000	0	63919000
AGNLFIVPR	C6TGN6;A0A0R0G3Z6;A0A0R0G6Y4;I1LQU7;I1LK79;I1LK74	yes	no	0	0	0	0	0	0	7846200	8832000	0	0
AGPGENLR	I1K5F0;I1K5F2;A0A0R0K0Z8;I1KQH1;I1KQH2	no	no	26951000	32442000	28261000	31222000	0	90331000	44993000	46466000	0	57929000
AGPLASLLNQNPPSPGK	A0A0R0LJG5;I1J9U5;I1LGR6	no	no	0	2884900	12089000	10229000	11190000	0	0	0	0	0
AGSDTEVLWNDAR	I1KJQ5;K7KIC0;I1JK05	no	no	0	0	0	0	0	0	0	0	0	77970000
AGSGVATLGLPDSPGVPK	P45621;C6TIB8;A0A0R0J9J2;I1JSD2	no	no	136140000	146170000	123940000	104340000	136800000	0	43455000	61589000	354370000	131080000
AGSSSHPSYEVQSLDIEVDDDTFK	I1KXC2;I1KXC3;A0A0R0ITU1;A0A0R0IZB6;A0A0R0IYV9;K7MS29	no	no	0	0	0	0	0	0	0	0	0	0
AGSVYDNILICDDPQYAK	I1LQC5;I1LQC4;I1LJN2	yes	no	0	0	0	0	0	0	0	0	0	0
AGTSSLPQLYEADIVIK	I1L6A3;C6TKJ1;A0A6S5ZYU0;A0A6S6A9N2	yes	no	0	0	0	0	0	222320000	0	68292000	0	0
AGTSSLPQLYEAK	I1N3Z2;C6TCJ4	yes	no	0	0	0	0	0	81354000	48963000	29335000	64145000	0
AGVCSLGAVAAK	I1LS05;I1LS06	yes	no	0	0	0	0	0	0	0	0	0	0
AGVILSSVDELIDK	I1NI24	yes	yes	0	0	0	0	0	0	0	0	0	0
AGVPTVPGSDGLLQSTEEAIR	Q9LLR1;O81273;O23960	yes	no	0	0	0	0	0	137670000	0	0	0	0
AGVVPITPLQDTVGPICR	A0A0R0JVQ5	yes	yes	0	0	0	0	0	105580000	0	213630000	0	96641000
AGYDDPAIVTGLGTIDGR	Q39833;K7MTE4;Q9LLQ9;Q9LLQ8;Q9LLR0;Q42779;A0A0R0F1N7	yes	no	0	0	0	0	11626000	42026000	24147000	16549000	27599000	27735000
AGYEYDEETFEK	I1L152;C6TCZ6;C6TAQ9	yes	no	0	0	0	0	0	0	0	0	0	0
AHAESVNLQFER	D2DJQ5;I1K5I3;G0WJI4	yes	no	0	0	0	0	0	0	0	0	0	0
AHAESVNLQFERPLDEDTAR	D2DJQ5;I1K5I3;G0WJI4	yes	no	0	0	0	0	0	0	0	33843000	44031000	0
AHAQGTTGMV	I1N5I8	yes	yes	0	0	0	0	0	0	0	0	0	0
AHASTEGVAK	A0A0R0IRH4;C6T920;A0A368UH36	no	no	0	0	246420000	0	0	0	0	0	0	0
AHASTEGVTK	A0A0R0GFW6;I1MJC6;I1KTX8	no	no	0	0	180540000	0	109800000	99176000	102070000	143090000	63194000	105600000
AHDSDISCISWAPK	I1L6V1;I1N3E7	no	no	0	0	0	0	0	0	0	0	0	0
AHDVHEYAQDTVEAAK	I1KW97	yes	yes	538910000	635040000	225260000	873850000	534430000	1.8135e+09	1.6971e+09	1.5219e+09	1.5637e+09	1.6e+09
AHEDLENR	I1LVH0	yes	yes	41059000	0	0	0	38548000	71195000	55201000	0	83166000	62148000
AHEIAGLR	I1LWR4;C6TI30;I1N6A5	no	no	117820000	106190000	243660000	89600000	147970000	225460000	0	0	0	0
AHEVEHSPK	Q9SWB4;A0A0R0H3L4;K7LQ69;K7LQ70;I1LKS7	no	no	0	0	0	0	0	0	0	0	0	0
AHFETETTR	I1K5F0;I1K5F2;A0A0R0K0Z8;I1KQH1;I1KQH2	no	no	0	0	0	0	0	0	0	0	0	0
AHFTAPSSVR	I1M290;I1MEB4;I1M2B6;C6TFI8;I1J9E4;C6TMA2	no	no	0	0	0	0	0	0	0	0	0	0
AHGLAPEIPEDLYHLIK	I1K0H2;P62302;C6T9Q3;B6CBQ9	yes	no	1172900000	1.0454e+09	1325900000	990530000	303690000	2.0071e+09	1.9839e+09	1.8537e+09	1.9205e+09	1.6721e+09
AHGTAVGLPTEDDMGNSEVGHNALGAGR	I1L6W0;A0A0R0F2Z4	yes	no	0	0	0	0	0	0	0	0	0	0
AHHLLPSDLELVK	A0A0R0HCG7	yes	yes	0	0	0	0	0	0	0	0	0	0
AHIFAVSMFDDFDR	I1KJQ5;K7KIC0;I1JK05	no	no	0	0	0	0	0	0	0	0	0	0
AHLLFDFHQVVDGLR	I1JNF2	yes	yes	0	21461000	15474000	17942000	0	0	32215000	66094000	17886000	0
AHMGIFTELGVLYAR	I1JIA0;I1MZ13;I1LMS9;Q39834;I1M7S3;I1M7S4	no	no	0	0	0	0	0	0	0	0	0	0
AHNLNQGISLLESLESR	A0A368UKI2	yes	yes	0	0	0	0	0	0	0	0	0	0
AHPGGPAVSEFDWGTGETPR	C6T9F2;K7KWN5;I1KDC1;I1JWB8;C6TM87	no	no	0	0	0	0	0	0	0	0	0	0
AHQLVMEGYNWGHDQK	I1KSA8	yes	yes	0	0	0	0	0	0	0	0	0	0
AHQLVQEGLK	I1J418;I1NF26;K7LM18;K7LM16;C6TK28;C6TJ48;A0A0R0IEQ9;I1NF28;I1NF27;I1J419;A0A0R0EJY2	yes	no	0	0	0	0	0	0	0	0	0	0
AHTDVVTAIATPIDNSDMIVTASR	C6TJD3;Q39836;I1K5E6	no	no	155260000	1.0651e+09	1.0594e+09	1.0716e+09	924490000	0	0	133190000	0	0
AHTFVSPR	I1JF86;Q84V19;Q9SP11;C6T7Y4;I1L860;I1L862;Q04672	no	no	6.5449e+09	7.1131e+09	8.1885e+09	8.1526e+09	8.034e+09	10923000000	8874000000	6.6806e+09	7.8066e+09	7.7217e+09
AHTSLPSADAGMDAVQR	C6T8K3	yes	yes	0	0	64429000	89431000	160020000	0	165310000	120660000	331090000	157260000
AHTSVFNTLLQVLDDGR	A0A0R0K0U9;Q39889	yes	no	0	0	0	0	0	0	0	0	0	0
AHVSLPMDTFK	B0M1A5;E0YL26;I1JZW5;E0YL22	yes	no	189040000	171750000	173130000	155330000	222680000	333500000	218480000	204870000	232850000	400890000
AHYQNQYGAVPVSK	K7L505	yes	yes	0	0	0	0	0	0	0	58512000	68789000	0
AIAALVEELNIPEAK	I1JRE1;I1JRE2;I1JRE0;C6T9H0	yes	no	29718000	56741000	42115000	0	43777000	27688000	56678000	31731000	65805000	0
AIADGSLLDFLR	I1KDL4;A0A0R0JT01	yes	no	131340000	89156000	142660000	121050000	145310000	0	130310000	247990000	298330000	232480000
AIADGSLLDFMR	P51061;A0A0R0H967;Q8H929;Q8H928;O22117	yes	no	0	66399000	44578000	71207000	42289000	36924000	72559000	57674000	86850000	91549000
AIAFDFR	C6TKY2;A0A0R0JUR8;A0A0R0HDE5;K7LU64;A0A0R0GWA2;A0A0R0GWU6;I1M3U3;K7KJG5;C6TIE2;C6TGJ4;I1LS33	no	no	62180000	66786000	56682000	57267000	57556000	161340000	135140000	99681000	157600000	141880000
AIAGIITER	I1MBN7;I1MBN4;I1JHP9;C6T3K4	yes	no	87944000	0	51664000	0	0	0	0	0	112600000	0
AIAIMSHPIPSTDDSHSVQIILPQK	A0A0R0K398;A0A0R0K1N9;I1K489;C6THN1;C6TN25;I1KSQ2;I1KSQ0;I1KSQ1	no	no	0	0	0	0	7379800	0	0	0	0	0
AIALTVDTPILGR	I1KRU6;A0A0R0IPJ7;B0M1B4;I1MJ29;C6TBK3;B0M1A2	yes	no	0	0	0	0	0	0	0	0	0	0
AIASFEEMGIK	A0A0R0GBB6;I1L171	yes	no	0	0	42034000	0	16713000	0	0	0	57336000	40227000
AIASLLSDDDHFVDATSHK	K7MQX0;I1N0P8;I1KY73	yes	no	0	0	0	0	0	0	0	0	0	0
AIASNIDANFLK	A0A0R4J305;I1MXZ0;C6TIJ2;A0A368UHG8	yes	no	0	0	0	0	0	0	0	0	0	0
AIASWHEIR	I1LF63;I1NF81	no	no	0	0	0	0	0	0	0	0	0	0
AICGGPVYVSDSVGSHDFDLIK	I1NBD9;D2E9R7	yes	no	0	0	0	20090000	0	0	69926000	59252000	0	0
AICTEAGLLALR	A0A0R4J4W3;A0A0R4J439;A0A0R4J302;A0A0R0EXW6;A0A0R0KRE0	yes	no	16308000	32651000	100080000	0	0	31630000	0	0	16402000	53307000
AIDEYASLK	I1K5H2;K7KRH2;I1KQE8	yes	no	0	0	0	0	0	0	0	0	0	0
AIDFVGAGASNFK	A0A368UNA6;A0A0R0GDS6;A0A0R0G729	yes	no	0	0	0	0	0	0	0	0	0	0
AIDIAANEILGVATPGQVDQAQLNR	A0A0R0ILS3	yes	yes	0	0	0	0	0	83021000	47707000	0	0	76623000
AIDLAESSFVDK	I1NF54;A0A0R0IAS6	yes	no	9511000	17196000	5878200	7494700	22142000	32581000	14022000	10684000	0	12830000
AIDLIDEAGSR	I1KBY3;I1JXP9;I1JXQ0;A0A0R0JHU1;A0A0R0JM14;A0A0R0JTA7;I1JXT1;I1KBU6;I1K6S6	no	no	97376000	0	0	0	0	0	41782000	44050000	80757000	0
AIDLVDEAAAK	A0A0R0IV62;A0A0R0IX14;A0A0R0IZW3;I1N4I0;I1N6A2;A0A0R0GIY4;A0A0R0JI83	no	no	0	0	0	51170000	24357000	0	37746000	45351000	38888000	38895000
AIDVIPLLTPVVMEK	I1LAJ3;I1NEH6	no	no	0	0	0	0	0	0	0	0	0	0
AIEATPSTFK	A0A0R0I7A8;C6SXW6;I1LD42;I1LD41;C6T2X8	no	no	53238000	70795000	62945000	61195000	40722000	123000000	78501000	67636000	61878000	99123000
AIECTGSIQASISAFECTHDGWGTAVLVGVPK	Q8LJR2;I1MA91	yes	no	0	0	0	6312700	15496000	0	0	0	0	0
AIECTGSIQASISAFECTHDGWGTAVLVSVPK	A0A0R4J4U4;I1LXD1;C6TA60	yes	no	654150000	479620000	567980000	803540000	602970000	753670000	895600000	597690000	0	853170000
AIEDMAADSLR	K7LC34;K7LWS4;I1MSK0;A0A0R0FIK0;A0A0R0G1Y0	yes	no	0	0	0	0	0	79060000	76120000	58480000	0	0
AIEESMEGSGANVK	I1MHK8;I1L1W0	no	no	0	0	0	0	0	0	0	0	0	0
AIELDTESDGK	C6SVF6	yes	yes	221270000	0	157180000	118230000	0	0	0	0	0	0
AIELPDPMENAGAALIR	I1LL25;I1LL24;I1LR60	no	no	109930000	97478000	92687000	118700000	130060000	157700000	147770000	171120000	172250000	152980000
AIENPELFVMK	I1JRF8;Q9M426;I1NC18;I1NC20	no	no	0	46146000	51768000	43543000	32498000	127030000	118760000	107340000	162280000	132020000
AIENVPDLK	I1MJL6	yes	yes	322870000	163840000	348610000	290200000	346730000	455030000	383310000	315940000	367010000	313950000
AIESVPDLK	K7L6N1;C6TLI8;I1K4Q9;I1K4Q5	no	no	98703000	139270000	82462000	93378000	120100000	326980000	142800000	63451000	87165000	89958000
AIESVPELK	I1KTK0	yes	yes	81076000	0	0	0	127600000	213340000	271170000	0	133850000	171410000
AIEVVDLDQK	A0A0R0HGT4;A0A0R0H2I8;I1LQN3;A0A368UHG3;K7LPM5;I1LJZ1;I1LJZ4;K7LTA8;A0A0R0G3R3;A0A0R0FVR5;A0A0R0G2S0	yes	no	0	14546000	11438000	0	15002000	0	56399000	46048000	41643000	23109000
AIFDAFDSDGDGMLRPR	I1LBC8	yes	yes	0	0	0	0	0	0	0	0	0	0
AIFLDEDDVATYTIK	C6TER4	yes	yes	0	0	0	0	0	0	0	66685000	0	0
AIFTEGCK	A0A0R4J656;I1LAL4;I1LCI1;I1NHW4	no	no	0	0	87924000	0	0	0	0	0	0	0
AIFVDLEPTVIDEVR	I1K2I1;A0A368UHL7;I1K2I2;C6TNK2	yes	no	0	0	0	0	0	284730000	279630000	0	193980000	0
AIFYLATDSLK	I1JEL6;I1J675	no	no	0	0	0	0	0	0	0	6383800	0	0
AIGGSSLQDGQIELMVHR	A0A0R0FLG8;A0A0R0FLH6	yes	no	26698000	0	0	0	0	108780000	0	89847000	0	0
AIGHPLAK	K7M387;K7M9L4;A0A0R0EBC0	no	no	0	0	0	4967700	0	0	35874000	0	0	0
AIGINVPR	C6T7U2;I1MBR7;I1LM73;A0A0R0EVU4	no	no	1.0151e+09	836680000	934690000	894190000	1087700000	1242400000	1079800000	1109000000	1112800000	1.0723e+09
AIGSGSEGADSSLQEQFNK	Q9M4T8;I1JBH2;C6SW82	yes	no	0	90051000	116440000	0	0	232580000	0	184020000	179820000	149000000
AIGSGSEGADSSLQEQYNK	C6TGU2;C6TMT4	yes	no	202710000	159840000	171110000	152750000	201120000	382930000	314870000	297080000	345700000	275100000
AIGSLAEYTAVEEK	I1N5R7	yes	yes	156100000	176440000	191050000	210410000	224660000	0	491440000	638760000	347580000	399590000
AIGTEIEWYPGK	I1MH87;I1MH86;C6TKT3;I1L1J6;Q39892;I1L1J5;I1L1J4;I1L1J3	yes	no	0	36581000	0	177970000	148380000	138000000	162480000	142280000	200930000	0
AIGTEIQWHPGK	I1LY10;I1LY08;I1LY07;C6TJB3;I1LY05;I1MSG0;I1MSG1;I1MSF8;C6TND8;A0A0R0FHA5;I1MSG2	yes	no	0	0	0	0	0	0	0	0	0	0
AIGVNFIDVYFR	I1LVH0	yes	yes	0	0	0	0	0	0	0	0	0	0
AIGVVMDGGEEGEGMR	I1J5P9	yes	yes	127180000	133160000	103490000	129650000	72185000	217440000	176530000	214940000	276920000	238170000
AIICSDAAAEAAR	K7LQ69;K7LQ70	yes	no	736090000	730030000	722370000	718130000	772820000	897880000	690430000	701620000	824710000	699070000
AIIGTIGDVDAYQLPDAK	A0A0R4J2L6	yes	yes	0	0	0	0	0	0	0	0	0	0
AIIISVIDNLVK	I1ND31;I1KL32;A0A0R0I7P6	yes	no	0	0	0	0	0	0	0	0	0	0
AIIPPLVR	A0A0R0JRB0;I1MUZ7	yes	no	436900000	582740000	488610000	458890000	365550000	639330000	380420000	485770000	552440000	316570000
AIIVQPDR	A0A0R0F259;A0A0R4J3M4	no	no	0	171830000	159530000	205550000	127970000	0	302700000	371470000	507430000	382340000
AIIYDSTDLSETVVLEFPELTSSTR	I1MKY2;I1N8B5	no	no	0	0	0	0	0	0	0	0	0	0
AILETTLR	I1K5K8;I1KQB3;C6TB96;C6TKR5;I1MDD7;C6TBV8;I1JSI6	yes	no	63714000	51226000	50733000	32194000	30394000	59111000	32710000	48978000	26454000	51150000
AILGSVER	I1J5B4;A0A8H6NX52;A0A8H6NH24;A0A8H6JXH2;I1JC08	no	no	60783000	59735000	74251000	26858000	49798000	91569000	83052000	85969000	118590000	64995000
AILINTPHNPTGK	I1KA75;I1JZ89;C6T912;K7KUH1	yes	no	0	0	0	6787900	0	0	0	0	0	0
AILTLVNNDDR	F7J077;O22121;F8WQS0;Q93VL9	no	no	220090000000	2.0705e+09	209960000000	1.8552e+09	244600000000	635610000	588730000	171840000000	1.0354e+09	195970000000
AILTLVNNDDRDSYNLHPGDAQR	F7J077;O22121;F8WQS0;Q93VL9	no	no	151240000	482700000	114880000	78606000	100560000	382790000	1149000000	887340000	1.0402e+09	913900000
AILVEEWNVQPVK	I1J5H2;A0A0R0KRC0;I1KXM8;I1JBU6;I1J5H1	yes	no	0	23540000	45332000	0	0	67858000	85403000	0	34317000	55387000
AILVNATDK	K7KQG4;I1KSC8	no	no	0	0	0	0	0	0	0	0	0	66970000
AILWAANYELPK	I1JD96	yes	yes	0	0	0	0	0	0	0	0	0	0
AINALELAMDALK	I1LH18	yes	yes	0	0	0	2165700	0	0	5654900	0	0	0
AINALEQHIK	I1LWV7;C6TAB7	yes	no	0	0	0	0	0	0	0	0	0	0
AINDEGMPMYQR	Q9SWB5;C6THB9	yes	no	0	0	0	0	0	0	0	0	0	0
AIPSEVLAHSYNLR	P02858	yes	yes	0	0	0	0	0	477680000	193730000	319510000	305210000	0
AIPSEVLSNSYNLGQSQVR	Q7M210;Q39858	yes	no	8691800000	10575000000	10285000000	10350000000	10621000000	5332500000	3.7637e+09	4520100000	5.8447e+09	4310600000
AIQEQLMLER	I1KNH5;I1KNH4	yes	no	82200000	62040000	129940000	93490000	67577000	252320000	177330000	128010000	156170000	144880000
AIQESPDWQTLSDAR	I1L4U3	yes	yes	0	83213000	308880000	137940000	159260000	163470000	96211000	173140000	208410000	307200000
AIQESPNWQTLSDAR	I1J4X9	yes	yes	75033000	24694000	20758000	21205000	46864000	139830000	0	0	0	35411000
AIQSEINIEDVQK	C6T3K6;I1KBM3;I1JXZ5;C6TEQ1;C6TE32	yes	no	13526000	0	0	0	0	30447000	0	0	0	25714000
AISAANLQGQMK	Q6S9W0;I1LIL5;C6TGA8;O49016;O49013	yes	no	0	0	0	0	0	0	0	0	0	0
AISDFGDDEYK	A0A368UGQ5;A0A368UGP5;A0A368UGQ6;C6TIX4	yes	no	0	0	0	0	0	0	0	41374000	0	0
AISDLSILADK	A0A0R0HA20;I1LP44;I1LP45;I1LP46;C6T0Y6	yes	no	538750000	660660000	654240000	639200000	743550000	927710000	813140000	625000000	929340000	776600000
AISEGGFESLYK	C6TMI3;I1N7Y6;I1MLC2	yes	no	0	15267000	0	0	0	0	0	0	0	13286000
AISEGWLDASLTK	A0A0R0FBT0;A0A0R0JQV7;K7KMV0;I1K072	no	no	0	29550000	0	0	0	0	0	27330000	0	0
AISEGWLDASLTKPATEDGEIQEDEK	A0A0R0FBT0;A0A0R0JQV7;K7KMV0;I1K072	no	no	0	0	0	0	0	0	0	52657000	0	62381000
AISGGPIYVSDSVGK	I1K034	yes	yes	0	0	6783400	0	0	0	0	27331000	18017000	18682000
AISLFENVVHLNDAIEDEGK	I1L3K8	yes	yes	0	0	0	0	0	1412200000	72393000	36641000	1.8358e+09	35322000
AISSSNAYDDQLR	A0A0R0JYI2;A0A0R0K4G9	yes	no	187380000	135300000	135110000	91073000	206400000	312220000	307520000	308580000	310230000	309790000
AISSSNAYNDQFR	I1KZJ1;I1KZJ0;I1KZJ2	yes	no	0	78464000	0	0	61611000	206790000	59254000	136720000	161540000	230100000
AISTILESVSR	A0A368UGP3;I1KWS2	no	no	0	22100000	17538000	12869000	0	13083000	7161500	0	0	0
AITLPGEGEIMDMMGVADPDAVHAVR	A0A0R0K6W2;A0A0R0K5H8	yes	no	62298000	36109000	76565000	58735000	0	0	132160000	120310000	142020000	124000000
AITLPGEGEIMDMMGVADPDAVHTVR	A0A0R0IPA5	yes	yes	86567000	73608000	86394000	71027000	99956000	0	0	0	89693000	0
AITPALDPTR	I1MR81;C6TH90	yes	no	0	52428000	58795000	33189000	0	129360000	74257000	38932000	42449000	123380000
AITSAYYR	C6TIE9;I1M2Z5;C6TM07;Q8LJR6;A0A8H6KIE5;A0A8H6JXL3;I1M812;I1JI35;I1MJU0;C6SZ01;C6TJF9;I1M049;C6T441;A0A0R0JBP2;I1LQK7;C6TIM4;Q8LJR5;I1M3K1;C6SX31;I1M3K2	no	no	0	0	0	0	0	0	0	0	0	0
AITTIPENFTPHR	K7MVB9;I1JDR2	no	no	0	0	0	0	0	32652000	82824000	0	85422000	0
AIVAEENLTAPFDFPR	C6T028;I1J9Y5	yes	no	0	0	0	0	0	0	0	0	0	0
AIVCSDAAAEAAR	Q9SWB4;A0A0R0H3L4	yes	no	416590000	310130000	212650000	0	346580000	594630000	698120000	501170000	497460000	498290000
AIVDDTFTR	K7KPY9;C6TLG5;I1KRH2;A0A0R0JUW3	yes	no	21203000	0	37112000	0	24250000	28492000	30350000	0	33156000	18700000
AIVDSGFEHPSEVQHECIPQAILGMDVICQAK	A0A0R0JKX7;I1JUD5;A0A0R0J4Q6;I1KVD4;A0A0R0J4W7;Q9LFN6;Q56XG6;C6TJB8;C6TDK8	yes	no	0	0	0	0	0	0	0	0	0	0
AIVDSIVILIR	I1JSP6	no	no	8452900	14383000	13696000	12451000	0	0	17358000	11437000	16040000	0
AIVEFVR	C6TED0;A0A0R0EK65;A0A0R0E916;I1LWT5;C6TIY5	no	no	33154000	18286000	28535000	14507000	37222000	39594000	0	18115000	33477000	29936000
AIVILVINEGDANIELVGLK	O22120;P0DO16;P0DO15;I1NGH2;F7J075;Q4LER5;Q3V5S6;Q39853;Q948X9	no	no	26683000000	103740000000	78119000000	98936000000	57059000000	79812000000	108020000000	111660000000	87201000000	100250000000
AIVQFEDFQMK	I1KIF0;I1JKC3;A0A0R0FBL6;I1N3M2;I1L6N5	yes	no	0	0	0	0	0	0	0	0	0	0
AIVVLVINEGEANIELVGIK	Q9FZP9;P11827;Q0MUU5;Q948Y0;Q84UB3	yes	no	0	101280000	57795000000	69306000000	163450000	56216000000	73845000000	76635000000	56843000000	66969000000
AIVVTQR	I1LIJ6;Q9AWB2;I1LP98	no	no	0	0	36012000	31937000	48844000	0	28320000	0	0	0
AIYDQYGEEGLK	I1LS76;C6T8E0;I1KEY3	yes	no	30328000	67358000	63035000	44951000	0	0	0	104390000	0	71833000
AIYEIPSVK	I1K4U3;A0A0R0JHE0;A0A0R0JSL5;I1JY67;A0A0R0JHA8;A0A0R0JH35;K7L7F3;A0A0R0INQ5;I1KTD4	no	no	60747000	0	48748000	72974000	51100000	61614000	92157000	85682000	52368000	0
AIYGGEVVIGVSYVGVPVHTER	C6SZX0;C6T2C1	no	no	420710000	388340000	313130000	405060000	379370000	1136400000	1.0332e+09	962840000	1167800000	876130000
AKDEGYDVSK	C6SY43;I1MT39;C6SZI6	no	no	0	0	0	0	20783000	0	0	0	0	0
AKDYGSYAQGR	C3VHQ8;I1JUP4;K7KTR9	no	no	0	0	0	0	0	0	0	4022700	0	0
AKEELFEALSFLENELK	Q9FQE7	yes	yes	0	0	0	0	0	0	0	0	0	0
AKPQEPEVTVASDAFTQFK	I1MN17;I1MN16;A0A0R0FPW0	yes	no	0	0	0	0	0	0	0	0	0	0
AKPSSGVGLPVEVVHLK	I1JSS2	yes	yes	0	0	0	0	0	0	0	0	0	0
ALAEAGLTVENVHMVEVVGSGSR	I1MCN3;I1M5L8;I1M5L7	no	no	0	0	0	0	0	0	0	0	0	0
ALAEQLFDNENQLVR	A0A0R0K0U9;Q39889	yes	no	46836000	0	55079000	53489000	0	106740000	94956000	74816000	125500000	110580000
ALAFDEFGR	I1MYL7;I1LNE6	yes	no	166570000	142820000	216550000	216100000	161260000	353230000	268490000	175690000	295170000	328630000
ALALDFLGLR	I1MB11	yes	yes	0	0	0	2657100	0	0	0	5038600	0	0
ALASHPLR	A0A0R0G3Y8;C6SZE4;I1ME62	no	no	0	0	0	0	0	21539000	0	0	0	0
ALASTFYSDLGIEEDDIFVSDGAK	I1KQU2;I1KL89	yes	no	0	0	0	0	0	0	0	0	0	0
ALATGWSAAHYSTEITVEGTK	A0A0R0JWF4	yes	yes	0	0	0	0	0	0	0	149490000	0	0
ALAVVEALEGK	A0A0R0H360;A0A0R0HC39;I1LR30;K7LPS1;I1LK85;K7LPS2	yes	no	0	16866000	0	0	0	14117000	0	15446000	6498000	15196000
ALAVYGTPAFTEIIK	I1MKC8	yes	yes	11650000	0	9990900	6844000	0	69885000	44014000	47857000	15712000	0
ALCAEHNVSLLTVPSAK	I1KVL0;C6SW79;C6T064;C6SVV7;A0A0R0G3G4;K7L817;I1KGU0;I1KVK9	yes	no	0	172060000	245820000	391210000	212770000	830760000	0	0	492470000	58658000
ALCQLSPHLPK	K7MVK8;C6THV3;K7MVK9	yes	no	0	56689000	0	74191000	79540000	97122000	51015000	60537000	0	0
ALDDTIITGVPTTIDYHK	Q9LLR1;O81273;O23960	yes	no	0	110610000	86577000	0	0	0	222560000	156890000	0	0
ALDIDPNNR	I1N1Y9	yes	yes	0	0	0	0	0	0	0	0	0	0
ALDILADILQNSK	I1MM85;A0A0R0FX09	yes	no	0	0	2458500	0	3257200	0	6238100	5198700	6551800	8367800
ALDLPTVSPWR	I1JWD2	yes	yes	0	0	0	0	0	0	0	0	0	0
ALDSGIVAQAALDVFTEEPPPK	I1LEI9;I1NFX7	no	no	85139000	44937000	0	0	0	135450000	0	181610000	196080000	139560000
ALDVLNFTPLNNR	I1JE12;I1KM25;I1KM24;I1M8P0;I1MXM6	no	no	0	0	0	0	0	0	0	0	0	0
ALDWGPGGGPDLIVDDGGDATLLIHEGVK	I1KS65;F8SMB9;I1K3S5;I1K3S4	no	no	1100500000	1166200000	989420000	1101900000	979350000	2148500000	2488100000	1312100000	1262700000	1.8838e+09
ALEALKPELK	I1MTU1;C6TGD9	yes	no	87459000	87621000	92680000	103240000	107520000	162780000	99239000	175660000	138900000	155070000
ALEDAIAVLDK	I1L3P6;I1L3P8;I1MQD0;I1NIE7	no	no	319780000	360850000	298180000	300120000	325880000	523530000	391300000	443250000	540970000	409840000
ALEEQYGGEEELPQTNPGFNNTPFK	A0A0R0G928;A0A0R0GKM7;A0A0R0G924;A0A0R0L2F3;I1JIM7;A0A0R0GSM7;A0A0R0EGZ2	no	no	0	0	0	0	0	0	0	0	0	0
ALEESNYELEGK	CON__P13645;CON__P02535-1	yes	no	307430000	314190000	276130000	195900000	205790000	351990000	244100000	328620000	289640000	180760000
ALEGADVVIIPAGVPR	Q9SPB8;I1KDM8;C6T7I4;O81279	yes	no	1237600000	916070000	1.0444e+09	870490000	1376200000	1.9815e+09	1.8914e+09	1.4911e+09	1.9598e+09	1.8641e+09
ALEGLLEFSAR	I1JF79	yes	yes	0	37037000	0	0	31410000	0	0	0	64111000	0
ALEIDPNNR	A0A0R0KGG4;C6TM22;I1KZ20	no	no	0	0	169460000	0	0	0	13385000	0	0	0
ALEIGDDPAALPK	I1M049	yes	yes	1746000	8845900	4316400	10013000	0	27944000	0	14281000	15589000	21899000
ALELDDEDISYLTNR	I1J9Y0;I1J9X9;I1J9X8;I1LGM2;Q43468	no	no	361390000	298070000	111590000	0	223080000	549430000	427680000	397240000	330140000	281000000
ALELEPNDGGIK	I1K1S1;A0A0R4J5S0	yes	no	0	0	0	0	0	0	19803000	0	0	0
ALELFEDDQSTSVVLHR	A0A0R0H360;A0A0R0HC39;I1LR30;K7LPS1;I1LK85;K7LPS2	yes	no	0	0	0	0	0	0	0	40246000	23640000	0
ALELGLINSR	I1MQN6;I1MQN5;I1MQN4	yes	no	0	0	0	0	0	0	0	0	0	0
ALELHETELGGYTLTVDEAK	I1LIT2;I1LPJ9	no	no	0	0	0	0	0	0	0	38241000	0	0
ALELHETELGGYTLTVDEAKPR	I1LIT2;I1LPJ9	no	no	0	0	0	0	0	0	0	50226000	0	0
ALELSNEQQK	I1L053;K7LR50;I1MFU1;C6THU1;A0A0R0FZN4	no	no	110580000	0	0	0	0	0	193060000	200060000	266840000	60454000
ALENADLAPDNHSK	Q9M508;Q9M507	yes	no	0	0	0	0	0	0	0	0	153300000	0
ALENEMLIK	A0A0R0G9R0;K7MBG3;A0A0R0G1M8	yes	no	312000000	353480000	340460000	327130000	335180000	334350000	312300000	377370000	424450000	416700000
ALENEMLLR	K7KGC7;K7KGC8;K7MZJ0;K7MZJ1	no	no	477630000	404610000	290060000	230230000	112960000	969110000	460010000	345740000	322920000	612320000
ALENTAIPIGDLPEDK	A0A0R0I854;I1MPM4;I1MPM3	no	no	194710000	0	205640000	125610000	210900000	484460000	438350000	443070000	540640000	395220000
ALEQLQDAIAK	A5JVZ7	yes	yes	330540000	345100000	365130000	329950000	308700000	802490000	703650000	682590000	686380000	746460000
ALEQLQDAVAK	I1JYA9;C6T5D0;Q8GUE3;I1JYB0	yes	no	1080600000	587090000	1210800000	987590000	796010000	2.025e+09	1418100000	1.5265e+09	1.6201e+09	1.4899e+09
ALEVAVK	I1NJ59;C6SXS9;I1LFD6;C6TFB8	no	no	1416700000	1379900000	1358200000	1184000000	1290600000	2.1021e+09	1.4929e+09	1317400000	1.6297e+09	1417500000
ALEVLNYLGALDDDGNLTK	I1JQU1;I1NBE6;I1JBE3;I1JBE4;I1JBE2;K7LGT6;Q9LZQ9	yes	no	0	0	0	0	0	0	0	0	0	0
ALEYENFDK	I1L6W0;A0A0R0F2Z4	yes	no	0	0	33228000	40284000	26921000	31195000	0	0	0	18014000
ALFAEYVASQK	I1LS94	yes	yes	0	0	0	0	0	0	0	0	0	0
ALFAGSQR	I1JXY2;A0A0R0JT00	yes	no	0	0	0	12217000	10477000	0	0	0	0	0
ALFGIELISR	I1KGF2;A0A0R0IY29;A0A0R0IPI1	no	no	6211900	0	0	3891600	3847400	5845200	0	0	6542000	0
ALFPHPEEMQR	I1JXY2;A0A0R0JT00	yes	no	0	0	0	0	0	0	0	0	0	0
ALFPSSIGLDMLK	I1KVT5;A0A0R0IWD5	yes	no	0	0	12643000	0	0	0	8413000	15622000	0	0
ALFPTVPDLVVSGINK	I1JAU1;I1LFT4	yes	no	0	0	0	0	0	0	0	0	0	18801000
ALFVDLEPSVIDEVR	I1N898;I1ML11	yes	no	0	0	0	0	0	0	0	0	0	0
ALFYYFVEAETNPASK	A0A0R0KQC7;I1JN31;C6TAJ6	yes	no	0	0	0	0	0	0	0	33764000	0	0
ALGDYLGVK	A0A0R4J3G4;A0A0R0K474;P41376;C6TNV5;I1L1K7;C6T8X3;A0A0R4J5A7;A0A0R4J4Z2;Q9CAI7;C6TJ25;A0A0R4J3Y5;C6TI26;A0A0R4J3M1;I1KUR0;A0A0R0FUV4;C6TA21	no	no	318710000	424880000	401910000	488650000	399470000	540190000	394080000	463930000	398380000	374930000
ALGIDDFR	I1MDY5	yes	yes	251550000	237030000	245200000	460540000	181980000	251970000	179470000	259870000	165380000	355540000
ALGILNLNR	P24337;Q3HM29;Q9S7Z9;I1MG42;I1MG41	yes	no	119460000	132430000	89099000	142450000	82658000	273090000	231760000	235970000	198350000	189460000
ALGIPENSVR	A0A0R0I7Q2	yes	yes	0	0	0	0	0	0	0	0	73904000	28041000
ALGLDLINNPDLVATDATVSFK	I1JCB6;K7K6E6;Q9SDY6	yes	no	284940000	231960000	228350000	222330000	216720000	106760000	39125000	54328000	55373000	142340000
ALGQISER	A0A0R4J2L9;I1JB84;Q6RIB6;I1LXZ7;H2D5S3;I1L7H7	no	no	1127100000	1103100000	1290900000	1148900000	1212300000	1398700000	1299400000	762640000	1.646e+09	1.0451e+09
ALGSMPGVYR	K7M052;I1LZS4	no	no	0	0	0	0	0	0	0	0	0	0
ALHDALSIVK	I1K467;I1KSL6	no	no	66999000	0	112380000	46377000	108390000	120490000	118450000	133210000	163660000	214560000
ALHGGEYPPLSEPDIGVLLVK	Q9AVK8;B2YDR0;B2YDQ7;B2YDQ6;B2YDQ8	yes	no	12704000000	12616000000	11770000000	12363000000	11613000000	20073000000	19225000000	18267000000	18759000000	14858000000
ALHIVGPDLK	I1KRJ7;I1KRJ8	yes	no	2736000000	2714400000	2.9492e+09	2910300000	2890400000	4.0026e+09	2.9879e+09	3.8709e+09	4.2077e+09	3.5495e+09
ALHLYDCLR	Q14SM9;I1LNK7;A0A0R0HLE9	yes	no	0	0	36535000	0	0	92741000	83092000	94771000	92023000	74984000
ALIAAVEHK	A0A0R0I854;I1MPM4;I1MPM3;I1LDQ6	no	no	260030000	146160000	0	163050000	134700000	129650000	203560000	227540000	135640000	148470000
ALIDATSSDSSLEEESGVR	I1KC56;I1JXH8	yes	no	0	182510000	167400000	0	0	0	331700000	334270000	251980000	0
ALIEGQFLSMR	I1JV02	yes	yes	0	0	0	0	0	10346000	0	0	0	6877800
ALILEEER	I1K5K3;I1KQB9	yes	no	0	0	239720000	244120000	324680000	516170000	0	421700000	404820000	744350000
ALILHATK	I1LTA4;C6TNU2;C6TNT2	no	no	229380000	248420000	184900000	168800000	148870000	386190000	247140000	341970000	276940000	372480000
ALINLVKPDDR	A0A0R0HYM3	yes	yes	4849700000	4.2938e+09	6.178e+09	4.1578e+09	4.0434e+09	3.8944e+09	2614700000	3.0361e+09	3.3934e+09	3.495e+09
ALIPDLYR	I1LU40;I1LU39;C6TJB9;I1LU38;C6T0D7;K7M2X6;I1KFF8;C6TMC8;I1KFF9	no	no	182970000	184630000	218980000	163580000	202720000	249390000	252690000	222660000	247000000	225300000
ALIQVVNCNGER	P04776;A0A0R0KKD6	yes	no	574380000	513750000	614480000	501600000	555030000	785500000	644980000	740030000	637930000	761100000
ALIVEGSCGSPR	I1JV39;I1JV38	yes	no	0	0	0	75069000	0	55275000	0	71194000	100230000	0
ALLAEDATLK	C6T481;I1JX41;C6T4Z5;C6SYY0	yes	no	0	0	0	4529100	0	9559700	0	12617000	0	8565400
ALLAEDATLKPFK	C6T481;I1JX41;C6T4Z5;C6SYY0	yes	no	0	0	0	0	0	0	0	0	71614000	0
ALLAVSGR	I1KMS9;I1KMS8;I1MGG7;I1MRP6	yes	no	0	0	0	0	0	0	0	0	0	0
ALLDSMR	C6TIT1;A0A0R4J5N5;A0A0R0JQT3	yes	no	0	0	0	0	0	0	0	0	0	0
ALLDVGLIR	A0A0R0FVI5;A0A0R0J0P8;I1MKN3;I1KHZ6;I1KHZ4;C6TL04;K7MEX9;I1KHZ5	yes	no	202660000	275360000	531700000	0	445740000	942790000	251280000	427080000	596190000	555730000
ALLDVGLVR	I1M3C3;I1M3C1;A0A0R0GV28;A0A0R0H791	yes	no	229020000	277820000	203040000	325270000	222600000	448370000	250090000	332830000	395360000	335670000
ALLEVVESGGK	A0A0R4J2M8;I1MN39	yes	no	0	0	0	0	0	562240000	0	420760000	281150000	0
ALLLAGPPGTGK	K7KZ42;I1KV60	yes	no	0	0	0	0	0	0	0	0	0	0
ALLNAIGNLELTGPHAEALSK	I1LWR4	yes	yes	0	0	0	0	0	0	0	0	0	0
ALLNAIGNLELTGPYAEALSK	I1N6A5	yes	yes	116670000	103260000	104120000	29700000	41603000	58043000	99836000	54630000	117600000	56918000
ALLNSDLIGFHTFDYAR	K7L2B3	no	no	0	0	0	0	0	0	0	0	0	0
ALLQSDVHSK	I1K364;I1K363;E6Y2N1;K7KQ02;I1KRI3;C6THW6	yes	no	0	0	0	0	0	9161700	23870000	0	0	0
ALLQSDVQFK	I1KGZ5;I1KVG2;I1M5V2;C6TA66	yes	no	10752000	0	0	0	0	0	0	0	30006000	0
ALMAELCR	I1M370;I1M369;I1M368;I1LV18	yes	no	0	0	0	0	0	0	0	0	0	0
ALMDEMAVIATEEYR	I1KEN4;I1KDL4;A0A0R0JT01	no	no	0	0	34937000	45186000	32229000	78746000	117250000	56892000	70329000	85002000
ALMMAGR	I1L6Y9;I1N3A6;K7MTV2;C6TFG7	no	no	0	17804000	0	0	18460000	0	0	0	0	0
ALNDHHVLLEGTLLK	I1JH86;C6T8D8;I1LZG1;I1L983;C6TJM1;I1MB71;C6TMG1;I1JPX8;C6T4L8	no	no	0	0	0	0	0	0	0	0	0	0
ALNEEITTLK	C6THE6;I1LRP3;C6TB63	no	no	305080000	400270000	348050000	324710000	367480000	552200000	417740000	506640000	515880000	366930000
ALNVEEAPSDVK	C6T073	no	no	134350000	119810000	216310000	174360000	214560000	345070000	398250000	278210000	192510000	349160000
ALPAGHLDATTLADYLVNK	I1JV71;I1JV68;I1K9R1	yes	no	156490000	106830000	113590000	74019000	108170000	203230000	251600000	280490000	213600000	210130000
ALPNQQTVDYPSFK	I1K8X7;C6T1R3;A0A0R4J320;A0A0R0KBJ0;A0A0R0JJA1;C6SW66;I1K8X8	yes	no	805730000	929960000	878410000	813730000	1.0664e+09	1291100000	1155500000	1275700000	1309400000	937890000
ALPSQWQGLR	A0A0R0KFI8	yes	yes	0	0	0	0	0	0	0	15656000	11614000	9610700
ALPTEADQHPK	C6T0E8;C6SYA5	yes	no	297250000	0	297540000	316250000	306650000	487700000	108700000	107250000	407480000	231940000
ALPTYTPESPADATR	A0A0R4J2U8	yes	yes	618700000	541200000	547130000	555270000	509210000	1213000000	816290000	1.0239e+09	991520000	889350000
ALQAGEQLVR	I1MX58	yes	yes	39142000	43177000	36796000	41293000	0	71203000	97751000	45270000	51785000	85232000
ALQHYTELPDIK	I1JIA0;I1MZ13;Q39834;I1M7S3;I1M7S4	no	no	0	0	136840000	0	0	0	0	0	0	0
ALQKIMENQSEELEEK	A0A0R0GVW3;P19594;C6SYA7	yes	no	0	0	0	0	0	0	154070000	0	0	336090000
ALQLDPNNESVK	I1LW71;I1LW73;I1LW70;A0A0R0GDQ6;A0A0R0GDG7;A0A0R0GNK6;A0A0R0GMJ0;K7M6V6;A0A0R0GM68;K7M6V5	yes	no	0	0	0	0	0	0	0	0	0	0
ALQLVISECKPK	I1J7C8;I1JLC4;I1JLC6;A0A0R0KPK2	no	no	0	0	0	0	0	0	46431000	46688000	42654000	47836000
ALQNTALK	I1LJ68;I1LPX6	no	no	0	0	0	26580000	43939000	27778000	0	49899000	55604000	20487000
ALQPLEAAAEGK	I1L7P0;C6TKM4;I1JBF7;I1JBF6	yes	no	40512000	0	18304000	30717000	0	70456000	40056000	59648000	17875000	84957000
ALQQEPIDFPF	K7MVB9	yes	yes	47846000	43380000	48254000	51315000	50943000	63049000	67059000	76551000	32563000	57769000
ALQQSTLK	I1JH86;I1LZG1;I1L983;C6TJM1;Q6RUF6;I1M6D5;I1JJM3;I1MB71;C6TMG1;I1JPX8	no	no	891550000	1372200000	921840000	786480000	759430000	1250700000	976870000	1235600000	999510000	924270000
ALQYFPTIEDPNAR	I1MS73;I1LTQ5	yes	no	424130000	11052000	0	0	0	0	9798200	6931400	0	0
ALSAPLQSCPR	K7MV60	yes	yes	173400000	151100000	0	183830000	182360000	161840000	173720000	97149000	0	147160000
ALSAPVLSAVGER	K7L432	yes	yes	46756000	21563000	0	0	38208000	0	0	0	150350000	0
ALSELISEALHK	I1NGT2	yes	yes	0	0	0	0	0	0	0	0	0	0
ALSEVAGVR	I1LMA5;A0A0R0HKE3	yes	no	0	0	0	47858000	0	0	0	0	0	0
ALSEVISETLHK	A0A0R0FZI9;K7MID0;A0A0R0G3Y5;A0A0R0G3R6;K7MIA6;K7MIF4;A0A0R0FSF5	no	no	609100000	519320000	548920000	0	533370000	1.0412e+09	491420000	1.0736e+09	1275700000	1254500000
ALSLESQSIEFVAGK	I1NCV4;K7N0I2	yes	no	0	0	0	104960000	0	1.6071e+09	36261000	44399000	77637000	63464000
ALSLGEEPAK	I1LBY6	yes	yes	30508000	10212000	9534900	17427000	0	0	0	0	29155000	0
ALSSQHQVR	I1K668;I1K670;O22639;I1K671;Q39804;I1KPN3;Q9ATB8;I1KPN5;Q587K1;Q39830	no	no	462750000	239090000	392800000	0	239780000	335900000	364870000	208280000	261650000	166850000
ALSTPNHDIR	I1KG56;I1KVR6;I1KVR7	no	no	0	0	0	0	0	0	0	0	0	0
ALSVFHPNAPIDDK	C6TG22;A0A0R0EXE0;C6TEA9;K7MJ94;K7L409;C6THE4	yes	no	0	0	0	0	0	0	0	0	0	14168000
ALTAVGSGQTSLGIK	C6T4X6	yes	yes	16535000	14890000	0	14318000	0	0	0	23227000	43141000	23428000
ALTESTVTEVR	I1K6T4;A0A0R0IL26	yes	no	0	0	0	0	0	0	0	0	10115000	11255000
ALTFAEYK	I1KDB2	yes	yes	0	0	0	0	0	0	0	0	0	0
ALTGVIFEPFEEVK	Q948P5;C6TNF0;C6TEV0;I1JIE1;I1JIE0;I7AI86;I6ZMH5	no	no	1307300000	1456400000	1.4905e+09	1319400000	1221300000	1.6071e+09	1.0515e+09	1314600000	1.5432e+09	1310700000
ALTVPELTQQMWDAK	I1L0G9;I1MG61;P28551;I1NGT9;I1LDR2;Q2TFP1;I1N8P5	no	no	27786000	19801000	21288000	0	0	23485000	44482000	9548500	0	25364000
ALVAGVGER	I1JRE1;I1JRE2;I1JRE0;C6T9H0;A0A0R0ESP4;A0A0R0F0V8;I1NC05;I1NC04	yes	no	0	127340000	0	0	0	236460000	0	0	181430000	0
ALVDAPDMVR	I1L7F3;K7K5S3;A0A0R0KMM8;A0A0R0I6V4;I1NI77;C6SY27;C6SXV0	no	no	887470000	818320000	922580000	803240000	862260000	1224300000	1.0058e+09	1098000000	984980000	1.0712e+09
ALVDSFYGTDLGLK	I1KZW8	yes	yes	0	0	460360000	55933000	166510000	322010000	395240000	349830000	480180000	588690000
ALVESDENKEEYEEVQR	I1MMM9	yes	yes	0	0	0	0	0	0	0	0	0	0
ALVLAPTR	I1NES2;I1LAW9	yes	no	28338000	33262000	15379000	9666700	49761000	31803000	21068000	21826000	35982000	44881000
ALVNLIANDLR	I1JZ51	yes	yes	0	0	0	0	0	0	0	0	0	0
ALVPESVVK	C6SYG1;I1L1F3;K7MBV6;C6SZB4;K7MBV7	yes	no	49832000	76565000	107160000	95427000	85912000	124970000	104350000	119720000	138100000	123120000
ALVQVVNCNGER	A0A0R0KK84;A0A0R0KRW0;P04405;P11828;A0A0R0EZ76	no	no	0	0	91315000	97094000	114030000	0	0	189700000	133350000	101570000
ALVTDADNVIPK	C6T588;Q9FEZ8;K7L3M0;C6TFW4;Q43453	no	no	13621000000	13365000000	13631000000	13226000000	13757000000	11896000000	10475000000	11149000000	10940000000	11498000000
ALVVHELEDDLGK	I1LKZ4;A0A0R0HJA5;I1LKZ3;I1LKZ2;C6TFH5;A0A0R0H3D3;I1LR93;I1LTN6;C6T360	yes	no	257230000	382810000	198400000	322240000	278850000	677460000	549120000	530000000	0	793170000
ALVVINPGNPTGQVLGEANQR	A8IKE1;I1KHJ4	yes	no	0	0	0	0	56334000	0	0	0	54487000	94002000
ALVVINPGNPTGQVLGEENQR	I1MK74;I1MK72;I1MK73;I1MK75	yes	no	0	0	0	0	0	0	0	0	0	0
ALYGDDYYICR	C6T8Y6	yes	yes	0	29141000	0	23078000	0	0	0	0	14782000	0
ALYGDDYYVCR	C6TC98;A0A0R0ESZ9;Q39856;O49857;A0A0R0F3F2	yes	no	260170000	250050000	252120000	406850000	434020000	586960000	517910000	536080000	657100000	496340000
ALYSTPIHIWDK	P05046;A0A0R0KZI2	yes	no	98170000000	111820000000	104420000000	108970000000	114850000000	67468000000	107640000000	91838000000	123750000000	111230000000
AMAAEIEVVDGPNDEGEMFTR	C6TJ17;C6TIQ7;I1N7F4;I1K147;C6TKJ4;I1K146	yes	no	0	0	0	0	0	0	0	0	0	0
AMAEDVQPLLTEVR	I1NE22;C6TKI9;A0A0R0GWT5;I1LWB0	yes	no	0	0	0	0	0	21638000	0	0	12121000	0
AMDAISEGK	I1K0G1;I1K0G0;I1MUT2;C6TID1	no	no	316150000	0	0	306960000	293410000	0	0	0	258940000	221440000
AMDDLVTTILSPK	A0A0R0GKX8	yes	yes	0	0	0	0	0	83765000	138660000	103030000	100910000	0
AMDGDMEEEGVLHVER	Q9ZTY1;I1JPV0;C6T9C2	yes	no	3.8254e+09	5360300000	6.2298e+09	4.2365e+09	3.8128e+09	5787700000	4749400000	5535900000	5522600000	5150200000
AMDGVMEEEGVLHVER	I1NAH1	yes	yes	0	0	0	0	0	0	0	0	0	0
AMEALYDSGK	I1J6Z7;K7K307;A0A0R0L903;K7K306;I1J700;C6T903	no	no	69615000	80875000	66282000	55636000	35248000	45012000	53708000	69278000	77669000	51077000
AMEDAGLQK	I1K668;I1K670;O22639;I1K671;Q39804;I1KPN3;Q9ATB8;I1KPN5;Q587K1;Q39830	no	no	1.6572e+09	1307900000	1.6489e+09	1.6963e+09	1.5535e+09	1.8121e+09	1.0395e+09	1229100000	1.5034e+09	1.5602e+09
AMEIVYTDDK	K7M387	yes	yes	0	0	0	0	0	0	0	0	0	0
AMEVDEKPTEDYNDIGGLEK	A0A0R0ERR0;I1LBA2;I1NJ15;C6TAN1;I1JRA0	yes	no	0	25090000	0	34533000	26737000	27520000	42593000	20341000	19136000	0
AMFEQVDATFQK	I1KYR5;A0A0R0IW79;I1N065;A0A0R0F5Y7	yes	no	0	3103200	2741600	12926000	11044000	12126000	15953000	19978000	42079000	21547000
AMFIDFGLAK	I1LEV4;I1LEV5;I1NFK8	no	no	16544000	11244000	12429000	10458000	16253000	74284000	0	0	0	0
AMGDIGGR	Q39846;I1M3M9;C6K8D1	yes	no	2.1254e+09	174910000	1.7909e+09	842630000	1.8993e+09	1.7457e+09	1.9098e+09	1.9773e+09	2.1031e+09	2.0835e+09
AMGFFTGGNK	Q9ZTY1;I1JPV0;C6T9C2	yes	no	0	0	0	0	12290000	0	0	0	0	0
AMGPAAVQLLAAGLDGHADQAK	I1K0L7;C6TN55;I1MUY0;C6TNB6	yes	no	0	0	0	0	0	66781000	0	0	0	0
AMGTNDVR	C6SVR2	yes	yes	115110000	154030000	213650000	132400000	126460000	223400000	140080000	175440000	226090000	113380000
AMHAVIDR	A0A898CTM2;P27066;R9ZR16;A0A1C3HPQ3;C0J370;R9ZRP6;R9ZTW8;R9ZSR8;R9ZUX5;R9ZR23;R9ZS68;R9ZTA7;W0HJJ7;R9ZS06	no	no	174500000	175150000	198470000	159960000	252550000	27201000	266260000	205700000	144270000	29899000
AMIGQVAGGGR	I1LI06;I1J8M4;C6TMR0;C6T5K7;Q9FEZ7;I1MN72;C6TDL5	no	no	156310000	269810000	0	222220000	179690000	424180000	605930000	407730000	687500000	424800000
AMIVSWVTVDEPGK	G0T438;I1LUX6	yes	no	0	0	0	0	0	46909000	45000000	0	66414000	62182000
AMLEGYDGFQGVEK	I1M2U5;I1MIW4	yes	no	0	0	0	0	0	0	0	0	0	0
AMLGLWEEAASDLHVASK	I1KQM0;I1KQM1	yes	no	0	0	0	0	0	0	0	14565000	17071000	0
AMLGQWEEAAK	I1K0G1;I1K0G0;I1MUT2;C6TID1	no	no	384970000	359740000	317010000	164430000	358120000	217470000	117780000	142280000	327260000	156730000
AMNEINAAQR	C6TN05;I1L3L1;C6TG92	yes	no	0	0	0	0	0	0	0	78994000	0	0
AMNHVIDR	I1LAJ3;I1NEH6	no	no	0	0	0	0	0	0	0	0	0	0
AMQDALTAIK	K7MVK8;C6THV3	yes	no	123380000	0	97371000	0	93097000	110610000	111410000	0	0	0
AMQDPEIQNILQDPVMR	I1J9Y0;I1J9X9;I1J9X8;I1LGM2	no	no	0	0	0	0	0	0	0	0	0	0
AMQLIDELEVAR	I1NF54	yes	yes	21278000	16374000	12575000	0	0	0	0	26801000	38878000	34869000
AMQLLESGLK	I1JVL6;I1KFQ7;C6SXI7;C6SX72;A0A0R0HFE2;I1MIK9;A0A0R0JNM6;A0A0R0H4Q2;A0A0R0JNS2;I1MIL0;C6SX50	no	no	478930000	926370000	618430000	505730000	82368000	1146900000	1095100000	709910000	927700000	943150000
AMSDFGDDEYK	C6T8J1;K7MSI8	yes	no	0	0	0	0	0	0	52103000	0	39063000	0
AMSNIESSPEGFNMLR	K7MGS9;A0A0R0G040;I1MMX7;I1JCA6;K7MGT1;K7MGT0;I1LIA0;I1LI99;I1J8D4	yes	no	0	0	0	0	0	0	0	0	0	0
AMSSIEGAK	A0A0R0JWF4	yes	yes	655270000	560190000	796930000	1161200000	622250000	726250000	609800000	275890000	0	621710000
AMSSYEDEAYDIMR	I1L3V7	yes	yes	0	0	0	0	0	0	0	32405000	0	0
AMSSYEDEAYEIMR	K7MIW7	yes	yes	0	0	0	0	0	0	0	0	0	0
AMTMEIR	I1LHR7;I1LHR8;I1J8V9;I1J8W0;A0A0R0LCB5	yes	no	0	0	0	0	0	66119000	37046000	51656000	32967000	44597000
AMVVLHPLK	I1LEV4;I1LEV5;I1NFK8	no	no	0	0	0	0	0	0	0	0	0	0
AMVVNTPR	I1JXS8;I1KBV2	no	no	121490000	107290000	135830000	186120000	77803000	133210000	79713000	91921000	0	222730000
AMYGEDYYICR	A0A0R0KTG9;I1JR88;I1JR89;C6T8A0	yes	no	0	0	159350000	10790000	74333000	111610000	97384000	40059000	96742000	137440000
AMYSEELSK	A0A0R0I9M4;C6TLC9;C6T8A9	yes	no	0	0	0	76343000	0	0	204920000	0	0	82085000
ANAASGMAVHDDCK	K7LBC4;C6SVF1;C6SYJ7;I1LGG5;C6TB95	yes	no	0	0	0	0	0	49718000	178430000	0	0	38649000
ANAEISSAPDSASVAPSGGK	I1K5H2;K7KRH2	yes	no	0	0	0	0	0	0	0	0	0	0
ANAFDHTSR	I1JMY1	yes	yes	0	87801000	70668000	91593000	0	0	108370000	0	48009000	0
ANDAILFFK	C6SZI9	yes	yes	0	0	0	0	0	0	9950400	0	0	0
ANDFDLMYEQVK	I1L540;I1J4L6;C6TL29	yes	no	50898000	76318000	57235000	49138000	51235000	32799000	0	0	82896000	0
ANDGSIMLIDEVHTPDSSR	I1MAX9;A0A0R0GF61;I1JGX0	yes	no	0	0	0	0	0	0	0	0	0	27277000
ANECGGIK	I1NBD9;D2E9R7	yes	no	0	0	0	0	0	0	33750000	22624000	0	0
ANEIFYSK	K7K4A7;A0A0R0HMH0	yes	no	0	0	0	0	0	0	0	15936000	18716000	0
ANEILPSIPK	I1KH65;A0A368UHC1;I1M5M4;I1M5M3;K7M3V5	no	no	85117000	97147000	100230000	86560000	75455000	94540000	37480000	99449000	52241000	112100000
ANEISVSAEEEFNIEK	I1KPH3;I1KPH2;I1KPH4;I1K6B8;I1KPH7;I1K6B7;C6SX09;C6T1S8	no	no	14503000	0	0	0	0	0	27030000	0	0	0
ANETGEDPLMLSNR	A0A0R0EM71;A0A0R0EAU1;A0A0R0I6U8	no	no	41674000	0	72634000	0	0	0	45193000	0	0	0
ANFEFISK	I1MSU1;A0A0R0F8Z5;C6T8U9	yes	no	56541000	65731000	68467000	80275000	55546000	62239000	80812000	105890000	107640000	0
ANFLSSEDFEPPLIPSK	Q5NT70;Q39817;A0A0R0JMW2;A0A0R0JHW1;A0A0R4J3K0;A0A0R0KAL0;I1JXS7	no	no	1221900000	1443200000	1367500000	1428300000	1285000000	1.6135e+09	1.7246e+09	1.5259e+09	2.0032e+09	1327200000
ANIDIEGILK	Q8L7J5;Q42806;A0A0R0JW56;Q8L7J4;I1N5N0	no	no	0	0	37349000	0	0	0	90011000	93666000	73225000	54533000
ANITENFTR	I1MDC4;I1M4Y9	yes	no	0	0	0	0	0	0	0	0	0	0
ANLALTSILEK	K7L432	yes	yes	6863300	8176500	8571900	13644000	11031000	18365000	12584000	13964000	6653900	10130000
ANLDDDVIK	Q9SPB8;I1KDM8;C6T7I4;O65363	yes	no	536980000	531610000	707490000	571050000	584000000	1087900000	735220000	791730000	839380000	922260000
ANLDLLVAYK	A0A368UGP3;I1KWS2	no	no	0	0	0	0	0	0	5737300	7478500	6894200	7463700
ANLSIYDPQVTEDQIQR	Q96558;I1N4I6;A0A0R0IRU3;C6TJA5	yes	no	49075000	68063000	66116000	69899000	91775000	0	0	27711000	116060000	83867000
ANLSPVFR	K7LR00	yes	yes	0	3467400	6008000	3154900	0	24633000	30159000	10054000	0	41062000
ANLTLVAR	C6T871;A0A0R0HAM0	no	no	0	0	386190000	156460000	266050000	0	0	0	0	0
ANNEMQVER	Q38JE0	yes	yes	0	0	0	0	0	0	0	0	0	0
ANNPSQLLPSELIDR	I1K310;C6T5W6;C6SZ20;I1KRE2	yes	no	0	0	0	0	0	63619000	0	52168000	43575000	38769000
ANNPVDTQDHK	I1KNN0	yes	yes	0	0	0	0	33048000	0	0	62189000	36088000	0
ANPENPSIELGPEFK	C6T7U2;I1LM73;A0A0R0EVU4	no	no	286610000	508050000	219100000	449010000	394670000	1.0729e+09	674090000	787110000	828880000	869710000
ANQATSEAAK	A0A0R0JWF4	yes	yes	1077400000	479130000	922590000	0	0	1160700000	1194000000	1.5232e+09	1.6564e+09	0
ANSEATLGTYK	I1JH86;I1LZG1;I1L983;C6TJM1;I1MB71;C6TMG1	no	no	1389700000	819270000	1.503e+09	1328000000	1115200000	1.8718e+09	2409900000	2268900000	1.9811e+09	2.0924e+09
ANSELSSHQK	I1MXX5;I1L3S2;I1M8A5	yes	no	0	0	25986000	0	0	0	0	0	0	0
ANTFVAEVLGVDPR	I1KL87;C6TM03;B0M1B3;K7K4T0;P37228;I1LH25	no	no	0	0	0	0	0	0	0	46763000	0	0
ANTHQCLSCPAASR	Q8RVH5;A0A0R0F1F3;A0A0R0KVB4;P13917	no	no	35433000000	31678000000	31633000000	14634000000	32787000000	17725000000	13685000000	13752000000	20856000000	11719000000
ANVPLLLR	I1JGB2;C6TB50;I1LA40	no	no	28201000	30410000	45217000	28522000	31750000	0	34372000	31186000	38780000	26339000
ANVVLPAAAFSEK	I1LMA5;A0A0R0HKE3	yes	no	0	0	0	0	0	0	0	0	0	0
APADLPEQEDAR	C6T4N0	yes	yes	0	0	0	0	0	0	0	0	0	0
APAIDSEHVR	A0A0R0G928;A0A0R0GKM7;A0A0R0G924	yes	no	0	0	0	0	0	0	0	0	0	0
APALLDFDTK	J7EPL5;I1M3M4;I1LUL9	yes	no	241780000	278620000	260030000	247540000	244410000	706350000	517250000	507350000	561040000	515520000
APAYYPEFVK	I1JGR4;I1MT11;A0A2L0RIP6	no	no	0	0	0	0	0	0	53167000	0	0	0
APDSYYVELK	I1KA75;I1JZ89;K7KUH1	yes	no	0	0	0	0	0	0	0	0	0	0
APDWESPDYLR	K7L7D2;C6T611	yes	no	0	0	0	0	0	0	0	0	0	0
APEGTPAGGGLLVVIVHEAQDVEGK	I1LPS1;I1LPS0;K7LST9;I1LJ17	yes	no	0	207440000	158000000	132390000	0	199130000	0	0	0	245490000
APEVIETR	I1JHM8;A0A0R0GFK8;I1LLZ1;K7LR64	yes	no	152930000	164830000	17119000	237640000	189930000	308550000	303300000	347960000	311490000	310420000
APEYLAHVPGVVELVTK	I1MZJ8;K7MPX7	yes	no	138920000	0	0	0	0	0	236740000	0	0	0
APEYLALNESVIALVK	I1MZJ8;K7MPX7;C6TBE8	yes	no	48502000	41725000	44903000	20301000	0	77293000	86771000	136200000	87124000	107630000
APFDLFDTK	I1JJL6	yes	yes	217890000	200500000	0	324190000	363580000	270040000	225410000	0	168350000	189230000
APFDLFDTR	I1M6E1;K7L4Q3;A0A0R0IG87;A0A0R0I089;A0A0R0IGH3;I1L314;I1MPI1;B6EBD7;D6C4Z9	no	no	1.5489e+09	1235500000	1400100000	1321400000	1.478e+09	1300700000	1216200000	1146000000	1330600000	1258400000
APGFGENR	A0A0R4J656;I1LAL4;I1LCI1;I1NHW4	no	no	0	0	0	0	0	0	62288000	0	0	0
APGFGER	I1LL25;I1LL24;I1LR60;A0A0R0IU60;I1KU96	no	no	156720000	55552000	171980000	115100000	100020000	96880000	0	165760000	159390000	152330000
APGGAPANVAIAVSR	I1M561;I1MD61	no	no	150580000	123800000	150800000	132870000	206680000	238430000	146330000	163390000	208380000	184320000
APGGAPANVAVGISR	A0A0R0IEM2;A0A0R0I8P3;A0A0R0IIM3;I1MQ49;I1L3G2;A0A0R0G0T0;A0A0R0I8N3;I1LDW8;A0A0R0EBJ8	yes	no	0	0	0	0	0	0	0	0	0	0
APGGLIEGIADYVR	I1NFY4;C6SYE6	yes	no	128510000	0	104750000	0	159920000	0	0	0	0	0
APGIIER	Q01915;Q6I8E6;A0A8H6NMX2;A0A8H6JRP9	yes	no	596930000	681090000	686650000	652860000	671880000	490660000	433520000	547230000	639090000	425080000
APGNPWPQWPR	A0A0R0EJ07;A0A0R0EVI7;A0A0R0EJU2;A0A0R0EV06;A0A0R0JMI0;A0A0R0KBX5	no	no	0	0	0	0	0	0	0	0	0	0
APGSSSLIATDVTISHGDLTAK	I1JXY2	yes	yes	0	0	0	0	0	60900000	40567000	0	55724000	0
APGSTLYGFK	I1KZW7;A0A0R0FZ92;I1MFL2	yes	no	0	183090000	210240000	285710000	0	456940000	308010000	349600000	298190000	344910000
APGTTMEFAITLIEQLIGK	I1LV54	yes	yes	0	0	0	0	0	0	0	0	0	0
APGVQTPVIVR	I1K7D2;B0M1A4;A0A0R0JAG1;I1K7D3;O48561;A0A0R0K8D9;I1JSV3;I1K7D4	yes	no	183950000	256290000	174390000	302160000	202940000	267080000	205500000	386670000	236250000	285390000
APHDDAQMIIR	I1LN41;I1MYB9	no	no	0	0	0	0	0	0	0	0	0	0
APHIEYPVR	I1L2C2;I1MI08;I1LZN1	yes	no	0	0	0	0	0	0	0	0	0	0
APHTEDAIR	A0A0R0GUI6;P93164	no	no	220290000	159570000	0	196450000	204180000	381440000	319280000	319710000	0	306430000
APIAECLVK	I1MWZ7;I1MT35	no	no	60763000	210570000	96606000	206750000	162660000	174630000	341490000	409990000	248410000	343240000
APIDSNLLK	Q58J26;I1M068;I1KLP7	yes	no	41091000	35229000	59101000	45039000	44473000	133130000	99717000	115580000	127250000	94927000
APILPSDPYER	C6TAT2;Q9FQE9;I1MJ37;C6T1V5;I1KU83	yes	no	233300000	209860000	233550000	254820000	248320000	267650000	200780000	211540000	250410000	225930000
APILPTK	Q96454;K7MNZ5;K7MNZ6;I1MY04;Q96455;I1MC68	yes	no	0	86419000	52360000	104010000	54599000	172390000	129140000	82161000	122050000	61611000
APISEDAATTMPK	C6T907;I1JV52;C6TKQ1	yes	no	0	0	0	0	0	0	0	0	0	0
APKPPSTGLFVGLNK	C6TK30;I1LDP9	yes	no	0	0	0	0	0	0	0	0	0	0
APLESYADIGGLDAQIQEIK	A0A0R4J4W3;A0A0R4J439;A0A0R4J302;A0A0R0EXW6	yes	no	0	0	0	0	0	0	0	90116000	0	0
APLFLSAAVAGSDQITPLK	I1MI18	yes	yes	0	0	0	0	0	0	0	0	0	0
APLGQDAEGK	C6TKA3;I1K1F4	no	no	25642000	48029000	15575000	0	0	22947000	52547000	53463000	53247000	36691000
APLGQNTVLLR	A0A0R0F137;I1JQN0;I1JQM9;C6SWN7;I1NB77;C6T0R5;C6T531;I1JR90;I1NJ30	no	no	40609000	46201000	66234000	67718000	59297000	158140000	129180000	136650000	135460000	137560000
APLIDNPDFKDDPDLYVFPNLK	A0A0R0EJA3;I1NF03;A0A762;I1LB53	no	no	135730000	120970000	139220000	141110000	140490000	733970000	653510000	745110000	790100000	672740000
APLLDVTQFGYFK	C6SX86	yes	yes	0	0	7037300	0	5013600	30078000	70341000	21280000	0	24341000
APLLIGCDIR	A0A0R0FT50;A0A0R0IIA2;A0A0R0IF69;Q39811;I1L3R4;C6TLN0	yes	no	0	18457000	0	26660000	0	17691000	12201000	22526000	0	0
APLLLGCDVR	I1L6Y9;I1N3A6;K7MTV2;C6TFG7	no	no	542270000	544710000	49948000	308370000	52817000	412310000	470270000	284120000	531710000	471150000
APLTPTGFR	I1L146	yes	yes	0	0	0	0	0	0	0	0	0	0
APLTSAQR	I1JXS8;I1KP14	no	no	0	0	0	28988000	0	36503000	24891000	28989000	24432000	26726000
APNLSNDGLKPESSAVAQDDEEVDEAGVDPK	I1N8M5;A0A0R0EWX9	yes	no	0	0	28369000	0	0	0	0	0	0	0
APNNFGEIIGK	I1JGR4;I1MT11;A0A2L0RIP6	no	no	18189000	18436000	0	24349000	46735000	9754100	15855000	0	24453000	6950800
APNVSNDGSKPETSAAAAQDDEDVDETGVDPK	I1JMZ5;I1JMZ4;C6T3S3;C6SW68	yes	no	0	0	34655000	0	0	0	0	0	0	0
APPAIPLPPPPLSNFK	I1K8F4;A0A097PL84	yes	no	0	0	0	0	0	0	0	0	0	0
APPLLNR	C6T9B1;Q9XGS2;I1KRG4	yes	no	757230000	738520000	861480000	784070000	975300000	1.5099e+09	1150200000	1343400000	1303800000	1184500000
APPSVQEAAAIGLLK	K7LI90	yes	yes	99014000	54984000	95289000	105760000	63141000	148020000	0	96610000	79747000	67645000
APPVIDAAELQQDPEATLR	I1JRF2;A0A0R0KP00;A0A0R0ES33	yes	no	55375000	0	85530000	93126000	147720000	756730000	609820000	496360000	653870000	607110000
APQAAGAIHTDFER	C6TI33;A0A0R4J410	yes	no	64880000	439370000	285080000	374240000	72173000	908030000	557300000	308310000	76551000	676690000
APSIYHSER	I1N747	yes	yes	4735700000	6.2225e+09	5376500000	5764100000	5653000000	15514000000	10866000000	11060000000	11056000000	11200000000
APSLFQVK	I1NGI9;C6TI64;I1NGJ0;C6TLT3	no	no	4536500000	4371600000	4375200000	4.1563e+09	4892400000	119460000	1.629e+09	1154400000	1.5905e+09	1211900000
APSSASSSSYELSK	A0A368UGQ5;A0A368UGP5;A0A368UGQ6;C6TIX4;A0A368UGV0	yes	no	0	0	0	0	0	225360000	45292000	48401000	0	0
APSSDAQESGPDNK	I1M5L8;I1M5L7	yes	no	22197000	0	0	0	16841000	42541000	66284000	39730000	46287000	0
APSSIYHSER	P29531;A0A0R0FZF4	yes	no	1432600000	6.4698e+09	3.1215e+09	4.0588e+09	3.6161e+09	8.4456e+09	3.0048e+09	7.0748e+09	7.679e+09	4520600000
APSTAEEFER	K7LA75;I1N0K3;C6SVS1;K7LA74	yes	no	0	0	0	0	0	0	0	0	0	0
APTAEAGFAPACK	I1JUU2	yes	yes	0	0	0	0	0	0	0	6185500	0	0
APTDVSFFSWFSDTEQK	I1JWV6;A0A0R0KE60;C6TC63;A0A0R4J3H1	no	no	0	0	33621000	30780000	23612000	66129000	65779000	63700000	67936000	73890000
APTHIISTISDDR	I1MGE7;A0A0R0JD83;I1MRQ9;I1KMR0;K7LBM2;I1L0Q8	no	no	0	0	0	0	0	0	148750000	206150000	0	0
APVDGPTQWPLR	I1L645;C6TEV7	yes	no	0	0	0	0	0	0	0	0	0	0
APVQAVIK	I1LJG9	yes	yes	0	0	0	0	0	0	0	0	0	0
APVTSDAEVSTK	C6T3K6;I1KBM3;I1JXZ5;C6TEQ1	yes	no	24356000	0	21690000	0	22568000	0	0	0	0	0
APYNQGPFEEGDAGK	I1N466	yes	yes	0	0	0	0	0	0	0	0	0	0
APYPANR	C6TJH0;K7MAQ4;I1M136;C6TEA4	yes	no	0	32642000	0	0	35458000	26043000	28375000	49374000	0	0
APYPPDQVAK	I1MEH7	yes	yes	0	78211000	0	0	0	84290000	83229000	0	0	0
APYWPVAADGNHPPAK	I1L409;I1L410;I1KJA0	yes	no	0	0	0	0	0	0	31126000	0	0	0
AQAEADGKPVEAK	C6TBY0;A0A0R0KWB3	yes	no	0	105930000	0	0	0	0	0	118470000	134600000	124110000
AQCPIVER	I1L2H4;C6TFC7;I1JFW7;I1JFW6;I1M3W1;I1LUE0;C6SW88	no	no	604730000	697880000	397630000	349850000	382480000	530370000	768170000	626870000	493880000	755440000
AQDFVCGLAPR	A0A1Y0B6E1;A1YNA1;A0A024BT07;A0A024BTE8;A0A024BTV6;A0A024BTW3;A0A024BU05;A1YNA0;A0A024BSQ0;I1MAE7;A0A1Y0B6E0;A0A1Y0B6D8;A0A1Y0B6E2;A0A1Y9TL53;K7LY05;A0A1X9PT96;A0A1Y9TL55	yes	no	34547000	13041000	0	25388000	0	27699000	14021000	0	72007000	33091000
AQDLALDLEELR	C6T3P3	yes	yes	0	0	0	0	0	38180000	0	17758000	13122000	0
AQDLVSR	I1LVZ8;I1MAR9;A0A0R0GP29	no	no	0	0	47556000	30681000	0	50742000	43488000	26387000	0	34633000
AQEALLVR	I1JH86;I1MB71;C6TMG1	no	no	1112100000	946880000	751200000	965720000	1.0057e+09	1416500000	1247200000	1124000000	1.5117e+09	1271900000
AQEEAIDIDESK	C6T0L2;A0A0R0LAD9	yes	no	866690000	792720000	871240000	724290000	781910000	566960000	388570000	496140000	558630000	455510000
AQEEGIGIDESK	I1JLC8;A0A0R0KF19	yes	no	4873000000	4622200000	4718900000	4.0295e+09	3.9946e+09	2853100000	2865400000	2341900000	2424000000	2430300000
AQEQEFR	K7K1R2	yes	yes	0	0	0	0	0	0	0	0	0	0
AQEQVVAGTLHHLTLEAIEAGEK	I1M0K3;C6SXU0	yes	no	915540000	767490000	786110000	1326500000	593840000	2345700000	2229900000	1.7211e+09	833540000	1.4851e+09
AQEYICGLPPR	Q52VR5;B8XJY3;K7S7Y8;Q42807	yes	no	0	0	0	0	0	0	0	0	0	0
AQFPNVEIGQGYGLTESGGGAAR	I1KC55;I1KC54	yes	no	0	0	0	0	0	0	0	0	0	0
AQGDADSALDR	C6T6P9;C6SYE0;C6SWG4	yes	no	0	0	253050000	0	0	0	0	0	0	0
AQGENFEVVLIPLDDDEESFK	I1KXE7	yes	yes	0	0	0	0	0	0	0	30541000	0	0
AQGLFGLASLEDR	C6SX05;E0YNQ4	yes	no	67773000	0	0	0	0	0	128820000	225260000	0	0
AQGLSVGSSLVEEDK	A0A0R0GFW6;I1KTX8	no	no	0	0	0	0	0	60337000	0	0	0	0
AQGWETDNVEEIALK	I1LZ92;C6TI56	yes	no	0	0	0	0	81599000	0	0	0	0	0
AQGYSVGSSLVEEDK	A0A0R0IRH4;A0A368UH36	no	no	0	0	0	0	0	0	0	54396000	32198000	51940000
AQIAAGQK	K7M387;K7M9L4;A0A0R0EBC0	no	no	27112000	0	48638000	0	0	26041000	0	0	38146000	43865000
AQILESEGER	C6TMQ6;I1JYF7;C6T7Q4	yes	no	0	0	47192000	0	0	54494000	47357000	69015000	0	65212000
AQIPLDVIWNDDDHMDGK	I1J6K4	yes	yes	280780000	244700000	144880000	212110000	311540000	461950000	506550000	456000000	509110000	385130000
AQIPLDVIWNDDDHMEGK	I1KWV4	yes	yes	0	0	0	0	0	56808000	0	0	30016000	0
AQISNAQPDDLIDFYHLK	I1KG56;I1KVR6;I1KVR7	no	no	0	82873000	138750000	0	0	203280000	0	122730000	0	0
AQISSNQGGGPTPTLVK	I1JGR4	yes	yes	0	0	0	0	0	0	0	0	0	0
AQIWDTAGQER	C6TIE9;I1M2Z5;C6TM07;Q8LJR6;A0A8H6KIE5;A0A8H6JXL3;I1M812;I1JI35;G3ECQ7;Q39860;I1N5F7;I1MJU0;C6SZ01;C6TJF9;I1M049;C6T441;A0A0R0JBP2;I1LQK7;C6TIM4;Q8LJR5;I1M3K1;C6SX31	no	no	0	0	0	0	0	0	268600000	0	211300000	0
AQIYDVSQSR	I1NGS1;I1LDS8	no	no	136790000	254890000	388410000	551330000	258950000	540520000	423210000	299720000	417700000	201780000
AQLEAVR	A0A0R0E5C1;A0A0R0JCA1;A0A0R0EBE6;I1ND84	no	no	0	0	48638000	41295000	59790000	91495000	0	62601000	0	71863000
AQLEEDPIVHR	I1K970;C6TGF3;I1JUQ0;C6TN97;A0A0R0GJV8;I1MW74	no	no	148180000	162630000	0	146800000	228530000	217010000	187350000	181220000	201760000	187320000
AQLLDDDGPSYVR	A0A0R0G0K3	yes	yes	0	0	0	0	20192000	0	84066000	41158000	93630000	92556000
AQLNDDFCDCADGTDEPGTSACPGGK	I1KMB9	yes	yes	0	10662000	10559000	0	0	0	0	22888000	0	26288000
AQLQGTTQDHLQIFNIEMK	I1JIA0;I1MZ13;I1LMS9;I1M7S3;I1M7S4	no	no	0	0	0	0	0	0	99207000	101330000	139670000	89968000
AQNLFDEFR	A0A0R0JQM8;I1KBB6;I1JY87	yes	no	14322000	0	0	0	0	20281000	28333000	24887000	32677000	13471000
AQPALVQNEQK	I1L530;C6TJL2;C6THL8	yes	no	0	0	0	0	0	0	107160000	170890000	0	0
AQQEVVEGFK	P04670;O04104;A0A0R0E8N5;C6T8P1	no	no	0	0	0	0	0	29468000	28080000	0	0	23974000
AQSFLMDDIYR	I1KKN7;I1ND14	no	no	37293000	14421000	95981000	26482000	0	164890000	157240000	137690000	227200000	161350000
AQSMGDASSLEFMR	I1JJQ4;A0A0R0GHB3	yes	no	15623000	0	0	0	0	0	4144000	0	0	0
AQSVEEYK	I1N1X2;K7MSH4;I1N696	no	no	0	0	0	0	0	22495000	0	0	0	0
AQVAQNPSQQQK	C6TL46	yes	yes	0	0	0	0	0	0	0	0	0	0
AQVCTQR	I1MXX5;I1L3S2;I1M8A5	yes	no	37828000	22352000	51870000	29645000	28747000	53042000	61246000	45024000	0	51560000
AQVDSLSQELR	I1KTQ4	yes	yes	0	0	0	0	0	77817000	42154000	30896000	36380000	0
AQVFISCPSEESGAR	I1M5B6;I1M5B7	yes	no	0	0	0	0	0	0	0	0	0	0
AQVQCPLEVINLHPSR	I1MS73;I1LTQ5	yes	no	0	0	0	0	0	0	0	40782000	0	0
AQYEEIAQR	CON__P35908;CON__P35908v2;CON__P19013	yes	no	43157000	36007000	31414000	42859000	0	0	0	24542000	28201000	0
ARPMEETK	A0A0R0JWF4	yes	yes	507050000	702400000	527490000	682860000	823020000	641090000	616770000	746640000	773230000	1230400000
ASAASEAIEK	I1KTY9	yes	yes	0	0	0	0	44429000	10996000	0	36410000	53608000	0
ASAGASVDSAR	I1KEY6;I1LS70	no	no	0	0	0	0	0	0	0	0	0	50318000
ASALIQHDWTPR	C6TGZ7;I1KXQ3	no	no	278100000	244760000	205280000	190320000	0	120320000	0	26325000	0	176200000
ASAMVEDANFEDDQLANMTTDDIVR	A0A0R0ERR0;I1NJ15	yes	no	10641000	28214000	0	0	0	39136000	0	0	0	0
ASAPAEAAPAKPDASAAEDDDDLDLFGDETEEDK	I1LWB8;C6SY42;I1LWB9;C6T1K9	yes	no	806600000	762360000	0	0	894950000	653490000	695710000	568290000	705030000	681300000
ASAPAEAAPAKPDASAAEDDDDLDLFGDETEEDKK	I1LWB8;C6SY42;I1LWB9;C6T1K9	yes	no	0	0	0	0	0	169270000	0	0	145640000	0
ASASEFDPALALSHK	A0A0R0K2F5;I1JSX9;C6TJG7	yes	no	97326000	75541000	51291000	0	0	65672000	64453000	114430000	20676000	81222000
ASDAFYR	I1N627;C6SZW1;G8FVT3;I1LWI3	yes	no	0	0	0	0	0	2255900000	2.0957e+09	2265800000	0	2247500000
ASDATGDLGAK	C6T960;A0A0R0LCN5	yes	no	0	40057000	98013000	31953000	26397000	40971000	0	0	0	0
ASDFHYYK	I1M307	yes	yes	0	0	0	0	0	0	0	0	0	0
ASDGSEEFR	I1J7G5;I1JL98	no	no	479150000	355750000	300170000	153390000	303190000	198780000	241190000	271060000	299460000	264800000
ASDIVLR	G7YZH4;K7MPH5;I1K1W1	yes	no	0	0	0	0	0	0	0	0	0	0
ASDLAHPLVEAQIPFK	I1M3Z4;A0A0R0GX77	yes	no	0	0	25758000	22527000	0	81141000	72411000	0	0	69248000
ASDVDQDDHK	A0A0R0GZ36	yes	yes	24438000	0	0	0	0	52114000	22353000	0	29695000	1094600
ASDVGQDDHK	I1MCF0	yes	yes	0	0	0	0	0	0	3638100	0	4783800	0
ASEALEDNKPPLQDDNHAK	I1KC06	yes	yes	0	0	0	0	0	0	0	22364000	0	0
ASEEAECISNLFK	I1KNN0	yes	yes	0	46939000	43352000	28793000	0	0	93977000	87125000	100270000	0
ASEESHNIKPPSEQSTTELIASAK	I1NDJ4	yes	yes	0	0	0	0	0	0	0	0	0	0
ASEESQNKPPSEQSTTELITSAK	C6TMA8	yes	yes	894870000	668510000	895340000	890260000	1115400000	1232400000	1.0243e+09	1186500000	1210100000	1171400000
ASELAAMSVDTAK	A0A0R0JWF4	yes	yes	214720000	329870000	313790000	307810000	205060000	610100000	470630000	426980000	481610000	453550000
ASELGFFGF	C6TKD5;I1KDJ8;I1LV79;I1LST6;C6TBU3	no	no	71827000	0	0	0	0	0	0	0	0	0
ASEQLAR	Q39846;I1M3M9;C6K8D1	yes	no	956770000	958940000	891450000	863770000	943040000	937300000	941300000	805430000	918060000	910930000
ASETELLTR	I1JU43	yes	yes	143620000	96090000	104810000	110920000	100470000	282030000	58138000	178080000	141560000	208330000
ASFDEAPPGNSK	C6TJ91	yes	yes	15957000	15987000	0	13329000	7767200	37226000	22467000	47716000	35087000	28344000
ASFEEAPPGNSK	C6SZC5	yes	yes	0	0	0	16982000	0	0	7683200	7942200	0	0
ASFNADDLEK	C6TKC9;A0A0R0FXY0	yes	no	0	0	70593000	0	0	167250000	326010000	0	226220000	162650000
ASGACQLVVK	I1K099;C6T9M0	yes	no	0	0	0	0	0	0	0	0	0	0
ASGATADLYVEPGDK	I1M2S7	yes	yes	0	0	0	0	0	45398000	45764000	41818000	0	11855000
ASGDYAIVISHNPDNDTSR	I1LI06;I1J8M4;C6TMR0;C6T5K7;Q9FEZ7;I1MN72;C6TDL5	no	no	1321700000	1.0139e+09	1369200000	1.6081e+09	1142100000	1.8154e+09	318010000	1.5196e+09	290100000	2519600000
ASGIGAVQAVSR	I1KMS6	yes	yes	48360000	55894000	76176000	46084000	61306000	0	45300000	29099000	39339000	76329000
ASGYDVESSASSDAILK	I1KTY9;I1MJB3;A0A0R0GHQ9;C6TH99	no	no	0	149280000	246020000	117420000	51772000	256590000	0	286940000	325870000	301890000
ASHAETTEEAIEFAMQHAK	I1KMC2;A0A0R4J631	yes	no	0	0	0	0	0	0	0	0	0	0
ASHDGISAASSDSVFNHLVR	I1JUS6	yes	yes	0	0	27146000	0	0	68970000	0	0	0	46798000
ASHIVGYPR	A0A0R4J5Z8;A0A0R0FR64;Q71EW8;I1MKZ0	no	no	0	564170000	0	0	642340000	0	0	0	0	0
ASIDEHFCLK	I1L932	yes	yes	0	0	0	0	0	0	0	0	0	0
ASLGVQAVHPPPLTSTSDPPPLFDGTTR	I1L8Q0;A0A0R0I0I4	yes	no	0	0	0	97171000	0	40281000	0	0	53543000	0
ASLLAELASK	K7MYU5	yes	yes	26351000	15793000	29151000	30493000	28211000	30068000	14954000	17461000	21826000	21283000
ASLNDFDR	I1L7F3;K7KSY1;A0A0R0FMT8;K7K5S3;A0A0R0KMM8;A0A0R0I6V4;I1NI77;C6SY27;C6SXV0	no	no	116530000	422990000	523440000	400800000	560490000	622900000	390700000	525890000	555810000	376330000
ASLNFDAYR	A0A0R0IFV9	yes	yes	1.9845e+09	2.019e+09	2.1077e+09	1.972e+09	1.916e+09	1.6716e+09	943900000	925850000	1243500000	1146000000
ASLPTPLPNPPPLAPLPVVAPDAR	I1L690;C6T9S5	yes	no	0	0	0	0	0	0	0	0	0	0
ASLQAAEETGR	A0A0R0KB98;K7KTN4;A0A0R0K5D1	yes	no	0	0	0	0	0	0	0	0	46318000	0
ASMTTEDLAELAR	A0A0R4J2L6	yes	yes	0	0	15256000	0	3813100	0	15213000	12456000	27753000	18394000
ASNHEEVILLGK	C6T460	yes	yes	0	0	48865000	0	0	232110000	102280000	106060000	254350000	110330000
ASNLHGGVTGALLR	I1M099	yes	yes	27322000	0	0	0	29303000	72652000	81878000	93045000	110530000	74241000
ASNLHGGVTGALLRPEK	I1M099	yes	yes	0	0	0	0	0	204590000	288100000	0	138030000	248120000
ASNVSAESYWPSLFAK	I1JYI8;I1KB09	no	no	240250000	197010000	154360000	149480000	270290000	280000000	493830000	307290000	0	247070000
ASNWILEDSCPDYMLK	I1MGR4;I1L117;A0A0R0G189;I1MRG9;I1MRG8;I1KN10;A0A0R0GND9	yes	no	0	0	0	0	0	0	71889000	0	0	0
ASPLSEIEFLDSR	I1NBA5	yes	yes	0	0	0	0	0	4579500	0	0	0	0
ASPQTVADYTLK	I1LJ68;I1LPX6	no	no	267130000	158280000	219500000	167660000	257570000	697660000	474400000	512140000	552030000	541030000
ASQASLLLQK	C6T1V1;A0A0R0HH38;I1LK39;A0A0R0HPY6;C6SWR4	yes	no	0	0	0	0	0	0	13453000	0	0	0
ASQLEDGDIICFQK	A0A0R0L2F3;I1JIM7	yes	no	0	0	0	0	92862000	0	0	15084000	66182000	26849000
ASSALISDTQQWK	I1JTB8;C6TGC6;I1JTB9	yes	no	34113000	16506000	78074000	44050000	28464000	74400000	54092000	27357000	42391000	49771000
ASSASGATGWYR	I1K565;I1KP14	no	no	0	0	0	0	0	0	0	0	0	0
ASSDVEYR	K7LP96	yes	yes	0	78992000	0	38176000	0	138470000	77356000	65815000	0	117150000
ASSEGFLTDGQR	I1K072;I1JXE8	no	no	0	21145000	0	0	0	0	0	0	0	0
ASSGDLDNTGIIDQILK	I1J4X9;I1L4U3	no	no	465060000	0	0	0	427880000	809770000	702340000	737960000	795360000	673660000
ASSLGFEFLTK	A0A0R0KB25;A0A0R0K188	yes	no	23648000	27955000	20658000	29448000	28557000	28141000	28741000	31428000	33129000	29446000
ASSSSESAVSER	C6SWJ2	yes	yes	0	0	14706000	0	0	0	15190000	0	0	0
ASSSSSSSSAPAPAPAPAPAPAQAPPVESQPEK	I1LD66;I1LD65	yes	no	0	0	0	0	0	0	22679000	0	0	36694000
ASSVVISGTDIVR	A0A0R0I1V0;I1KZY9;C6THZ4;A0A0R0I1W6;C6TGR8;I1MFN0	no	no	679220000	542800000	728990000	649890000	620930000	1.0583e+09	764160000	795070000	762840000	891620000
ASSYVGTGK	C6T871	yes	yes	493000000	0	335330000	316600000	0	733110000	542740000	490250000	445650000	560250000
ASTASGATGWYR	I1JXS8	yes	yes	0	0	0	0	0	0	0	0	0	0
ASTDKPGGDPEYR	I1KN31;I1KN30;C6SVQ5	yes	no	0	0	0	0	0	0	0	0	0	45832000
ASTESSPFK	I1LU40;I1LU39;I1LU38	yes	no	0	0	0	0	0	0	0	0	0	0
ASTILQTPIR	C6TA12;I1NGY5;A0A0R0I820	yes	no	0	0	5005100	0	0	0	0	0	0	0
ASTLETTLQAANER	I1LIN2;K7LSM3;K7LSM2	no	no	0	0	0	0	0	84466000	52542000	91305000	87484000	62149000
ASTPSIPSHIK	I1N5R7	yes	yes	77872000	0	55462000	136180000	325630000	0	310810000	152350000	403510000	0
ASTSYGPLDCSVPQCGQVR	A0A0R0JPL6;C6TN31;A0A0R0K666	no	no	0	0	0	0	88836000	89702000	212630000	285650000	135850000	191930000
ASTVIDVINPATQEVVSQVPLSTDEEFK	A0A0R0J513;I1KL66	yes	no	0	60807000	0	0	62944000	0	0	0	0	0
ASTYFSHLTESLR	K7LI90	yes	yes	0	0	0	0	0	0	0	0	0	0
ASVEALFLGEADELVK	I1KRB4	yes	yes	0	9296100	0	0	16019000	0	24288000	13258000	41609000	0
ASVEVAQQTPTTVPENETTEVSK	I1MFN6;C6TC96	yes	no	108490000	126230000	86599000	127230000	160660000	0	84970000	0	86870000	137520000
ASVHLPFDHR	C6T7K0;I1LIQ4;I1LIQ3	no	no	45986000	399750000	0	458840000	515430000	133570000	501830000	410960000	1122200000	622980000
ASVLDGGDDADANVK	I1LZP7	yes	yes	0	35388000	0	121270000	90005000	0	0	0	0	0
ASVTSDTASVK	A0A0R4J5Q8	yes	yes	0	53836000	70397000	0	0	0	0	62799000	0	0
ASWDPAVQDIEDLK	I1L4U3	yes	yes	436240000	413610000	605360000	474620000	423330000	564910000	562950000	320070000	555910000	622530000
ATADAALVEK	A0A0R4J2U8	yes	yes	192100000	229700000	130540000	208940000	113400000	422180000	279540000	325800000	345600000	301930000
ATAEGLAVVSK	C6TMQ6;I1JYF7;C6T7Q4	yes	no	0	0	0	0	0	0	238330000	16658000	0	0
ATAELLLGADNPAIK	Q42794;C6TNL0;A0A0R0FQN0;Q41199	no	no	62858000	27520000	91910000	101070000	83727000	241930000	129150000	116960000	108880000	96345000
ATAETLDSEGWLK	I1KC55;I1KC54;A0A368UJV7;I1JXI1;A0A368UID7;A0A368UIA6	yes	no	15703000	17192000	16632000	12247000	18217000	35235000	27521000	0	33562000	22223000
ATAFPVMCDK	I1M322	yes	yes	138560000	185560000	207090000	83734000	114210000	472360000	347310000	418790000	389870000	349050000
ATAGDTHLGGEDFDNR	I1JGR5;A0A0R0FH00;I1JPC5;A0A0R0KKU3;A0A0R4J626;A0A0R0ENM9;A0A0R4J4D6;I1LQR4;G3LTU4;I1MT10;P26413;K7K7B7;K7LZH1	no	no	3.4483e+09	4.1943e+09	3.2336e+09	2.9712e+09	4.138e+09	6.8097e+09	6.0325e+09	5291100000	6.7321e+09	5471800000
ATAPPPSLSAAFLQK	I1K198	yes	yes	0	0	0	11078000	5221200	40013000	36553000	16471000	46574000	41335000
ATATLSPADADK	I1LM73;C6T9J2	yes	no	0	0	0	18187000	0	0	0	0	0	0
ATATNAAAAPPR	A0A0R0J3D8;O22518;A0A0R0IZE4	yes	no	0	0	28488000	0	51260000	0	0	0	0	0
ATAVGWAAAHFSAEK	Q39846;I1M3M9;C6K8D1	yes	no	0	0	0	0	0	0	17182000	3667400	43182000	0
ATAVLVR	I1M370;I1M369;I1M368;I1LV18	yes	no	0	0	0	0	0	0	0	0	0	0
ATCLADEVAEEIEK	C6SYM8	yes	yes	2582400000	1.9384e+09	1.8487e+09	2207200000	2320800000	4492300000	3.8795e+09	3.3648e+09	3.589e+09	3.3271e+09
ATCYPALMEK	I1LV54;I1M322	no	no	0	0	0	0	0	253140000	0	0	0	0
ATDAESTEVILEAALK	Q8L7J5;Q42806;A0A0R0JW56;Q8L7J4;I1N5N0	no	no	0	0	0	144430000	0	328810000	443270000	0	0	389020000
ATDLNQGVVYGVR	I1N8V4;A0A0R0KIG7	no	no	27858000	39111000	17649000	16025000	23600000	64476000	39251000	63451000	62160000	71084000
ATDNQLYVATCSPAR	I1K8F4;A0A097PL84	yes	no	0	0	0	0	0	0	18272000	0	0	0
ATDVMIAGK	I1KS65;F8SMB9;C6T8D6;I1K3S5;I1K3S4;I1LN30	no	no	0	0	81228000	0	0	0	0	0	0	72510000
ATEEVLVDEITYPSK	A0A0R4J387;C6SV98;Q53B71	yes	no	124260000	196840000	152070000	197880000	99465000	419630000	219240000	287110000	373070000	316200000
ATEEVLVDEITYPTK	Q53B72;I1KB78;C6T391	yes	no	560250000	573860000	557340000	456110000	604030000	1.0316e+09	1089600000	1123700000	1123500000	851280000
ATEGPIVADK	I1JJI4;C6TBS6;A0A0R0L8P5;I1JJI5	yes	no	167440000	195030000	203530000	171300000	170770000	0	262120000	269580000	334510000	297590000
ATEIEVGVVR	A0A0R4J3L5;O48551;I1LSZ7;C6TNX9	no	no	282460000	205610000	205870000	427630000	243690000	416410000	307030000	389650000	391820000	429800000
ATELTVGVDGEGMVR	I1LHP6	yes	yes	2169800000	2.037e+09	1.6543e+09	1.787e+09	2248300000	3.4138e+09	2807900000	2308600000	2.955e+09	2891000000
ATELVVGVDGGGMVR	K7K4G2	yes	yes	1.8852e+09	2.1165e+09	2.0387e+09	2.1118e+09	2.0062e+09	3.0341e+09	2745900000	2733400000	2396400000	2557000000
ATENPFNSILR	I1J8H1	yes	yes	0	0	9186300	0	0	26312000	21265000	0	0	0
ATEVLENVGER	I1LV24;B3GJZ6;I1M361	no	no	0	11193000	0	31958000	4327000	410910000	96024000	185420000	144240000	111120000
ATFDCLMK	I1LGB7;I1LGB1;I1JDH6	yes	no	110300000	93100000	42540000	76664000	54640000	91592000	88843000	120430000	72206000	61529000
ATFLEGIITSLPTLGAGQSAFK	D6PAW7;B3TDK6;P09186	yes	no	638560000	0	6.9898e+09	0	7.327e+09	0	0	0	0	0
ATGIVWSVEK	I1LST9	no	no	0	0	0	23438000	18248000	49878000	36919000	0	0	42131000
ATGLTDSLLK	Q39833;K7MTE4;Q9LLQ9;Q9LLQ8;Q9LLR0;Q42779;A0A0R0F1N7	yes	no	0	0	0	0	0	2806400	0	0	0	17566000
ATGSAAEGAPDSQPK	C6TG81	yes	yes	0	0	0	0	0	0	20491000	0	0	0
ATIELTHNWGTESDPEFK	Q9ZS21;I1LR74;I1LL14;I1LR72;C6T1M8;I1LR73	yes	no	12780000	0	5818600	63681000	71197000	0	0	47006000	24600000	0
ATIGADFLTK	C6SWS6;A0A0R0J6R1;C6SW04;A0A0R4J4D0;I1LJE6;A0A0R0HGA9;A0A0R0HFW6;I1LJE5	no	no	165300000	149820000	422060000	348680000	392090000	447290000	375240000	466560000	425590000	367690000
ATISAVQVEFLEFPAVVTSPASGK	Q93XE6;A0A0R0EFP3;C6SVP9;I1NJ68	yes	no	0	0	0	0	0	0	0	0	0	0
ATISDQPR	C3VHQ8;I1JUP4	yes	no	9294200000	7.2307e+09	8.0005e+09	6.7243e+09	11017000000	12119000000	10502000000	9265500000	10361000000	11374000000
ATIVSIK	I1JPW5;I1NAI7	no	no	348980000	327030000	338210000	351290000	465910000	524350000	386160000	326640000	412200000	402110000
ATLASVDFQTK	I1JTG3;C6TF48;I1K7W5	no	no	280330000	371740000	392000000	307440000	373820000	554560000	490300000	503790000	587240000	526840000
ATLDAPLVDNDDLEDLR	I1MUQ1	yes	yes	0	0	0	0	0	0	0	0	0	0
ATLDAPVVDNDDLEDLR	C6THB8;I1K0B3	yes	no	0	37943000	0	0	0	35345000	36478000	0	0	0
ATLDSDVPMVPAGEPSSSAGPSSK	I1KFB5;C6SZR6;I1LRR7	yes	no	0	0	0	0	0	0	0	0	5387600	0
ATLFPGDGIGPEIADSVK	I1L903;I1L904	yes	no	0	0	0	0	0	0	0	0	0	92024000
ATLGLTHPSNIETPK	I1JGP8;I1MT23	no	no	0	0	123040000	48724000	0	95402000	0	146290000	0	169640000
ATLGLTLPANTESLK	I1N7G4	yes	yes	61383000	106720000	41852000	91272000	0	155180000	119450000	134970000	72834000	76995000
ATLIAPSNHSPQEDAEALR	A0A0R0GZF0;A0A0R0GR76;C6THM9	yes	no	0	0	0	0	0	0	0	0	27055000	0
ATLIPPPPPPPPPPAAAADPK	I1KQE2	yes	yes	0	0	0	0	0	0	0	0	0	0
ATLMNEQETK	C6SW11	yes	yes	0	0	0	0	0	0	0	0	0	0
ATLQFLEK	I1KZK2;I1N5D5	yes	no	186750000	0	169420000	190370000	0	291140000	184900000	185990000	196660000	184890000
ATLTVPPVPPSPR	A0A0R0I9M4;C6TLC9;C6T8A9;C6THM2	yes	no	35812000	0	20748000	54985000	0	189120000	98102000	224570000	182010000	81477000
ATLVVHNQTSSAQDAEALQQAFK	A0A0R4J4L3;I1LLC1	yes	no	1.7658e+09	1345000000	977180000	1.4733e+09	1330200000	4409900000	4326400000	4.1422e+09	3.6315e+09	3.6963e+09
ATLYLNTLGGDGSVVETDK	I1JSP6;I1LJE2;I1LJE3	no	no	0	0	0	0	0	20114000	16050000	0	0	0
ATPAPPVGPALGSK	I1J9L7;C6SZB9;A0A0R0GRR3	yes	no	0	0	0	0	0	0	0	0	0	0
ATPDHLFNLR	K7MB75;Q9MAX8	yes	no	0	98449000	59058000	0	75626000	151320000	203310000	196010000	233210000	215530000
ATPEMWPDLIAK	Q6X0N7	yes	yes	0	25009000	179370000	60073000	134370000	192110000	95134000	243020000	187040000	130260000
ATQGQVITCK	I1JP95;I1JP98;I1N9X0;C6TG05	yes	no	313860000	340690000	305430000	327900000	366490000	432530000	309570000	294910000	342310000	316740000
ATSEEVVAAAPEAAALEAGLK	C6TKG0	yes	yes	0	0	0	0	0	0	0	0	0	0
ATSEEVVAAAPEAAAPEAGLK	A0A0R0HT24;I1LAR9;I1LAR7	yes	no	55849000	56253000	0	58166000	64851000	42212000	36254000	70211000	113520000	100800000
ATSLPAACK	I1KR47	yes	yes	187180000	166050000	156700000	180710000	168090000	0	148890000	193000000	177370000	202730000
ATSPPGTPDGLVSNFEMK	I1L922	yes	yes	38085000	41038000	16409000	17960000	36653000	14869000	0	52960000	62744000	59455000
ATTCLESIESIDEQNK	A0A0R0GE22;C6T3M1	yes	no	0	0	0	0	0	0	0	0	0	0
ATTCTPAPSQMK	I1K3K3;Q7XAC5;A0A0R0IJW2	yes	no	0	434860000	0	932740000	993340000	2587300000	1.6445e+09	1.844e+09	1.7964e+09	1.647e+09
ATTEHLPLEQMR	Q9SWB4;A0A0R0H3L4	yes	no	319200000	0	0	225700000	280420000	569980000	549320000	609870000	796850000	630930000
ATTNPFDLLGDDAEDPSQLIAAEQLK	C6TH20;I1JMQ3;I1N466	no	no	0	0	0	36743000	0	45960000	0	0	0	0
ATVEASHEAMATVANK	C6T9L0	yes	yes	0	0	0	0	0	157540000	0	0	0	0
ATVEVVTNLK	K7L432	yes	yes	0	0	0	0	0	26618000	0	0	0	0
ATVIDGK	C6TMV9;I1NB44;C6TL94	no	no	0	0	164190000	21575000	0	0	19100000	181130000	0	0
ATVLDSNLNIVASELVHFDSDLPHYK	I1JV02	yes	yes	0	0	0	0	0	32616000	0	0	0	0
ATVMDLVVK	I1JRF2;A0A0R0KP00;K7LJM5	yes	no	72653000	29984000	29222000	40623000	59090000	94214000	142480000	145240000	129190000	166980000
ATVPGQLIWEVVK	C6T0W1;I1MCX7	yes	no	0	65128000	0	0	0	270580000	0	297400000	188190000	0
ATVTESPQR	A0A8H6NY36;A0A8H6NQ25;A0A8H6N263	yes	no	12849000000	13121000000	14865000000	10955000000	12359000000	17657000000	17448000000	20763000000	17139000000	16655000000
ATVVPTSEEDAALSVVR	C6TED0;A0A0R0EK65;I1LAW6	yes	no	112520000	28597000	63738000	46833000	65993000	92809000	90923000	88106000	94565000	59936000
AVAESVAK	I1K6M6;C6T9D7;C6T7T2;I1K6M4	yes	no	65232000	65868000	69454000	60762000	87078000	0	63602000	0	119630000	0
AVAFDEIDK	I1N9E6;C6T9K9;I1JNR3;C6T8W5	yes	no	127040000	115530000	85431000	46907000	55031000	146800000	160710000	105610000	125500000	104290000
AVAGAGVLAGYDK	C6T977;I1M3R5;C6TN10;I1KTM3;A0A0R0GXN6;I1MJN2;C6T9E5	no	no	746810000	689140000	867420000	737230000	716730000	1.0098e+09	710980000	920110000	962430000	863910000
AVAHDVPIPGYK	I1LWR4;I1N6A5	no	no	313360000	386500000	341790000	251060000	356520000	466710000	403640000	366630000	354140000	356600000
AVALVLPTLK	Q38IX1;I1N843;I1ML66;C6TGQ9	yes	no	0	0	0	0	0	0	8365000	0	0	0
AVANQPVSVAIEGGGR	I1M8Q5;K7MNM4;I1MXL3	yes	no	0	0	0	57007000	0	0	0	0	0	0
AVAPDLR	C6TCC6;A0A0R0F394;C6T8Y6;I1NBV8;C6TK81;C6TC98;A0A0R0ESZ9;Q39856;O49857;A0A0R0F3F2	no	no	340220000	369680000	292970000	339200000	294050000	450050000	458740000	496720000	464380000	500340000
AVATEDAQGYAEK	C6TJF9	yes	yes	0	28036000	0	14602000	0	0	45007000	73227000	0	0
AVATEDAQGYSEK	I1MJU0;C6SZ01	yes	no	0	0	0	0	0	0	0	0	0	0
AVAVLGSSEGVTGTIHFVQEGSGPTTVTGSLAGLK	I1JRI7;C6SWE8;I1JRI8	yes	no	267850000	328450000	320660000	302340000	101590000	157280000	501910000	298640000	478100000	425020000
AVAVPPPVPAAAEETK	I1KID4	yes	yes	0	0	0	0	0	0	0	0	0	0
AVAVVVDPIQSVK	I1MEX1;I1MEX0;I1M1N6;C6TM35;I1M8K7;I1M8K6;A0A8H6MZR8;A0A8H6J2X1;A0A8H6MTN6	yes	no	323460000	320180000	400510000	334290000	288040000	564060000	481350000	386790000	483750000	384860000
AVCNLFALEGATVGFTYVK	A0A0R0I4F6;C6T8W9	yes	no	0	0	0	0	0	51435000	251940000	208010000	193700000	172670000
AVDAQHEAVILPSAWAAPPENAGK	Q9AVK8;B2YDQ7;B2YDQ6	yes	no	0	0	0	0	0	23576000	0	0	0	0
AVDDGVNTYK	I1JD52;I1MNU1	no	no	0	0	0	0	110460000	172410000	0	98235000	131560000	102940000
AVDEITLNDITK	I1KGH6;I1KV08	no	no	30269000	42054000	29441000	0	102660000	91882000	85826000	73823000	99411000	72693000
AVDGIFHVLR	C6TI33;A0A0R4J410	yes	no	0	25743000	0	0	21117000	78744000	103630000	211940000	131370000	145440000
AVDGSFVFNK	I1KSQ2;I1KSQ0;I1KSQ3;I1KSQ1	yes	no	125710000	131410000	122160000	129300000	151360000	140240000	108960000	146860000	148100000	126400000
AVDGSYVFNK	A0A0R0K398;A0A0R0K1N9;I1K489;C6THN1	yes	no	0	92075000	0	0	0	0	0	0	0	0
AVDLLYDTALISSGFSPDSPAELGNK	I1JEL6;I1J675	no	no	77763000	42459000	43648000	0	35486000	56524000	58591000	52240000	62822000	30247000
AVDNSGTVIGIK	C6TG97;I1K1X5;C6TMD6;C6T4I5;I1N783	no	no	0	0	0	0	0	0	0	0	0	0
AVDNVNTVIGPALIGK	I1NAI7;Q6RIB7	yes	no	1109400000	1107100000	1164200000	1249800000	1253300000	1.586e+09	1454200000	1447100000	1.6741e+09	1322000000
AVDQSDASAIQAAEVR	I1NGG4;Q9SEK9	no	no	8611500000	9534100000	8734400000	8879000000	9390400000	15645000000	15471000000	13857000000	14446000000	13719000000
AVDSLVPIGR	Q01915;Q6I8E6	yes	no	1.8381e+09	1.6903e+09	3.473e+09	2273800000	1.0182e+09	3.583e+09	3.3891e+09	1.4831e+09	1.6243e+09	2221400000
AVDVTGPDESPVQGTR	I1JSF3	yes	yes	0	0	0	0	0	0	0	55932000	0	0
AVDVTGPDGASVQGTR	A0A0R0H1B4;A0A0R0HAU0;I1LPN7;A0A0R0HE23;I1LPP5;I1LPP1;A0A0R0HA46;A0A0R0H7G6;I1LPP4;A0A0R0H1C8;I1LPP3;I1LPP2;I1LPP8;I1LPN8;I1LPN9;I1LPQ5;I1LPP7;A0A0R0H0S7;I1LPQ3;I1LPQ1;A0A0R0H0T1;A0A0R0H0K3;I1LPQ4;A0A0R0HA70;A0A0R0H0X7;A0A0R0H9C1;A0A0R0HF66	yes	no	448000000	276500000	428250000	569370000	548630000	0	686380000	551050000	551550000	545750000
AVDVTGVDGAPLQPR	K7K6H1;K7MH03	yes	no	0	0	0	8578300	0	0	0	0	0	0
AVEDAIQWLEGNQLAEVDEFEDK	I1JGR5	yes	yes	372880000	468070000	359580000	346800000	334020000	702710000	646350000	468270000	549060000	867150000
AVEDAIQWLEGNQMAEVDEFEDK	I1MT10;P26413	yes	no	868920000	229720000	955470000	858350000	490830000	1.6702e+09	1.4577e+09	1.6974e+09	1.6497e+09	1.5882e+09
AVEEELEK	I1N627;C6SZW1;I1LWI3;I1JZS5;G8FVT2;C6TLI9;C6TJ60;C6TNR1;C6TEQ4;I1JBQ0	yes	no	60485000	0	0	0	0	0	0	0	0	104150000
AVEEGGSSYNDFNSLIEDLR	I1JE17	yes	yes	0	119650000	0	74513000	157250000	350330000	239700000	288970000	277580000	221380000
AVEEILSSLEVEATR	K7MFV3;A0A0R0FVS8;A0A0R0FVH5;I1MM40;I1MM39;B0M1A0	yes	no	0	0	0	0	0	0	0	0	0	0
AVEILFPLTSK	A0A0R0ESU5;I1NCA3;C6T7Q7;I1JRN5;I1JRN4	no	no	9918000	6486300	0	0	0	13559000	11001000	15006000	21024000	11629000
AVELIAVHLR	I1N9N6;A0A0R0EX89;I1JP07;I1JP08;I1JP06	yes	no	0	0	0	0	0	0	0	0	0	0
AVELTVQQVEK	I1LH30;I1J9H6	yes	no	0	0	0	0	0	18480000	0	10904000	0	6231700
AVELVEYDGWK	C6TES3	yes	yes	0	0	0	0	0	0	0	0	0	0
AVENQVAENYYRPDLK	C6SY73	yes	yes	0	0	0	0	0	0	0	0	0	0
AVENSPFLEK	I1JJL6;I1M6E1;K7L4Q3;A0A0R0IG87;A0A0R0I089;A0A0R0IGH3;B6EBD7;D6C4Z9	no	no	1.8185e+09	1.7059e+09	1.0701e+09	1.8374e+09	1.8298e+09	2.9249e+09	2422700000	2374400000	3.0823e+09	2679900000
AVENSPFLER	I1L314;I1MPI1	no	no	0	0	0	0	72075000	0	0	24305000	0	0
AVETVESIDR	I1M6X0	yes	yes	0	0	0	0	0	0	0	0	0	0
AVEVANEVNSWAEK	I1K7W5	yes	yes	0	0	0	0	0	20675000	0	0	0	0
AVEYLYSGIPEQAEAPPVTR	C6TIN6	yes	yes	23301000	23840000	22616000	16645000	0	0	0	56585000	0	144990000
AVEYLYTGIPEQAEAPLVAR	I1NFH7;I1NFI0;I1NFH9	yes	no	0	17833000	0	0	0	0	0	0	0	0
AVFGEVYPDPVR	A0A368UK73;I1LPK4	yes	no	83343000	57905000	89274000	48886000	88671000	200670000	158490000	109470000	237810000	39606000
AVFNKEEDIGTYTINSVDDPR	Q9SDZ0;C6TET4;C6TB98;K7KSG5	yes	no	0	0	0	0	0	0	0	0	0	0
AVFPSIVGR	Q96438;C6T7Y1;A0A8H6NS81;A0A8H6N463;A0A8H6KT82;I1N570;C6TGZ9;C6TJ78;Q96445;I1JNK9;C6TK76;I1JY56;Q96441;K7LD67;I1JG11;P02580	no	no	121400000	143560000	240640000	241730000	95188000	248160000	151760000	208570000	242750000	222190000
AVFVDLEPTVIDEVR	Q2TFP2;I1KSD0;C6T898;I1K3X9;I1KSD1;I1KSD2	yes	no	472220000	397320000	347750000	340740000	301600000	696220000	689890000	786550000	686390000	626660000
AVGDWFYGR	I1MMH4;K7MFS2;I1MLY5;A0A0R0FML8	yes	no	0	0	0	0	0	0	0	0	0	0
AVGEGNEAVNTTPVPK	I1JT49;I1K7L1	yes	no	0	0	3321200	4127800	8791900	0	0	4860900	0	7425000
AVGICGSDVHYLK	I1MQ30;C6TD70;A0A0R0IEK0	yes	no	0	18837000	0	0	0	0	0	0	0	0
AVGPTGLPVDNR	A0A0R4J5Q8;I1K2B5	yes	no	70803000	0	36645000	50669000	0	0	188390000	0	401600000	201160000
AVGTGLGTAAVIVMDK	I1JB64;I1L7G4;C6TN99	yes	no	0	0	0	0	0	40341000	31273000	0	37071000	0
AVGVEVNK	C6SZS1;A0A0R4J309;A0A0R0EIF3	yes	no	428530000	429970000	566100000	519230000	504730000	594580000	491530000	550310000	0	466450000
AVGYLSGK	I1L957;Q39871;Q8LJS3	no	no	342650000	413920000	189040000	308700000	382130000	1.0205e+09	750060000	763500000	875550000	2.1447e+09
AVHDVEEETR	C6T960	yes	yes	0	0	0	0	0	0	53323000	0	0	0
AVHPIALGK	I1KJ84;C6TKV3	yes	no	0	0	0	0	0	0	29208000	0	0	0
AVIDDVLAPLNLEEISSK	I1JXE8	yes	yes	111210000	99923000	110330000	106390000	104520000	132150000	0	145130000	159940000	117440000
AVIIGNPR	I1MTB5;K7KNG2	no	no	0	0	0	0	0	0	0	0	0	0
AVISSIDGR	I1KDR2;I1KDR0;I1KDR3;A0A0R0JS71;I1KDR1;A0A097PSA0	yes	no	0	0	42135000	0	0	0	0	118730000	182570000	190470000
AVITVPAYFNDAQR	I1M2K9;I1ME25;I1KQV7;K7L593;I1KL72	no	no	9406200	203640000	0	0	0	0	0	0	0	0
AVIVLQGR	C6TMU7;I1KRI7;I1MGV6;C6T3R4	no	no	0	0	0	131940000	0	0	66595000	0	0	0
AVIVSEVEK	C6TID4	yes	yes	90960000	0	0	107060000	171590000	0	186420000	250250000	0	287930000
AVLAVADLAR	I1MYL7;I1LNE6	yes	no	181690000	106280000	131540000	55001000	73225000	205530000	158110000	137580000	199360000	0
AVLDAATIAGLHPLR	I1MCN3;I1KG78;I1M5L8;I1M5L7	no	no	0	0	0	0	0	0	0	0	0	0
AVLDPNDIMNPGK	A0A368ULS0	yes	yes	0	0	0	0	0	59088000	0	0	0	0
AVLGLVR	I1JF86;Q84V19;Q9SP11;C6T7Y4	yes	no	1.0051e+09	960960000	1075200000	1086000000	1144900000	534160000	395210000	542300000	593760000	512980000
AVLGLVSESETEK	I1L860;I1L862;Q04672	no	no	272070000	268380000	102730000000	264470000	104130000000	87942000000	65344000000	70854000000	80133000000	73224000000
AVLHPTAPLFDQESQTLKPR	I1LBC8	no	no	38394000	42311000	0	0	0	0	75879000	0	0	0
AVLLAGQPGTGK	I1N048;I1KYT6	yes	no	0	0	0	0	0	0	0	12564000	0	0
AVLMDLEPGTMDSLR	P12459;I1KPA1;A0A0R0JYY8	yes	no	0	38906000	88603000	81822000	55678000	0	0	150280000	0	0
AVLMDLEPGTMDSVR	I1L0G9;I1MG61;P28551;I1KRC0;I1K2Y0;C6TIX6;P12460;I1JLU8;I1J752;I1NGT9;I1LDR2;Q2TFP1;I1N8P5	no	no	0	188400000	451430000	201200000	332460000	843700000	791330000	653030000	842820000	752450000
AVLQETTQLIEHK	C6TKC9;A0A0R0FXY0	yes	no	155270000	129680000	185110000	149940000	176010000	236320000	358690000	0	345370000	296270000
AVLSGSQDLDTDSLTSLR	I1K8D2;I1JTX2	yes	no	0	65482000	0	0	0	0	0	0	0	0
AVLVDEIWHAAGDNASDIDWYAK	I1LY75;C6TNR9	yes	no	0	0	0	0	0	0	0	0	0	0
AVLVDGVSR	I1MU21;I1LZU4	yes	no	0	0	31078000	0	0	0	0	0	0	0
AVLWLEEYLCR	I1LZP7	yes	yes	0	0	0	0	0	0	0	0	0	0
AVMEQLVR	I1MQL3;A0A0R0I9G1	no	no	0	21020000	0	13535000	34491000	0	58129000	50810000	44318000	55238000
AVPEGSQAAEYLFHK	P49158;A0A898CVP5;B0FFP7;R9ZTC5;R9ZUT2;R9ZT48;R9ZS14;R9ZQX1;R9ZQW1;R9ZSJ8;R9ZQ62	yes	no	0	0	0	0	0	0	0	0	0	0
AVPSGDCLVIVAISSTK	I1JXS8;I1KBV2	no	no	0	36817000	0	0	0	0	0	0	11753000	0
AVQDTYENAK	I1L957;Q39871	no	no	2690100000	3.0021e+09	2.9907e+09	3.0566e+09	3.3184e+09	3.7196e+09	3.4468e+09	3.1639e+09	3.4166e+09	3.0493e+09
AVQIDGNVVNLK	I1M138	yes	yes	0	0	0	0	0	0	19341000	0	0	0
AVQLWETLK	I1NGS1;I1LDS8	no	no	109880000	206140000	83853000	173670000	141790000	67044000	56600000	49818000	65969000	49097000
AVQNQVADNYYRPDLK	C6T0W1;I1MCX7;I1M5E1	yes	no	110400000	0	84825000	74332000	0	149730000	74489000	0	0	123870000
AVQQEPIDFPF	I1JDR2	yes	yes	0	0	0	0	0	0	0	0	0	0
AVQSGNVEDAIEK	C6TA56;I1MED3;I1M296;I1MED4	yes	no	15977000	7768600	0	10690000	0	18536000	0	15589000	35887000	10371000
AVSAAVLETMIGEHAVSPDLK	Q93XE6;A0A0R0EFP3;A6XKY2;C6SVP9;A0A1A9C7M4;A0A1A9C8Q3;O81980;A0A1A9C9D4	yes	no	0	176320000	0	0	0	0	0	0	0	0
AVSAIPAEKPQPPAAK	I1MT11;A0A2L0RIP6	yes	no	0	0	0	0	0	0	0	0	0	0
AVSEDDGQALAER	I1LQK7	yes	yes	0	0	48678000	0	0	0	15657000	0	0	0
AVSELCHNIEGNINDGSFSR	I1N8B5	yes	yes	0	232590000	0	0	0	0	0	0	0	0
AVSEVFVK	A0A0R0ENW6	yes	yes	375630000	306200000	324380000	125440000	247020000	0	0	0	35284000	0
AVSLAIAR	A0A0R4J321;I1K964;C6SVE5	no	no	10290000	7473300	17159000	0	0	15930000	7140500	0	8201000	9308400
AVSLLGAGETEEAK	K7LJ63;I1NEN3	yes	no	0	0	0	0	0	0	306640000	380620000	0	0
AVSLVLPQLK	I1K7A8;Q38IX0;I1K7A9;C6TG31;I1K7A7;I1JST2;C6T9R8	yes	no	0	0	0	0	0	0	4964600	9389200	6882100	7107600
AVSTEEGEQFAK	C6TAZ2;I1L068;Q39824	yes	no	157350000	152420000	87273000	104660000	121520000	336120000	208290000	143920000	195680000	217010000
AVTAATNYNNR	I1KMP3;A0A0R0J3A5;I1MRT3	no	no	0	0	0	0	0	0	0	0	0	0
AVTADAQAVQR	I1J5B0;I1JC12;K7K676	yes	no	0	0	0	0	0	0	0	0	0	0
AVTAYGFDIVR	I1JWK3;I1LXY1;I1LXY2	no	no	19260000	35091000	27056000	18488000	15410000	60184000	0	0	0	77200000
AVTFSDLHTEEGIK	C6T034	yes	yes	784940000	580550000	995490000	773560000	686240000	2653500000	1.8212e+09	1.759e+09	2.1326e+09	2.1164e+09
AVTFSDPHTEEGIK	I1M786;C6TLF0	yes	no	170840000	225250000	165250000	175150000	261040000	0	0	0	0	0
AVTLTLEIQK	A0A0R4J3C9;C6THM7;C6ZJY6;K4FZF8;C6ZJY7;A0A0R0IK90;K4FWJ6;K4FW35;A0A1Y9TL49;A0A1Y9TL32;A0A1X9PU96;A0A1X9PT62;A0A0R0IUS1;A0A1Y9TL41;A0A1Y9TL33;A0A1Y9TL34;K7DVM0	no	no	148190000	100330000	117590000	210450000	122260000	194680000	86853000	0	144190000	128070000
AVTLYDLSSASGLK	I1JXJ3;C6SXP1	yes	no	80431000	119770000	268520000	237080000	354930000	514800000	601190000	97006000	500380000	291230000
AVTSDDEWGPEK	I1KZW8;I1MFL4	yes	no	67801000	24848000	45328000	20081000	45699000	225600000	101170000	72318000	77313000	98312000
AVTVFGHR	I1KC70	no	no	0	0	0	0	0	0	0	0	0	0
AVVAQFNADQLLTDR	I1KW20	yes	yes	0	0	0	0	0	15300000	22425000	19523000	22223000	30960000
AVVAQTPDIAGER	I1K467;I1KSL6	no	no	216500000	266940000	251870000	143910000	285580000	709390000	468950000	338390000	444580000	366140000
AVVDDILPPAFLAR	A0A0R0FBT0;A0A0R0JQV7;K7KMV0;I1K072	no	no	39630000	0	0	7497800	13618000	41778000	126320000	115580000	52391000	85827000
AVVELANEEDAR	I1M3U2;K7LW22	yes	no	0	0	0	0	0	0	0	0	0	0
AVVGLPLGDPSLK	A0A0R0EQ02;K7N525;K7LJS8	yes	no	3919100	7324300	0	0	0	0	0	0	0	0
AVVIHVPYR	I1K5L7;I1K5L6;C6SWE2;A0A0R0K869;C6T530;I1L4B6;C6SW87	no	no	165680000	529840000	990520000	481880000	447120000	632280000	405710000	541250000	514850000	538450000
AVVIYVPFR	I1N6T0;I1LX29;C6T2H2;C6SV96	yes	no	0	0	0	0	0	0	0	0	2999800	0
AVVLDNLENSSEVAIHR	I1JAE3;C6TNT8;I1JAE4	yes	no	186160000	0	305460000	0	139440000	492540000	0	443540000	0	517590000
AVVSGGVSSSVEEQPALFEK	I1MZA8	yes	yes	0	0	0	0	0	0	0	0	0	0
AVVTVPAYFNDSQR	I1MJU7;A0A368UHI2	yes	no	280100000	84004000	169040000	446180000	428390000	0	277250000	339670000	311990000	281120000
AVVVHADPDDLGK	I1JRI7;C6SWE8	yes	no	3.0757e+09	2404800000	2636600000	2397400000	2349500000	4298700000	1096500000	3.2655e+09	4827800000	3.4207e+09
AVVVHADSDDLGK	Q7M1R5;C6SZ56	yes	no	2222500000	2406300000	2223500000	2.1461e+09	1.8254e+09	3.2674e+09	2516000000	2848000000	2830800000	2742900000
AVVVQADVSDPAQVK	A0A0R4J5C5	yes	yes	0	14761000	38428000	0	40738000	91089000	71975000	170540000	84687000	84321000
AVYECLR	A0A898CTM2;P27066;R9ZR16;A0A1C3HPQ3;C0J370;R9ZRP6;R9ZTW8;R9ZSR8;R9ZUX5;R9ZR23;R9ZS68;R9ZTA7;W0HJJ7;A0A0F7C9M2;A0A0F7EW21;A0A0F7EW41;A0A0F7C9T9;A0A0F7EWQ1;A0A0F7EW46;D3W5K6;A0A0F6Y5T0;A0A0F7C9N7;A0A0F7C9V0;A0A0F6Y5S8;A0A0F7C9U1;A0A0F7EWB9;A0A0F7EX42;A0A7D0JRT9;A0A0K1CVR2;A0A0F7C9M1;A0A6G7K327;R9ZS06	no	no	0	1299200000	1.5539e+09	1165400000	2.0237e+09	704910000	1110600000	0	1.0434e+09	1077700000
AWAYSEYGNTEEILK	I1N5R7	yes	yes	0	0	0	0	0	0	0	299090000	0	0
AWDADFVK	A0A0R0LC97;A0A0R0LKW3;C6SVG3;K7M8I2;C6TH23	no	no	102650000	158730000	171130000	114080000	192620000	167210000	110240000	164690000	151790000	143110000
AWDLEESHVK	C6TGN6;A0A0R0G3Z6;A0A0R0G6Y4	yes	no	0	53067000	146980000	290740000	262440000	111110000	180250000	119580000	293540000	265930000
AWEVDTLR	I1LCN7;A0A0R0H183;I1LPY8;I1LJ90;I1NHR3;K7KMA4;A0A0R0KK47	no	no	0	146130000	252560000	81683000	88342000	251890000	124150000	174660000	270300000	177480000
AWHLGPACLVGK	I1KN68;Q2VA65;I7HBP1	yes	no	0	0	0	0	0	0	0	0	0	0
AWIEEGIR	Q9ZTZ3;C6T9M6;I1LHH5	yes	no	7.391e+09	7.7803e+09	7.1126e+09	6.9623e+09	7.776e+09	6.0309e+09	5127900000	5159000000	6.3116e+09	5448500000
AWISENPDVLGDK	I1KZL9;A0A0R0J6H9	yes	no	28148000	38078000	31517000	23286000	17783000	39067000	13466000	25409000	0	12754000
AWISENPDVLGHK	I1N5B5	yes	yes	64699000	52805000	0	23231000	0	126730000	95142000	84864000	124650000	28731000
AWLALGTK	C6TCX5;A0A0R4J3P8;I1J7C8;C6TIK9;I1JLC4	no	no	0	71683000	0	0	0	42822000	0	0	84495000	34360000
AWQIVDQIPGR	A8IKE1;I1KHJ4;I1MK74;I1MK72;I1MK73;I1MK75	no	no	135680000	149520000	211950000	107360000	167930000	195460000	150340000	114000000	194020000	186330000
AWSEYNNPR	I1JRF8;I1NC22;A0A0R0ESH7;Q9M426;I1NC18;I1NC20;I1NC19	no	no	0	0	0	0	0	51301000	0	0	0	0
AWTAEENR	Q52VR5;B8XJY3;K7S7Y8;Q42807;Q52VR4;B8XJY4;A0A1Y9TL58;A0A1Y0B6E1;A1YNA1;A0A024BT07;A0A024BTE8;A0A024BTV6;A0A024BTW3;A0A024BU05;A1YNA0;A0A024BSQ0;I1MAE7;A0A1Y0B6E0;A0A1Y0B6D8	no	no	0	0	0	0	0	0	0	0	0	0
AWWEDISSR	A0A0R0HZX1;Q9FQD7;I1L7W8;I1JFH4;C6T9P9	yes	no	0	0	0	0	0	0	0	0	0	34220000
AWWEEDEER	I1N8M8	no	no	0	0	0	0	41049000	58560000	28536000	26717000	0	37887000
AWYHTMVSDSDYTEFDNFSK	I1L8R1;I1LZ03	no	no	0	0	0	0	0	0	0	0	0	0
AYDYLSIK	C6T763;I1K2Z9;A0A0R0KF72;I1KRD4;C6TLM9	no	no	0	0	0	0	0	69350000	75043000	0	0	68042000
AYEEIYQEDLIK	A0A0R4J4L3;I1LLC0;C6T7M2;I1LLC1	yes	no	9210300000	9627500000	9464500000	9333600000	9679000000	24846000000	19144000000	21561000000	21648000000	22616000000
AYEGLQYAVSK	D4Q9Z5;A0A2Z6BYW7;A0A0R0INR5	yes	no	0	0	0	0	0	0	0	0	0	0
AYESATAAAEADLPPTHPIR	Q96453;A0A0R0H7R6;I1M3M0	yes	no	0	0	0	0	0	0	0	0	0	0
AYESATTAAEADLPPTHPIR	A0A0R0HF31;C6TM63	yes	no	207970000	136200000	44356000	0	0	164410000	0	0	0	0
AYETFGTLNIESECPK	O49235;I1MJ34;C6SWC9	yes	no	0	0	0	0	0	0	0	0	0	0
AYEVAGPLVMR	I1M322	yes	yes	203050000	209580000	175980000	178810000	218850000	410820000	324910000	275470000	464040000	327310000
AYFDSADWALGK	I1KU74;I1MJ45;C6SYE5;I1KU72;I1J5S9;C6T2F7;A0A0R0KUS9	yes	no	75077000	0	58096000	45961000	44195000	36672000	63980000	41828000	55659000	77097000
AYFPDEGVLDR	I1MZA8	no	no	0	700840000	0	5695300	21020000	43432000	0	0	55784000	54586000
AYGELPDTTR	I1MKP2;I1JRW5;I1NCH3	yes	no	64687000	43189000	80202000	60513000	89210000	105560000	103770000	111540000	65304000	79061000
AYGGVLSGSAVR	I1KXU2;I1J5Q7;C6SYB1;C6SXQ8	yes	no	0	57761000	105590000	86384000	0	150250000	96782000	177590000	116670000	173760000
AYGITDSTILDK	K7KWZ7	yes	yes	136690000	0	0	197050000	0	368860000	360140000	414180000	371710000	401830000
AYGVDEQSVLEANK	K7LG03;K7MUF0	yes	no	0	0	0	0	0	16250000	5748600	0	0	0
AYLFPESPAR	A0A0R0I177;C6T9X5;C6T037;A0A0R0HR30	no	no	0	9280700000	365090000	16590000000	297570000	814900000	362960000	0	0	285100000
AYLGQTPPK	A0A0R0FLG8;A0A0R0FLH6	yes	no	75107000	45617000	100860000	91515000	39659000	214930000	237150000	236360000	115170000	177240000
AYLPVIESFGFSSTLR	I1MJ86;I1KU21;I1KU22	yes	no	0	0	0	0	0	0	0	0	0	0
AYLQQPDFVK	I1J9Y0;I1J9X9;I1J9X8;I1LGM2	no	no	232650000	241170000	293690000	259110000	256450000	297710000	282870000	260100000	305340000	298290000
AYNDDDFIR	G3E7M9;C6TM48	yes	no	756650000	690780000	732470000	658250000	670660000	534920000	424540000	371990000	475160000	416710000
AYQALTDPTAR	I1L1W0	yes	yes	0	0	0	0	0	0	0	0	0	0
AYQDEINEIMGEK	C6T3K6;I1KBM3;I1JXZ5;C6TEQ1;C6TE32	yes	no	7138800	0	0	0	5647900	0	0	0	0	0
AYQLASTTAEAELASTHPIR	C6TKV8;Q96452;C6T7G3;E9KNA8	no	no	326750000	307050000	325970000	0	382160000	0	254110000	32399000	0	289130000
AYQSASTTAEAELPPTHPIR	A0A0R4J3S4;I1KSE0;C6TBI5	yes	no	0	0	0	0	0	0	0	0	0	0
AYSFTLEEDTTNYGR	K7M828;A0A0R0GFI8	no	no	0	0	0	0	0	0	0	0	0	0
AYSFTLEEDTTNYGTYEK	I1MZW3;A0A0R0EWS1	yes	no	0	8560900	5928900	8381700	0	27772000	19995000	23723000	12862000	28173000
AYSITDSTILDK	A0A0R0EDI1;C6T9C9;I1LT76	yes	no	0	0	0	0	0	0	0	0	0	0
AYSYAYDDPTSIATCTK	I1KQK1	yes	yes	0	0	0	0	0	0	0	0	0	0
AYTPGSPLIGYGVSK	C6TIQ5	yes	yes	1416300	0	0	0	0	0	0	1517200	0	0
AYTSLLEDNPLDQAIHK	I1NC78;I1NC77;I1JRL7;C6TJS1;C6TBK9	yes	no	0	0	0	0	0	0	0	55478000	0	48556000
AYVEVDCPASVK	I1KJR2	yes	yes	0	0	0	0	0	0	0	6134000	0	2309100
AYVLEDSYNQLR	K7K9Y5;I1MB15;K7M7U0	no	no	0	0	0	0	0	0	0	0	0	0
AYVPDVLAQFK	A0A0R0ELP2	yes	yes	0	0	0	0	0	0	0	0	0	0
AYVPVSEVLDGEEIDR	A0A0R0IQ92;I1KH24	no	no	244520000	251330000	1185400000	1.0525e+09	1280300000	298420000	238440000	386930000	275750000	1305900000
AYVSDALSGGR	I1MBI6	no	no	0	0	0	0	0	17280000	12724000	23486000	0	28724000
AYVSNNLSLGER	C6TC72;C6T7Z3	yes	no	0	0	0	0	0	0	0	4298800	0	0
AYYDGLTNSIVK	I1NBD9;D2E9R7	yes	no	0	0	0	0	0	0	0	0	0	0
CAAVTER	I1JH86;C6T8D8;I1MB71;C6TMG1	no	no	546960000	508170000	493670000	486380000	507140000	691890000	428520000	564770000	616090000	502610000
CADAVIESLGLDIK	I1LEE5;I1NG28	no	no	0	16606000	0	0	0	0	14267000	11949000	21190000	46035000
CADDNPYVPIYQVSK	A0A0R0EY92;C6THW7	yes	no	0	0	0	0	0	31851000	15690000	24103000	0	25659000
CADLFNFANA	A0A0R0KVB4;P13917	yes	no	18668000000	16325000000	16586000000	15220000000	17512000000	6.731e+09	5.9544e+09	6.2595e+09	7.1463e+09	6.0989e+09
CAETVCLQMK	A0A0R0LJG5;I1J9U5;I1LGR6	no	no	0	0	0	0	0	0	0	0	0	0
CAGVTVSK	P02858	yes	yes	4.0783e+09	5146600000	6.2727e+09	5809400000	5426700000	2684300000	2762400000	2629900000	3.0081e+09	2315600000
CALVYGQMNEPPGAR	A0A0R4J4C8;I1NFS4	no	no	0	0	0	0	0	0	6315700	0	0	0
CATITPDEAR	O82585;I1MJH1;C6TGV2;C6T857;I1JHS8;Q06197;A0A0R0GQK7;A0A8H6NYP0;A0A8H6KGT7;A0A8H6JH21	no	no	0	34068000	11493000	31138000	26314000	0	0	0	0	0
CATPELEYGR	I1KEN4;I1M3L8;Q6Q2Z8	no	no	0	0	0	0	0	0	110200000	0	0	0
CCSEMSELK	Q9ZNZ4;C6T1Q7	yes	no	11925000000	12976000000	11992000000	11413000000	11725000000	12741000000	10942000000	10019000000	12328000000	10004000000
CCTEMSELR	A0A0R0GVW3;P19594	yes	no	61068000000	61280000000	61775000000	58192000000	68278000000	76694000000	61571000000	58037000000	59915000000	54490000000
CDAYFETIQSR	K7K1R2	yes	yes	0	0	0	0	0	112400000	30600000	50905000	42740000	59085000
CDMLMEFVK	I1LEE5;I1NG28;I1JAY8	no	no	0	0	0	0	0	0	0	0	0	0
CDSLINFLK	I1N383;I1L700;I1L701;I1L6Z9	no	no	0	0	0	0	0	0	17798000	0	0	0
CDVIVINTPLTEQTR	C6T9Z5;I1M005;I1N5S0;C6TDF5	no	no	5498800000	5468500000	5056200000	4.113e+09	5.9605e+09	23239000000	10422000000	19541000000	9948000000	19389000000
CEAAPGCGEWK	A0A0R0IF33;Q5NT70;Q39817;A0A0R0JMW2;A0A0R0JHW1;A0A0R4J3K0;A0A0R0K6C1;A0A0R0KAL0;I1JXS7	no	no	546650000	454930000	605470000	602750000	478890000	704810000	451870000	312350000	420280000	393550000
CEDIGIQIDDDGIR	P25272;C6SWW4	yes	no	1323600000	1395700000	1.4789e+09	1236800000	1.619e+09	2214200000	744310000	1.8953e+09	1304500000	1.6806e+09
CEDVLLEFIDK	Q9SWB4;A0A0R0H3L4;K7LQ69;K7LQ70;I1LKS7	no	no	125910000	119410000	112920000	40699000	53163000	46362000	35335000	0	46745000	65475000
CELEDPLILIHEK	A0A0R4J656;I1LAL4	no	no	36404000	0	0	0	27313000	51493000	36986000	45533000	65974000	35820000
CENTATLGER	Q8L7J5;Q42806;A0A0R0JW56;Q8L7J4;I1N5N0	no	no	171580000	0	80319000	0	79458000	186110000	0	97835000	124000000	0
CEVGIQELPK	Q3S3F6;C6TCU7	yes	no	6696200	5484800	11083000	0	0	11156000	0	0	0	4945800
CFDGSLFEYCAK	O23959	yes	yes	199980000	187910000	267400000	177260000	199740000	236910000	240770000	208120000	280110000	280860000
CFGFVNFENADDAAR	I1JE12;I1KM25;I1KM24	no	no	0	31216000	0	34455000	30946000	11719000	0	0	0	0
CFGPGCCPSK	I1N4G3;A0A0R0ICF9	yes	no	0	6681500	5479000	0	0	0	0	0	0	0
CFLIFPIR	K7KLP3;C6TMP7;I1KB56;A0A0R0KKJ3;K7KLP5;K7KLP4	yes	no	0	0	0	0	0	0	0	0	0	0
CFNAPLQPSEIVGVK	I1LBC8	no	no	14318000	18316000	17518000	0	12499000	0	16741000	0	0	0
CFVGGLAWATDDQALER	K7LP96	yes	yes	0	0	0	0	0	0	0	0	0	0
CGCTLPCTGGSTCR	O23958;I1N1Y7	yes	no	0	0	0	0	0	0	0	0	0	0
CGDIGISIDHDDGTR	Q9ATY1;P01070;Q39898;C6T488;Q76B18;Q94IA1;Q39899;P01071	no	no	412630000000	232230000000	130580000000	177330000000	4.1038e+09	472030000000	312170000000	109160000000	222860000000	214330000000
CGDIGISIDHDDGTRR	Q9ATY1;P01070;Q39898;C6T488;Q76B18;Q94IA1;Q39899;P01071	no	no	0	0	0	0	0	0	0	0	0	0
CGDLFNFANA	Q8RVH5;A0A0R0F1F3	yes	no	7.5374e+09	7.7236e+09	5518400000	6.4334e+09	7.5847e+09	1.8339e+09	850380000	1.8382e+09	1.6753e+09	1.9186e+09
CGINYQPPSVVPGGDLAK	Q2TFP2;I1KSD0;C6T898;I1K3X9;A0A7T0NCL1	yes	no	67784000	22566000	37685000	33811000	25755000	0	66647000	0	190610000	210410000
CGINYQPPTVVPGGDLAK	I1K2I1;A0A368UHL7;C6TEP2	yes	no	0	0	0	0	0	0	0	0	0	0
CGPLVDLCR	I1J5B4;I1JC08	no	no	40350000	17085000	0	0	0	40277000	18027000	0	0	0
CGPVQMPYTLLLPSSK	D6PAW7;B3TDK6;P09186	yes	no	0	0	0	0	0	0	0	0	0	0
CGSVTVR	I1LGB7;I1LGB1;I1JDH6;A0A8H6KBA9;A0A8H6KA60;A0A8H6JS05;I1K5K3;I1KQB9	no	no	295730000	166250000	245370000	203770000	195260000	261430000	281120000	277910000	170580000	270830000
CGTDCACASCR	O23958;I1N1Y7	yes	no	0	0	0	0	0	0	0	0	36175000	0
CGTDCSCASCR	O22378;A0A0R0IWP6;A0A0R0IWK3	yes	no	0	0	0	0	0	0	0	72521000	0	90387000
CGVISPR	C6F117;K7MAP3;I1LFR8;C6T5L3;A0A8H6U7J4;A0A8H6U621;A0A8H6NKE1;A0A8H6KWQ2;A0A8H6JXS4	yes	no	269750000	306990000	265140000	359680000	324020000	261590000	211240000	248680000	352900000	251760000
CGVNLPYK	C6SXT1	yes	yes	0	0	0	0	0	341010000	188080000	401750000	0	310070000
CGVTSDLSSCK	I1K0K3;A0A0R0JXL2	yes	no	0	0	0	0	0	0	0	0	0	0
CGVYIPYK	I1JL08	yes	yes	58270000	44975000	30781000	37920000	24089000	55110000	40964000	50279000	54478000	58112000
CHFVAIDIFTGK	C6ZHS3;I1JE98;C6SY82	yes	no	0	0	0	0	0	0	0	0	0	0
CHFVGIDIFTAK	C6ZHS4;I1KCW5;I1JWR4;C6SXH6	yes	no	0	12252000	11444000	0	0	54133000	0	0	19514000	0
CIELDPTFVK	I1J9Y0;I1J9X9;I1J9X8;I1LGM2	no	no	96068000	126720000	133320000	90578000	120540000	107150000	110750000	88622000	132110000	100750000
CIEMFNEIAENK	I1L314;I1MPI1	no	no	87487000	0	0	0	0	0	27820000	0	0	0
CIGATTLEEYR	A0A0R0K0U9;Q39889;I1MT57	yes	no	0	0	0	0	0	20554000	0	13291000	15743000	23406000
CLAAVEEEIVTSGFDNK	I1K5E5;I1KQI6	yes	no	0	0	0	0	0	0	0	0	0	0
CLAFDNQR	I1LVQ6;C6T529	yes	no	0	0	0	0	0	0	0	0	0	0
CLDAGMSVAR	I1LCQ1	yes	yes	35541000	34607000	28736000	31898000	43478000	12458000	69359000	26052000	43657000	10400000
CLDTNDFCYK	P01064;Q43709;I1MQD2	yes	no	2.0905e+09	1.6723e+09	2153600000	1.9752e+09	2.0847e+09	1.4983e+09	1108500000	1188800000	1.0346e+09	1089300000
CLDTNDFCYKPCK	P01064;Q43709;I1MQD2	yes	no	1.7047e+09	1.7809e+09	1.7215e+09	1.5472e+09	1.9577e+09	1.8236e+09	1.7756e+09	1.6868e+09	1.5066e+09	1.5601e+09
CLDTTDFCYK	P01063;A0A0R0ID20;I1L3Q2;K7LE73;C6SX26	yes	no	5318900000	5424500000	4777400000	5102800000	5821500000	3.6631e+09	2704600000	3.2424e+09	0	2898700000
CLDTTDFCYKPCK	P01063;A0A0R0ID20;I1L3Q2;K7LE73;C6SX26	yes	no	2719300000	2249600000	2597200000	2349900000	2739500000	3.5537e+09	2682200000	2.9715e+09	2908300000	2860600000
CLDVVATLK	C6SWJ2;C6T5K5	yes	no	0	5523700	0	0	0	0	0	0	0	0
CLICMEE	A0A0R4J4U4;C6TA60;Q8LJR2;I1MA91	no	no	0	0	0	0	0	0	0	0	0	0
CLSSTGFQDVTFK	C6THL5;K7KWH3	yes	no	0	0	0	0	0	0	0	0	0	0
CLVYENPLAMK	I1N846;I1ML63	no	no	6179600	0	0	0	0	1903500	8044300	0	0	0
CMEPVEK	I1JGR5;K7K7B4;A0A0R0FH00;I1JPC5;A0A0R0KKU3;A0A0R4J626;A0A0R0ENM9;A0A0R4J4D6;I1LQR4;G3LTU4;I1MT10;P26413;K7K7B7;K7LZH1	no	no	0	788860000	740660000	485140000	806200000	630320000	509270000	514240000	627440000	638630000
CMGDPDADTDNPVLK	I1JAY8;I1LFP5;A0A0R0HJ74	no	no	0	0	0	0	0	0	0	0	0	0
CMGDPNADSENPVLK	I1LEE5;I1NG28	no	no	109890000	106420000	91423000	84318000	74275000	67351000	151860000	212020000	198090000	184930000
CNCVPSGTYGNK	A0A0R0FHN7;C6SVU2;C6SY10	yes	no	0	0	0	0	0	0	0	0	0	0
CNVVLVSAPYGLK	I1M099;C6TLD2	yes	no	0	0	0	0	0	0	0	0	0	0
CPGLQEFPPLVAPPTTVAR	I1JZ72	yes	yes	0	0	0	0	36983000	50267000	84801000	164080000	150880000	128970000
CPLTVVQSR	Q9ATY1;P01070;Q39898;C6T488;Q76B18;Q94IA1;A0A172C178;Q39899;P01071	no	no	119220000000	113590000000	110960000000	100150000000	102350000000	110060000000	100180000000	102080000000	87358000000	99218000000
CPNPVLDDAK	I1KR53;A0A0R0IPH2;A0A0R0K4H0	yes	no	0	0	0	0	0	0	0	0	0	0
CQCPTGFR	I1JAY8;I1LFP5	no	no	0	0	0	0	4189100	0	0	0	0	0
CQDLLFYGALDK	Q9SWB4;A0A0R0H3L4;K7LQ69;K7LQ70;I1LKS7	no	no	281770000	236090000	306340000	330570000	200420000	402500000	362330000	361650000	213130000	356550000
CSLEEDVAANTTGNLR	A0A0R4J4L3;I1LLC0;C6T7M2	yes	no	832670000	839700000	563130000	838810000	749570000	1.568e+09	1181000000	955870000	1.4596e+09	1191500000
CSLLPHR	I1M261;A0A0R0FXA5;I1M259;I1MEH3	no	no	0	0	0	0	0	0	0	0	0	0
CSSCAEEEEK	I1LHP6	yes	yes	0	213060000	120720000	0	0	0	0	0	0	0
CSVCNGSLEFDGR	Q9SWB4;A0A0R0H3L4;K7LQ69;K7LQ70;I1LKS7	no	no	21977000	40509000	49101000	30635000	33124000	34236000	21804000	0	0	16740000
CSYPVWAAAVPGGGR	I1K6M2	yes	yes	0	0	0	10404000	11232000	0	0	0	0	0
CTADINGQCPSQLK	I1K6M2;B6ZHC1	yes	no	0	0	0	0	0	0	0	0	0	0
CTEDLGGQLGDGHDSYN	I1LV24	yes	yes	0	0	0	0	0	0	0	0	0	0
CTILPPEEK	A8IKE1;I1KHJ4;I1MK74;I1MK72;I1MK73	no	no	24382000	20046000	8544500	24744000	0	16177000	0	22398000	16728000	24841000
CTVFPLVQNQK	I1KZJ9;A0A0R0FFI0	yes	no	0	0	0	0	0	0	0	0	0	0
CVATLLHEMK	I1NEH3;B0M1A9;I1NEH4;I1LAJ0	yes	no	0	0	0	0	0	0	0	0	0	0
CVDPGTLTHVEIR	K7MPT9;I1MZF8;I1LMA7	yes	no	0	0	0	0	0	0	0	0	0	0
CVKPPIIYGDVSR	A0A0R4J5Z8;A0A0R0FQE0;Q71EW8;I1MKZ0;I1JWK3;I1LXY1;I1LXY2	no	no	1.9623e+09	1.6123e+09	1.7623e+09	1403000000	1.6201e+09	1.4779e+09	1343400000	647310000	1.7045e+09	1.5607e+09
CVLVDSSSPR	I1K5T3;I1KQ42;A0A0R0IGM1	yes	no	0	0	29265000	0	0	64526000	54847000	26990000	43294000	0
CWQPQDFLPDPSSDGFEEQVK	Q52VR5;B8XJY3;K7S7Y8;Q42807;Q52VR4;B8XJY4;A0A1Y9TL58	yes	no	0	0	0	0	0	34366000	0	0	0	0
CYEIVISR	I1N8B5	yes	yes	0	0	0	19181000	0	0	19385000	37562000	37310000	0
CYESYSEDPK	I1LA42;A0A0B4PJM3;A0A0R0L894;A0A0R0FL35;I1N8A3;A0A0R0EWH1;K7LBF4;I1M7D8	no	no	0	0	0	0	0	19220000	0	10538000	0	0
CYTQADPVFDPTK	I1NCM4	yes	yes	0	0	0	0	0	0	34951000	13246000	0	11618000
DAAFQIINDELMLDGAPR	I1L3Z2	yes	yes	0	0	0	0	0	0	0	0	0	0
DAAGSMR	I1M222;Q9SPJ6	yes	no	39018000	53867000	102960000	116810000	139200000	139080000	116250000	139630000	95922000	114140000
DAAGTVADK	I1M222;Q9SPJ6	yes	no	744660000	674450000	737080000	649610000	0	0	600860000	675320000	750890000	0
DAALMQATENQALGQTQK	I1L849	yes	yes	785180000	1.0394e+09	0	1132200000	1190100000	73054000	862930000	106270000	0	1.0397e+09
DAALNAIQSPLLDIGIER	I1JQ15;I1NAM9;K7LHW9;I1LZJ8	yes	no	0	3472900	0	0	0	0	5529600	8258100	0	0
DAATIMINYIDQIR	C6TA11;I1JPM6;I1NA94;D2DKE7;A0A0R0EPL0;K7MZ15	no	no	0	0	0	0	0	0	0	0	0	0
DACEGSLK	I1KEA0	yes	yes	0	0	53183000	24319000	0	62676000	0	101950000	90254000	42874000
DADERPELCR	I1NFB2;K7LLW8	no	no	50235000	0	21046000	0	0	22730000	0	47820000	19363000	65926000
DADGNPLSPDYK	A0A0R0G8Z9;A0A0R0G8T3;C6TJ74	yes	no	0	0	0	4857900	0	0	0	0	0	0
DADTQGIFDACSATVNTLNEAGIR	I1NBI4;I1JQX3;I1NBI3	yes	no	0	0	0	0	0	0	0	32192000	0	0
DAEAWFNEK	CON__P13645;CON__Q7Z3Y7;CON__Q148H6;CON__Q7Z3Y8;CON__Q7Z3Z0	yes	no	237440000	171060000	234590000	219450000	275590000	255440000	176220000	224080000	232410000	162790000
DAEFFEWQEK	C6TGX4;A0A0R0LIH0;G3E7M4;A0A0R0HLZ4	yes	no	0	6518200	0	0	0	5106400	18830000	19146000	18734000	19037000
DAEGQDVLLFVDNIFR	A0A0R4J4C8;I1NFS4	no	no	0	0	0	0	0	0	0	0	0	0
DAFGQDINK	G3E7M9;C6TM48	yes	no	456180000	462020000	661050000	701800000	776820000	306810000	384150000	202470000	296970000	258760000
DAFLANEATK	G3E7M9;C6TM48;I1KT27;C6TFT8;A0A0R0JX95	yes	no	286770000	393580000	484990000	529540000	447480000	311570000	0	214400000	0	104120000
DAGAISGLNVLR	I1JGR5;I1MT10;P26413	no	no	705000000	699210000	847380000	674340000	739120000	1110000000	1.0422e+09	1090800000	1166000000	1.0141e+09
DAGAVVPTSYEAFEAAIR	I1MGE7	yes	yes	7459600	0	0	0	34682000	39924000	0	67305000	87963000	64343000
DAGAVVPTSYEAFEVSIK	K7LBM2;I1L0Q8	yes	no	0	0	0	0	0	0	0	0	0	0
DAGIDGVITDFPK	I1KYF3	yes	yes	0	9011300	19848000	0	21555000	39000000	29521000	19278000	0	42865000
DAGINGIQDVEALPPPPEIK	I1NFB9;I1LF24;K7LLW5;I1LF25	yes	no	0	0	0	0	0	0	0	0	0	0
DAGVDIDAGSELVR	I1KNV7;I1K506;C6TAU5	yes	no	76012000	76452000	63950000	87763000	73123000	175020000	99317000	90963000	67713000	68608000
DAGVGSGVK	A0A0R0FZI9;K7MID0	yes	no	64825000	0	100150000	81762000	42204000	82203000	142830000	142720000	83406000	107790000
DAGVIAGLNVAR	I1K668;I1K670;O22639;I1K671;Q39804;I1KPN3;Q9ATB8;Q39803;I1KPN5;Q587K1;Q39830	no	no	642070000	642980000	646100000	586700000	606680000	717790000	586800000	562740000	640050000	581390000
DAGVIAGLNVMR	A0A0R0FH00;I1JPC5;A0A0R0KKU3;A0A0R4J626;A0A0R0ENM9;K7K7B7;K7LZH1	no	no	130640000	58055000	77564000	133330000	100980000	204450000	0	95528000	110590000	125750000
DAGVISGLNVMR	A0A0R4J4D6;I1LQR4;G3LTU4	no	no	0	0	40514000	0	0	0	0	102320000	135630000	0
DAHEWVQVK	I1JI26	no	no	0	0	0	0	0	0	0	0	0	0
DAIEFYGDFDGSFHK	C6T073	no	no	0	0	0	49161000	0	65435000	87818000	67625000	0	0
DAIEGMNGQNLDGR	K7KHJ7;K7LP96;I1LJD0;K7KSG8;I1LJC9;C6SV67;K7KSG7;A0A0R4J3E9	no	no	0	0	0	0	0	0	0	0	0	0
DAIMGEFR	A0A0R0GBB6;I1L171	yes	no	16080000	0	0	0	0	0	8249100	0	0	0
DAISANSIPAFR	C6T0B5;A0A0R0KCY4	no	no	114580000	159630000	105170000	87064000	167030000	133420000	138530000	66571000	194930000	150880000
DAISGGSTQAIK	I1MJU7;A0A368UHI2	yes	no	94582000	137520000	227840000	78896000	119090000	123490000	80779000	170840000	146660000	154970000
DAITIGEALEASAIAGASDK	I1L849	yes	yes	0	0	0	0	0	0	0	0	0	0
DAITIGEALEASAIAGASDKPVDESDAAAIQAAEMR	I1L849	yes	yes	3.3812e+09	4817600000	2500200000	862960000	2696300000	5810500000	6.9237e+09	7.1702e+09	5.9792e+09	7.3221e+09
DALAVVAEVAHQVKPEEIVGIAGK	I1LMA5;A0A0R0HKE3	yes	no	91065000	103340000	98381000	88500000	66508000	0	0	78665000	52669000	21855000
DALDSCSEALK	I1JPL2	yes	yes	0	0	0	0	0	0	14087000	0	0	10484000
DALEAMETQK	I1KTB0;I1K4S0;C6TBQ0;C6TK34;A0A0R0GE46	yes	no	189070000	103040000	155080000	99673000	163310000	82102000	92923000	89885000	122550000	0
DALEIGTK	A0A0R0H569;B3TDK4;D6PAW3;P08170;I1M597;D6PAW4	no	no	13562000000	12833000000	14901000000	12197000000	13715000000	7.7096e+09	6.0622e+09	6.251e+09	7.5415e+09	5626600000
DALESLLAK	I1JN71;A0A0R0EMR0;C6TG29	yes	no	0	0	0	0	0	0	0	0	0	0
DALIATR	I1MXX5;I1L3S2;I1M8A5;A0A0R0GQN2	yes	no	0	0	0	0	0	0	0	46424000	106800000	0
DALIPSGTVI	A0A368UH27;I1JJP2	yes	no	0	0	0	0	0	5251800	4061600	0	0	12933000
DALMEDWVK	I1MV14;I1MV13;C6SZT7;I1K0Q3;I1K0Q2;C6T470	no	no	0	0	0	0	0	0	0	0	0	0
DALNSALDEEMSADPK	C6T827	yes	yes	0	0	0	0	0	0	0	0	0	0
DALVPSQDENIPVIDLHR	C6TEW0	yes	yes	0	0	28703000	0	27484000	42599000	70392000	41750000	21773000	56777000
DAMDGWFR	Q9ATY1;P01070;Q39898;C6T488;Q76B18;Q9LD16;A0A172C178;Q9ATY0	yes	no	352060000000	85243000000	96274000000	308750000000	82589000000	255330000000	395290000000	78998000000	130700000000	105810000000
DAMETASQSGER	I1JIA0;I1M7S3	no	no	0	0	0	11764000	16942000	0	0	0	59230000	42172000
DANAALEINPDSAK	I1K0G1;I1K0G0;I1MUT2;C6TID1	no	no	0	246740000	223050000	0	162660000	127820000	237310000	239450000	329410000	287880000
DAPMFVVGVNEK	I1MYI8;C6TN36;K7MPA8;C6TD56;K7MPA9	yes	no	1259500000	1.458e+09	1281200000	1324100000	1283300000	2240100000	2175800000	1.7186e+09	2357400000	2.0705e+09
DAPPSILQR	I1NBD9	yes	yes	55675000	94644000	113600000	103960000	102120000	200070000	127460000	120080000	94619000	159140000
DAPQAADNLGEDFYK	K7K1R2;A0A0R0KYI2;I1JBP2	yes	no	0	199940000	302910000	159680000	165750000	572450000	412110000	277040000	0	0
DAPSFLFESVEPGQISSIGR	I1NF54;I1NF55	yes	no	0	0	0	0	23798000	0	0	0	0	0
DAPVLGAFNPK	I1JXS8;I1KBV2	no	no	102340000	315080000	254480000	264730000	140580000	354170000	234440000	204900000	364420000	252170000
DAPYVWVHFPGR	I1KQU2;I1KL89	yes	no	79907000	62460000	72298000	96954000	93128000	148110000	115110000	174620000	159190000	147320000
DAQEPQVLVGGSDFYAFPR	A0A0R0IVG1	yes	yes	0	23076000	0	0	0	0	39798000	37285000	0	0
DASDAVIGVESENELPGSCIVER	I1KV72	yes	yes	0	0	0	0	0	96281000	0	0	37124000	46699000
DASEPEVLR	I1JZ10;Q09WE7	yes	no	0	58734000	79295000	69734000	98107000	169590000	99584000	116120000	203460000	123650000
DASGVLSPYK	I1ME21;A0A0R0GTU4;A0A0R0GTY7;I1M2L3;A0A0R0H448	yes	no	0	0	0	0	0	0	0	0	0	0
DASLYGLGENTQPHGIK	I1J6K4;A0A0R0I6K1;I1LEX2;I1KWV4	no	no	38584000	0	0	0	0	0	128610000	0	0	150960000
DATEVNHEDFNEGIIQVQAK	A0A0R0ERR0;I1LBA2;C6TAN1;I1JRA0	yes	no	0	0	0	0	0	0	0	0	0	0
DATNDFEDVGHSDSAR	I1JYL8;I1JYL5;I1JYL7;C6SX78;C6SX32;K7KUV3;I1KAY1	no	no	296090000	341960000	0	0	910480000	974450000	186890000	796520000	460200000	604140000
DATQDVPALCDSTR	I1LXX4;I1JFT2	yes	no	0	0	0	0	0	0	0	0	0	0
DATQVVANLQR	A0A0R0I242;I1MFP1;I1L006;C6T8I1;I1L007	yes	no	0	0	8597500	0	0	15529000	18170000	18997000	13633000	0
DATTDFEDIGHSDSATEMMEK	I1KHS3;C6SZZ3	yes	no	0	79355000	75602000	92833000	57817000	105740000	0	89116000	104140000	92257000
DATVQTGK	A0A0R0JWF4	yes	yes	835780000	970970000	1074800000	1.0312e+09	1158800000	1236100000	961550000	1077000000	537960000	994470000
DAVAAATTAEPVVAVK	A0A0R4J3L4	yes	yes	505450000	586370000	973930000	530690000	878630000	1414800000	1173000000	1.5101e+09	1221400000	1384400000
DAVAALDGQSLDGR	I1JXD7	yes	yes	0	0	6998200	5657200	0	20260000	0	8447800	0	0
DAVAGTISLHDK	I1MUM7;P45458	yes	no	0	0	0	0	0	0	0	0	0	0
DAVDGTISFHDK	I1K089;I1MUM8	no	no	0	0	0	0	0	0	0	135820000	0	0
DAVDSAISDIK	I1KYF3	yes	yes	0	0	0	0	0	0	0	0	30818000	19313000
DAVEDSITWPVR	A0A0R0FB49	yes	yes	0	8286200	33732000	0	0	61885000	0	24753000	0	53106000
DAVEEACESGIGVIAEPGGSIR	I1LLH3	yes	yes	0	0	0	0	0	0	12867000	0	0	29775000
DAVFDVLEGK	I1MMY1	yes	yes	134990000	84527000	106050000	92118000	125320000	85568000	87230000	153300000	59394000	0
DAVFLSGGPDYEIPLGR	I1NH45;I1LDE1	yes	no	0	0	0	0	0	39704000	0	0	0	0
DAVILGSTNPEDWPVVDPLPSYGR	I1NBI6;I1JQX4;A0A0R0ERZ1;C6TAH6;I1JQX5;A0A0R0EZX1	yes	no	73445000	58146000	72576000	0	0	54406000	12607000	8285700	12847000	0
DAVIQSDGQNVVPEVWK	I1JTB8;C6TGC6;I1JTB9	yes	no	173610000	186420000	210220000	145740000	186750000	247680000	209110000	180330000	229260000	191440000
DAVISLIDQER	I1MGR4;I1L117;A0A0R0G189;I1MRG9;I1MRG8;I1KN10	yes	no	60366000	69840000	69295000	51402000	85001000	0	55981000	0	0	0
DAVLLVFANK	A0A0R0KXC5;C6SV58;C6T5A1;I1J584;A0A0R0HMR0;C6SXM4;I1N5H2;A0A0R0I1I9;I1NBF7;Q9ZPJ2;I1K1H8;I1NBF8;I1J585;C6SXV3;I1L0L6;A0A0R0F1J0;I1K1H7	yes	no	0	0	0	0	0	0	0	0	0	0
DAVLVNVAIK	A0A0R4J4L3;I1LLC0;C6T7M2	yes	no	0	387830000	449820000	357000000	514200000	962520000	776170000	659770000	804390000	846130000
DAVNPDVLNAK	C6TMU7;K7M8C7	yes	no	0	0	0	0	0	0	0	29007000	0	18854000
DAVSLTGGPEWEVR	I1LVH9;I1LVH8;C6TL70	yes	no	0	0	0	0	0	0	0	0	0	0
DAVSPLLQGETEK	A0A0R0EM71;A0A0R0EAU1;K7N2X7;A0A0R0I6U8;I1LEU9	no	no	0	27204000	0	13838000	0	65314000	30018000	0	0	0
DAVTDLSLHYLAK	I1KQG0;C7C6E2;C7C6E1;A7VJA5;C7C6E3;Q70EL6;I1K5G1	no	no	0	0	0	0	0	0	0	0	63983000	0
DAVTEVVR	I1MT35	yes	yes	171670000	129100000	188780000	165510000	143180000	194740000	239310000	215230000	243910000	220210000
DAVTPDVLATK	C6T3R4	yes	yes	308940000	383400000	319380000	374670000	316150000	501480000	310960000	265100000	472260000	295020000
DAVTPDVLGTK	I1KRI7	yes	yes	253530000	225060000	204540000	188310000	290280000	352970000	229310000	323080000	307150000	293750000
DAVTPDVLQAK	I1MGV6	yes	yes	101100000	171650000	153860000	108870000	73237000	170600000	236130000	190980000	287910000	212400000
DAVTYTEHAR	P0CG89;B9MST3;A0A0R0EX12;A0A0R0EXQ1;I1L934	yes	no	0	0	53173000	0	38993000	111690000	0	48452000	56252000	126400000
DAWNITQR	I1LWR4;I1N6A5	no	no	383560000	295450000	348790000	396970000	321400000	512310000	415290000	392330000	552060000	411990000
DAYCLLNFGDSITTDHISPAGSIHK	I1J8H1;K7LNL2;I1LI48;A0A0R0H3C7;I1LRQ4;K7KYB2;K7KYB1	no	no	0	0	0	0	0	0	0	0	0	0
DAYTHPQFVSDVMK	I1LIG6;I1LIG5	yes	no	0	0	0	0	0	0	0	0	0	0
DAYVGDEAQSK	Q96438;C6T7Y1;I1N570;C6TGZ9;C6TJ78;Q96445;I1JNK9;C6TK76;I1JY56;Q96441;I1KBG2;I1KUG6;Q96442;C6T8Q2;K7LD67;I1JG11	no	no	795550000	469670000	431340000	951350000	658700000	835950000	852590000	972030000	957590000	1098400000
DCLFVDPLHDGK	I1K034	yes	yes	0	0	0	0	0	0	0	0	0	0
DCVGDPHADIENPVLK	I1N383	yes	yes	0	0	0	0	0	85908000	96819000	0	136740000	123620000
DCVGDPHADVENPVLK	I1L700;I1L701;I1L6Z9	yes	no	0	0	0	0	0	0	0	0	0	0
DCWLIISGK	I1JYL8;I1JYL5;I1JYL7;C6SX78;C6SX32;K7KUV3	yes	no	164450000	189320000	266620000	138700000	224190000	327560000	256520000	246250000	285810000	286570000
DDAANLTEQDLLQIPTGTR	I1K089	yes	yes	184680000	148570000	227360000	175720000	182610000	216750000	191420000	266410000	228910000	246360000
DDADWSTVGVK	I1KGF2;A0A0R0IY29;A0A0R0IPI1	no	no	0	0	0	0	0	0	0	0	57104000	0
DDAMQLYR	A0A0R0I9M4;C6TLC9;C6T8A9;C6THM2	yes	no	33830000	0	0	0	0	84953000	60970000	141190000	209490000	159930000
DDDDDDDHGDGHGGLK	I1M222	yes	yes	552050000	395280000	0	205750000	819960000	681460000	344760000	487600000	427570000	0
DDDDDDDHGDGHGGLKDDDVVEMR	I1M222	yes	yes	0	0	0	0	0	0	419030000	516160000	660100000	0
DDDDEYDYDDENVDR	I1KRS9;I1KRT0	yes	no	0	0	0	0	0	0	0	0	0	0
DDDHEMEVDAATSAIQTPAK	I1K7H0	yes	yes	0	0	0	0	0	0	49088000	0	0	0
DDDILGTLHD	C6SZ55	yes	yes	44899000	81391000	100740000	84422000	97342000	103030000	84520000	118170000	83319000	110180000
DDDIVGILETDDIK	C6TJG0;I1L1T1;C6TNA3	yes	no	149280000	0	195110000	189690000	210090000	499950000	341170000	396020000	443600000	216820000
DDDVAVELHSK	I1J5I6;K7K1P5;A0A0R0KY40;A0A0R0KWC8;I1JBT2	yes	no	0	0	0	0	0	0	0	0	0	0
DDDVKPDSELQQWWK	B3TDK5;Q39870;I1M596;P09439;Q39874	yes	no	25867000000	30491000000	27777000000	30175000000	29740000000	35456000000	21879000000	21520000000	23390000000	25138000000
DDDVVEMR	I1M222	yes	yes	1130500000	810070000	864000000	830840000	837030000	859630000	691770000	838670000	847710000	754130000
DDEEIVAVIAHELGHWK	I1N3U4;K7MUD4;A0A0R0IM79	yes	no	0	0	0	0	12664000	23179000	0	0	24062000	0
DDELLQTETR	A0A0R0JAM3;C6THR8;I1N2I4;A0A0R0F1H5	no	no	142980000	150730000	152210000	133160000	115470000	216610000	177020000	252140000	371860000	228560000
DDELTILDVR	A0A0R0IW65;A0A0R0F8K2;I1N056;I1KYS6	yes	no	0	0	0	0	0	0	0	0	0	0
DDENVNSQPFMR	A0A898CTM2;P27066;R9ZR16;A0A1C3HPQ3;C0J370;R9ZRP6;R9ZTW8;R9ZSR8;R9ZUX5;R9ZR23;R9ZS68;R9ZTA7;W0HJJ7;A0A0F7C9M2;A0A0F7EW21;A0A0F7EW41;A0A0F7C9T9;A0A0F7EWQ1;A0A0F7EW46;D3W5K6;A0A0F6Y5T0;A0A0F7C9N7;A0A0F7C9V0;A0A0F6Y5S8;A0A0F7C9U1;A0A0F7EWB9;A0A0F7EX42;R9ZS06	no	no	28646000	31561000	0	0	59083000	99069000	0	0	6463300	22980000
DDESSKPCCDQCACTK	Q9SBA9	yes	yes	828460000	2435900000	0	2661700000	1.0692e+09	3.7065e+09	349890000	674540000	3.4258e+09	2.0039e+09
DDEVVLGQYEGYK	A0A0R0EK54;F8SMC3	no	no	37294000	0	29791000	8841600	0	0	0	0	39450000	0
DDFGGQTCLPVSELK	I1MZ22;K7MPJ5;K7LRR0;A0A0R0HVH0	yes	no	0	0	0	0	0	0	0	0	0	0
DDGTLKPLAIELSK	P24095;A0A0R0J5A9;A0A0R0IXU0;Q41244;I1KUQ3;A0A0R0IP85	yes	no	0	0	0	0	0	0	0	0	0	0
DDGTVNVLNETWSGGK	I1MT39;C6SZI6	yes	no	0	0	0	0	192470000	369760000	261070000	0	0	291110000
DDHAAVAAVSLEDLK	I1M1E9;I1M1E7;C6TAG6	yes	no	0	0	0	0	0	0	0	0	0	0
DDIDDIHDEVAELIK	I1JWV6;A0A0R0KE60;C6TC63;A0A0R4J3H1	yes	no	0	24149000	43785000	23732000	35249000	0	55057000	55336000	37404000	83212000
DDILEAYR	I1LLH3	yes	yes	22511000	21513000	16417000	8846200	20589000	20525000	19210000	31818000	30787000	32147000
DDILTAAEK	I1MTS6;C6SYY3	yes	no	0	0	0	0	0	0	0	29419000	42899000	0
DDISSFLPVASDSTDFEASIR	C6SVI5;I1JN99	no	no	0	0	87389000	0	0	163900000	164610000	126060000	136570000	143800000
DDLGGMDVAR	Q3S3F6;C6TCU7	yes	no	0	0	0	0	0	0	0	0	0	0
DDLHLVENVLDSAAQEYAEK	I1KPH3;I1KPH2;I1KPH4	no	no	117520000	127560000	129050000	80434000	0	156600000	236950000	207920000	0	0
DDLIASLTLNDK	B0M197;I1N4A7	no	no	74630000	85256000	70084000	0	72715000	111660000	99228000	74822000	81502000	80860000
DDLLVVHSESYLNTLK	I1MXC3;A0A0R0FH91	yes	no	0	0	0	0	0	0	17226000	0	0	0
DDLQATIAK	I1MXZ6	yes	yes	584780000	327590000	672820000	423520000	678500000	629600000	328890000	347300000	502910000	462910000
DDLVASLTVNDK	I1LWI5	yes	yes	0	0	0	0	0	0	19414000	0	0	0
DDMFSLDLQASESK	I1NF29;I1NF30	yes	no	0	23298000	0	0	0	0	39891000	0	12574000	0
DDMNCAEAYVK	I1K622;C6TJZ3;I1KPU2	no	no	0	0	0	0	0	0	0	0	0	0
DDNPIGATLIGR	A0A0R0IQ92;I1M5T2;K7M8T2;I1KH24	no	no	0	48558000	84573000	84240000	78229000	0	0	0	0	0
DDNSDIVATDTMK	A0A0R4J455;C6TNK1;Q9ZWU0;P04670;O04104;A0A0R0E8N5;C6T8P1	no	no	312900000	0	462280000	376010000	472020000	349540000	268250000	186540000	140430000	127660000
DDPDLYVFPNLK	A0A0R0EJA3;I1NF03;A0A762;I1LB53	no	no	564670000	294990000	0	0	0	0	0	0	0	0
DDPFCLGSTHPWVEAISNK	I1JHQ1;I1MBN8	no	no	0	0	0	53303000	0	0	94313000	0	0	0
DDPTSTFTCK	I1K6M2	yes	yes	0	565880000	424600000	490630000	495980000	152650000	114470000	86266000	138190000	0
DDPVANEAALELVR	I1K089;I1MUM8	no	no	496370000	527820000	507710000	496070000	484400000	599450000	0	0	0	0
DDPVDSDADEEEEDADEAGNDSDAESK	A0A0R0EJA3;I1NF03;A0A762;I1LB53	no	no	188690000	192540000	45896000	41001000	185490000	26225000	40317000	29285000	37133000	0
DDQDNYAIQSFER	I1M669;A0A0R0GDY6;C6TCN9	yes	no	68265000	86218000	0	64626000	0	233830000	55452000	118930000	112120000	145530000
DDSIVEIQGESAGVHK	I1N9N6;A0A0R0EX89;I1JP07;I1JP08;I1JP06	yes	no	0	0	0	0	0	0	0	0	0	0
DDSVVEDYHGVK	I1JSY1	yes	yes	0	0	0	0	0	0	0	0	0	0
DDSYLWPR	I1KSC8	yes	yes	0	0	0	0	0	0	0	0	0	0
DDTAFDAYVVGK	I1KFF8	yes	yes	0	10199000	0	15743000	0	26103000	22034000	17438000	13159000	13228000
DDTTFDAYVVGK	I1LU40;I1LU39;C6TJB9;C6T0D7	yes	no	73696000	71910000	72047000	0	36067000	48552000	66483000	77471000	79534000	97106000
DDTVILDGAGDK	A0A0R4J656;I1LAL4;I1LCI1;I1NHW4	no	no	287120000	258010000	356030000	296240000	202620000	421060000	364060000	445210000	508030000	427410000
DDVDVVAINDPFIDAK	I1MM44;I1JMB4	yes	no	57141000	0	0	0	0	0	0	0	0	0
DDVELVAVNDPFITTDYMTYMFK	A0A0R0KA84;I1KC70;Q2I0H4;I1KC68;I1KC67;I1KC69	no	no	0	0	0	0	0	0	0	0	0	0
DDVFNAFYK	I1N6A5	yes	yes	0	47414000	0	0	0	76058000	106940000	0	0	0
DDVLDDFYGK	A0A0R0IPA5	yes	yes	25703000	17496000	0	27932000	21058000	0	37532000	45462000	41860000	29369000
DDVVIQFLNPK	A0A1W7GJW2;C6T0Q0;A0A0R0H141;C6SX83;A0A0R4J4H3	yes	no	289660000	211740000	292820000	277530000	198970000	372160000	496690000	386010000	356940000	422890000
DDVVIVAAYR	I1NEH3;A0A0R0EJP3	yes	no	0	0	0	0	0	0	0	0	0	0
DEAFGHLK	D6PAW7;B3TDK6;P09186;I1M599;B3TDK8;Q43446;A0A0R0G554;I1MD20;B3TDK9;Q42780;Q43438;P38417;B3TDK7	no	no	91354000000	92742000000	98017000000	83731000000	82570000000	69594000000	59658000000	57993000000	61551000000	58435000000
DEAIATLPVDELIEK	I1LWI1	yes	yes	0	0	0	0	46285000	0	15281000	0	0	0
DEAVSSGVSDLSLTEIESR	I1NBD9	yes	yes	0	0	0	0	0	0	0	0	0	0
DEAYEEELLDYEEEDEK	A0A0R0JKX7	yes	yes	0	0	9843200	0	0	29682000	0	0	0	20050000
DEAYEEELLDYEEEDEKAPDSAGAK	A0A0R0JKX7	yes	yes	0	0	0	0	0	0	0	0	0	0
DEAYLSAAIPK	I1J5B4	yes	yes	0	0	0	0	0	0	0	0	0	0
DEDEEEEGHMQK	A0A0R0GVW3;P19594;C6SYA7	yes	no	34025000000	17983000000	19616000000	11429000000	15873000000	9888500000	11230000000	13659000000	15716000000	7.5918e+09
DEDGEGFLVDK	A0A0R0K737;I1KPH6	no	no	99311000	66361000	61873000	96649000	60155000	39000000	41437000	0	0	51758000
DEDIEDLTEEHEK	I1MUT2;C6TID1	yes	no	302440000	0	0	207650000	270260000	0	0	0	0	0
DEDILGILHD	C6T4J1	yes	yes	0	12570000	0	8764000	0	13033000	23388000	26369000	40113000	42569000
DEDKQDLGVTGTG	Q9SWB2	yes	yes	214220000	216850000	203180000	225950000	230530000	645140000	375940000	499830000	689050000	608940000
DEDLAEQIGK	A0A0R0G928;A0A0R0GKM7;A0A0R0G924;A0A0R0L2F3;I1JIM7	no	no	0	0	0	0	0	0	0	52100000	56312000	0
DEDTSVPVEK	C6TAX7	yes	yes	0	127460000	98930000	255290000	228040000	271270000	240030000	183000000	261300000	237650000
DEDVVQIVK	I1MJZ5	yes	yes	0	0	0	0	0	0	130050000	0	0	0
DEEDDLYQGINK	C6TFL8	yes	yes	0	0	0	0	0	0	0	0	0	0
DEEDKPHPQEEVIATEFQK	C6TAX7	yes	yes	0	0	0	0	0	0	0	0	0	0
DEESQMVMPGDR	A0A0R0FCD2;I1JXC1;O23962	no	no	0	0	0	0	0	0	0	0	0	0
DEESTMVLPGDR	Q43467;I1KCA8	yes	no	0	0	0	0	0	0	0	0	0	0
DEEVEFYR	A0A0R0H092;K7LSI5;K7LSH9;I1LXH0	yes	no	0	0	0	0	0	0	0	0	0	0
DEEVNYFPSR	P29756;A0A0R0FSY1;O48560;A0A0R0GNE3;C6TJJ3;I1K7D2;B0M1A4;A0A0R0JAG1;I1K7D3;O48561;A0A0R0K8D9;I1JSV3;O48562	no	no	68998000	0	176980000	0	257680000	0	211270000	412900000	533290000	411810000
DEFEQLSLPILER	I1MCN3;I1KG78;I1M5L8;I1M5L7	no	no	114320000	88803000	76137000	113400000	86894000	160800000	171550000	148890000	62879000	202820000
DEFLENAR	I1LA47;I1JGB5;C6T751	yes	no	0	49317000	0	31049000	0	0	0	0	0	0
DEFLSLLR	G3E7M9;A0A0R0H5B4;A0A368UI60	yes	no	538940000	553530000	424430000	503530000	530050000	319010000	296850000	297700000	289700000	294820000
DEGGVSLR	M4QS19;I1LJJ4;H9TVI9;M4WFN0;Q2LAK4	yes	no	0	0	0	0	0	0	0	0	0	0
DEGGYEVIK	C6T8F0;I1L431;I1L432	yes	no	0	0	0	0	0	0	0	0	0	0
DEGIDLLK	I1MJU7	yes	yes	0	137660000	82262000	156600000	0	236230000	197250000	146970000	246220000	120920000
DEGLVVPR	I1LXP0;A0A0R0I373;K7MB89	no	no	42399000	30311000	22738000	35596000	27137000	98098000	100200000	88862000	97289000	85068000
DEGVIALWR	C6T977;C6TH45;I1M3R5;C6TN10	no	no	452000000	475560000	359580000	413250000	457430000	686150000	636000000	528770000	693790000	605390000
DEGYDLHDEANFK	Q9ZTY1;I1JPV0;C6T9C2	yes	no	2.0489e+09	1.8036e+09	4515400000	3.9947e+09	1.9868e+09	5.9334e+09	4780800000	4639900000	8.3575e+09	4528400000
DEGYDVSK	C6SY43;I1MT39;C6SZI6	no	no	96505000	0	88003000	0	0	81282000	0	44021000	49628000	0
DEHFTPLLEQIGK	I1M672;I1JJT3;I1JJT2;C6T498	yes	no	0	0	202310000	0	0	0	0	0	0	0
DEHGISISK	A0A0R4J4L3;I1LLC0;C6T7M2;I1LLC1	yes	no	823880000	1276200000	1167300000	1106800000	1265400000	1.713e+09	2229400000	1405800000	1.8109e+09	1.7106e+09
DEHGNPVELTDAYGNPVWLTDEK	I1M0W1;I1LVC1	no	no	2.0795e+09	2551400000	2.1411e+09	2.9415e+09	2469200000	3.7106e+09	3.9546e+09	2661600000	2.9149e+09	2895300000
DEHLDPINVK	C6SVC0;C6T0D5;K7MYM5	yes	no	0	0	0	0	0	0	0	0	0	0
DEIEEFIFR	I1JQ62;I1JQ61	yes	no	0	0	0	7324800	0	0	0	0	0	8167100
DEIEEITPVEESFAK	I1NGT2;K7LL33;K7LL32;I1LDR9;K7LL31	yes	no	0	0	445880	0	0	0	0	0	0	0
DEIEFITK	I1KQG0;C7C6E2;C7C6E1;A7VJA5;C7C6E3;Q9ZRX1;Q70EL6;I1KKD9;I1K5G1	no	no	0	0	0	58911000	168610000	131780000	0	112440000	165410000	253010000
DEIFGPVQSILK	I1KXG9;K7M095;I1M026;A0A0R0ESV8;I1N1F9	no	no	526610000	523420000	527870000	509780000	538060000	848750000	798890000	870110000	843190000	789920000
DEIGGSLVELVR	C6TA12;I1NGY5	yes	no	0	0	0	0	0	0	0	0	0	0
DEILVIQR	I1KXC2;I1KXC3;A0A0R0ITU1;A0A0R0IZB6;A0A0R0IYV9;K7MS29	no	no	0	0	0	0	6476000	25139000	0	7403200	0	5208900
DEIVIQFLNPK	C6T2G5	yes	yes	0	0	0	5774600	0	20688000	15153000	10277000	20865000	15852000
DELDIVIPTIR	I1JEI0;C6TJC8;C6TD94;I1J637;I1LWV7;C6TAB7;A0A0R0FDT6;C6TNP5;I1KWI1;I1KWI0	no	no	276490000	269970000	280650000	269860000	284140000	471380000	642220000	476530000	622320000	509660000
DELFCIR	I1NH59;K7KD30;I1J7C7;I1LDC1;I1LDC2	no	no	500030000	539970000	545780000	485750000	510140000	658500000	537700000	468880000	655580000	483970000
DELILDGNDIELVSR	C6T017;I1JYF9;I1JYG3;C6SXS7	no	no	99065000	52551000	42845000	75160000	61994000	100600000	44808000	66116000	46436000	72131000
DELLEAAGEVFANVASGVLK	I1LVH0	yes	yes	0	0	0	0	0	0	0	0	0	0
DELTLEGLK	A0A8H6N9X8;A0A8H6MT37;A0A8H6K5P1	yes	no	344430000	282880000	403490000	395020000	408540000	480970000	287200000	450670000	447220000	195990000
DELTPEQGELIK	I1LGI8;I1JA20;A0A0R0HA67;A0A0R0KCT6;A0A0R0KQB7;I1JA21	yes	no	0	107210000	0	0	24296000000	0	0	27383000	54265000000	0
DELVSENVAR	I1M6X0	yes	yes	0	0	0	0	0	0	0	0	0	0
DEMIDIIGVTK	I1NH37;C6THR0;I1LDE9;C6TG37;K7LWP1	yes	no	403460000	848170000	686780000	299220000	513230000	1.0581e+09	516530000	968310000	1247300000	618100000
DENFGHLK	B3TDK5;Q39870;I1M596;P09439;D6PAW6;D6PAW5;Q39874;I1KUQ0;A0A0R0IVM8;P24095;A0A0R0J5A9;A0A0R0IXU0;I1KH70	no	no	9829300000	9052600000	8.4544e+09	8924400000	8826900000	8629400000	6.1826e+09	6.6481e+09	7.2061e+09	6.4315e+09
DENLGHLK	A0A0R0H569;B3TDK4;D6PAW3;P08170;I1M597;D6PAW4	no	no	14150000000	10691000000	11946000000	11779000000	12945000000	6.7512e+09	5.8849e+09	5249900000	6.2786e+09	5572900000
DEPDYEVYLHR	I1N1X2;K7MSH4;I1N696	no	no	0	0	0	47631000	0	0	0	0	91422000	52693000
DEPYSDEAIALMR	I1JXS8;I1KP14	no	no	0	0	0	0	0	0	0	0	59695000	0
DEQDSYAIR	C6T278;I1KNL8;I1MQX4;I1MQX3;I1KNL7	yes	no	0	0	0	0	0	0	0	0	0	0
DEQEQGKDEL	I1KAB7	yes	yes	62821000	0	85873000	86438000	69449000	127080000	0	0	0	0
DESGNLQSGTQPENLETK	K7KUE3;K7KUE2	yes	no	0	0	0	0	0	0	14275000	0	0	8328100
DESGSGMGVQSEGIR	A0A0R0KW93	yes	yes	0	0	0	0	0	0	0	0	0	4998300
DESHNSVNETVAFDELVK	C6T7E0	yes	yes	0	0	0	0	0	0	0	0	0	0
DESIALLER	K7KHV8;A0A0R0JBC9;I1K7S9;I1JTC6	yes	no	0	0	699420000	0	0	0	0	0	0	0
DESIATLPVDELIEK	K7MW11;I1N620	yes	no	0	0	0	0	0	0	0	8899700	0	0
DESIVALPIDELIEK	I1MTP0;I1JZT5	yes	no	0	0	0	0	0	0	22287000	0	0	0
DESSPYAAMLAAQDVAAR	C6SZX2;C6SV94;A0A0R0FZ23;A0A0R0KP31;I1M1E3;A0A0R0KP25	yes	no	72609000	106980000	0	81185000	95795000	139840000	145080000	153750000	98693000	146910000
DESYIAALDAVSEK	O65027;I1K3R3;K7KQC9;A0A0R0K433	yes	no	0	0	0	0	0	0	0	0	0	0
DETVVLQFETR	A0A0R0IF33;A0A0R0K6C1	no	no	401930000	438740000	429950000	445750000	457400000	531190000	448080000	411320000	592560000	480640000
DEVELATK	I1KWT3	yes	yes	54886000	22262000	20643000	35701000	20055000	0	44199000	86634000	125360000	146820000
DEVFNAFYK	I1LWR4	yes	yes	0	0	0	0	0	46838000	60720000	0	41176000	0
DEVGITIATHGWIGSEMTR	C6T871;A0A0R0HAM0	no	no	35236000	98458000	0	95498000	148110000	204300000	148570000	157540000	159340000	0
DEVLTCIK	C6SZX0	yes	yes	0	0	0	28363000	0	0	0	0	52784000	18764000
DEVVEVTEPEK	A0A0R0HHC1	yes	yes	0	0	0	0	0	0	0	0	0	0
DEVVIHTIR	A0A0R0G928;A0A0R0GKM7;A0A0R0G924;D3G9M8;K7LIW5;A0A0R0I137;A0A0R0HS93;D3G9M9;A0A0R0L2F3;I1JIM7;A0A0R0GSM7	no	no	0	0	0	0	0	0	0	0	0	0
DEWHENLTFEEGVK	I1NC65;I1NC66;C6T3I7;I1JRK8;C6SWQ4	yes	no	0	0	172660000	199030000	0	483260000	108580000	131520000	590240000	434090000
DEYSLVEALK	I1MGE7;A0A0R0JD83;I1MRQ9;I1KMR0;K7LBM2;I1L0Q8	no	no	127820000	98769000	141040000	159670000	144930000	215390000	163140000	173880000	176380000	160200000
DFAASNLIGGK	K7M508;A0A0R0L1K9;A0A0R0L8J4	yes	no	0	0	0	0	0	0	0	0	0	0
DFADDQSTLR	I1KEM9;K7LUH0	yes	no	0	0	0	0	0	0	0	0	2530700	0
DFADGELKDELFCIR	I1NH59;I1LDC1;I1LDC2	no	no	123370000	229550000	189860000	0	213560000	0	216760000	214700000	0	388700000
DFADYAEFCFK	A0A0R0IFV9;A0A0R0IIZ3;C6TNP0;A0A0R0I9W6	no	no	894390000	603440000	1.0153e+09	860880000	796650000	156720000	0	0	0	0
DFAEGGVAPR	I1NBD9	yes	yes	113920000	0	233440000	209650000	154550000	553280000	282040000	334820000	396150000	0
DFAEILDAYER	I1JMN8;I1LXN6;C6TI49	yes	no	0	55393000	35578000	0	27296000	58219000	57646000	84166000	28358000	52610000
DFAEQLLK	I1MCK3;I1MCK2;C6T8I2;I1M5P2;I1M5P0;I1M5P1;I1M5N9	yes	no	38436000	31804000	41619000	54159000	38611000	0	55223000	33248000	0	73181000
DFAGLDTSALNK	I1NHG0;A0A0R0EDW0;K7N476;A0A0R0ELF0;I1LD09;A0A0R0HWQ2;I1LD08	yes	no	0	0	23359000	0	31498000	0	21640000	0	0	0
DFAHDAMEK	I1M222	yes	yes	1292500000	1225900000	1304600000	1259000000	1.0403e+09	1110500000	1174000000	1228500000	1102200000	1269400000
DFALYGDECVFGGGK	I1K3K3;Q7XAC5	yes	no	1.7775e+09	1.7516e+09	1.6746e+09	1.7407e+09	2.0147e+09	3.9566e+09	3.6076e+09	3.2822e+09	4.0024e+09	3.9988e+09
DFANVDCSYNLSTEELCTK	I1LEI9;I1NFX7	no	no	0	0	0	0	0	0	64285000	54853000	63972000	0
DFDEVLFNHFAAK	I1MCN3;I1M5L8;I1M5L7	no	no	0	0	0	0	0	0	0	31988000	0	0
DFDITWGDGR	A0A0R0GKM0;I1MST0;C6TKG4	yes	no	61774000	26985000	21288000	0	19520000	0	134610000	103720000	0	0
DFDTAIQHYTK	I1J9Y0;I1J9X9;I1J9X8;I1LGM2	no	no	0	0	107530000	0	0	167450000	0	0	120210000	0
DFEELPSTAFR	A0A0R0FLG5;I1JZU5;I1MTN1	yes	no	0	0	0	0	0	0	0	0	0	0
DFEEVPGDANR	C6T7E0	yes	yes	0	0	0	0	0	0	0	0	0	0
DFEPQMEPLRPPVQIGEVTEEELK	K7MIH4	yes	yes	399150000	413570000	0	403400000	448330000	739790000	569230000	747000000	648790000	572420000
DFEQIGEFLHR	A0A0R4J3C9;C6THM7;C6ZJY6;K4FZF8;C6ZJY7;A0A0R0IK90;K4FWJ6;K4FW35;A0A1Y9TL49;A0A1Y9TL32;A0A1X9PU96;A0A1X9PT62;A0A0R0IUS1;A0A1Y9TL41;A0A1Y9TL33;A0A1Y9TL34;K7DVM0	no	no	0	546730000	0	440910000	517360000	581430000	511870000	470390000	552500000	594840000
DFEYSPETHENR	I1N7Z4	yes	yes	0	0	0	0	0	0	0	0	0	0
DFFDQSLDEIK	K7MJ17;C6T092;I1M7T3;A0A0R0L166;I1M7T1;A0A0R0L1U9;A0A0R0INZ5;A0A0R0IHI7;I1KQN3;I1K586;A0A0R0IHJ8;A0A0R0IFL2;I1L3Z8	yes	no	0	0	0	0	0	0	0	0	0	0
DFFNASSLAEQLESIHESMDK	A0A0R0I7Q2	yes	yes	0	0	17723000	0	0	0	51951000	42030000	45369000	58683000
DFGAIPGHLTTAVHPER	C6TKY2;A0A0R0JUR8;A0A0R0HDE5;K7LU64	yes	no	0	0	0	0	0	0	0	0	0	0
DFGAIPGYLTAAVHPER	C6TIE2;C6TGJ4	yes	no	0	0	0	0	0	0	140560000	61330000	0	0
DFGDVFVFPIDK	C6T799;A0A0R0IA81;I1L4F2	yes	no	0	0	0	0	0	6077500	0	0	0	0
DFGEEHEAYNVVLQHVK	I1KVL0;C6SW79;C6T064;C6SVV7;A0A0R0G3G4;I1KGU0;K7M5T0	yes	no	422740000	172370000	315620000	0	352150000	0	412720000	279640000	405800000	451540000
DFGFIHYAER	C6TNJ7;I1NCQ2;I1JS33	yes	no	0	0	0	0	0	6961100	0	0	0	4531600
DFGLDDVHIDEIVK	I1KBT7	yes	yes	0	0	0	0	0	0	0	0	0	0
DFGTVFLGDK	I1KBV2	yes	yes	78339000	100280000	84869000	83304000	126560000	119990000	30008000	106320000	118470000	142500000
DFGTVFVGDK	I1JXS8	yes	yes	0	0	0	27129000	0	0	41155000	45459000	38298000	85798000
DFGVVAEQQQQHHQEDQQK	Q39871	yes	yes	5050500000	4.0739e+09	4.2817e+09	6.0695e+09	4753900000	5820100000	7.5717e+09	8816200000	6.2956e+09	8.2789e+09
DFHAALAEAAK	I1KUN0	yes	yes	0	0	0	0	0	0	3597100	0	0	0
DFHGSYIPPFLPAQALEGFGVSK	A0A0R4J5U6;C6T7R2	yes	no	0	0	0	0	0	0	0	0	0	62443000
DFHHLNLDFQLITDDGGK	C6TJH2;C6SXA3	yes	no	248880000	0	0	0	195840000	0	0	0	0	0
DFIEDGGPMLVK	I1KGM1;I1KGM0;C6T4G6	yes	no	0	0	0	3249400	9515800	0	0	12799000	26331000	6047500
DFIEGLDIPEEAK	I1M7Y3	yes	yes	17847000	0	0	0	0	0	27310000	0	51820000	0
DFIQDIGEK	C6T750	yes	yes	0	0	0	0	0	0	0	0	0	0
DFLDEDDIQK	I1JKT1;A0A0R0KL19;I1JKT0;I1JKT2;A0A0R0KEA7;Q2LAL4;I1JKT3;C6TA98	yes	no	0	0	0	10688000	0	0	0	0	261930000	0
DFLDISNPK	I1K5K8;I1KQB3;C6TB96;I1MDD7;A0A0R0HGZ6;I1LK05	yes	no	0	0	0	0	0	113190000	89653000	82205000	109450000	85607000
DFLEDLWDR	I1MLB1;I1N7Z9	yes	no	0	0	0	0	0	0	0	0	0	0
DFLHLDDFDK	K7KHU1;A0A368UI50	yes	no	53388000	45450000	66495000	43608000	89225000	289630000	199320000	152930000	230600000	194150000
DFLHWWTK	I1JTW0;I1K8C1	yes	no	0	0	0	0	0	0	0	0	0	0
DFLLKPELLR	A0A0R0JKX7;I1JUD5;A0A0R0J4Q6;I1KVD4;A0A0R0J4W7;Q9LFN6;Q56XG6;C6TJB8;C6TDK8;A0A8H6NJ07;A0A8H6NIV9;A0A8H6IUU3	yes	no	57039000	66786000	43440000	0	36087000	99582000	78104000	90652000	86062000	81981000
DFLLTAR	C6SWA8;A0A0R0H271;C6T0S7;A0A0R0H8Q8	yes	no	178310000	448060000	311940000	247380000	123620000	513210000	652220000	647390000	417210000	550570000
DFLNHIVK	I1KVR6	yes	yes	0	0	0	0	0	0	0	0	0	0
DFLSDSNR	I1JD96	yes	yes	19620000	0	0	0	0	0	0	0	0	0
DFLVPTAWFEDK	I1LSW3;I1KDN8;C6T254	yes	no	68147000	66565000	69320000	71432000	82619000	127550000	58550000	120400000	149760000	116910000
DFMIQGGDFDK	I1NJE9;I1NJF0;I1NJE8	no	no	19402000	67459000	89160000	71352000	32305000	112700000	89372000	89743000	119090000	78082000
DFNELLASGSEK	K7M324	yes	yes	501450000	492270000	432600000	489180000	582390000	739920000	542560000	623870000	534650000	535080000
DFNSYGSR	I1J8H1;K7LNL2;I1LI48;I1M442;I1LU53;I1M443;A0A0R0H3C7;I1LRQ4;K7KYB2;K7KYB1	no	no	0	0	0	24387000	0	0	0	37166000	0	0
DFPAIVIGNADATLER	I1LG61	yes	yes	0	0	0	0	0	28932000	0	0	0	9979500
DFPSQVILGDGR	I1LPR5	yes	yes	0	0	0	0	0	0	0	17325000	0	0
DFPSYIECQEK	I1LWR4;C6TI30;I1N6A5	no	no	493820000	595700000	575260000	586250000	531410000	944630000	799000000	716260000	772480000	777160000
DFQIGDPLSVK	I1KGC3	yes	yes	0	0	0	0	0	0	9475300	0	0	0
DFSDEKPLAWSHFTAEGDVEFK	K7MP24;I1MY38;I1MC33;I1MC32;I1MC31;I1MC34	no	no	0	0	0	0	0	0	0	0	0	0
DFSSSEELITEFCR	A0A0R0IHZ3;A0A0R0IC55;K7LSA8;I1LNU8;K7LFJ3;I1LNU6	yes	no	0	0	0	0	0	0	7070100	0	0	0
DFSTAILER	I1NAA5;I1JPP3;I1LZ82;I1L8Z3;Q2HZ34;P54774;K7LQC6	no	no	76411000	65972000	0	85954000	0	99408000	0	86188000	69719000	87896000
DFSVGVADQHQQEEHQLDQQK	I1L957	yes	yes	22887000000	20549000000	22931000000	18251000000	20516000000	33962000000	28020000000	27534000000	29657000000	26340000000
DFTFDPINFPLDK	I1MG74	yes	yes	13555000	8572400	5295200	7176600	5141600	17225000	5429700	13462000	6581000	16005000
DFTGASELPNCLK	I1MTU1;C6TGD9	yes	no	0	0	0	0	0	0	0	99611000	0	0
DFTNPNLPTEQK	I1JDD3;A0A0R0KU29;C6TED2;K7MHQ7;I1JDD2;K7LKV6;I1NH38;A0A0R0HXC9;A0A0R0G0X8	yes	no	0	0	0	0	0	0	0	0	0	47547000
DFVAAMQSDEQIQSK	I1MB25;A0A0R4J574	yes	no	0	0	0	0	0	0	0	0	0	0
DFVAAMQSDEQVQSK	A0A0R4J2Q8;K7KA00;A0A0R0KZQ5	yes	no	0	0	0	0	0	0	0	0	0	0
DFVCVENAK	C6TCM2;I1J8T9;K7LNG1	yes	no	28172000	0	0	0	23403000	0	0	0	0	0
DFVGAIGESTISK	K7MV60;A0A0R0H3T1	yes	no	0	22942000	0	0	49326000	42426000	43225000	0	32451000	48130000
DFVLDNEGNPLSNGGTYYILSDITAFGGIR	P01071	yes	yes	0	0	0	0	0	353690000	0	0	0	666360000
DFVLSLQR	A0A0R0K737;I1KPH6	no	no	23483000	40490000	17449000	25114000	27760000	0	0	0	0	0
DFVNDETAFTK	K7L8B5	yes	yes	2776700000	3.1411e+09	3.1797e+09	2.9662e+09	3.167e+09	6.9479e+09	2738000000	2495700000	2885600000	3.184e+09
DGALLAIGALCDK	A0A368UGP3;I1KWS2;I1LFL2	no	no	0	0	0	0	0	0	0	0	0	0
DGALSDAELNDFQVK	I1LBC8	no	no	0	0	0	0	0	0	0	0	0	0
DGASGGVVR	A0A0R4J321;I1K964;C6SVE5	no	no	47908000	64989000	58880000	48808000	0	57193000	0	33777000	67908000	163180000
DGCLEIIDR	I1KA95	yes	yes	0	0	0	0	0	0	0	0	0	11277000
DGDAFVTR	I1N846	yes	yes	0	0	0	0	0	122960000	89758000	110280000	87398000	0
DGDEGEAVVQPVPHK	A0A0R4J3L4	yes	yes	0	0	0	0	0	107630000	0	0	0	0
DGDEGETVIQPVPHK	I1LSY9	yes	yes	30371000	0	64953000	0	41677000	0	43614000	70925000	0	84125000
DGDGCITTK	P62163;C6TDT8;I1N8I7;C6T4C0;A0A0R0EIV3;C6TIR2;Q6LEG8	no	no	653270000	759270000	769570000	735620000	713740000	862220000	1080900000	1137300000	1333900000	1165800000
DGDLLFSCAK	I1J582;C6TL41;A0A0R0ICD7;I1L5T1;A0A0R0GZE2;I1L5T3	yes	no	0	0	0	0	0	0	0	0	0	0
DGDSMQVDSPTTEK	I1K5H2;I1KQE8	yes	no	0	0	11795000	0	0	87785000	62661000	32891000	63138000	75575000
DGDTFVTR	I1ML63	yes	yes	0	0	0	0	0	0	0	0	0	0
DGDYTLYESR	Q9FQD4;C6SVZ7;K7KBB0;C6TD55	yes	no	163820000	87082000	131130000	181820000	102870000	247890000	258510000	169240000	0	0
DGEEALPLPEGFVEETK	I1LEK0	yes	yes	0	0	0	0	0	0	0	0	0	0
DGEHVFGVAR	C6SZX2;C6SV94;A0A0R0FZ23;A0A0R0KP31;A0A0R0KW03;I1M1E3	yes	no	164350000	131140000	0	141320000	0	366170000	270100000	0	297820000	298500000
DGEIIEEDEFSLEELMGEDASSK	A9CPA7;I1JIH4	no	no	0	0	0	0	0	16578000	0	0	0	0
DGEPFQIIGGDVHYFR	I1M5B6;I1M5B7;C6T7V3	yes	no	0	0	0	0	0	0	19390000	47844000	46842000	29326000
DGESVLDLSPR	I1J4J8;I1J4J6;I1MM09;I1MM08;K7KRR3;I1K5Y5;A0A0R0IQ37;K7L4Q7	no	no	0	0	15987000	0	0	0	0	0	0	0
DGEVVDLVVR	Q9ZPA0;I1MJD7;Q944T1;K7L746;I1KTW9	no	no	116500000	0	56308000	124840000	131080000	111850000	159240000	123590000	148710000	182640000
DGFVMGEGAGVLVMESLEHAMK	Q9M508;Q9M507	yes	no	0	0	0	0	0	19447000	57774000	0	18610000	0
DGFVVNAGWPTADAPDLTLK	A0A0R0LJG5;I1J9U5;I1LGR6	no	no	0	0	0	0	0	0	0	0	0	0
DGGELIFGGIDPK	I1LAZ3;I1LAZ4	yes	no	0	33098000	53500000	40316000	81449000	271580000	176570000	186630000	181610000	185330000
DGGPFVFAQVK	C6T9B1;Q9XGS2;A0A0R0IIX3	no	no	0	0	0	6895800	0	0	6772600	0	0	0
DGGSDYLGK	I1JPW5;I1NAI7;Q6RIB7;I1MQ89;I1L3K7;C6TDQ1	no	no	505390000	477430000	483370000	499270000	422590000	624220000	906660000	702860000	1101900000	693450000
DGHQPGWQSVPTHDPQVQDAANHAIK	O04720;C6TMK3;I1M0K3;C6SXU0	no	no	0	0	0	0	0	0	0	0	0	367900000
DGHVAPFVK	I1KAB7;A0A0R0JFL1	yes	no	0	0	0	0	0	0	52814000	0	0	50235000
DGILMAADMGGSYGSTLR	I1NC65;C6T3I7;I1JRK8;C6SWQ4	yes	no	0	0	0	0	327960	0	1510300	0	0	0
DGILVEGLFWK	C6SW16	yes	yes	0	0	0	0	0	0	0	0	0	0
DGIPHLSLDLVLDSDSELSHTSK	Q8LJS2;I1LKW2	no	no	0	0	0	0	0	0	0	0	0	0
DGLDDLALDIPNAK	A0A0R0FBT0;A0A0R0JQV7;K7KMV0;I1K072	no	no	41506000	25899000	50824000	50689000	42611000	60615000	48646000	52956000	73289000	67013000
DGLDDLALDIPNANEK	I1JXE8	yes	yes	0	0	0	0	0	25197000	28524000	50549000	0	0
DGLGSTEIIR	I1JRM7;C6THC7	yes	no	0	0	20861000	27133000	23697000	52631000	28868000	43130000	22699000	37877000
DGLIVSIGK	I1K3K3;Q7XAC5;A0A0R0IJW2	yes	no	548930000	0	284640000	380770000	322190000	827180000	811370000	589640000	458190000	392640000
DGLLALAEK	I1JTG3;I1K7W5	no	no	0	0	52120000	48984000	0	0	0	0	0	0
DGLLVTDMDLNLCR	I1KL55	yes	yes	9818000	10429000	9799200	12699000	18703000	29616000	29711000	0	0	0
DGLPDAVVWNPWDK	C6T8J1;K7L853;K7KYT6;A0A368UGQ5;A0A368UGP5;A0A368UGQ6;C6TIX4;K7LC03;K7MBQ9;K7MBR2;C6TCY5	no	no	275210000	351390000	293700000	291430000	277310000	462430000	372890000	410540000	570990000	334950000
DGLPLMEEDFR	I1LK43;I1LQS4;C6TJA1;C6TKZ2	no	no	54671000	82436000	73116000	68939000	76423000	175510000	166490000	107590000	160780000	129540000
DGLTFLDLIVIQIENLNSK	C6T7U2;I1MBR7	no	no	0	0	0	0	0	0	0	0	0	10798000
DGLVGNTEIIR	I1NC93	yes	yes	0	21965000	0	0	0	0	0	23706000	31444000	0
DGLVSDAIESFIR	I1JIA0;I1M7S3;I1M7S4	no	no	0	0	0	0	0	0	0	0	0	0
DGMEYIVFR	Q9FEC5;Q6DR94;Q3HW60	yes	no	0	0	0	0	0	0	28438000	6971800	18933000	0
DGNAAGSGFLLLDHEFNLK	I1KS58;Q93YH7	yes	no	91449000	98484000	108950000	121190000	116050000	194040000	184320000	155370000	194850000	178760000
DGNVAPFVK	I7FST9;B1Q2X4;I1JZ42	yes	no	101320000	90143000	46992000	64102000	80368000	337380000	220800000	216930000	247660000	248630000
DGNWDTGHVISEAGIFGTYLR	Q9M426;I1NC18	yes	no	0	0	0	0	0	0	0	0	0	0
DGPLEFFGFSTSAR	Q9AVK8;B2YDR0;B2YDQ7;B2YDQ6;B2YDQ8;A0A0R0H2H7	yes	no	18707000	42330000	47607000	0	16300000	50633000	0	0	0	30451000
DGPYMPTLR	A0A0R0JK36;I1JYN0;C6SVY0;I1JYM9	yes	no	54534000	48375000	49611000	49752000	55390000	74193000	63338000	67989000	65917000	66403000
DGQDYAAAAAGSGTASSGGR	I1JQD9	yes	yes	0	0	0	0	0	21765000	0	0	0	0
DGQEFGPHDAQLDLSQGTPR	A0A0R0I7A8;C6SXW6;I1LD42	yes	no	0	0	0	0	0	0	0	0	0	0
DGQIYDHLLQSSAER	I1LN49;I1LN50;C6SZ11	yes	no	8.3956e+09	7.0884e+09	7.2438e+09	6.8212e+09	7.557e+09	9344200000	7.7781e+09	9370100000	12350000000	8627200000
DGQVMGIHSSGELEK	I1KQM0;C6TL93	yes	no	4244500	0	0	0	0	0	12893000	37036000	0	0
DGSGYITLDEIQQACK	Q84P29;I1K557;P28583;A0A0R0IEW5	yes	no	0	0	0	0	0	0	0	0	0	0
DGSLVCSDDPTIIR	I1MEH7;A0A0R0GZL3	yes	no	162800000	119090000	157770000	126810000	124750000	291480000	178880000	192480000	173490000	165050000
DGTEIFFK	I1J8H1	yes	yes	19009000	0	0	12931000	20331000	62855000	9452400	57314000	54684000	40065000
DGTFSWDDDGQLK	I1L7W1	yes	yes	2682800	13377000	0	8319900	0	73458000	21251000	27866000	23774000	0
DGTINTASFK	C6SVR5;Q9SWB6;A0A0R0F7D3	yes	no	2742100000	3.2668e+09	2.9948e+09	2638900000	3.1791e+09	3.8367e+09	2868400000	3.0441e+09	3.2715e+09	2860100000
DGTTIVLWDWNK	I1N860;C6TJC4;I1N859;C6TNS9;A0A0R0FXY5	yes	no	23031000	39464000	11334000	34281000	41242000	53909000	34587000	75767000	24136000	52111000
DGTVTMIEGK	C6T594	yes	yes	44568000	22485000	31232000	46675000	47514000	90729000	88857000	77272000	94958000	65211000
DGTVVLQFETR	Q5NT70;Q39817;A0A0R0JMW2;A0A0R0JHW1;A0A0R4J3K0;A0A0R0KAL0;I1JXS7	no	no	0	0	0	0	0	644240000	479330000	0	736760000	0
DGVAAAGMVPFR	I1M137;D2DKF0	yes	no	6448600	7036000	0	0	0	18108000	22710000	9585700	28718000	17875000
DGVAVDELIQGLEK	I1LRD2	yes	yes	0	0	0	0	0	0	0	0	0	19613000
DGVGDQALQK	C6TEI8;I1JED9;C6SXT0;I1JED8;C6TG21	yes	no	0	0	0	0	0	0	112520000	138030000	0	0
DGVIILENVK	C6SVY2;A0A0R0L5K2	yes	no	22768000	0	0	0	50507000	0	66412000	0	21685000	67084000
DGVILLWDLAEGK	C6TJD3;Q39836;I1K5E6	no	no	210640000	317120000	499220000	303300000	0	0	1339400000	0	1.9459e+09	415880000
DGVIYPWETFK	C6TFE2	yes	yes	92105000	90647000	0	0	90859000	278080000	221570000	234770000	305790000	204320000
DGVLTLIIPK	C6TDB4;A0A0R4J3X4	yes	no	0	37686000	0	0	25828000	0	0	0	0	0
DGVLVEGLFWK	I1JI59;C6SVJ6	yes	no	18686000	38993000	31666000	21712000	26727000	46101000	20985000	30764000	29727000	42906000
DGVVLDLVPPPTK	I1LQP7;I1KJZ5;C6THD1;I1KJZ6;C6T8U1;I1N2H8;I1KJZ4	no	no	0	0	38622000	0	0	0	0	0	0	0
DGVVLVGEK	A0A0R0LAF9;C6TAZ5;I1KKK0;I1KKK1;I1N318;I1N319;C6TAW4	no	no	0	145460000	225250000	0	0	256840000	548370000	260280000	295600000	221460000
DGVYLSPGK	C6TCB6;K7M0M2;I1M0N1	yes	no	42139000	0	0	33575000	34776000	202440000	91984000	64932000	52481000	133650000
DGVYMYFEDNAGVIVNPK	C6T0H9;A0A0R0GZ38	yes	no	46127000	0	24013000	0	0	134720000	148980000	184100000	166810000	161000000
DGWYPPGHGDVFPSLLNSGK	C6T7U2;I1MBR7	no	no	493940000	429000000	423540000	533180000	62904000	808200000	706650000	739180000	673980000	654000000
DGYMISSGQPVK	A0A0R0G342;A0A0R0HSV1;A0A0R0I0B9;C6SW15;C6TG91;C6TC41;I1MQB5	no	no	673830000	864940000	886780000	622990000	848860000	1.5128e+09	1172000000	1147500000	1.4634e+09	1196500000
DGYRPIAR	I1LRU3;A0A368UHB1;A0A0R0GWB3;Q42795;Q588Z6;Q45UE7;Q588Z3;Q588Z4;Q588Z5;P10538	no	no	0	0	0	35080000	0	0	0	0	0	0
DHACVVGGYR	K7LRU2;K7KVG4;I1JXQ3;I1MYV4	yes	no	0	0	0	0	0	0	0	0	0	0
DHANYYSPR	I1J6K4;I1KWV4	no	no	58547000	0	50093000	64944000	60734000	78073000	0	36651000	42836000	43192000
DHDENTHGEKPSAISSAASAIADK	K7LDT9;Q9SWB3	yes	no	0	0	171750000	0	0	667470000	263570000	341110000	691660000	531200000
DHDKPVQEVIAAMTNGGVDR	A0A0R0JL19;I1KAJ4;I1KAJ5;A0A0R0JM61;C6TD82;A0A0R4J364;Q9ZT38	no	no	0	0	0	0	0	0	0	0	0	0
DHDKPVQQVIAEMTNGGVDR	I1MAE6;A0A0R0GLJ3;A0A0R0GCH2	no	no	3.2264e+09	0	0	0	1271300000	0	2.9294e+09	938680000	0	1276000000
DHDNTSVVEEPESIQEK	K7LST1;I1LIY4	yes	no	12479000	0	0	0	0	0	22570000	28448000	22610000	0
DHDTCISK	I1LEE5;I1NG28;I1JAY8;I1LFP5	no	no	0	0	0	0	49950000	95500000	0	69690000	70007000	67622000
DHGTTGVYGLNTDR	A1KR24;Q7XAW0;Q70EL7;Q70EL9	yes	no	3.2003e+09	2833900000	4.2675e+09	2647800000	2764100000	2428700000	3.9781e+09	3.4872e+09	3.13e+09	3.7881e+09
DHLANFAEQLNK	I1JPD4;I1JPD6	yes	no	0	0	0	0	0	0	11571000	19122000	0	12604000
DHLDPISK	I1M6F0;C6TJC3;C6TDC0	yes	no	0	0	0	0	0	0	17632000	13059000	0	0
DHLGNFAEQLNK	K7MYU5	yes	yes	0	0	0	0	0	0	6722700	0	0	0
DHLPYCDSDVVAGCER	I1JIY7;I1JIY6;C6SX10;C6TFW5	yes	no	0	0	0	0	0	0	0	0	0	0
DHNKPVQEVIAEMTNGGVDR	A0A0R4J4U4;I1LXD1;C6TA60;Q8LJR2;I1MA91	no	no	2512900000	3.8867e+09	7.1035e+09	4622400000	4778700000	5222300000	2.0047e+09	4.0609e+09	5733500000	3.5237e+09
DHPYDPAHDSVLSR	C6SVI1	yes	yes	0	0	0	0	0	0	0	0	0	0
DHQADFLR	I1NFH7;I1NFH9;I1LEX5	yes	no	0	0	0	0	0	0	141430000	159230000	0	0
DHTVSATHGDMDQNTR	A0A0R4J3G4;A0A0R0K474;P41376;P41377;I1L1K7;C6T8X3;A0A0R4J5A7;A0A0R4J4Z2;A0A0R4J5N3;Q9CAI7	no	no	48513000	99068000	242620000	103710000	263820000	0	389460000	535300000	0	0
DHVEGFAPEVAWVTK	I1NBI4;I1JQX3;I1NBI3	yes	no	114720000	79025000	95603000	100850000	0	111070000	0	0	0	115120000
DHVVFEDHPGLVTITGGK	A0A0R0L3E1;A0A0R0L554;I1JFY8	yes	no	0	0	0	0	0	0	0	0	0	0
DHVVTEWDHPR	I1KRU6	yes	yes	0	0	0	0	0	53256000	0	0	0	0
DHWLALVR	I1MKY2;I1N8B5	no	no	26788000	47079000	18760000	19919000	18759000	0	16247000	0	19837000	0
DIAANAYDQGK	C6T960	yes	yes	43357000	30104000	36784000	29133000	41780000	70592000	39658000	36214000	32581000	17440000
DIADTNFVPSK	G7YZH4;K7MPH5	yes	no	0	0	0	0	0	36106000	0	35106000	51987000	39795000
DIAELIAAGR	K7MZ77	yes	yes	17146000	24575000	27966000	25863000	29617000	23826000	17215000	8755100	0	27540000
DIALAEIEK	I1JKB3;I1KID4	no	no	0	143830000	207970000	186400000	165350000	188560000	129280000	174320000	235250000	182200000
DIAQAAGLLR	I1NH45;I1LDE1	yes	no	2033400	6211100	0	5261300	14572000	0	30954000	30991000	25299000	29866000
DIAQEAVR	I1NAH4;C6SVV1	yes	no	142270000	109590000	157220000	170360000	127010000	260420000	228580000	211720000	0	234750000
DIDAAAKPTDTEDGK	I1NGS1	yes	yes	0	0	0	0	0	0	0	0	0	0
DIDAEQLVALR	I1MBI6	yes	yes	0	0	0	0	0	0	7488000	0	0	0
DIDGNVVR	C6T374	yes	yes	245830000	164040000	234870000	174390000	212050000	649450000	522960000	399970000	631590000	608300000
DIDIEEIK	K7MF41	yes	yes	38434000	25730000	32061000	35986000	29951000	265240000	60834000	55972000	70158000	67905000
DIDSFTQQFASR	M1FQK8	yes	yes	26294000	11829000	0	0	0	38121000	72633000	49292000	182870000	62143000
DIDTDMLPGLVQHK	I1N0S0	yes	yes	0	0	3356900	0	0	0	0	0	0	0
DIEAYTPGAK	I1KRJ7;I1KRJ8;C6TB70;A0A0R0K508	no	no	2.9369e+09	2717700000	2902100000	2683700000	2659400000	5474200000	3.9114e+09	4.272e+09	4635500000	4320400000
DIEEEIVPLCR	C6TBN2	yes	yes	9915600	15615000	8349200	9170300	0	24417000	7127600	15282000	0	0
DIEGLTEGASIIEVVK	I1KIF0;I1JKC3	yes	no	0	0	0	0	0	0	73501000	0	91161000	0
DIELVMTQAGVSR	I1N8M5;A0A0R0EWX9;I1JMZ3;C6SZW0;I1N8M4	no	no	97306000	99636000	103570000	44051000	117700000	331610000	185410000	375840000	373180000	159190000
DIENLIKSQSESYFVDAQPQQK	Q9FZP9;P11827;Q0MUU5;Q948Y0;Q84UB3	yes	no	0	0	0	0	0	0	0	0	0	0
DIEQLPTLLEEYQLR	K7KR01;I1K4M7	yes	no	0	0	0	0	0	0	0	0	0	0
DIESAYWELVVK	I1KZJ1;I1KZJ0;I1KZJ2;K7L4A2;A0A0R0JYI2;A0A0R0K4G9;K7LXX3;I1JM01;A0A0R0J348;A0A0R0KYF6;A0A0R0G3W2	no	no	176920000	0	255910000	348420000	233170000	718360000	528020000	559440000	618710000	563050000
DIESLDLSR	I1KRI1;I1K361;A0A0R0HS18;I1K362	yes	no	0	0	0	0	0	0	0	0	0	0
DIEVEEVIDVTK	I1KJQ5	yes	yes	0	0	0	1574200	0	30418000	11934000	45737000	64440000	44930000
DIEVMEPK	I1KEY6;A0A0R0HID0;I1LS70	no	no	65527000	64771000	60471000	0	92089000	117710000	105740000	92951000	148620000	120270000
DIFQEVYEASWK	C6T857;I1JHS8;Q06197;A0A0R0GQK7	yes	no	0	0	13718000	0	0	0	23796000	33813000	32397000	0
DIFQIPGISSTVNMEHIK	C6TGS1;A0A0R0E6P5;I1NDD4;I1KM93	yes	no	35794000	0	0	0	0	0	0	0	0	0
DIFYITGTSK	K7MP24;I1MY38;I1MC33;I1MC32;I1MC31;I1MC34	no	no	92077000	155690000	188170000	105120000	152930000	233720000	201260000	211690000	260330000	248210000
DIGAVLDQYSK	K7MQF6;I1JJM2;I1KYV2;A0A0R0L429;A0A0R0FQY0	yes	no	0	0	0	0	0	13158000	0	0	0	10211000
DIGGWEDSQR	I1JAJ5;I1JAJ4	yes	no	0	0	0	0	0	0	0	0	0	0
DIGICNFTLTK	I1N334;K7LGJ7	yes	no	9510000	0	0	0	0	24084000	58788000	22020000	0	31465000
DIGSGNFGVAR	I1KUN7;I1LTF6;K7L2Y8;K7L2Y7;K7K850;A0A0R0JFE0;A0A0R0J613;I1MW05;K7K851;A0A0R0J4R6;A0A0R0J4L3;I1MW04;I1ND33;I1KL27;A0A0R0J4K9;A0A368UIN3;I1K1R0;A0A368UM47;I1LHH1;I1LHH0	yes	no	0	0	0	0	0	0	18579000	0	0	15332000
DIIAGSLQGEDR	A0A0R0I7Q2	yes	yes	0	0	0	0	0	0	0	40975000	33359000	0
DIIDEVIAAGELK	I1L9W5;I1JG59;I1L9W4	yes	no	0	0	0	0	0	6194600	0	0	0	4300900
DIIIAIDHGPNTK	C6SZ47;A0A0R0K806;I1JSN5;I1JSN6;I1JSN4	yes	no	0	0	0	0	0	10479000	0	6026900	15957000	0
DIIIATGSVPFVPK	I1KMS9;I1KMS8;I1MGG7	yes	no	27874000	0	0	18926000	13198000	44855000	39616000	69456000	42230000	56655000
DIIMVDHMK	I1K3S5;I1K3S4	yes	no	357610000	376640000	368450000	327540000	270960000	580370000	413500000	509940000	490040000	468720000
DIIMVDHMR	I1KS65;F8SMB9	yes	no	148950000	319260000	124580000	260240000	0	183490000	114940000	207220000	187960000	66775000
DIIQSIGR	A0A0R0I7Q2	yes	yes	0	0	0	0	0	16785000	11695000	4856000	0	0
DIIYSFTDEPCVK	I1KDR2;I1KDR0;I1KDR3;A0A0R0JS71;I1KDR1	yes	no	192060000	181790000	222070000	124450000	141930000	377490000	262700000	332890000	275750000	291440000
DILEANGLDSSGSDLEITR	Q9SWB4;A0A0R0H3L4	yes	no	0	0	0	0	0	0	0	0	0	0
DILEINHPVGPFGTK	I1MCI6;C6T4K6;I1M5R0;A0A0R0HCA5;C6T685	yes	no	7332300	0	0	0	8994600	18742000	0	0	0	0
DILEINNTSLK	I1J4I1;I1KJB0	no	no	0	0	0	0	0	33109000	0	0	0	0
DILLLDVAPLTLGIETVGGVMTK	I1K668;I1K670;O22639;I1K671;Q39804;I1KPN3;Q9ATB8;Q39803;I1KPN5;Q587K1	no	no	0	0	0	0	0	0	0	0	0	0
DILTTIKPELLQSLK	Q01915;A0A0R0JZ78;C6TMS5	yes	no	203600000	143960000	96746000	175730000	172260000	276190000	237210000	272130000	246870000	235840000
DINALDEVSQTEVEK	A0A0R0HHC1;I1M376;I1M375	no	no	105630000	65146000	0	34066000	166830000	0	0	9075900	0	35936000
DINALEQHIK	I1JEI0;C6TJC8;C6TD94;I1J637	no	no	0	207620000	0	0	0	725590000	216210000	454300000	0	157820000
DIPGIEFR	Q6X0N7	yes	yes	16774000	27228000	0	23249000	0	13560000	21174000	19130000	23547000	25277000
DIPIEVLELENK	I1KJQ5;K7KIC0;I1JK05	no	no	0	0	0	58173000	0	275940000	0	0	120910000	0
DIPNPDYFELK	A0A0R0IF33	yes	yes	314220000	282410000	294650000	280610000	144820000	334980000	316970000	243270000	346610000	272950000
DIQSLQEELTAVSQK	A0A0R0HHC1;I1M376;I1M375	no	no	110460000	0	108360000	57803000	57336000	97472000	0	0	0	0
DISEGPPAIK	I1KYW3	yes	yes	20830000000	15687000000	19445000000	16468000000	20868000000	26151000000	24305000000	26701000000	23042000000	22539000000
DISPQEVLVIR	A0A0R0I7Q2	yes	yes	0	22782000	0	7008000	12972000	64353000	83720000	46614000	57926000	37635000
DISVSVPFPVK	I1JSS2;I1K7A1;I1K7A2	no	no	175110000	112360000	168340000	168780000	175350000	0	209100000	184260000	199020000	170980000
DITEEFFHYR	A0A0R0I2I0	yes	yes	0	0	0	0	0	0	0	0	0	8045900
DITHLPFAER	I1KSP9;K7KQP0	yes	no	0	0	0	0	0	0	0	0	0	0
DITPDDK	I1KEN4;I1KDL4;A0A0R0JT01;P51061;A0A0R0H967;Q8H929;Q8H928;O22117;I1M3L8;Q6Q2Z8	no	no	0	0	0	0	0	0	0	0	0	76376000
DITPIGGFPHYGVVK	I1NH37;C6THR0	yes	no	0	0	0	0	0	0	15118000	29983000	0	0
DITPQAPTHILIIPK	I1N7B1;C6T420	yes	no	28930000	0	0	17033000	0	0	0	0	0	0
DITQASHLIGDMTGSTIDDPLSETYK	Q9SWB4;A0A0R0H3L4;K7LQ69;K7LQ70;I1LKS7	no	no	968370000	878750000	1084300000	978460000	1099500000	1.9504e+09	2690900000	1.9481e+09	2462200000	2.1339e+09
DITVENFSVSAR	I1LZP7	yes	yes	0	0	0	0	0	11665000	9014800	8431200	0	9772000
DIVELIAAGK	C6T1E4	yes	yes	207120000	197230000	201350000	174140000	228460000	293490000	299450000	239270000	291240000	302320000
DIVFEYPTTEA	I1L4B6	yes	yes	0	0	0	0	0	0	0	0	0	0
DIVGLQEQVFVR	I1MGR4;I1L117;A0A0R0G189;I1MRG9;I1MRG8;I1KN10	yes	no	0	0	0	0	0	0	0	0	0	0
DIVIADNPYVSAR	A0A0R0LP27;Q5NUF3;I1LFS6	yes	no	0	0	0	0	0	0	14323000	0	0	0
DIVIEETSK	I1L9P5;C6TK02	yes	no	0	0	12654000	29913000	0	0	0	0	0	0
DIVISQNPLVSAR	C6TDP7;A0A0R0EB56	yes	no	0	0	0	0	0	0	0	34007000	0	27108000
DIVNSVDESER	I1MAK3	yes	yes	0	0	0	0	0	0	0	5504400	0	0
DIWGDDATEFNPER	A0A0R0H2Z4	yes	yes	186650000	200630000	198190000	162050000	140850000	378150000	237120000	252680000	256500000	239300000
DIYDAGDYLVLVTTDR	I1MAX9;A0A0R0GF61;I1JGX0	yes	no	0	0	0	0	0	0	0	0	10825000	0
DIYEHAVVLSVK	C6T763;I1K2Z9;I1KRD4;C6TLM9	no	no	0	0	0	0	0	0	0	0	0	0
DIYFDLVDHDK	A0A0R0G928;A0A0R0GKM7;A0A0R0G924;A0A0R0L2F3;I1JIM7;A0A0R0GSM7;A0A0R0EGZ2	no	no	45392000	66606000	0	13033000	80923000	41111000	89075000	24760000	82901000	73938000
DIYHLLEHEFYPSDLALK	K7MYU5;I1JPD4;I1JPD6	no	no	0	0	0	0	88369000	0	0	0	0	0
DIYYIAADSVTSAK	I1JJQ4;A0A0R0GHB3	yes	no	0	0	517350000	495770000	0	0	470840000	379900000	0	0
DIYYITGESK	I1L314;A0A0R0JDE1;I1MPI1	no	no	0	33887000	45621000	0	42245000	0	0	15903000	47079000	29699000
DKDAEPTEFEESVGQALFDLENTNNELK	I1L4B6;C6SW87;I1KIY3;C6T4Z2	no	no	0	0	0	0	0	0	0	0	0	0
DKDAEPTEFEESVGQALFDLENTNQELK	I1K5L7;I1K5L6;C6T530	no	no	110990000	0	0	0	0	394000000	258480000	0	443470000	465590000
DKEDILAWGVPNK	I1KMC2	yes	yes	0	12533000	0	0	17219000	0	0	0	0	0
DKEDILGWGVPNK	Q8L7J5;Q42806;A0A0R0JW56	yes	no	176350000	152210000	293740000	83172000	170090000	480450000	246920000	298170000	306710000	262180000
DKEDILQWGVPNK	Q8L7J4;I1N5N0	yes	no	105140000	79742000	53735000	89277000	114170000	178600000	82429000	52802000	60264000	119150000
DKGPVWDEIVSENQLLPTK	I1K843	yes	yes	76649000	56311000	66637000	71623000	52457000	0	137490000	123550000	0	131720000
DKIETPEQFK	I1KNH5;I1KNH4;K7MJC5;A0A0R0HFF3;I1KZW7;A0A0R0FZ92;I1MFL2	no	no	0	0	0	0	0	0	0	0	0	0
DKLWEAVLEGHIDLLSTDHSPTVPELK	I1M261	yes	yes	0	0	0	0	0	0	0	0	0	0
DKPAQQEQGQDK	I7FST9;B1Q2X4	yes	no	38285000	30179000	0	107280000	80574000	39593000	0	29678000	57853000	0
DKPAQQEQGQDKPAQQEQGQDEQEK	I7FST9;B1Q2X4	yes	no	0	554900000	544400000	548860000	310110000	730540000	0	714970000	739460000	741290000
DKPDFLATVDVDPSSPTYSK	I1KS58;Q93YH7;I1K3R6	no	no	874920000	1.5438e+09	531430000	784090000	775540000	1.7983e+09	1188000000	1.4601e+09	1.5391e+09	2695200000
DKPIPSWSSSDVEEFIASDPVHGPVLK	C6T9Y1;C6SXG5	yes	no	0	0	0	70517000	121330000	0	0	0	0	0
DKPSIGTVIAVGPGHLDEEGNR	C6TJG0;C6TNA3	yes	no	475230000	571810000	497170000	468470000	508000000	842540000	550430000	480470000	624230000	529470000
DKPSVTPDGQYLLYVSSHENPGVPR	I1KAD3	yes	yes	0	0	0	0	0	110780000	0	67806000	0	122660000
DLALILHGSK	C6T857;I1JHS8;Q06197;A0A0R0GQK7	yes	no	0	0	25272000	0	0	0	0	0	0	0
DLALSSDK	I1KZJ9	yes	yes	27187000	39044000	35015000	26581000	35862000	54985000	50100000	48342000	34539000	0
DLANSVPLAK	K7KGC7;K7MZJ0	no	no	33302000	0	0	0	0	42436000	0	0	0	0
DLAPPSEGFIDKPAAADAGAAAAGATK	I1KXJ9	yes	yes	0	0	0	66223000	0	0	0	0	0	0
DLASQYDVK	I1KAB7;A0A0R0JFL1	yes	no	1169100000	1088200000	1080200000	1249600000	1215300000	1.6085e+09	1193400000	1323700000	1339400000	1204400000
DLASQYDVR	I7FST9;B1Q2X4;I1JZ42;I1JZ43	yes	no	1.9651e+09	2256900000	1.5093e+09	0	2852300000	4.2212e+09	2898300000	3.5366e+09	4.0731e+09	3.4051e+09
DLATVDSILLR	I1LTI8;K7LVH5;I1M4L1	yes	no	0	0	0	0	0	0	0	8302900	7703700	0
DLAVSIEGK	I1JIP5;I1M7B9	no	no	142770000	60485000	110430000	74958000	134820000	251290000	147600000	186410000	123670000	248970000
DLDDFVAFINEK	A0A0R0JK73;A0A368UII5;I7GEK3;C6TJT5;A0A368UIF4;A0A368UIF8;C6T9F8;E3W9C2;I1JR62;C6TAX0;E3W9C1;A0A0R0ERR6;I1L7R5	no	no	435340000	501710000	487580000	431480000	507760000	751460000	593060000	660770000	702930000	650340000
DLDESFIDSLR	A0A0R0IMB6	yes	yes	0	0	0	0	0	0	0	0	0	0
DLDEVILVGGSTR	I1MJU7;A0A0R0HS21	yes	no	103770000	135410000	131680000	136550000	121080000	203660000	217230000	159980000	229110000	129680000
DLDIFLSIVDMNEGALLLPHFNSK	O22120;P0DO16;P0DO15;I1NGH2;F7J075;Q4LER5;Q3V5S6;Q39853;Q948X9	no	no	0	468160000	0	0	0	0	0	0	0	0
DLDIFLSSVDINEGALLLPHFNSK	F7J077;O22121;F8WQS0;Q93VL9	no	no	0	14371000	0	0	0	906670000	0	0	0	0
DLDITGQSYIQ	I1JSX0;I1K7E6	no	no	0	0	0	81658000	198980000	0	0	0	0	0
DLDPGFFVNHFVK	I1KPW7	yes	yes	0	0	0	0	0	0	0	0	0	0
DLDQVAGR	C6SVR8;I1JW21;C6SWT1;I1LWR7;C6THE9;C6SVH1;C6T4Z6	no	no	471120000	608620000	534480000	608720000	556660000	496480000	698920000	685970000	875480000	566380000
DLDSISALR	I1J5J5;A0A0R0LDB9;I1JBS3	no	no	0	0	0	0	0	0	0	0	0	0
DLDVFLSVVDMNEGALFLPHFNSK	Q9FZP9;P11827;Q0MUU5;Q948Y0;Q84UB3	yes	no	0	0	0	0	0	47365000	0	0	0	0
DLEAVGSQYPFEPLK	I1M984;I1MX58	no	no	173620000	0	96642000	100050000	80276000	220840000	283370000	255220000	155970000	0
DLEEAPGDAK	I1L235	yes	yes	0	0	0	0	0	0	0	9581600	0	21771000
DLEMMEHGDQTEIGER	I1L7W1;I1MGL7	no	no	0	27641000	0	0	30561000	0	22824000	0	0	45582000
DLEPQMEPLRPPVQIGEVTEDDLK	I1L386	yes	yes	159500000	0	0	0	0	327090000	209820000	0	0	163490000
DLESAEELSTEIGK	A0A0R0FM59;I1MLP0;A0A0R0EK54;F8SMC3	no	no	0	0	61018000	0	0	134990000	75532000	135230000	49224000	150510000
DLETEIQSGLPHK	A0A0R0EPA1;A0A0R0EP44	yes	no	267160000	302760000	337310000	298070000	303590000	265890000	200890000	146880000	223990000	223530000
DLEVITEELR	C6TI33;A0A0R4J410	yes	no	265290000	224370000	199460000	195090000	251870000	341170000	377410000	303880000	399770000	316720000
DLEVLDAVASEVR		yes	yes	0	0	0	0	0	0	0	0	0	0
DLFAEFYR	I1MGR4;I1L117;A0A0R0G189;I1MRG9;I1MRG8;I1KN10;A0A0R0KU04;A0A0R0KMR0;K7KG95;I1NB34;K7KG94	yes	no	0	12977000	0	0	19558000	23319000	20098000	38494000	0	0
DLFEILMDENR	A0A0R0KQM5;C6TNJ8;K7LD52;A0A368ULX2;I1JFZ7;I1JFZ8;I1JFZ6	yes	no	14964000	0	9361700	3173800	12017000	17451000	13025000	9963900	16143000	0
DLFGAHTYER	A0A0R0K737;I1KPH6	no	no	0	0	7845000	0	8353800	0	0	0	0	77076000
DLFHLLPDAFK	J7EPL5;I1M3M4;I1LUL9	yes	no	214520000	150220000	151100000	119620000	220220000	640590000	453540000	432180000	468770000	510160000
DLFNDWTIELK	I1JUS6;C6THE3	yes	no	8089400	11703000	10760000	0	0	30728000	39480000	21685000	0	38586000
DLFNELDK	A0A0R0IPI1	yes	yes	0	0	7555400	6107100	20201000	0	0	0	0	0
DLFPLLQGAFK	I1LSB5;A0A0R0H535	yes	no	0	0	0	0	0	0	226330000	168530000	199560000	39075000
DLGTQVVNQNYYER	A0A0R0IX07	yes	yes	0	0	0	0	0	0	7921000	0	0	0
DLHEGGIK	B3TDK5;Q39870;I1M596;P09439;D6PAW6;D6PAW5;Q39874	yes	no	6.0177e+09	5649600000	6.0447e+09	5.8438e+09	4658500000	5384400000	3.9458e+09	4478900000	4938700000	4.2825e+09
DLHQYDVTITPEVISR	I1MQL3	yes	yes	0	0	0	0	0	0	0	18494000	0	23872000
DLHQYDVTITPEVTSR	A0A0R0I9G1	yes	yes	6763100	15390000	12783000	0	0	21266000	20739000	16659000	0	0
DLHYSGFK	A0A0R0K7P8;A0A0R0K7N5;I1JVV8	yes	no	0	0	0	0	0	0	0	0	0	0
DLIDTVR	C6TA11;I1JPM6;I1NA94;D2DKE7;A0A0R0EPL0;K7MZ15;I1LZ51	no	no	71697000	53418000	44354000	50552000	47125000	103240000	102340000	84127000	89281000	125630000
DLILQLVER	A0A0R0L0Q0;A0A0R0GPX0;I1MBX0	yes	no	0	12091000	6441400	0	8136900	0	18779000	17064000	0	19133000
DLINILEDAIR	A0A0R0IU60;I1KU96;I1MJ28	no	no	0	0	0	0	0	0	0	0	0	0
DLIQAMEAADVK	I1L7F3;K7K5S3	no	no	58698000	46334000	69656000	23827000	56528000	189300000	207530000	203490000	197150000	163070000
DLISNFLSDPVHGAIK	J7EPL5;I1M3M4;I1LUL9	yes	no	266150000	245020000	288410000	116060000	0	680310000	548200000	968590000	588930000	697290000
DLKPENFLFDTVEEGAK	I1KBT7;K7MMC5	yes	no	0	0	0	0	0	0	0	28626000	0	25713000
DLLASMQNQSEPQQK	I1JCG0;I1JCF9;A0A0R0LKB6;I1LI24;I1J8K3;I1J8K2	no	no	42075000	45741000	58707000	17465000	0	195020000	62981000	79900000	67713000	68408000
DLLDSLLLESSENK	A0A368UHY2	yes	yes	0	0	0	0	0	0	0	7625300	0	0
DLLEGDPYLK	I1KEN4;I1KDL4	no	no	171130000	134630000	97323000	177160000	159800000	277940000	271260000	246440000	313560000	307280000
DLLESICNR	I1MZA8;Q84XV8	no	no	0	0	0	0	0	0	0	0	0	0
DLLGASDPYVK	I1LPS1;I1LPS0;K7LST9;I1LJ17;I1K6Z2;I1MY41;I1MC28	yes	no	0	0	0	0	0	0	0	0	33138000	0
DLLLFVDR	A0A0R0I242;I1MFP1;I1L006;C6T8I1;I1L007	yes	no	0	0	0	0	0	0	0	0	0	0
DLLNEVER	I1L3P6;I1L3P8;A0A0R0K7Z5;I1MQD0;I1NIE7	no	no	195730000	117120000	134390000	183630000	221150000	163990000	246590000	233090000	305460000	267460000
DLMAVSWSELPDSVVSDVK	I1M8K9;C6T518	yes	no	0	33882000	0	52454000	64988000	152950000	84751000	116070000	96953000	90876000
DLMDAADIDK	Q84P29;I1K557;P28583;A0A0R0IEW5	yes	no	0	0	0	0	0	0	5615800	0	0	0
DLMEAADVDK	I1JJW5;I1M631	yes	no	0	0	0	0	0	5825100	11425000	14882000	0	22574000
DLNLSPNHYDLYGK	I1NJ85;I1L9Z8	yes	no	76618000	0	0	0	0	0	0	132330000	103790000	89252000
DLPDELLYGR	I1LS05;I1LS06	yes	no	181870000	196970000	99356000	191800000	88241000	191700000	0	169900000	250500000	191950000
DLQDDFMGGAEIIK	I1MJ86;I1KU21;I1KU22	yes	no	2377700000	2626500000	2.1376e+09	2284000000	2181000000	3.3012e+09	2748000000	2245900000	2786600000	2863100000
DLQQEISDGDVEVPLD	C6T5N1;A0A0R0HHB6	yes	no	183360000	0	120650000	0	79708000	0	0	0	0	0
DLQQEISDGDVEVPLE	I1L8V8	yes	yes	106010000	144580000	0	153420000	93959000	90605000	0	0	104350000	93400000
DLQQEISDGDVEVPLH	I1LZ47	yes	yes	0	0	0	0	0	0	27397000	0	0	22664000
DLQQEITDGDVEVPLD	C6TMB5	yes	yes	0	119210000	145010000	114420000	0	223180000	196090000	259780000	238740000	248890000
DLSEEQVSSMK	C6T028;I1J9Y5	yes	no	0	0	0	0	0	8489100	17972000	0	0	0
DLSEYEEWYGQPHR	I1ND31;I1KL32;C6TIL2;C6T983	yes	no	15134000	0	0	0	10402000	0	0	14470000	0	21005000
DLSFPSAEDSAFLK	A0A0R4J3J4	yes	yes	0	0	0	0	0	0	0	0	0	0
DLSGFVETR	I1KH61;I1M5N2	no	no	0	17712000	8879500	34631000	63181000	0	0	0	46926000	0
DLSISELER	A0A0R0FNT7;Q5F2M8;I1MV76	yes	no	0	0	0	0	0	0	0	0	19033000	56848000
DLSPLANETR	I1M0Z1	yes	yes	10689000	0	0	0	0	39863000	15049000	1.0273e+09	19623000	0
DLSQADFGR	I1KS65;F8SMB9;I1K3S5;I1K3S4	no	no	738800000	772010000	863530000	846370000	717080000	1256900000	1200500000	671060000	1248800000	1322600000
DLSQVEILGK	I1M7Y3	yes	yes	0	0	0	0	0	0	0	0	0	0
DLSSEEANQYLK	I1LZI3;I1L9B1;K7MJN6;K7MJN5	no	no	0	0	0	0	0	0	0	0	0	0
DLSSIGDTVVISVTK	C6TGY7;P22177;A0A0R0IWL2	yes	no	0	0	0	13788000	0	0	20536000	29406000	0	28815000
DLSVASLSR	I1JU43	yes	yes	59825000	0	0	48743000	0	98139000	0	0	0	0
DLSVSELER	I1J9Q7	yes	yes	19601000	0	15354000	30968000	12231000	0	0	0	0	0
DLTDALMK	C6T7Y1;I1JNK9;C6TK76;K7LD67;I1JG11	no	no	312710000	339190000	353020000	340030000	340590000	365380000	382280000	436620000	365800000	433220000
DLTDFLMK	I1N570;C6TGZ9;C6TJ78	yes	no	47109000	127140000	43028000	60211000	97646000	99359000	99998000	37800000	0	70455000
DLTFQNTAGPSK	K7KZN7	yes	yes	0	28656000	0	28714000	0	0	0	251580000	212060000	0
DLTLQEAETIALSILK	Q9M4T8;I1JBH2;C6SW82;I1L7R0;C6TGU2;C6TMT4	no	no	0	0	0	0	0	0	0	0	0	0
DLTTLHPILTECR	C6TAJ8;I1K635	yes	no	17377000	11355000	0	16032000	36706000	33092000	11696000	0	0	15256000
DLTVEDLTIK	A0A0R0I0G8;Q944B5	yes	no	0	0	0	0	27134000	0	62325000	0	0	93718000
DLVGGYYDAGDAIK	I1KNP5;I1MQV2;A0A0R0JFI6;Q27SZ6;I1L090;I1MFX5	no	no	52773000	0	0	0	0	0	0	0	0	0
DLVGVAYTEEEVK	C6TJ17;C6TIQ7;I1N7F4;I1K147;C6TKJ4;I1K146	yes	no	111400000	103150000	158950000	114410000	113570000	0	136640000	129040000	209620000	194690000
DLVLQLVEK	I1K3E1;I1K3E2;I1KRS9;I1KRT0	no	no	77984000	82977000	82622000	67360000	72992000	69023000	30133000	53715000	82855000	43440000
DLVPFEECIELHSTEETVIK	A0A0R0I854	yes	yes	0	0	0	0	0	0	0	0	0	0
DLVPFEECIELHSTEETVVK	I1MPM4;I1MPM3	yes	no	0	0	0	0	0	0	0	0	0	0
DLVSLYGADAYPFTEER	I1KXE7	yes	yes	0	0	0	0	0	88980000	70681000	0	0	0
DLVVDMTNFYNQYK	A0A0R4J5X9	yes	yes	43561000	0	46292000	53324000	37867000	0	83818000	23100000	0	0
DLWDNSILK	A0A0R0KV09;A0A0R0J693;C6T1N8;C6T0F3;I1KM08	yes	no	0	0	0	0	0	0	0	10790000	15145000	29016000
DLWPFGDQLR	P51061;A0A0R0H967;Q8H929	yes	no	33806000	20493000	16582000	18765000	30661000	106710000	73269000	94418000	53407000	83209000
DLWQTGSDALPFR	I1N8M8	no	no	73137000	0	0	0	0	0	0	184590000	148600000	118650000
DLYAEEAAAQR	K7LSJ2;I1LII4;A0A0R0HE95;I1LG13;I1JAH7	yes	no	0	1308900000	0	0	0	30292000	0	0	69585000	0
DLYEILMDENR	I1N9A5;I1N9A4	yes	no	0	0	0	0	0	0	0	28989000	0	41168000
DLYEQLIATK	I1L540	yes	yes	0	0	0	0	0	0	0	0	0	8559900
DLYGNIVLSGGSTMFPGIADR	Q96438;C6T7Y1;I1JNK9;C6TK76;I1JY56;Q96441;I1KBG2;I1KUG6;Q96442;K7LD67;I1JG11	no	no	40022000	31799000	0	0	32669000	81423000	88114000	62968000	104300000	64319000
DLYINQAIQMDVAGNR	I1N6T0;I1LX29;C6T2H2;C6SV96;I1LX28	yes	no	0	0	0	0	0	0	0	0	0	0
DLYINSAVQVDVSGNR	I1K5L7;I1K5L6;C6SWE2;C6T530	no	no	0	0	0	0	0	0	0	0	0	0
DLYPTLQLPEK	A0A0R0EY92;K7MQS5	yes	no	0	0	0	0	0	91870000	108450000	0	39766000	64227000
DLYWEAVCEGGSK	C6TLE4;F2XF89	yes	no	0	0	0	0	8605500	0	0	0	0	0
DMLDEALLR	A0A0R0J9Y0;I1KLJ1;A0A3P8MS07;I1M0B2	yes	no	0	0	0	0	0	0	0	0	0	0
DMPVLQDGPPPGGFAPVR	A0A0R0HSJ1;I1NEJ6;A0A0R0E907;I1NEJ7	yes	no	0	0	0	0	0	0	0	0	0	0
DMSMSPPGSHGVK	I1J8H1;K7LNL2;I1LI48	no	no	0	0	0	0	0	46466000	0	0	0	0
DMTFENSAGPEK	I1JKR6	yes	yes	0	0	0	7259700	0	0	0	0	0	0
DNDLEFSGR	I1JKT1;A0A0R0KL19;I1JKT0	yes	no	0	0	0	0	0	0	8796400	0	0	0
DNENPTIVQIVDTPK	C6T0B0;A0A0R0HTQ0	yes	no	145480000	123670000	127790000	137840000	59332000	472110000	427840000	396310000	440340000	445740000
DNESLAPIFTPPR	C6TGU6	yes	yes	0	0	0	0	0	0	0	0	77914000	0
DNFESVVMEHLR	K7KQE4;Q6X0N9;I1KS88;C6T8J5	yes	no	0	0	0	0	0	0	0	0	0	0
DNFQSGEWK	I1LJD2;C6TG24;K7LSZ2	no	no	0	0	0	37618000	0	0	45962000	0	82066000	0
DNGLLLHIHR	A0A898CTM2;P27066;R9ZR16;A0A1C3HPQ3;C0J370;R9ZRP6;R9ZTW8;R9ZSR8;R9ZUX5;R9ZR23;R9ZS68;R9ZTA7;W0HJJ7;R9ZS06	no	no	0	59562000	0	0	0	0	84580000	0	0	119870000
DNGMHALIIYDDLSK	Q01915	yes	yes	0	0	0	0	0	10532000	0	0	0	0
DNHDIFIK	C6TH20;I1N466	no	no	0	44194000	0	25054000	0	0	0	55228000	32144000	0
DNIDNVQIVFR	A0A0R0FM59;I1MLP0;A0A0R0EK54;F8SMC3	no	no	0	0	0	66154000	0	0	0	43644000	36235000	0
DNIVSSLDNVAK	I1JF86;Q84V19;Q9SP11;I1L860;Q04672	no	no	136070000000	144310000000	152520000000	145200000000	174580000000	180310000000	114860000000	22652000000	151690000000	138230000000
DNLIYNYK	A0A0R0GUI6	yes	yes	448210000	249410000	271660000	346290000	303460000	745550000	494720000	602390000	534450000	573760000
DNLNPHHFQEVSR	I1KL55;C6TAY5	yes	no	0	0	0	0	0	0	0	0	0	42586000
DNLTLWTSDIPEDGAEEQK	E9KNA8	yes	yes	0	0	0	0	0	0	0	41542000	0	0
DNLTLWTSDIPEDGEDAQK	Q96453;A0A0R0H7R6;A0A0R0HF31;C6TM63	no	no	0	0	0	362910000	0	1.0452e+09	514830000	570100000	0	0
DNLTLWTSDIPEDGEEQK	C6TKV8;Q96452	yes	no	153120000	116960000	0	0	0	0	0	0	0	107280000
DNLTLWTSDIPEEGAEEQK	A0A0R4J3S4	yes	yes	149270000	196900000	0	166670000	160100000	279860000	209960000	222850000	217360000	0
DNLTLWTSDITDDAGDEIK	E9KNA6;A0A0R0J4X0;C6TCD3;C6TK50;Q8LJR3;O81976	yes	no	0	0	0	0	0	1403900000	1304200000	1143000000	1150400000	1075900000
DNLTLWTSDLPEDGGEDNIK	E9KNA5	yes	yes	0	0	37869000	0	0	63479000	0	0	0	0
DNLTLWTSDLPEDGGEDSIK	E9KNA7	yes	yes	0	0	20583000	23000000	0	81248000	51085000	51592000	0	69042000
DNLTLWTSDMQDDGADEIK	C6TGW2;A0A0R4J5A5;A0A0R0GRY6;I1K9V8;E9KNA4	no	no	847740000	141980000	736320000	759060000	564120000	1.6985e+09	1411000000	1207600000	1361400000	896790000
DNLTLWTSDVQDQLDEP	A0A0R0JEI9;A0A0R0K6A7;Q96451	no	no	0	0	0	0	0	98084000	0	0	0	0
DNNIDLTAGDLINR	C6TA02;I1KX25;I1J6C3;I1KX26;I1J6C5	yes	no	0	0	0	0	0	11768000	10142000	12090000	15056000	14687000
DNNLLGK	I1JGR5;A0A8H6N521;A0A8H6KP81;A0A8H6N534;A0A8H6NPQ3;A0A8H6N4I3;A0A8H6KQS3;A0A0R0FH00;I1JPC5;A0A0R0KKU3;A0A0R4J626;A0A0R0ENM9;A0A0R4J4D6;I1LQR4;G3LTU4;I1MT10;P26413;K7K7B7;K7LZH1;C6T813	no	no	1.8277e+09	1.646e+09	1.9781e+09	1.7659e+09	1.7239e+09	2215400000	1.6427e+09	1.8539e+09	1.9061e+09	1.8788e+09
DNNLQDPTDK	I1LFN9;C6SYX7;C6SYE2	yes	no	0	0	0	0	0	0	0	0	0	0
DNNPHFGIDCNDVGTNDMR	I1MYL7;I1LNE6	yes	no	0	0	0	0	0	0	0	0	173280000	0
DNPHWTSDSK	B3TDK5;Q39870;I1M596;P09439;D6PAW6;D6PAW5;A0A0R0H569;B3TDK4;D6PAW3;P08170	no	no	14254000000	13941000000	12939000000	10421000000	11231000000	11044000000	6.5018e+09	8938000000	8705700000	9436300000
DNPLVVSILDGSTLR	I1JRM7;C6THC7	yes	no	0	0	30010000	0	0	43936000	46450000	20055000	36036000	16439000
DNPLVVSVLDGSTLR	I1NC93	yes	yes	27755000	17551000	5996600	0	39537000	44869000	40214000	55829000	53619000	58179000
DNPNWTSDTR	D6PAW7;B3TDK6;P09186	yes	no	30513000000	32797000000	30732000000	28711000000	25487000000	29178000000	22131000000	22082000000	24515000000	20176000000
DNTAESMEYGK	C6T960	yes	yes	26367000	21537000	31729000	0	21562000	37313000	38913000	20480000	33096000	33713000
DNTFNTWK	Q9ZTY1;I1JPV0;C6T9C2	yes	no	3.7434e+09	3.3678e+09	3.0243e+09	2776900000	2472900000	4525200000	4.0051e+09	4.0046e+09	4.1507e+09	4495200000
DNTGEVLGR	B6EBD7	yes	yes	0	396040000	309720000	346640000	0	0	505710000	0	0	0
DNTQGFLQQTGEK	Q9XET0	yes	yes	8.1157e+09	9880400000	9381700000	9955400000	9932100000	15349000000	23358000000	12279000000	13275000000	11397000000
DNVDTLIVIPNDK	I1JQ15;I1NAM9;K7LHW9;I1LZJ8	yes	no	0	0	0	0	0	0	0	0	0	0
DNVEYLAK	Q9XER5	yes	yes	2.9574e+09	2540100000	2882100000	2667000000	3.1832e+09	6.7447e+09	5807100000	5360700000	6.3021e+09	5300600000
DNVISQIPSQVQELAFPGSAK	Q9FZP9;P11827;Q0MUU5;Q84UB3	yes	no	238870000000	156360000000	223550000000	245240000000	219210000000	237280000000	241370000000	249920000000	285890000000	246720000000
DNVISQIPSQVQELAFPGSAKDIENLIK	Q9FZP9;P11827;Q0MUU5;Q84UB3	yes	no	0	0	0	0	0	0	0	0	0	0
DNVYEAQDQWPTELR	I1K564;K7KRB7	yes	no	0	0	0	0	0	0	0	0	0	0
DNWEELIQR	I1N7P5;I1N7P7;I1N7P4;I1N7P3;C6T041	yes	no	61107000	63318000	56953000	50387000	49135000	56806000	0	0	0	0
DNYSPGWK	I1NBI4;I1JQX3;I1NBI3	yes	no	48335000	0	64704000	21353000	0	0	28460000	17805000	68311000	0
DPDASNSSDWR	K7K1R2	yes	yes	0	15676000	25024000	0	0	30190000	13862000	30993000	31633000	27496000
DPDDDALPK	C6T4V0;A0A0R0KJC6;A0A0R0FG92	yes	no	0	0	0	27793000	0	0	44214000	34717000	0	0
DPDEFLPER	I1JKT1;A0A0R0KL19;I1JKT0	yes	no	0	0	0	0	0	0	0	0	0	0
DPDEVLVK	A0A0R0KGG4;I1KZ20;I1N1Y9	no	no	96150000	104010000	109270000	120300000	118430000	123800000	110970000	130760000	128860000	134770000
DPDGYAFELIQR	I1KZT2;A0A0R0I1N0;A0A0R0I818;A0A0R0I5Z8;A0A0R0I7Z8;I1MFH9	no	no	1.5159e+09	2463600000	996390000	1.6114e+09	1.4574e+09	2.9271e+09	3.8719e+09	2229700000	4.2231e+09	3.1625e+09
DPDGYTFGLIQR	I1KNE0;I1KNE1;C6TBI1;I1KNE3;I1KND9	yes	no	198610000	70437000	112810000	112140000	57863000	238200000	255180000	207940000	243280000	201950000
DPDGYWIEIFDR	Q9ZS21;I1LR74;I1LL14;I1LR72;C6T1M8	yes	no	25490000	20423000	22832000	30359000	7382500	38932000	39817000	20603000	38894000	44689000
DPDISIR	I1MS73;I1LTQ5;A0A8H6KQI3;A0A8H6KSG2;A0A8H6MY68	yes	no	0	0	0	0	0	0	812770000	459430000	965410000	758490000
DPEPEPESESESK	I1N4C1	yes	yes	0	0	0	9670500	42490000	21337000	19594000	27367000	0	42150000
DPESNADFEVQEK	I1MQJ9;A0A0R0I9D1	yes	no	0	0	0	0	0	44305000	0	0	37123000	0
DPESVLSAFSWNVLQAALQTPK	I1JF86;Q84V19;Q9SP11;C6T7Y4;I1L860;I1L862;Q04672	no	no	171640000	0	97191000	0	0	0	102380000	90467000	0	128130000
DPEVLDIGAHEVLPR	C6TJ63;A0A0R0HMF0	yes	no	0	0	0	0	0	11291000	0	0	0	0
DPFLGISPEDDK	I1KMB9	yes	yes	15670000	38584000	0	0	54020000	39624000	0	50608000	0	0
DPFLGPEGGESVK	A0A0R0G766;C6T2J4	yes	no	0	0	0	0	0	0	0	0	0	0
DPFLLDCVSEIMR	I1MR81;C6TH90	yes	no	0	81906000	0	0	0	0	0	211830000	0	229720000
DPGFIHDAVLIGLK	G0T437	yes	yes	0	0	0	0	0	0	0	22860000	0	0
DPHGNVQVAK	I1KNH5;I1KNH4;K7MJC5;I1KZW7;A0A0R0FZ92;I1MFL2	no	no	124560000	0	13608000	54833000	0	0	55380000	69193000	0	0
DPICDAYGK	Q9XES7;C6TE25;I1LNN8	yes	no	90917000	0	118040000	101500000	0	529490000	608120000	648590000	315900000	547820000
DPILGVTEAFLADQSPNK	Q42803;A0A0R0JTF7	yes	no	0	0	0	0	0	66603000	23099000	40637000	60016000	30492000
DPITSFDDFQK	I1N1N5;I1MI23	yes	no	0	0	0	0	12729000	0	19381000	7318600	0	0
DPIVILR	I1LIP5;C6TNH2;I1LIP7;I1LPF9;K7LSM6;I1LIP6;I1K711	yes	no	0	0	0	0	0	0	0	0	0	0
DPIYSNK	O22120;P0DO16;P0DO15;I1NGH2;F7J075;Q4LER5;Q3V5S6;Q948X9;Q9FZP9;P11827;Q0MUU5;Q948Y0;Q84UB3;Q39816	no	no	97576000000	106790000000	98462000000	120510000000	112390000000	469170000	57881000000	46518000000	358870000	607660000
DPLFLPCTPK	C6TMV9;I1NB44;C6TL94	no	no	0	0	0	0	0	0	181700000	0	0	0
DPLFTFFK	I1KK57;C6T2G1	yes	no	0	0	0	0	0	25955000	27811000	0	29507000	0
DPLIEIAVALEK	I1KY39;K7MR36	no	no	0	0	0	2416300	0	4092700	3078300	3152700	9608600	0
DPLIEVAVALEK	I1M6V7	yes	yes	0	0	11912000	11116000	0	0	0	0	0	0
DPMAIPSDLGYDENCK	A0A0R4J681	yes	yes	2.0915e+09	2.1186e+09	2227900000	2166200000	2251100000	4759000000	3.301e+09	3.1426e+09	3.9735e+09	3.7314e+09
DPMAVPADLGYDENCK	A0A0R0I4F6;C6T8W9	yes	no	2900100000	3.1681e+09	3.1645e+09	3.054e+09	3.1107e+09	8.4278e+09	7.1897e+09	6.8063e+09	7.8324e+09	7.5937e+09
DPNNLNLHLK	I1J9Y0;I1J9X9;I1J9X8;I1LGM2	no	no	0	0	0	0	0	0	0	0	0	0
DPNRPFPTGQAGGSEGVGLLK	K7LP83;I1LJA7;I1LQ07;I1LQ06	yes	no	0	0	0	0	0	17623000	0	0	0	0
DPNSESR	D6PAW7;B3TDK6;P09186	yes	no	0	602680000	676930000	763560000	0	0	180070000	448320000	522220000	0
DPNTVFVFK	C6TAW2;C6SXD3	yes	no	84759000	85778000	63247000	53059000	69614000	204820000	180750000	156770000	218950000	215000000
DPPVMHITDLTTASAK	I1KBV2	yes	yes	0	0	0	0	0	0	0	0	0	38430000
DPQAELLDPALK	A0A0R0EY92;C6THW7;K7MQS5;I1N0K1;A0A0R0J5S1;A0A0R0F7V6	yes	no	0	0	53470000	62736000	57009000	175810000	140630000	135760000	158920000	185820000
DPQLDADR	C6THW5	yes	yes	0	0	0	0	0	0	0	0	0	0
DPSAAQPSHAAAASK	C6T7E0	yes	yes	0	0	0	0	0	0	0	0	0	0
DPSAPHGLR	B3TDK5;Q39870;I1M596;P09439;D6PAW6;D6PAW5;Q39874	yes	no	4.0123e+09	3.1393e+09	3.9655e+09	3.6032e+09	4.2109e+09	3.8731e+09	2663900000	2755300000	3.0586e+09	3.1482e+09
DPSAWDEPLVFKPER	I1JPV8	yes	yes	0	0	0	0	0	0	0	0	0	0
DPSEAISILYR	I1K970;C6TGF3;I1JUQ0;C6TN97	no	no	0	67761000	46867000	43325000	65423000	117290000	0	118630000	0	125110000
DPSFIGSPVR	K7MIV6	yes	yes	0	0	0	0	0	0	28030000	0	36304000	35902000
DPSFNQMAEQLQK	I1JVP6;C6THN2;C6TDJ3;I1JVP7;C6TLC2	no	no	0	0	0	0	0	0	0	28885000	0	0
DPSQTNLGSK	I1KKQ1;Q2LAJ5;I1KKQ2	yes	no	0	11155000	229170000	313820000	0	19344000	0	334400000	0	14578000
DPSTPHGVR	A0A0R0H569;B3TDK4;D6PAW3;P08170;I1M597;Q39875	yes	no	0	0	0	0	0	2191400000	1.7621e+09	1.7482e+09	2.0509e+09	1.8325e+09
DPTLAVVAYR	I1JIA0;I1MZ13;I1LMS9;Q39834;I1M7S3;I1M7S4	no	no	17190000	31324000	33043000	25551000	41785000	9520500	0	26977000	65926000	38600000
DPTVEIPFEVK	A0A368UIG3;I1LD04;I1LD03	yes	no	47656000	0	0	37820000	0	122430000	86889000	0	73165000	76183000
DPVFAFFK	I1N2P6;C6SZT9	yes	no	0	0	0	0	0	0	0	0	0	0
DPYYLDR	A0A0R0HYM3	yes	yes	3.3728e+09	3.3872e+09	3.5984e+09	3.2023e+09	3.2691e+09	3.2209e+09	2583500000	2522600000	3.5162e+09	2777100000
DQAGNLIPVSVK	C6T4J1	yes	yes	0	0	0	0	0	0	0	0	0	0
DQALEMFSDNK	I1J5B4;I1JC08	no	no	0	0	0	0	0	0	0	0	0	0
DQASDVDVLLTDADGSFHSIK	I1JP48	yes	yes	0	0	0	0	0	68188000	56653000	73248000	0	95232000
DQASDVDVLLTDADGTFHSIK	K7MYQ2	yes	yes	181010000	193500000	127760000	169060000	165640000	276710000	243270000	263050000	308360000	245390000
DQAVLLATTK	C6SY73;I1KUX8;C6SY71	yes	no	3.2105e+09	2710500000	3.3183e+09	3.4064e+09	3.312e+09	5686500000	3.6167e+09	4.1815e+09	4528500000	4.2314e+09
DQDAIFAAVETIAQK	I1LMA5;A0A0R0HKE3;I1MZF9	no	no	0	0	0	0	20804000	9613700	0	0	0	0
DQDGDGIIATYPSHPSLR	A0A0R0IMB6	yes	yes	0	0	0	0	0	0	0	0	0	0
DQEAINFLEK	A0A0R4J3L5;O48551;I1LSZ7;C6TNX9	no	no	386800000	292720000	471220000	370650000	532320000	1074900000	659980000	619210000	752050000	775180000
DQEVISSWGVK	I1LZE1;A0A0R0JYI4	yes	no	0	32419000	0	0	0	0	0	0	0	0
DQGVFPEIR	K7LG20	yes	yes	0	0	0	0	0	0	0	0	0	0
DQHGNPVPLTDQYGNPVILTDER	O23957;C6SVM2	yes	no	11147000000	11426000000	10822000000	11510000000	11956000000	19586000000	15628000000	15707000000	14927000000	15146000000
DQIGTYTYFPSTQLHK	I1LHH6;I1J937	yes	no	0	0	0	0	14900000	15170000	0	0	0	24770000
DQIHQAGYHVDADTTDR	I1J5B4	yes	yes	0	0	0	0	0	0	0	0	0	0
DQIHQAGYYVDADTTDR	I1JC08	yes	yes	0	0	0	0	10096000	0	0	40531000	22217000	20632000
DQIVDLTVGNNK	CON__P35527	yes	yes	27031000	27223000	0	15617000	0	53754000	0	30761000	36974000	55981000
DQIYDIFQLLPSK	I1L1K7;C6T8X3;A0A0R4J5A7;A0A0R4J4Z2;A0A0R4J5N3;Q9CAI7;C6TJ25;A0A0R4J3Y5;C6TI26;A0A0R4J3M1;I1KUR0	no	no	0	0	0	0	0	0	0	32946000	0	0
DQIYDVYR	A0A0R0GBB6;I1L171;Q94A52;Q9C8J1	yes	no	0	8683500	0	0	0	27646000	25586000	40165000	24132000	37661000
DQKPDVVNLQSSTASSSQSNAR	I1K5K8	yes	yes	0	0	0	0	0	0	0	0	0	0
DQLADALYQK	A0A0R0I854;I1MPM4;I1MPM3	no	no	183330000	178540000	138730000	70862000	143000000	242140000	233240000	225310000	243170000	191690000
DQLFITTK	I1N520;K7MVA9	yes	no	202330000	0	0	0	204150000	173450000	182080000	0	83289000	115940000
DQLLNLLCDAAAK	A0A0R0KRZ3	yes	yes	0	0	0	0	0	7319600	0	6922900	0	0
DQNGFISAAELR	P62163;C6TDT8;I1N8I7;C6T4C0;K7LX92;C6TIR2;Q6LEG8	no	no	0	0	0	0	0	0	0	0	0	0
DQNINVVAGVEAR	A0A0R4J332;A0A0R4J336;I1K856;I1K855;C6SWN0	yes	no	8504700	13047000	26311000	27616000	0	53076000	41909000	29489000	32684000	44359000
DQNIVPGIK	I1NFR3;C6TIW0	yes	no	0	0	0	0	0	0	69625000	0	48278000	74489000
DQNSEKPGEVYVPR	B3TDK5;Q39870;I1M596;P09439;D6PAW6;D6PAW5	yes	no	11782000000	17130000000	12955000000	16002000000	16803000000	14307000000	11588000000	12655000000	13618000000	11050000000
DQPPDLAALVPSGSIVLPDQPQK	I1KA78;I1KA79;C6T801;I1KA80;I1KA77	yes	no	0	0	0	0	0	0	0	0	0	29247000
DQSEAVQDVVK	A0A0R0FLG8	yes	yes	202380000	215080000	225300000	204060000	258740000	302440000	240180000	295650000	309230000	274620000
DQSGSLFSLDPK	C6TC20;I1MTB4;I1K173	yes	no	0	0	0	6851300	0	0	69738000	57254000	55208000	0
DQSSQSDMSK	I1LI24;C6TGJ3	yes	no	0	0	0	0	0	0	0	0	0	0
DQSVLLATTK	C6T0W1;I1MCX7;I1M5E1	yes	no	61393000	57553000	58649000	42904000	72912000	94040000	56374000	52517000	91355000	64538000
DQTPLEDITPGELNQPIQVPQLDVR	I1LP16;C6TM41;C6SY80	yes	no	0	0	0	0	16712000	0	0	28476000	0	27572000
DQTPLFPR	Q8LJR2;I1MA91	yes	no	8.5557e+09	8730900000	8.1085e+09	8.0512e+09	8819900000	6.9602e+09	5730500000	5.9142e+09	7.2486e+09	6.1557e+09
DQVDLETVEPQAQQSEQTNESK	I1JLH3;A0A0R0E3U7;A0A0R0KMT0;K7KD84;A0A0R0KFY0;A0A0R0KM50;A0A0R0KKQ6;K7KD85;A0A0R0KFI1	yes	no	0	0	0	0	0	0	62527000	0	56138000	71356000
DQVEMLEIAR	I1LFN9;C6SYX7;C6SYE2	yes	no	20675000	28658000	26741000	27804000	0	68502000	50556000	47285000	70768000	40873000
DQWNWASK	I1JAE3;C6TNT8;I1K694;I1LG74	no	no	0	51940000	59217000	52890000	66503000	169050000	92794000	122770000	144220000	135920000
DQYLEISTK	I1J6K4;A0A0R0I6K1;I1LEX2;I1KWV4	no	no	157440000	219430000	260160000	111130000	212450000	447560000	182410000	210700000	203310000	334890000
DRDDPSLGLK	C6SVG8	yes	yes	0	0	0	0	0	0	0	0	0	0
[truncated: 11,312 more rows]
