# Supplementary material for: Enhanced Analysis of Low-Abundance Proteins in Soybean Seeds Using Advanced Mass Spectrometry
Source: Int J Mol Sci. 2025 Jan 23;26(3):949. doi: 10.3390/ijms26030949 (PMC11817203; doi:10.3390/ijms26030949)
Supplement: Supplementary file 1 [file ijms-26-00949-s001.zip › Table S3 Protein and peptide raw data for Box Car method.xlsx]

## Sheet: BoxCar Proteins
Protein IDs	HX14-BoxCar-1	HX14-BoxCar-2	HX14-BoxCar-3	HX14-BoxCar-4	HX14-BoxCar-5	HX2-BoxCar-1	HX2-BoxCar-2	HX2-BoxCar-3	HX2-BoxCar-4	HX2-BoxCar-5
A0A1Y0B6E1;I1MAE7;A0A024BT07;A0A024BTE8;A0A024BTV6;A0A024BTW3;A0A024BU05;A1YNA0;A1YNA1;A0A024BSQ0;A0A1Y0B6E0;A0A1Y0B6D8;A0A1Y0B6E2	0	6370200	3941500	7623200	16119000	24509000	18403000	2168600	6249100	2822000
A0A068JF28;A0A068JEE3;A0A0R0G5D9;I1MIX4;A0A068JEE9;Q53B73;C6TC55;A0A0R0H0T7	0	0	0	0	0	0	0	0	0	0
A0A088AWT3;I1JDI7	0	2184900	0	4938100	0	2566600	2550300	3681400	0	0
A0A368UJA8;A0A088AWV3;Q3I4X9;K7K151	5.83e+09	5236700000	3582100	6.926e+09	0	4390800000	3.2284e+09	5239000000	4.0622e+09	3.9178e+09
I1M6Z5;A5Z1N7;A0A088MGH9;A0A088MTH1;I1M6Z4	16865000	22426000	16733000	6238600	23332000	21484000	19540000	16145000	20011000	21732000
A0A097PK35;C6T474;C6SVQ8	0	15723000	18207000	6172700	14798000	14369000	7499500	11993000	0	31213000
I1K8F4;A0A097PL84	40087000	31851000	32647000	28837000	49879000	59940000	41615000	35789000	54851000	32545000
A0A097PLE7;I1N9W2	2328800	0	0	0	0	0	0	0	0	0
I1LA42;A0A0B4PJM3;A0A0R0L894	39300000	18169000	10060000	12767000	23934000	25662000	27548000	77423000	19488000	12653000
Q4JR86;A0A0B5E2H5;A0A0R0HKG9	77613000	91021000	145920000	63612000	221680000	183160000	167050000	136810000	59849000	183160000
C6SYD9;A0A0B5E2K6;I1KK63	31628000	20428000	19882000	24998000	21134000	0	0	0	0	0
Q9FQE4;A0A0B5E8V1;C6SZR4	146370000	159510000	208730000	59674000	265360000	260400000	193100000	270430000	66912000	294450000
I1JLH3;A0A0R0E3U7;A0A0R0E240;A0A0R0KMT0;K7KD84;A0A368UID6;A0A0R0KFI1	11158000	3764400	5065400	13028000	7166100	83774000	45085000	35443000	83328000	67884000
A0A0R0E5C1;I1ND90	33390000	120010000	50186000	46770000	28865000	96701000	30998000	57192000	88870000	73966000
A0A0R0E5J0	35179000	35823000	13705000	4675200	29702000	52153000	74392000	17709000	17137000	51958000
C6TGS1;A0A0R0E6P5;I1NDD4;I1KM93	91043000	92821000	94719000	34715000	94827000	34359000	50438000	100420000	55765000	126520000
A0A0R0E752;K7N1Q0	0	0	7970200	0	9771800	18785000	24205000	12081000	9694500	5330500
A0A0R0E794;A0A0R0E838;A0A0R0E7K6;A0A0R0EIA4;I1NE11;A0A0R0EGS0;I1NE10	0	0	0	0	0	0	0	0	0	0
A0A0R0E869;A0A0R0L595;K7K8Q2;A0A0R0E866;K7N241;Q8H1P5;I1JFP4;C6TKJ6;A0A0R0EK18	0	0	0	0	2113700	0	0	0	0	7549500
C6SY29;I1NDS7;C6SVA2;A0A0R4J4X2;A0A0R0E881	0	0	0	0	0	0	0	0	0	0
C6T6X2;A0A0R0E8X0;I1LAX6;C6TEX6;A0A0R0E9G0;A0A0R0EIV6;K7LJD0	2416100	1096700	0	671480	0	0	0	0	602110	0
I1NFD0;I1NFC7;I1LF20;A0A0R0E9X9;I1NFC9;I1NFC6;I1LF19;I1LF17	5027400	2637600	1854100	3496800	2831300	6244500	0	5881200	5625500	5610100
A0A0R0EA65;I1NF12	0	0	0	0	0	0	1659300	2626500	1255900	0
A0A0R0EAL6;C6TLE3;A0A0R4J4D2;C6TJK5	7808700	0	4439700	6711700	0	6571300	5653200	3577900	0	4568200
C6TDX0;A0A0R0HZ75;A0A0R0EAT4	2168800	0	0	0	0	0	53605000	12478000	11318000	4996600
C6TDP7;A0A0R0EB56	76373000	48760000	70224000	51988000	51950000	98973000	32699000	71798000	68605000	77803000
A0A0R0EBB0;A3RM04;A0A0R0EBC1;A0A0R0ECH8;A0A0R0ENQ6	0	0	0	0	0	0	0	0	0	0
C6T3S9;C6SYB6;A0A0R0EBS2	0	0	0	0	0	0	0	0	0	0
C6T048;C6SZK1;A0A0R0EC54;A0A0R4J2Q0	237610000	259430000	264560000	322920000	405620000	574810000	694030000	327140000	344580000	329940000
C6TJE4;C6TNJ1;A0A0R0ED38;A0A0R0HWP9;A0A0R0I4T4	0	0	0	0	2392400	5182800	3490800	0	0	0
A0A0R0ED69	0	3085000	0	0	0	0	1673300	2400900	5808100	0
A0A0R0EDI1;C6T9C9;I1LT76	202030000	148470000	147860000	82266000	124100000	322460000	134830000	179190000	119860000	186830000
A0A0R0EDR0	346310000	412400000	186440000	373160000	387950000	839680000	314190000	186520000	508490000	518500000
I1NHG0;A0A0R0EDW0;K7N476;A0A0R0ELF0;I1LD09;A0A0R0HWQ2;I1LD08	46992000	40230000	17728000	30441000	26951000	60610000	35712000	52092000	38548000	55076000
P30236;C6T2W1;A0A0R0EEA1	34006000	41110000	29206000	38846000	41751000	11025000	6034500	12332000	9734200	6827000
A0A0R0EEE4;C6SZA3;K7LKJ0	3175100	0	3971000	0	0	7781600	7740800	7937900	8545300	6337400
A0A0R0EEL8;I1NIJ5	576820	0	0	0	0	0	0	0	0	0
I1LB44;A0A0R0HTF1;A0A0R0I178;I1LB43;I1LB42;C6THA5;I1LB41;A0A0R0EEX3	0	0	0	0	0	0	0	0	1155400	1240400
A0A0R0ERF5;A0A0R0EQ54;K7N553;K7N550;A0A0R0EF73;I1LBH5;K7LJP9;K7LJP8;A0A0R0EFF9	0	0	0	0	0	0	0	0	0	0
A0A0R0EFJ9	0	0	0	0	0	0	0	0	0	0
Q93XE6;A0A0R0EFP3;C6SVP9;A6XKY2;A0A1A9C7M4;I1NJ68;A0A1A9C8Q3;A0A1A9C8J0	174160000	188870000	174870000	274930000	238370000	213800000	60112000	151940000	305500000	232000000
A0A0R0EGJ9;C6T8D2;I1M021	0	0	0	0	0	373320	0	0	0	0
A0A0R0EGZ2	0	0	2668700	0	0	0	19550000	0	0	4310200
A0A0R0EHI9;C6SXJ7	0	0	438270	0	0	0	2052600	0	0	1856000
I1N6I4;A0A0R0EHQ4;A0A0R0EHR6	182750000	251710000	161060000	196180000	328120000	309940000	318580000	268470000	249710000	281030000
A0A0R0ETH4;A0A0R0EIY9	0	1354500	0	0	1761700	0	2386700	0	0	1486500
A0A0R0EJ07;A0A0R0EVI7;A0A0R0EJU2;A0A0R0EV06	26675000	33903000	43332000	28960000	28710000	24361000	17511000	24503000	46867000	27477000
A0A0R0EJA3;I1NF03	2312600000	2343500000	1.8941e+09	2207900000	2819900000	4315400000	4.1341e+09	3.6044e+09	4.2736e+09	3.3755e+09
I1LAG7;A0A0R0EJE2	0	0	0	0	0	0	213180	0	1841200	1455900
A0A0R0EJM5;K7MXD0;A0A0R0EWD8;Q9SLW5	0	0	0	0	0	0	0	0	0	0
A0A0R0EJN3	0	0	0	4050000	0	0	0	0	0	0
C6TED0;A0A0R0EK65;A0A0R0E916;I1LAW7	77928000	59128000	118810000	223730000	100970000	119650000	81839000	47754000	79114000	66119000
I1N815;A0A0R0EK76;I1N814	3642700	0	0	3657100	3794400	3112200	4839600	10733000	0	2885700
A0A0R0EKG7;I1LEN7;A0A0R0HZK7	3995000	2434500	1491100	4104100	2571900	14114000	9602300	3930300	0	378050
A0A0R0EL27;K7MG68;K7L0P3;A0A0R0EJN7	0	4274300	0	5742400	19134000	0	0	0	9940800	0
A0A0R0EVV2;A0A0R0KQ56;A0A0R0ELW9;I1JMY9;A0A0R0EL31	0	0	0	0	0	0	0	0	0	0
A0A0R0EL35;I1N8I2;A0A0R0EWR2;C6TL66;I1K1W8;I1N780	5255700	0	0	0	0	0	0	0	0	0
A0A0R0EXM4;A0A0R0EL36;K7MY28;A0A0R0EX80;I1N8M6;I1JMZ6	0	0	0	0	0	0	0	0	0	0
A0A0R0ELE0;P17817;K7KEQ2	49925000	37811000	59440000	37451000	2434300	79682000	50527000	103890000	42748000	0
A0A0R0ELP2;A0A0R0KD58	0	0	0	0	0	0	0	0	0	0
C6TBT9;A0A0R0KKK6;A0A0R0EM30	1061900	10832000	0	11376000	6376100	4147900	0	0	13218000	0
A0A0R0EM71;A0A0R0EAU1;K7N2X7	26452000	53251000	13352000	29755000	26818000	17109000	49618000	17049000	86931000	37371000
A0A0R0KI11;A0A0R0EMD7	0	0	0	0	0	0	0	2599700	0	0
A0A0R0EMR0	0	0	0	0	0	9497900	0	0	2192100	2925200
Q43463;C6T714;A0A0R4J4C5;A0A0R0ENT1;C6TMF1;C6SW30;I1LDB3	0	0	0	42071000	21289000	28163000	23374000	32782000	2490800	20079000
A0A0R0ENW6	105120000	96646000	135160000	119180000	124710000	4365900	29105000	18536000	24099000	24418000
A0A0R0EPA1;A0A0R0EP44	99291000	96030000	101390000	101790000	96964000	106690000	91210000	65285000	69468000	80029000
A0A0R0EPQ6;C6SVP0;I1NIT7	5044600	0	1784300	1420800	1364900	0	0	0	1475300	936090
C6TLE9;A0A0R0EPX0;C6SYK7	0	0	0	0	0	0	0	0	0	0
A0A0R0EQ02;K7N525;K7LJS8	9805300	0	0	0	0	0	0	0	0	0
A0A0R0EQ11;A0A0R0F1A8;A0A0R0EQS1;K7MZA3	786440	0	744270	2032600	0	664980	544940	0	0	0
A0A0R0EQB4;Q43448;C6T8C0;Q9SWC7	0	0	14551000	18354000	0	37362000	4850000	37881000	41430000	0
A0A0R0EQB5;I1NIZ2;A0A0R0HTJ4;I1LBC5	604580000	1498800	2451300	8036100	1248200	761740000	671370000	452820000	7082900	844640000
A0A0R0EQE5;I1NI91;K7LK48	0	0	0	0	0	0	0	0	0	0
A0A0R0EQG6;K7LK37	0	0	0	4157700	0	12051000	10286000	9976200	25876000	8245700
P28759;A0A0R0EQT1;C6TLJ0	371020000	272190000	383080000	524900000	539210000	159500000	157180000	179350000	275400000	122820000
A0A0R0ERR0;I1LBA2;I1NJ15;C6TAN1;I1JRA0	155960000	249930000	219900000	159720000	260860000	265910000	195170000	269630000	64605000	284780000
E3W9C1;A0A0R0ERR6	9778900	0	0	11561000	11185000	11763000	8798600	8900200	8287600	13453000
A0A0R0ERV6;I1JQP7;C6TBP9;K7N5C1;K7LJH9;I1NJ45;I1LB67	0	0	0	0	0	0	0	0	0	0
I1JQX5;A0A0R0EZX1;C6TAH6;A0A0R0ERZ1;I1NBI6;I1JQX4	24750000	63271000	0	45840000	35487000	123170000	37317000	60001000	57007000	11781000
A0A0R0ESN9	12968000	4239800	14173000	3763100	2502100	5742300	0	0	0	8350700
A0A0R0EST0;I1NCD8;C6TB76	0	0	0	618500	0	0	0	1100000	0	2892900
A0A0R0ESU5;I1NCA3;C6T7Q7	5319400	2222000	6327500	3142800	18977000	10533000	14544000	9867500	9090900	8136200
A0A0R0ESZ8	33095000	157890000	93947000	114350000	0	163510000	178340000	141030000	191360000	139650000
A0A0R0ET25;A0A0R0KPQ7;K7N067;K7KGZ3	0	0	0	0	0	0	0	0	0	0
A0A0R0ETB2;I1JS41;I1NCR1	0	0	789350	292200	1305400	1083800	2214000	2648900	1900000	0
A0A0R0ETG1;C6SYQ9	19629000	20926000	76938000	0	48233000	18600000	13215000	15008000	55646000	52019000
A0A0R0F5M4;A0A0R0EUD8;I1MYR0;I1LNJ9;K7KQW8;I1KT02;A0A0R0ILH6	0	0	0	0	0	0	0	0	0	0
A0A0R0EUP5;I1LWZ0	0	0	0	5303300	0	12754000	3721400	4007500	3142900	7938000
A0A0R0EV02	2257300	4673700	3405400	3387300	0	7744500	11118000	6152900	8126200	10887000
A0A0R0EV63	94993000	52472000	74225000	85663000	24551000	78461000	77824000	101870000	41723000	120020000
Q6RUF7;D0RCI1;D0RCI0;A0A0R0EVL3;C0MP14;C0MP13	0	0	0	0	0	0	2473000	0	2151500	0
A0A0R0EVZ6;I1N7Q4;A0A0R4J5Y3;I1MLJ4;I1MLJ3	17522000	6508600	6332000	13606000	14210000	47443000	34809000	11732000	11556000	3261700
A0A0R0EW30	83856000	90305000	43518000	22506000	73487000	125140000	88325000	51177000	97007000	209410000
A0A0R0EW39;I1N9F5;C6SY48;I1N9F3	0	0	0	0	0	0	0	0	0	0
A0A0R0EWQ1;K7MQ57;K7LR08	0	0	0	0	0	0	0	30809000	0	0
P0CG89;B9MST3;A0A0R0EX12;A0A0R0EXQ1;I1L934;K7MMV2	32725000	0	30955000	38465000	74137000	45434000	57595000	60370000	84058000	52139000
I1N9M4;A0A0R0EX78;I1N9M3;I1N9M6;C6T5S9;C6TGQ4;I1N9M5;K7KFC0	0	0	0	0	0	6759500	8513300	0	0	7194300
I1N9N6;A0A0R0EX89;I1JP07;I1JP08;I1JP06	15087000	23650000	16062000	29741000	20187000	29647000	29527000	20310000	21740000	8169700
C6TG22;A0A0R0EXE0;C6TEA9;K7MJ94;K7L409;C6THE4;C6TNN1	7645200	13841000	4099900	373190	7186000	0	7289000	8796300	3000700	10499000
A0A0R4J4W3;A0A0R4J439;A0A0R4J302;A0A0R0EXW6	97307000	174150000	65690000	101710000	164120000	286520000	172700000	233830000	196400000	142300000
I1NAH7;A0A0R0EXX1;K7KFW9;A0A0R0KLR3;I1JPV5;A0A0R0KSL9	0	4129100	11099000	0	0	0	2569000	21078000	0	0
A0A0R0EY92;C6THW7;K7MQS5	9968600	15242000	13139000	28924000	18430000	65346000	38450000	64043000	57116000	67558000
A0A0R0F9Z4;A0A0R0EYR7;I1N0T8;A0A0R0F0H9;C6TAV6;K7MSD8;A0A0R0F068;A0A0R0F081	0	0	0	0	0	596240	616160	614800	460450	634460
P11828;A0A0R0EZ76	3646700	3910500	0	3281600	3415700	2379000000	1.9874e+09	1.8691e+09	2510000000	2.0526e+09
I1KCQ0;I1JBP0;A0A0R0EZF0;I1KXR3;C6SYH9;C6SWF0;C6SVL7	7266900	6765900	0	0	10213000	9846900	11837000	13971000	14096000	18754000
A0A0R0F0M1;I1NAA7;C6SVI2	0	0	0	0	0	0	0	0	0	0
A0A0R0F137	50860000	10716000	47055000	0	52948000	16517000	11378000	79204000	10610000	15205000
Q8RVH5;A0A0R0F1F3	8665300000	7.7232e+09	6.1301e+09	6.0453e+09	11947000000	3.9205e+09	4536700000	2348700000	3.2524e+09	3.8763e+09
A0A0R0F1L5;C6T6Q8	0	0	0	0	0	0	1367600	0	0	10297000
A0A0R0F259	111280000	215020000	203710000	204460000	259590000	504010000	302110000	360730000	364300000	341370000
C6TGF0;A0A0R0F290	0	0	0	0	0	0	0	0	0	0
A0A0R0F2E8;C6SVZ3	0	0	0	67486000	0	0	0	0	53346000	48665000
A0A0R0F2K3;K7MTU2;K7MTU1	23944000	38692000	22072000	24595000	70291000	39692000	34656000	61882000	25757000	42533000
A0A0R0FBD8;A0A0R0F2W3;A0A0R0FE87;A0A0R0F2V7;A0A0R0IDV4	0	0	0	0	0	0	0	0	0	0
C6TCC6;A0A0R0F394	0	17622000	1276000	0	18865000	22115000	18784000	0	0	0
A0A0R0F3E0	2161700	0	2207500	3087500	0	3679600	2248800	0	3552100	2896100
I1KHI7;I1JS74;A0A0R0F3P0	0	0	0	0	0	0	0	0	0	2603000
C6SVS9;A0A0R0F3S5;I1MZ14;I1LMS5	12524000	7763400	7577300	6983700	22604000	15469000	20733000	12092000	31976000	26782000
K7MUF4;A0A0R0F492	0	0	0	0	0	0	0	0	0	0
A0A0R0ISH4;I1KWP1;A0A0R0F4W4;I1N6L1;I1LWY9;C6TGB4	0	0	0	0	0	0	0	0	0	0
A0A0R0F5D4;C6TA20;A0A0R0F536	0	0	0	0	0	0	0	0	0	0
A0A0R0F5Q2;C6TA81	56042000	45483000	17906000	39592000	49189000	26810000	21375000	53642000	27114000	39288000
A0A0R0F6Q0;I1MZ21;Q43444;I1LMR9	0	0	0	0	0	0	0	0	0	0
C6SVR5;Q9SWB6;A0A0R0F7D3	3.1827e+09	3.3708e+09	3.1874e+09	2.0682e+09	4340900000	4927600000	4715900000	4378200000	3.6184e+09	4394900000
A0A0R0F7W2;A0A0R0GWS4;K7LZ48	0	0	0	0	0	0	90862	0	0	0
A0A0R0IW65;A0A0R0F8K2;I1N056;I1KYS6	0	0	1122300	0	0	0	0	0	1678700	0
I1MSU1;A0A0R0F8Z5	124230000	216490000	164350000	322570000	243520000	464310000	382520000	267990000	322550000	337250000
A0A0R0F940;K7MBS0;I1MH11;K7MBR9;A0A0R0GVH1;K7LWU3;K7LWU2;I1L1B8	0	0	0	0	0	0	0	0	0	0
A0A0R0FAE9;A0A0R0J9Y6	0	0	0	0	0	0	0	0	0	0
I1MTR0;A0A0R0FAJ6;A0A0R0FAY2	28476000	88518000	72785000	13409000	66487000	102510000	156460000	53135000	93679000	113290000
C6TH27;A0A0R0FB29	0	0	0	0	0	0	0	0	0	0
A0A0R0FB49	30190000	0	34791000	32592000	31669000	41289000	42422000	81511000	45426000	72073000
I1N1X0;A0A0R0FB78	0	0	0	18062000	0	32461000	0	11849000	10084000	16353000
I1N2Z5;A0A0R0FBK4	685160000	930040000	446980000	360130000	210820000	752060000	864790000	934300000	779250000	790540000
A0A0R0FBL6;I1N3M2;I1L6N5	0	0	0	0	0	0	0	0	0	0
A0A0R0FBT0;A0A0R0JQV7	23827000	48443000	73091000	73845000	76359000	87856000	93909000	70625000	77575000	62419000
I1K0D3;I1K0D2;A0A0R0FC11	2847100	0	0	0	0	0	0	8635100	9241000	8964500
A0A0R0FC59;I1N268	0	0	0	0	0	0	0	0	0	0
I1K0I6;A0A0R0FC89	0	0	0	6659200	0	0	0	0	0	0
A0A0R0FCD2;O23963;A0A0R0FKF6	28464000	18974000	39175000	35137000	62839000	37029000	59525000	32259000	28929000	35677000
Q1W376;A0A0R0FD94;C6SZ36	14570000	23062000	33269000	32894000	16270000	35044000	17507000	26522000	31412000	25731000
A0A0R0FDT4;A0A0R0FNN3	0	0	0	0	0	0	0	0	0	0
A0A0R0FDT6;C6TNP5	12136000	0	8149200	15651000	20374000	17642000	23708000	35706000	12027000	27598000
C6T2H9;A0A0R0FDV1	7493700	8584000	14813000	23480000	13525000	27108000	20840000	33131000	15207000	17024000
A0A0R0FDV7	0	10919000	0	0	4120400	43074000	0	8026700	21723000	9066900
A0A0R0FE22	0	0	0	0	72149000	0	88890000	22634000	0	0
A0A0R0FE40;A0A0R0FEC3;I1N356;I1L744	0	0	0	0	0	0	0	0	0	0
K7L8P1;C6TCM3;I1KWF6;A0A0R0FE79	0	0	0	0	0	0	0	0	0	0
I1K245;A0A0R0JZV6;A0A0R0FE88;I1K243;I1MVV5	0	0	2161400	0	0	14563000	2462800	3011300	0	2352200
A0A0R0FEM3;K7MVE5;K7MVE6	33299000	15890000	33068000	19361000	24889000	34575000	23138000	23636000	20762000	19510000
A0A0R4J426;A0A0R0FEN3	0	0	0	0	0	2097300	1755500	1394500	1974100	0
P25698;C6EVF9;A0A0R0FER5	4.0246e+09	4698200000	4533800000	3.8751e+09	5364800000	6.0305e+09	7.2497e+09	6.9166e+09	6.8899e+09	6.0666e+09
A0A0R0ICT2;A0A0R0FEV7;K7MUM8	0	4568000	0	3770500	0	0	0	1315600	0	0
A0A0R0IN83;A0A0R0FEX4;K7MUD6;K7LG18;K7LG17;K7LG16	2337800	0	0	0	0	0	0	0	0	0
K7MUB5;C6TN79;A0A0R0FF17	6136600	3934400	2734600	7782500	8797600	4853800	0	4190600	0	0
A0A0R0FFH5;I1N508;A0A0R0IPN1;I1JDU0;A0A0R0IV94;K7L7R7;A0A0R0IXV4;I1JDT9	23252000	22496000	27909000	18014000	20012000	39812000	19477000	23333000	35941000	33854000
Q94IA2;I1MR37;A0A0R0FFL6	128020000	25303000	49270000	77664000	180780000	219320000	223950000	266060000	183840000	148180000
A0A0R0FG80	12874000	7358100	7092700	11401000	8339300	44054000	37944000	14626000	242420000	41369000
A0A0R0FGT9	0	0	0	0	0	0	0	0	0	0
K7MV74;A0A0R0FGW1;K7MV73	32150000	15824000	14322000	22451000	20193000	23346000	15311000	27469000	14510000	16034000
A0A0R0FH00	1190600	0	0	0	0	1078200	0	0	0	0
C6TAN0;A0A0R0FHE6;A0A0R0FSJ3;I1MXE7;I1MXE5	0	0	0	0	0	0	0	3199900	0	0
A0A0R0FHM5;K7MK54	1457000	0	1102800	0	0	0	0	0	0	19967000
A0A0R0FHN7;C6SVU2;C6SY10	56836000	78349000	0	0	37047000	76538000	48048000	0	0	63600000
A0A0R0FHY5;I1MXP2;C6T9Z1	6317500	0	0	0	0	11794000	0	0	0	13621000
A0A0R0FHZ8;C6T410	0	0	7159100	9617700	0	9849100	2704100	0	2874000	12310000
A0A0R0FI85;I1MT09;I1JGR6;C6TD39	101190000	326620000	225500000	117680000	116120000	212100000	75547000	105530000	97664000	78046000
A0A0R0FIC1	0	0	0	0	0	0	0	0	0	0
Q7DMH3;Q42788;Q42786;Q43303;Q42782;C6SZA4;C6SV66;A0A8H6N6P4;A0A8H6KEV1;A0A8H6NQ54;A0A0R0FIN9;K7MPE3;A0A0R0HLG7	21647000	37093000	20779000	33015000	32721000	32709000	29644000	33182000	36806000	29264000
C6SXX4;A0A0R0FJ21;I1MJT7;K7LVB3;Q43462;I1MJT8;K7LVB2;I1MJT9	9375500	25202000	16184000	12875000	23390000	22453000	19355000	20546000	11124000	66226000
A0A0R0FJ88;I1MRY9;I1LYF7	0	0	0	0	0	0	0	0	0	0
K7LZ41;A0A0R0FJF5;P13708;K7MJY8;A0A0R0GW94	0	0	0	0	0	0	0	3094900	0	0
A0A0R0FJR0	0	0	0	0	0	0	0	0	0	0
I1MSR6;I1MSR5;A0A0R0FK88	0	0	295220	0	0	1832200	0	0	4867000	0
I1MTK8;A0A0R0FKI8;A0A0R4J481;K7KVU4;K7KMN0;C6SYY5;C6SVF3	76700000	0	105540000	98801000	4621100	5483000	1908100	161750000	215240000	27635000
A0A0R0FKW9	0	0	0	0	0	0	0	0	0	0
A0A0R0FLC1;I1N838	0	0	0	0	0	0	0	0	0	0
A0A0R0FLG5;I1JZU5;I1MTN1	2013800	2097700	0	0	0	0	2467300	10020000	0	0
A0A0R0FLG8;A0A0R0FLH6	227630000	237740000	149660000	220040000	109450000	492410000	349100000	365690000	359760000	345890000
A0A0R0FLS7;A0A0R0FX86;I1MLC3;C6SZZ1;I1N7Y5;I1N7Y4;I1N7Y3;C6SZ88	156690000	109560000	115310000	194480000	223010000	240610000	314410000	139480000	122320000	315980000
A0A0R0FM59;I1MLP0	0	0	0	0	3647500	3281600	4185300	0	5834600	2455800
P34811;A0A0R0FND6;I1K0K6;A0A0R0JRC6	0	9399800	2647400	4783100	8226200	8118300	7637000	4538800	0	16140000
A0A0R0FND9;I1MUN1;I1MUN0;C6SY23;I1MUN2	100760000	103010000	65515000	28705000	81636000	240770000	157600000	210580000	133540000	246900000
A0A0R0FNT7;I1MV76;Q5F2M8	3367100	5771600	2773600	4152300	13780000	7868900	6560000	6049900	11662000	5586400
A0A0R0FP88;A0A0R0GWQ5;I1NE02;C6TGF2;K7LXA6	0	0	0	0	0	0	0	0	0	0
A0A0R0FPC6	0	0	656800	0	0	0	0	0	0	0
A0A0R0FPI3;I1MW66;A0A0R0JXJ9;K7KNU6;K7KNU5;K7KNU4	9351900	0	14544000	0	0	0	0	0	0	0
Q42794;C6TNL0;A0A0R0FQN0;Q41199	12412000	15996000	9426400	24686000	17017000	37561000	22764000	30526000	16301000	24197000
A0A0R0FR38;A0A0R0G0H4;Q39822;C6TJQ0;A0A0R0KTP5	0	932000	5314800	10458000	0	0	0	7007300	0	0
A0A0R0FR50;I1MNU8;I1JD62;I1JD61;C6T2J3;C6SW38;I1JD60;I1MNU7	0	0	0	0	0	0	0	0	0	0
A0A0R0G1Q6;K7MI50;K7MI49;A0A0R0FSH5;A0A0R0G0X1;K7MI46;A0A0R0FS66	19203000	4399500	0	0	3479600	17377000	13950000	14493000	11736000	0
A0A0R0FSB9	109110000	35482000	25177000	35320000	105630000	273330000	336840000	199000000	98269000	233980000
A0A0R0FSS2;I1KHJ6	4014800	0	0	0	0	0	0	11324000	3330800	2716000
P29756;A0A0R0FSY1;O48560;A0A0R0GNE3;C6TJJ3	41203000	39446000	50912000	83306000	82853000	77994000	68407000	59536000	55906000	53870000
A0A0R0FT50	1292700	1307600	1244800	0	12941000	6982000	2699700	4437100	3247100	2791600
I1MCE0;I1MCD9;A0A0R0FUI8;C6SZW8;I1MCD8;C6SW75;A0A0R0FUC5	1513300	0	0	0	0	0	0	0	0	0
A0A0R0FUV4	0	0	0	0	0	0	0	0	0	0
A0A0R0FV11;I1MD36;I1M585	8778400	2182500	0	3915800	1574200	824440	0	0	0	0
K7MFV3;A0A0R0FVS8;A0A0R0FVH5;I1MM40;I1MM39;B0M1A0	0	1217600	0	5612800	0	2716700	2448200	0	3457300	0
A0A0R0FVI5;A0A0R0J0P8;I1MKN3;I1KHZ6;I1KHZ4;C6TL04;K7MEX9;I1KHZ5	146750000	115710000	114210000	81022000	239370000	144460000	175790000	0	154380000	80246000
A0A0R0FVM5;I1N803;I1JCZ5;Q9XHC5;I1MNP0	0	0	0	0	0	0	0	0	0	0
A0A0R0FVU4;I1ML37;K7MXS8;I1ML38;I1MNT5;I1JD46;K7MXS5	0	0	0	0	0	0	0	0	0	0
A0A0R0FVX7	5535200	3677800	11053000	3767700	14580000	13367000	20298000	21693000	21171000	16876000
C6SYR2;A0A0R0FW30	0	0	0	0	0	0	0	0	0	0
K7KZV0;A0A0R0FWS9;K7MEU4;K7MEU2	1638200	0	0	0	0	0	0	0	0	0
A0A0R0FXA5;A0A0R0FY54;I1M259	0	0	0	0	0	0	0	0	0	0
A0A0R0FXE6;I1MDY1	0	3817000	0	0	0	7634700	0	3523700	0	0
C6TKC9;A0A0R0FXY0	58678000	90708000	90139000	56992000	86381000	159300000	106900000	112300000	95037000	130090000
A0A0R0FYE3;K7MFW9;A0A0R0KNZ0;I1JMB0;A0A0R0KP53	14369000	31455000	1144200	4746900	19018000	1951500	19044000	20825000	21935000	49768000
C6T6Y5;A0A0R0FYH8;A0A0R0FZB2;A0A0R0G7X6;K7M122;A0A0R0G7G5;A0A0R0FYF1;I1MF68;I1MF67;A0A0R0FYL6;A0A0R0FYM3;A0A0R0G9L3	0	0	0	0	0	0	0	0	0	0
C6SZX2;C6SV94;A0A0R0FZ23;A0A0R0KP31;A0A0R0KW03;I1M1E3;A0A0R0KP25	364690000	133240000	137340000	178020000	177870000	345340000	274540000	142370000	270770000	335290000
A0A0R0GA83;A0A0R0FZ63;I1MFK5;I1KZV8	5860900	0	0	0	0	0	2429600	0	0	0
A0A368UGS2;A0A368UGM4;A0A368UHU9;A0A0R0J4J2;I1KKH2;A0A0R0FZ83	0	0	0	0	0	0	0	0	0	0
P29531;A0A0R0FZF4	1.7814e+09	2350500000	1154400000	3.8693e+09	1.7001e+09	2336800000	1.769e+09	4408000000	5598100000	4342300000
A0A0R0FZI9;K7MID0	589020000	1.0433e+09	724510000	692940000	892340000	1.7081e+09	1.6344e+09	1.5603e+09	1395900000	1.6109e+09
K7MGS9;A0A0R0G040;I1MMX7;I1JCA6;K7MGT0;K7MGT1	0	0	0	0	0	0	9873400	8815700	0	10276000
A0A0R0G058;I1L1I7;C6TEL3	0	0	0	0	0	0	0	0	0	0
A0A0R0IT41;K7L927;A0A0R0G0B2;I1KWX3	266560	0	0	0	0	0	0	0	0	1211600
A0A0R0G0K3	6492200	4057100	5809400	0	8133400	6073600	8398300	0	8857200	5369400
I1MQ49;A0A0R0G0T0;A0A0R0IEM2;A0A0R0I8P3;A0A0R0IIM3;I1L3G2;A0A0R0I8N3;A0A0R0IHP7;A0A0R0EBJ8	0	0	0	2606300	0	5587200	2581100	0	1467400	59972000
I1JDD3;A0A0R0KU29;K7MHQ7;I1JDD2;A0A0R0G0X8;K7LKV6;A0A0R0HXC9	0	0	0	0	14284000	0	0	0	0	0
A0A0R0G8L1;A0A0R0G179;I1MGE5;B4YB11;B4YB13;B4YB12;A0A088AWR2;B4YB10	1318600	0	0	0	1576900	0	0	0	0	2149400
I1MGR4;I1L117;A0A0R0G189;I1MRG9;I1MRG8;I1KN10	59582000	57647000	10266000	46744000	66198000	72488000	73845000	115930000	48616000	53137000
I1MGG5;A0A0R0G1E5;A0A0R0GAF0;C6SWV4	346300000	425610000	433140000	455800000	424080000	740770000	853830000	709930000	436860000	623540000
A0A0R0G342;C6TAZ8;C6TB87	0	0	0	488650	0	0	15653000	7645300	0	13800000
I1KVL0;C6SW79;C6T064;C6SVV7;A0A0R0G3G4;K7L817;I1KGU0;I1KVK9	209130000	173030000	219120000	266370000	234320000	428060000	298740000	277470000	400380000	353230000
A0A0R0G3Y5;A0A0R0G3R6;K7MIA6;K7MIF4;K7MIF0;A0A0R0FSF5;A0A0R0G3W0	55157000	56618000	49786000	43773000	57960000	114140000	62860000	55544000	84711000	68925000
A0A0R0G3Y8;C6SZE4;I1ME62	109340000	135270000	122990000	206430000	98205000	117790000	119570000	120340000	74878000	122740000
C6TGN6;A0A0R0G3Z6;A0A0R0G6Y4	146460000	172510000	155540000	144680000	182730000	199580000	187260000	223950000	141400000	238210000
A0A0R0G4H8;I1M509;I1M508	0	0	0	0	0	0	0	0	0	0
I1M5I2;A0A0R0G4T6	0	0	0	0	0	0	0	0	0	0
A0A0R0I9F0;K7MIZ6;A0A0R0G4U4;I1MQK0;I1L3W9	0	0	0	0	0	8519000	4334800	0	7081100	0
A0A0R0G5K6;I1M239;C6SW40;I1M238;I1M236	17671000	17983000	0	15683000	0	0	19761000	21153000	29090000	20250000
A0A0R0G5Z0	0	379840000	682470000	428090000	1298400000	691630000	1.4825e+09	93359000	501750000	397690000
A0A0R0G601;I1MIW3	5593100	9736800	8050600	6743900	16425000	15035000	10517000	15215000	0	12946000
A0A0R0G679;O48923	0	0	0	8219100	0	1537700	1643200	0	437610	0
A0A0R0G6A2;A0A0R0GHM3;A0A0R0G6D0;I1MJF7;A0A0R0IMY4;A0A0R0IRC4;A0A0R0IX43;A0A0R0IMY2	569810	459110	465250	485110	2414800	0	0	1807900	2343600	764020
A0A0R0G6T3;C6TKJ5;C6T6J1	0	512210000	88020000	360890000	391080000	590060000	560230000	492640000	550330000	528830000
A0A0R0G766;C6T2J4	0	0	0	0	0	6434600	6119700	0	0	0
P35055;A0A0R0G797;I1M654	2266700	0	2240500	0	3463900	0	2010900	0	0	0
C6SVG6;A0A0R0G7B7	0	0	0	0	0	0	0	0	0	0
A0A0R0G7C3;I1JJQ0;A0A0R0G7G3	0	0	0	0	0	0	0	0	0	0
A0A0R0GGZ9;A0A0R0G8J2;A0A0R4J2T3;K7M4F5	218750000	250850000	209380000	275180000	286980000	160670000	140070000	127670000	122770000	146420000
A0A0R0G8R3	0	0	0	0	0	0	0	0	0	0
A0A0R0G8Z9	1017200	0	651770	0	0	0	0	0	0	0
A0A0R0GKM7;A0A0R0G928;A0A0R0G924	108920000	124710000	84733000	119940000	66434000	177820000	184730000	242230000	236910000	224970000
A0A0R0LBY6;K7KAZ8;A0A0R0L1X9;A0A0R0G9A6;A0A0R0L1I3;A0A0R0G9Q6;K7M511;K7KAZ7	0	0	318010	0	0	0	0	0	0	0
C6TGG8;A0A0R0GL08;A0A0R0G9B6	0	0	0	6303100	0	7236000	12111000	12460000	6861300	0
A0A0R0G9R0;K7MBG3;K7MBG4;A0A0R0G1M8;A0A0R0G163	395690000	404670000	385200000	359220000	412330000	616870000	701690000	733670000	642280000	883400000
A0A0R0GA14	104700000	82332000	186410000	151590000	129930000	70235000	67274000	53082000	146270000	67566000
A0A0R0GIN2;A0A0R0GAK0;I1M7W9;A0A0R0L1G2;A0A0R0L896;A0A0R0LB64;C6TEZ8;I1JI64	8281000	11075000	78897000	10910000	17206000	294210000	259780000	22167000	20543000	223240000
A0A0R0GAU0;A0A0R0GAP0;A0A0R0GK66;I1M859	0	0	0	2840200	0	0	0	1065100	0	1117400
A0A0R0GAQ3;A0A0R0I3N7	0	0	0	0	0	0	0	0	0	0
A0A0R0GAV8;I1L0W9	0	0	0	0	8732300	0	5779100	0	4454100	0
A0A0R0GBB6	30876000	12586000	28454000	11378000	35290000	21583000	36425000	11467000	46780000	40946000
A0A0R0GBI4;A0A0R0H0C1;C6SVG5	0	4360500	2384800	5832300	2530500	6498900	5650000	4775300	5554500	6796200
A0A0R0IWR8;A0A0R0GDV3;A0A0R0GBM3;A0A0R0IUK7;I1MI76;I1MJC0;I1KTY2;I1MJC1;I1KTY1	0	0	0	0	0	872050	0	0	0	0
Q9FZL4;I1MX35;A0A0R0GC62	1721400	0	0	0	1623200	1214100	0	0	0	0
A0A0R0GC63;O04133;B8XJZ3	0	5025600	3218800	2640100	0	6216200	9781600	11529000	17053000	2939800
A0A0R0H2Q6;A0A0R0GEX3;I1M0T4;A0A0R0GGL1;A0A0R0GCH5;A0A0R0GQZ5	0	0	0	0	0	0	0	0	0	0
A0A0R0GDY6;I1M669;C6TCN9	62050000	66627000	72977000	36373000	68954000	134260000	97618000	89377000	97067000	96586000
C6T3M1;A0A0R0GE22	11979000	18317000	46218000	32610000	21641000	21721000	22325000	29691000	30566000	32586000
K7M828;A0A0R0GFI8	16709000	69902000	48831000	37169000	43250000	42726000	26708000	12898000	19998000	25035000
I1JHM8;A0A0R0GFK8;I1LLZ1;K7LR64	13519000	24722000	29929000	25845000	21851000	37145000	36244000	0	40002000	0
Q43759;A0A0R0GFV1;O82560;C6TCD2;A0A0R4J2T4;A0A0R0GR05	0	0	0	0	0	0	0	0	1587200	0
A0A0R0GFW0;A0A0R0GG39;A0A0R0L892;A0A0R0GPT5;A0A0R0L197;I1JHW2;A0A0R0L6P0;K7M8F1;K7L4X9;A0A0R0FR52;K7KRK1;K7MHH7;A0A0R0FR41;K7MHH3;A0A0R0G096;A0A0R0IMU3;A0A0R0FR20;A0A0R0IGV3;K7MHH5;K7MHH6;A0A0R0K0I4	0	0	0	0	0	0	0	4381400	0	0
A0A0R0GFW6;I1MJC6	55812000	75583000	86122000	109470000	62597000	151650000	271260000	199750000	85712000	317770000
A0A0R0GG96;K7MP05	45557000	22107000	42217000	47862000	42148000	65381000	55095000	81912000	44373000	46243000
I1LXJ2;A0A0R0GGJ8;K7N1Y1;I1LXJ1	0	0	0	0	0	3294900	0	0	0	0
I1MJB3;A0A0R0GHQ9;C6TH99	11383000	0	0	0	14245000	0	0	15289000	32778000	0
K7L5C2;K7LXY3;A0A0R0GI97;A0A0R0INL8;A0A0R0IU07;I1MDY7;A0A0R4J3U8	0	0	0	0	0	0	0	0	0	0
A0A0R0GIG5;P26690;C6TI38;I1JJS4;A0A2Z5WQ86	53264000	46581000	4361700	5445900	6827900	25732000	38025000	25811000	118460000	32858000
I1LX01;C6TBZ4;A0A0R0GIJ9;A0A0R0GIC4	6107600	19163000	2633900	17344000	25722000	11405000	31777000	0	726460	29996000
A0A0R0GIU4	0	0	0	0	0	0	0	0	0	0
A0A0R0GIY4	0	0	0	0	0	0	0	0	0	0
A0A0R0GRI1;A0A0R0GIZ5;A0A0R0KM01;I1J7R6	1658700	0	0	444420	0	0	0	0	0	0
A0A0R0GJF4;A0A0R0GGN1	0	1342300	1390700	0	0	0	9043500	0	1127400	1608700
A0A0R0GSM8;I1LWS2;A0A0R0GJG2;A0A0R0LDG1	0	10117000	3989400	16498000	4965500	9477800	6684700	0	9233700	7369800
A0A0R0GJG3	0	0	0	0	1763400	0	2696600	0	0	0
A0A0R0GJQ5;I1M7R2;I1JIE7	0	4444600	2505000	0	0	0	0	7049500	6893700	22343000
A0A0R0GKM0;I1MST0;C6TKG4	21581000	18124000	25397000	29196000	17125000	74666000	38976000	27446000	59759000	39149000
A0A0R0GKS8	0	0	0	0	0	0	0	0	0	0
A0A0R0GKW3;I1MSL2;I1LVL8	3383500	1130600	0	1601900	0	0	0	4495100	0	2515300
A0A0R0GKX8	10087000	19140000	6583100	15621000	18855000	43596000	41672000	57766000	49684000	56906000
A0A0R0GL56;K7M7B1;K7LXZ1	4733000	0	0	0	0	0	0	0	0	4047300
I1MSF4;A0A0R0GL93;I1LY12	7134000	13020000	0	11875000	5196400	0	0	16244000	4887400	0
A0A0R0GLR3;Q5ECI4;Q5ECI5;I1MS53;Q9M4Z8	10448000	7662300	9493000	11540000	10063000	16094000	11118000	14773000	2174100	8307200
A0A0R0GMA6;A0A0R0GX50;A0A0R0GM95;A0A0R0GMA5	0	0	0	0	0	0	0	0	0	0
C6SZ89;A0A0R0GML1	0	0	0	0	0	0	0	0	0	0
A0A0R0GMV1	24308000000	25123000000	12147000000	19534000000	25616000000	15511000000	12973000000	11203000000	7.2338e+09	10794000000
A0A0R0GN30;I1L8L5;I1LYU9;I1LYV0	0	0	0	0	1735100	0	0	0	0	0
A0A0R0HPQ9;A0A0R0GNB5;K7LZQ2;I1L8X8	0	1289300	0	1039800	0	0	1489900	4888300	0	0
A0A0R0GXP6;A0A0R0GNB8;K7LZP8	0	0	0	0	0	0	0	0	0	0
A0A0R0GNK5;K7KVS7;A0A0R0H094;K7MKQ2;I1MTH1	0	741530	1302000	0	0	9834600	662950	5423600	2119100	2925600
I1MWX3;A0A0R0GNM9	2759500	2627700	0	0	0	1272600	9419600	0	0	0
I1MAE3;A0A0R0GNY2	13244000	16564000	14223000	19227000	22966000	43086000	20101000	26320000	36047000	28329000
A0A0R0GQ87;A0A0R0J598;I1KLI4;I1M0C2;A0A0R0JG07	0	0	0	0	0	0	0	0	0	0
Q39837;A0A0R0GQS9;I1M0P6;Q7XZC3;Q9ZQX0;G3FGW8;G3FGW7	0	0	0	0	0	876070000	2274500000	2171600000	1.7912e+09	1.9749e+09
A0A0R0GRC9	18263000	15681000	35263000	16237000	60664000	66532000	37617000	41087000	17889000	22939000
A0A0R0GRJ6;K7N1N5;I1NE39	4956900	0	4334800	6651000	0	10975000	12223000	12303000	8011700	21998000
A0A0R0GSM7	0	31489000	112350000	30492000	0	0	0	140560000	125250000	116730000
C6TDI0;K7LWR8;A0A0R0GTA0;I1M715;K7MK36;I1M717;I1LVK5;C6THV0;A0A0R0L7S1	0	0	0	0	0	0	0	0	0	0
A0A0R0GTN8;C6TFH9;I1M2G9	0	0	0	0	0	0	0	0	0	0
A0A368UJY1;A0A0R0GU21;I1ME49;A0A368UHA2;I1KQU0;I1KQU1;I1KL91;I1KQT9;I1KL90	1180800	798770	0	1078300	0	0	0	0	0	973170
I1ME38;C6TIU1;C6SZE1;A0A0R0GU41;I1ME37	1821300	0	0	0	15128000	0	0	0	0	11466000
I1M2S6;A0A0R0GU71	2273400	6799500	2492600	0	0	0	0	4639800	0	1837900
A0A0R0GUI6	183430000	61145000	241620000	273400000	271790000	352960000	509990000	457820000	246200000	425060000
A0A0R0GUR9;I1LW56	3315300	0	24399000	13397000	9529800	15460000	1469400	21217000	4253800	13398000
A0A368UK41;A0A0R0GVF8;A0A0R0GW17;K7LWD0	3288500	2022600	3823500	2562300	4219100	3001300	2082300	3525800	4405700	0
A0A0R0GVW3;P19594;C6SYA7	18336000000	19515000000	24545000000	27617000000	26252000000	22967000000	11722000000	32027000000	30733000000	20357000000
A0A0R0GW88	0	6400300	0	0	0	0	0	0	0	0
P04794;C6SXG1;A0A0R0GWE0;A0A0R0GZI4;P02519;C6T5U3;C6T2L4;C6SWI1;A0A0R4J3Q9	0	0	0	0	0	0	0	0	0	0
A0A0R0GWR1;C6T5W8	7005800	0	0	0	12663000	11234000	9012200	0	0	9549300
C6T1D2;I1M036;I1KLS1;A0A0R0GWU7	0	0	0	0	0	0	0	0	0	0
I1M3Z4;A0A0R0GX77	4506900	7421700	1520800	0	0	28365000	4019700	4387800	24633000	29096000
A0A0R0GXL3;I1LTG9	19967000	19003000	0	35217000	90727000	67827000	51613000	16279000	5452400	67713000
A0A0R0GYC5;K7MKF1	0	0	0	0	0	0	0	0	0	0
A0A0R0GYH7;Q9MAZ9;I1M5A9;I1KG99	3942600	5256500	4321000	8159100	0	4225700	0	4067700	3699900	3833400
A0A0R0GZ36	259770000	117340000	337880000	192820000	176100000	287780000	370440000	189290000	279430000	193070000
A0A0R0GZF0;A0A0R0GR76;C6THM9	0	6753600	5355200	6108100	10033000	23725000	33885000	43745000	58123000	33861000
I1LYV4;I1LYV5;I1L8L8;C6T497;A0A0R0HPA5;A0A0R0GZH8;C6SY00	0	0	0	10078000	3916500	0	0	0	0	0
A0A0R0GZL3	0	0	0	0	0	0	0	0	0	0
A0A0R0GZP2;C6T3H4	0	0	0	0	0	0	2942800	0	3487200	0
A0A0R0GZQ6;I1LNS5	1713900	7841900	0	0	0	0	1753100	1426700	0	2614600
A0A0R0GZT5	0	0	0	0	0	0	0	0	0	0
I1LP03;A0A0R0H004	0	0	0	0	48707000	0	0	0	0	0
A0A0R0H092;K7LSI5;K7LSH9	63766000	52005000	126730000	95721000	136150000	194940000	94281000	239590000	111130000	86484000
A0A0R0H093;A0A0R4J4G9;Q39818	6708300	0	0	1080900	6386000	22039000	0	2031900	0	0
A0A0R0H1B4;I1LPN9;A0A0R0HE23;I1LPP5;I1LPP1;A0A0R0HA46;A0A0R0H7G6;I1LPP4;A0A0R0H1C8;I1LPP3;I1LPP2;I1LPP8;A0A0R0HAU0;I1LPN8;I1LPQ5;I1LPP7;A0A0R0H0S7;I1LPQ3;I1LPQ1;A0A0R0H0T1;A0A0R0H0K3;I1LPQ4;A0A0R0HA70;A0A0R0H0X7;A0A0R0H9C1;I1LPN7	15627000	20555000	0	14851000	15076000	27836000	24222000	17049000	21673000	38580000
A0A1W7GJW2;C6T0Q0;A0A0R0H141;C6SX83;A0A0R4J4H3;C6SYT3	164010000	147380000	197330000	141880000	161080000	172150000	109580000	230080000	256770000	178270000
A0A0R0H152;C6TGS9;I1LQ65;I1LQ64;K7LPB1;I1LJH2	4062500	35751000	52874000	55589000	54621000	6455000	28433000	28741000	36088000	8208700
Q56I15;A0A0R0H1R8;Q56I14;A0A0R0HCH7;A0A0R0H1Y4	0	0	0	0	0	0	0	506720	0	0
A0A0R0H1W3;I1LJU3;A0A0R0HGV8;K7LPJ3	26904000	11772000	0	15675000	12069000	12007000	27480000	24955000	30481000	0
A0A0R0H267;A0A0R0H987;K7LTH7	0	2164800	0	0	0	0	0	0	0	0
A0A0R0H271;C6SWA8;C6T0S7	16977000	29034000	27308000	27048000	41108000	37011000	41973000	34540000	71386000	30837000
A0A0R0H289;C6ZJY9;I1M1L2	47424000	56532000	32558000	12865000	35549000	24219000	66567000	60922000	58653000	39979000
A0A0R0H2I8;I1LQN3;K7LTA8;A0A0R0HGT4;I1LJZ1	5874000	1378200	5867900	3951200	5548500	7614800	0	2051500	3972100	20773000
A0A0R0H2Q4;I1LTQ2	33134000	2751900	21279000	11305000	41854000	41450000	77232000	67905000	8596400	69823000
A0A0R0H2Z4;I1M2T0;I1M2S9	115620000	64378000	43832000	63012000	118690000	148980000	92949000	60286000	66735000	91018000
A0A0R0H4W2;A0A0R0H3J2;K7LTX5;A0A0R0HFW9;I1LRL8;I1LU05;A0A0R0H385;A0A0R0HHJ5;A0A0R0HAA4;A0A0R0H771	452440	10378000	0	15633000	12888000	13317000	12396000	7407600	7937400	10496000
A0A0R0H3C2;I1LRQ2	6368100	0	3870200	2505200	3046100	0	0	54994000	5109400	5304300
Q9SWB4;A0A0R0H3L4	737790000	904790000	895970000	837110000	746360000	1.9875e+09	1244900000	1217500000	627670000	1.4658e+09
A0A0R0H4C5;A0A0R0JUR0;I1LS27;I1KF18	0	0	0	0	0	0	0	0	0	0
A0A0R0H4Y1;I1KEH2;A0A0R0HHA4	8814100	4733000	0	0	5708800	30133000	14558000	11344000	13258000	20002000
A0A0R0H9Z8;A0A0R0H530;I1LTU5	10386000	0	5231200	0	5898900	12165000	0	0	0	1437000
A0A0R0H569;B3TDK4;P08170;D6PAW3;I1M597	37565000000	52943000000	36171000000	37195000000	40418000000	26684000000	27258000000	27271000000	21716000000	20855000000
K7LVG8;I1LTI0;Q2TFP3;C6TLJ6;C6TBC3;A0A0R0H6W8;I1M4K4;C6TI29	114850000	133790000	125420000	213770000	188410000	296430000	201880000	228920000	193770000	193600000
I1LU23;A0A0R0HE75;I1M467;C6TB16;A0A0R0H7B6	0	0	0	0	0	0	0	0	0	0
A0A0R0H7H3;I1LU70;I1LU69	0	0	0	0	0	0	0	0	0	0
Q96453;A0A0R0H7R6	593380000	751210000	636850000	661890000	651480000	948690000	1087700000	998110000	1152900000	917720000
A0A0R0H8Q8	0	0	0	0	0	0	0	6303100	0	0
I1M312;A0A0R0H939;K7LWG6;I1M311	0	0	1847700	0	0	0	0	0	0	0
P51061;A0A0R0H967;Q8H929;Q8H928;O22117	454450000	558950000	476370000	598590000	485310000	934280000	799460000	549870000	954620000	709200000
P49161;A0A0R0H975;R9ZV57;R9ZUZ8;R9ZSV0;R9ZS96;R9ZS32;R9ZR50;R9ZR45	0	0	0	0	0	2289900	0	2859900	0	0
A0A0R0H9D3;I1LJ19;I1LJ18	0	0	0	1012700	488550	0	507650	1092500	549270	574890
A0A0R0H9T5	2356000000	2256100000	2536700000	2.1253e+09	3.3203e+09	2234400000	3.0492e+09	1.8375e+09	1.7888e+09	2239000000
A0A0R0H9Z0;I1LP20;I1LP19;A0A097PSX8;I1L5H6	0	2041400	0	0	0	0	0	0	17475000	0
A0A0R0HA20;I1LP45;I1LP44;I1LP46	326960000	267060000	364130000	317370000	435380000	724170000	470290000	603290000	722830000	614670000
I1LG02;I1NIN0;I1LBQ7;A0A0R0HAB8	0	0	0	0	0	0	0	0	0	968730
A0A0R0HAM0	53503000	191590000	198470000	174940000	138970000	315680000	288740000	70783000	236870000	223990000
A0A0R0HJU8;A0A0R0HAZ6;I1LG62;I1JAF6	0	0	0	0	0	0	0	0	0	0
A0A0R0HBF0;A0A0R0LJH9;I1LGQ3;I1J9V8;A0A0R0HNB8;A0A0R0HJQ2	0	0	0	0	0	0	0	0	0	0
I1MCI6;C6T4K6;I1M5R0;A0A0R0HCA5;I1MCI7	0	1834500	0	0	0	3700200	2622400	2965200	0	2975300
A0A0R0HCC6;I1LH96;I1J9B5	0	0	0	0	0	0	0	0	0	2500600
A0A0R0HCG7	17201000	20541000	31310000	12156000	13057000	20074000	16280000	29405000	34943000	22869000
I1LH06;A0A0R0HCK9;C6T8J8	0	0	0	0	0	0	0	0	0	0
A0A0R0HCT7;K7LN96;A0A0R0HCL9;I1LHG7	0	0	0	0	0	0	0	0	0	0
A0A0R0HEJ8;A0A0R0HHD8;I1KEV2;A0A0R0HD06;I1LS96;I1KEV1	0	0	0	0	0	0	0	0	0	0
B1Q2X5;A0A0R0HDA3	17380000	25670000	21604000	17440000	29309000	13539000	7616000	18625000	36153000	30091000
A0A0R0HDU0;I1MMY0;I1LI93;I1JCB1	1853100	2556100	0	4679200	7103200	2832200	3377400	4504500	4867400	7723100
A0A0R0K7J0;A0A0R0HDW2	0	0	0	0	0	0	0	0	0	0
A0A0R0HDX9;I1M5X1;I1LI32;C6TGV1;A0A0R0HE89;C6TKN3	19948000	14103000	11606000	10610000	54497000	50248000	18260000	32165000	17389000	20463000
A0A0R0HE22;I1LSH8;I1KEL5	10792000	8915600	7641800	4828000	7347800	9360800	7041800	11942000	7304800	13788000
I1LIN0;A0A0R0HEI5;A0A0R0HCZ0;A0A0R0H0I8;I1LPE4	2568300	6022900	190940	0	0	41345000	38852000	19383000	22531000	7298000
A0A0R0HEL8;Q8W171	341570000	654030000	871070000	942230000	830720000	532170000	839640000	338820000	481710000	487710000
C6T571;A0A0R4J661;C6SWE9;C6T1C4;A0A0R0KKD0;A0A0R0HPZ5;C6SWY5;I1LQT0;A0A0R0HEQ3;A0A0R0H449;A0A0R0H6V3;A0A0R0GW87	271190000	320830000	217510000	232040000	411730000	432740000	438420000	435270000	577910000	492580000
A0A0R0HER9	0	0	0	0	0	0	0	0	0	0
A0A0R0HF31;C6TM63	35666000	72466000	38895000	45958000	38309000	40839000	30793000	52048000	51457000	36053000
A0A0R0HF66	102810000	21036000	72403000	70312000	101400000	185770000	93364000	105430000	92235000	116380000
A0A0R0HF88	0	0	0	0	0	0	0	0	0	0
A0A0R0HFD5;K7LSG9	0	0	0	0	0	0	0	0	0	0
I1JVL6;I1KFQ7;C6SXI7;C6SX72;A0A0R0HFE2;I1MIK9;A0A0R0JNM6;A0A0R0H4Q2;A0A0R0JNS2;I1MIL0	305700000	229540000	192350000	294850000	243750000	473010000	492540000	267640000	403780000	445340000
A0A0R0HFK5;I1LJ81;C6TGQ1;A0A0R4J4H6;O22107	0	0	0	0	0	2890200	1028300	2953600	0	2115100
A0A0R0HFS7;I1LJE0	11100000	5590200	6525800	6674700	4175800	15013000	12591000	8993900	10214000	9388100
A0A0R0HH51	9922000	11691000	26917000	15725000	13019000	39348000	18154000	14146000	54235000	54105000
C6T5N1;A0A0R0HHB6	17844000	0	18008000	14947000	0	0	42927000	0	23275000	29733000
A0A0R0HHC1	104490000	134820000	131900000	154180000	115890000	74238000	96021000	65590000	74163000	74454000
A0A0R0HI47;A0A368UKZ0;A0A0R0L0D4;I1MZV7	0	3015600	0	0	0	0	0	0	0	0
I1LUY6;A0A0R0HIX3	0	0	1467300	3036100	0	0	0	0	0	0
A0A0R0HJ44;A0A0R0HJ47;A0A0R0HTL3;A0A0R0HJ83;I1LRD0;I1LKV5	0	0	0	0	0	0	0	0	0	0
I1LKZ4;A0A0R0HJA5;I1LKZ3;I1LKZ2;C6TFH5;A0A0R0H3D3;I1LR93	34167000	88081000	105590000	173610000	122870000	172640000	233480000	269270000	88489000	222860000
C6TB10;A0A0R0HJA9	12338000	356000	0	18615000	11157000	259750	0	14315000	0	0
K7MQ23;A0A0R0HJM6;I1LLY6	13828000	8647300	0	9250300	12239000	6300100	4804000	5812000	0	25715000
A0A0R0HJS2;I1LM14;K7LR89;K7LR88;A0A0R0HJQ9	0	2726600	0	0	3257100	0	8482900	14772000	227100000	0
I1LM95;A0A0R0HKE1	19290000	0	19096000	0	17910000	0	26964000	17555000	23205000	30175000
K7MPI7;A0A0R0HL09;I1LMS4;K7LRR7;I1MZ16;K7MPI6	0	0	0	0	0	0	0	0	0	0
A0A0R0HL34;I1LIQ7;C6T5F7;A0A0R0HAZ7;C6T617;I1LPH2	0	0	0	0	0	0	0	0	0	0
A0A0R0HL74;I1LV30;I1LV31;C6TH57;A0A0R0H563	4174700	0	4411800	4490800	0	8844900	9689200	8761300	10623000	0
G3E7M4;A0A0R0HLZ4	695680	1248000	909740	1714200	0	0	2185800	3247100	2027900	3510700
A0A0R0HM17;C6T533	235560000	182270000	98490000	127070000	158270000	309840000	240010000	106170000	125270000	48753000
C6TJ63;A0A0R0HMF0	2990700	3809500	0	0	5368300	2536600	0	8472800	4985000	0
I1JAP1;I1JAP0;A0A0R0HMG3;I1JAN9;C6SX21	0	0	0	0	0	0	0	0	20927000	7308400
C6T937;I1LCB5;I1L7I0;A0A0R0HMI8;K7LK88;K7LK89;C6TII4;I1JB89	0	0	0	0	0	0	0	0	0	0
A0A0R0HMK4;I1LHD6;I1LHD7	8190800	1302900	6879100	1239400	9986800	2127500	0	1478500	1444700	0
A0A0R0HMU8;I1L7Q9;C6SXE8	0	0	0	0	0	0	798940	0	0	0
A0A0R0IL25;A0A0R0HN38;C6TIC3;A0A0R0LK87;C6TMY2;A0A0R0IM08	8217800	6568500	5651300	9267100	0	13399000	10714000	0	11415000	11318000
A0A0R0HN41;C6SWW0;C6TFS4	8358700	7791200	10359000	9347400	15434000	15641000	22242000	20775000	24038000	12334000
Q945U4;I1LGS5;A0A0R0HNI5	0	0	0	0	0	614010	0	0	0	5108200
A0A0R0HNU9;I1L8B2	2156600	519230	3226100	504130	1218600	0	0	0	1035800	0
A0A0R0HQ60;I1LK45;I1LK44;C6TJD5;I1LQS5	0	0	0	0	0	0	0	0	0	0
A0A0R0HQQ2;A0A0R4J2P7;C6TGM9;A0A0R4J495	234130000	262580000	242420000	259600000	295370000	419420000	329420000	305360000	292050000	353450000
A0A0R0HQX5	87635000	118970000	73481000	144130000	116730000	51158000	26533000	30337000	27094000	0
A0A0R0HR30;C6T037	98023000	98356000	150590000	21444000	58148000	110810000	84411000	39108000	96905000	87904000
I1L9U1;I1L9U0;A0A0R0HR66	0	0	0	8962500	0	4281800	5524600	0	0	5786000
A0A0R0HRF3	0	0	0	0	0	0	0	0	0	0
I1LAI0;C6TM44;A0A0R0HSC1;C6T8S2	6994000	0	0	0	14023000	41924000	27123000	40968000	14100000	25708000
A0A0R0HSJ1;A0A0R0E907	12099000	16256000	2777100	12675000	25469000	34064000	13310000	12523000	20043000	33429000
A0A0R0HSN1	0	0	0	0	0	0	0	7838100	7290200	0
A0A0R0HSV1	844500000	883200000	583430000	773000000	948150000	1.7394e+09	1453000000	1280500000	1.0105e+09	943750000
A0A0R0KQ74;A0A0R0HSV6;Q9SYI0;K7KI88	0	0	0	0	0	0	0	0	0	0
A0A0R0HT24;I1LAR9;I1LAR7	11091000	11994000	0	12498000	13846000	18213000	29858000	28779000	25750000	0
A0A0R0HTH9	0	0	0	0	0	1448100	0	0	0	1488500
C6T0B0;A0A0R0HTQ0	24356000	29495000	36116000	33030000	34329000	132470000	75845000	102530000	84321000	87911000
I1NIV0;I1NIV1;D0VVE6;A0A0R0HTW9;D2DF33;I1LBH2;I1NIU9;A0A0R0HTX1	0	0	0	0	0	0	0	0	0	0
A0A0R0HUJ3	0	0	0	0	0	0	0	0	0	0
I1LCM5;A0A0R0HW29;K7N4G1;I1LCM6	13744000	43394000	19535000	14897000	50656000	21070000	21531000	3380400	13210000	7968500
A0A0R0HW38;I1LKR1	0	0	0	0	0	2451000	1203200	7430800	1371200	3903000
A0A0R0HW97;A0A0R0I3R5;A0A0R0I683;A0A0R0EDH2	6899600	0	6889300	7427800	27137000	31014000	7495600	9705600	11346000	7098600
A0A0R0HXF6;A0A0R0HXR3;A0A0R0I7V5	0	0	0	0	0	0	0	0	0	0
I1LMH7;C6THG4;A0A0R0HXT4	0	6434400	2259800	0	8357500	6038700	3271400	2269300	1302000	4489800
A0A0R0I5Z2;A0A0R0I4S5;I1LDR4;K7LL24;A0A0R0HY59	0	0	0	0	0	0	0	0	0	0
A0A0R0HYF9;I1LE22;C6TIB6	0	0	0	0	0	733950	0	0	346300	0
A0A0R0HYJ0;I1L7C1	0	0	0	3959100	0	22176000	7559600	1899800	0	2904300
A0A0R0HYM3	9093600000	9050200000	6.1506e+09	8839000000	8.4464e+09	7.2543e+09	8.0689e+09	7.0294e+09	6.8006e+09	7.9083e+09
A0A0R0HZX1;Q9FQD7;I1L7W8;I1JFH4;C6T9P9	0	0	0	0	0	4599800	3674600	0	7614300	0
A0A0R0I0B9;C6SW15	35018000	19501000	15137000	75394000	32059000	85750000	89256000	93450000	77288000	106630000
C6TC28;A0A0R0I3A2;A0A0R0I0E5	4628000	18040000	5310700	7729100	6391300	40690000	19273000	15035000	20783000	0
A0A0R0I0G8;Q944B5;I1JG84	0	0	0	0	0	0	0	0	0	0
P48513;A0A0R0I0L9;I1JG98	3150500	0	2110600	0	1553600	0	0	0	0	0
A0A0R0I0P7;I1LFC1;A0A368UGD8	0	775500	1248300	0	1008300	2177500	0	1785500	1741300	2049600
A0A0R0I0S2;I1L9Y6;A0A0R0KYK4;A0A0R0KYK6;I1JGA5	0	0	0	0	0	0	0	0	0	0
A0A0R0I177;C6T9X5	1.8341e+09	1.721e+09	1250700000	2.0071e+09	2.1018e+09	1451600000	1206600000	1266900000	1341600000	1177400000
A0A0R0I1A5;C6TGZ5	15739000	14217000	0	15559000	10687000	0	29752000	0	23603000	23406000
I1KZR9;A0A0R0I1T7	0	0	0	0	0	0	0	0	0	426730
A0A0R0I1U4;I1LBH7;A3RM05;I1LBH8	0	0	0	0	0	0	0	0	0	0
A0A0R0I1V0;I1KZY9;C6THZ4;A0A0R0I1W6;C6TGR8	399280000	389020000	373420000	485750000	473810000	817600000	479870000	541050000	553980000	632060000
I1LBU8;C6TJF5;A0A0R0I1Y1	0	0	0	0	0	0	0	0	0	0
A0A0R0I242;I1MFP1;I1L006;C6T8I1;I1L007	5441100	2471500	10265000	23287000	16324000	1809500	19939000	0	1520700	23293000
A0A0R0I2D9	0	0	5394600	0	7607600	13858000	0	0	0	6395300
A0A0R0I2H1;A0A0R0I2H9;K7LBD0;K7LBC9;K7MB16;K7MB15	0	0	0	0	0	0	0	0	0	0
A0A0R0I2I0	8034700	7779300	0	0	8431300	15273000	8342600	24702000	0	10748000
K7LK53;A0A0R0I2I1;K7LK51	0	0	2232600	0	0	0	0	0	0	0
A0A0R0I2J7;C6SXX0;Q5QJB6	14925000	3545200	2309100	17460000	3492600	8240000	17516000	4608200	4226800	5759400
A0A0R0I2M2	24674000	22871000	19295000	62223000	22351000	39294000	0	45591000	37591000	48735000
O23961;A0A0R4J5A2;C6TB83;A0A0R0I2M6	0	12380000	25920000	11240000	10851000	0	0	3853500	0	5176000
A0A0R0I373;I1LXP0	0	0	0	0	0	0	0	0	0	0
A0A0R0I3G4;I1LCM3;C6T0S9	35106000	34609000	18011000	33225000	27583000	92644000	60968000	103800000	81510000	72825000
A0A0R0I433;I1MGV2	0	0	0	0	0	0	0	0	0	0
A0A0R0I487;I1LES7	0	0	0	0	0	145680000	221140000	61993000	0	0
A0A0R0I4F6;C6T8W9	6.0855e+09	6.1433e+09	5.9448e+09	7.7253e+09	7.7983e+09	13009000000	11443000000	12640000000	11849000000	11506000000
A0A0R0I4P8;I1LB48	764700	0	0	994610	1925900	2072300	1528900	0	0	1544500
I1LDV5;A0A0R0I5G1	36310000	37626000	19740000	27554000	25853000	59798000	49096000	55851000	75516000	104210000
A0A0R0I5U3;I1L252	0	0	0	0	0	23948000	0	0	0	0
I1JFW8;A0A0R0IGD8;A0A0R0I6L1;A0A0R0I6K5	12844000	0	4986200	0	0	0	0	6984400	0	0
A0A0R0I6U8;I1LEU9	4639200	1303900	0	0	0	1793800	3062500	5126300	0	2271400
A0A0R0I7A8;C6SXW6;I1LD42	29509000	26696000	12558000	0	0	26216000	53620000	28453000	27892000	15697000
A0A0R0I7G4;I1NJ60	0	0	6462700	0	0	2092800	0	0	0	0
C6TCB9;Q84P43;C6ZRT7;C6TIF8;A0A0R0I7I9	2499000	2532700	3389900	3062800	6000500	4718900	0	0	3899100	3139100
K7N5G0;I1LFI8;A0A0R0I7M1;I1NJA6;C6TLW0;C6TE84;C6T6J3;I1LFI9	0	3501500	0	4562900	4231500	0	9250800	0	0	0
A0A0R0I7Q2	53828000	54880000	47618000	54776000	66310000	132180000	103650000	119770000	100310000	105610000
A0A0R0I854	52336000	48059000	21465000	47079000	55904000	68812000	67459000	94711000	49207000	88562000
C6TKP4;A0A0R4J5L2;A0A0R0I960	842040000	318830000	0	1479500	288090000	872680000	825520000	567160000	0	928150000
I1MQJ9;A0A0R0I9D1	93739000	42871000	69601000	53800000	41492000	143380000	118370000	107120000	96130000	97716000
A0A0R0I9G1	0	0	0	0	0	0	0	0	0	0
A0A0R0I9M4;C6TLC9;C6T8A9;I1L417	253440000	264400000	203480000	224800000	259370000	590440000	443130000	544250000	409420000	661830000
A0A0R0IA73	1908900	0	0	0	0	0	2880600	0	0	16492000
C6T799;A0A0R0IA81;I1L4F2	0	0	0	0	0	0	0	0	0	0
A0A0R0IA82	0	5996200	7162200	0	1542200	0	3497500	4461900	0	3089900
A0A0R0IAF2;C6T072;C6SWE0;I1L4K5	2670300000	2.915e+09	2306400000	3.3129e+09	3.8295e+09	2433900000	2750700000	2178100000	2206100000	2173600000
I1L4M7;A0A0R0IAN9	0	0	0	0	0	0	0	0	0	0
A0A0R0IB08;I1L4V4	3127000	2255000	3003400	5074600	0	0	997870	0	0	2243500
A0A0R0IBP0;I1L1L2;I1MHA4;A0A0R0IAZ0	0	0	2062700	0	0	0	1932900	0	2194900	3622400
A0A0R0IHZ3;A0A0R0IC55;K7LSA8;I1LNU8;K7LFJ3;I1LNU6	0	0	0	0	0	0	0	0	0	0
A0A0R0ICF2;K7LFP0	10774000	10754000	2999100	18017000	0	59115000	35816000	13948000	39174000	41243000
A0A0R0ICH7;I1L5V5;I1N664;I1N665;I1LWL4	0	0	0	0	0	0	0	0	0	0
P01063;A0A0R0ID20;I1L3Q2;K7LE73;C6SX26	330780000	508790000	339830000	553230000	525750000	829730000	879140000	478270000	603680000	567750000
A0A0R0ID28;K7MUH8;A0A0R0ID22;A0A0R0IMY8;C6TBI2;A0A0R4J5Y0	82777000	20198000	97849000	101500000	30215000	48383000	44754000	124820000	47672000	45061000
I1L6D0;A0A0R0ID86	7343700	0	0	4109900	0	4776800	5993200	228220	0	5875200
A0A0R0IDW9;C6TMH2;A0A0R0IB61	0	0	2204700	0	0	12737000	13624000	7894600	14399000	9708800
A0A0R0IED0;K7MHY7;I1L2Z2	0	0	0	0	0	0	0	0	0	0
A0A0R0IEH4;K7LGK0;I1NCY8	0	0	0	0	0	0	0	0	0	0
C6TD70;A0A0R0IEK0	0	0	0	3627000	0	23207000	7511900	0	0	0
A0A0R0IEL2;K7MXT7	0	2107800	0	0	2891900	0	0	0	0	0
P28583;A0A0R0IEW5;Q84P29;I1K557	5033200	1933200	3039200	8057200	9157800	24480000	20555000	19595000	25465000	9774500
A0A0R0IF33	56758000	99362000	64873000	78631000	104860000	123570000	64621000	53559000	36756000	55285000
A0A0R0IIA2;A0A0R0IF69;Q39811;I1L3R4;C6TLN0	1006900	0	0	0	0	1287100	0	894310	0	0
A0A0R0IIY8;I1KP34;A0A0R0IL19;K7L4B3;I1JXP6;I1KBY4;A0A0R0IF86;A0A0R0IF74	0	0	0	0	0	0	0	0	398110	0
C6SVB2;A0A0R0IFS8	0	0	0	0	0	0	0	0	0	0
A0A0R0IFV9	119380000	115520000	159530000	147640000	144740000	66558000	55653000	59702000	51519000	86593000
A0A0R0IG58;A0A0R0K9K5;A0A0R0ILQ8;A0A0R0JZV2	0	0	0	0	0	0	0	0	0	0
C6T2A2;A0A0R0IH13;I1KIW8	0	0	24309000	12735000	6604400	1867200	0	0	0	0
A0A0R0K6Z2;I1K5H3;A0A0R0IH39	0	0	0	0	0	0	0	0	0	1609300
A0A0R0IHR9;I1KIT0	5376200	4422700	5836400	5442300	4863900	816100	4629700	3456300	0	0
A0A0R0IIR5;A0A0R0ITJ5;A0A0R0IIU6	46145000	43697000	34492000	54011000	53151000	111300000	106120000	89473000	80928000	91200000
A0A0R0IIS7	0	0	0	0	0	0	0	0	0	0
A0A0R0IIX3	0	0	0	0	0	0	0	0	0	0
A0A0R0IIZ3;C6TNP0;A0A0R0I9W6	2289300000	2169100000	2503700000	2250100000	3.1011e+09	2.0525e+09	1.8088e+09	1.8386e+09	1.9795e+09	2.0251e+09
A0A0R0IJD2;I1KRP8;C6TIS9;K7KQ38;I1K3B7	5127700	5903800	1440800	3952400	4402700	2275400	3174800	2600900	4022500	2500600
I1N3B9;A0A0R0IJV1	0	0	0	0	0	0	0	0	0	0
I1K3K8;A0A0R0IJY1;I1K3K9	0	0	0	0	0	0	0	6899500	0	0
A0A0R0IK73;I1KPX3	0	0	0	0	0	0	0	0	0	0
A0A0R0IK92;K7KRQ2;I1K5X6	36953000	0	0	0	0	0	0	0	0	16312000
K7L292;A0A0R0IKU5;I1JDH2;I1JDH1;K7K751	0	0	0	0	0	0	0	0	0	0
I1L702;C6T7Q8;A0A0R0IKV3	6587700	0	8065100	8040600	8744300	0	0	0	0	0
A0A0R0IL03	0	0	0	0	0	0	0	698590	0	0
C6TJM8;A0A0R0IL89;I1KSW9	12200000	14144000	10566000	0	14805000	17062000	0	23421000	19562000	19730000
Q39828;Q39821;I1K693;A0A0R0ILF6	0	0	0	0	3893200	5194300	0	0	1301100	0
A0A0R0ILS3;I1K609	41785000	33493000	44384000	45794000	42399000	51385000	40397000	42574000	53245000	52090000
I1N3U4;K7MUD4;A0A0R0IM79	5086800	12370000	15750000	10392000	0	23626000	24190000	19648000	10147000	20943000
A0A0R0IM98;C6TL00;I1KPV6	0	0	0	0	4384400	0	0	0	0	0
A0A0R0IMB6	0	0	0	0	990280	7340200	7078000	13402000	2850300	232360
A0A0R0INJ2;C6TB41	1077400	0	0	0	0	4824900	2044900	2948100	1704200	0
A0A0R0INP3;I1KUF6;I1KUF5;I1KUF4	0	0	0	7002600	0	0	0	0	0	0
D4Q9Z5;A0A2Z6BYW7;A0A0R0INR5	18577000	37691000	10654000	23370000	35962000	46706000	35305000	35108000	35785000	17044000
A0A0R0J530;K7L2L4;A0A0R0INR7;A0A0R0IRG6	0	0	0	0	0	0	0	0	0	0
A0A0R0IPA5	207160000	203170000	138960000	190050000	249470000	506370000	254780000	354640000	375520000	326790000
A0A0R0IPI1	0	0	0	0	0	0	0	0	0	0
A0A0R0IPI9;I1KUV8	0	0	0	0	0	0	0	7399600	3012500	0
P10743;C6TN53;A0A0R0IPP2;I1KV11	0	0	0	0	0	0	0	0	0	0
A0A0R0IPV2;A0A0R0IR39	5256500	7426800	4664100	11009000	6473600	12162000	6282100	18370000	9220700	4716600
A0A0R0IQ81;C6T4V6;K7M8V6	0	0	0	0	0	0	0	0	0	0
A0A0R0IQ92	629050000	394150000	446660000	548400000	364320000	753430000	718580000	668970000	477670000	669470000
I1KSB8;C6TC86;C6T5E0;A0A0R0IQB1;C6SYH6	50436000	86121000	52975000	77372000	62862000	52224000	38350000	63360000	54264000	48664000
I1K3G0;A0A0R0IQI3	0	0	1674700	0	2459600	1810100	2398400	0	4835000	2020200
I1KG52;I1KVS4;I1KG51;A0A0R0IQT8	675920	0	0	0	0	0	0	0	0	0
I1K3T9;Q6X0N8;A0A0R0IQZ2;A0A0R0JVW6;A0A0R0IP02;A0A0R0ITI5	0	4521600	3358900	6031200	5325600	8398800	3107000	2730400	2271600	4396800
A0A0R0IRH4;C6T920	2553600000	2696100000	2714900000	2722800000	3.0507e+09	4599100000	3.8776e+09	3.5786e+09	3.3742e+09	3.4771e+09
A0A0R0IRL8;K7L8H2	0	0	0	0	0	0	0	0	0	0
Q96558;I1N4I6;A0A0R0IRU3;C6TCW9;C6TJA5;I1LWR5	140590000	149460000	143070000	148860000	113260000	175500000	133090000	177850000	149600000	136410000
A0A0R0IRU4	1802500	0	0	0	1186600	0	0	0	0	0
A0A0R0J1J9;A0A0R0IS57;A0A0R0IRY5;K7L8N0;K7L8M7	4601600	0	0	0	0	3318300	0	1380400	2474600	1594700
I1N4R3;A0A0R0IS82	0	0	12371000	0	14523000	0	0	0	0	0
A0A0R0ISB0;A0A0R4J5H0	0	3908200	17252000	11895000	32837000	5404500	0	0	0	0
A0A0R0IU60;I1KU96	663860000	753380000	564840000	692930000	840960000	1084900000	1.0275e+09	864560000	697450000	782220000
A0A0R0IUQ7	1091800	3253000	0	664840	1689500	5922600	0	1841300	0	0
A0A0R0IV62;A0A0R0IX14;A0A0R0IZW3;I1N6A2	0	0	0	0	0	0	0	0	0	0
I1KVB1;A0A0R0IVF1	0	0	0	0	0	2620300	0	2283200	0	2318000
A0A0R0IVG1	15319000	8984600	23726000	4024800	12489000	77074000	128130000	73783000	82978000	109560000
I1KYR5;A0A0R0IW79;I1N065;A0A0R0F5Y7;A0A0R0EXC2	22787000	18103000	29182000	17388000	10640000	38326000	35623000	27990000	14356000	29679000
A0A0R0IX07	0	0	0	0	0	0	0	0	0	0
A0A0R0IX16	0	0	1535800	0	0	0	0	6746800	0	4443400
Q9XHC6;A0A0R0IXC2	0	0	0	0	0	0	0	0	0	0
A0A0R0IXP9;K7MSX8	22640000	0	0	13233000	0	0	0	0	0	0
I1KGF2;A0A0R0IY29	31861000	17600000	44213000	37096000	45466000	39048000	61935000	52007000	51540000	71396000
A0A0R0IYN4;C6TDW4;A0A0R0IW04;A0A0R0IPU2;C6TAE6	0	0	9470100	7660100	0	0	0	0	0	0
A0A0R0J3D8;O22518;A0A0R0IZE4	641230000	700420000	436950000	754990000	585410000	884150000	801810000	781620000	754170000	660010000
A0A0R0IZE9;I1KHL3;I1KHL2;C6TAF5	5650700	0	2383000	0	0	6015000	4216000	0	0	0
I1KYB6;C6TE87;A0A0R0J154;K7MQS2;C6T8D7;I1N0K6	68774000	130810000	54590000	89278000	180570000	67461000	52037000	58293000	76953000	69237000
I1KYJ1;A0A0R0J1S6;K7MQI7;A0A0R0F746;I1N0A8;A0A0R0EXM7;A0A368UHS2;A0A368UJV9;K7LAB8	0	608940	0	493390	0	0	0	0	0	0
A0A0R0J1Y1;I1KJ60;C6TA31;I1KJ59	0	10374000	6314600	19648000	13972000	11064000	21782000	9701000	9866400	10767000
I1KJE6;I1JMJ6;A0A0R0J299	2055900	2261900	1299700	0	1925100	0	2150000	0	2215700	0
A0A0R0J2L9	0	0	0	0	0	0	0	0	0	0
A0A0R0J324	32465000	17434000	38515000	0	28941000	49240000	20325000	41069000	31658000	43578000
I1N0Z5;I1KXZ9;A0A0R0J3C7;C6THR1	0	0	0	0	0	0	0	0	0	0
K7MTP6;C6T069;K7MTP5;A0A0R0J3X4;C6SVH8;C6TB94	0	5517500	4518300	6674700	4043200	0	42424000	14370000	0	0
A0A0R0J415;I1KGC6;I1KUU8;I1KGC5	0	0	0	0	0	0	0	0	0	0
A0A0R0J464;I1KGM8;I1KV61	2284900	4658800	1975600	4109900	3466000	8294000	11961000	10179000	18393000	15786000
I1KKU9;A0A0R0J475	2430000	0	0	0	0	3227100	2964000	2818600	2660900	3871600
A0A0R0J4T8	7096200	11235000	6546400	1785800	0	0	3125500	7492500	0	0
E9KNA6;A0A0R0J4X0;C6TCD3;I1KZK0;Q96450;C6TK50;Q8LJR3	289280000	136850000	247250000	340800000	434810000	858050000	382220000	463520000	545400000	507470000
A0A0R0J536	0	0	0	0	0	0	0	0	0	0
P24095;A0A0R0J5A9;A0A0R0IXU0;Q41244	101870000	164370000	120110000	145260000	145200000	102590000	94885000	84942000	79143000	100100000
A0A0R0KV09;A0A0R0J693;C6T1N8;C6T0F3;I1KM08	6747900	5611600	5453600	19527000	16216000	7248300	5775200	0	6243200	8170000
A0A0R0J6J3;A0A0R0J6J1;I1KIA2;I1KIA1	4890100	0	4157600	6088400	5166000	9367900	5735800	0	9762900	5008900
A0A0R0J6K6;I1NDC1	0	0	0	0	0	0	756650	0	0	1667400
A0A0R0J7I1;I1M2R5;C6TGA0	0	0	0	0	0	0	0	0	0	0
A0A0R0J7Q6	0	13652000	14854000	0	16109000	0	20531000	18992000	20866000	27557000
I1KJN0;A0A0R0J877;I1KJM9	0	0	0	5183400	0	1422900	0	0	0	2876000
A0A0R0J8B8;C6TLB7;I1KN74	20174000	19909000	10805000	22614000	30550000	16699000	18055000	21532000	17185000	7272200
A0A0R0J8W7;A0A0R0JJ72;I1KNL5;K7MJA4	922230	0	0	942580	1881500	0	0	0	0	0
A0A0R0J924;K7KZV6;K7KZV5;K7MEW0;I1KHW3;K7MEV9	0	0	0	0	0	0	0	0	0	0
A0A0R0J9B8;I1KVH4;A0A0R0H8Z0;A0A0R0GZG6;I1M5W4;A0A0R0H7M5;I1M5W3	0	0	0	0	0	0	0	0	0	0
A0A0R0J9H4;A0A0R0J9H2;A0A0R0JJK8	0	0	0	4648900	0	5638300	2997000	0	3906600	4012500
A0A0R0J9I2;I1KGD0;I1KGC9;C6SX27	0	0	0	3051800	1672900	0	0	2173200	0	2297700
P45621;C6TIB8;A0A0R0J9J2	8765200	493440	0	0	0	22838000	8386600	16389000	14969000	10143000
A0A0R0J9K8	9837300	0	0	0	0	0	0	0	0	0
C6T9Z3;A0A368ULF7;A0A0R0J9Q5;I1K6U7;A0A368UI76	0	0	0	0	0	5914100	0	10041000	0	0
A0A0R0J9Y0;I1KLJ1;A0A3P8MS07;I1M0B2	1441900	0	2524400	0	1069200	5936100	4150800	2963400	11051000	7424800
A0A0R0JA61;K7KSH9;I1JSR9	0	0	0	1590300	2316900	0	0	0	0	0
A0A0R0JAM3;C6THR8	36830000	28269000	40931000	22291000	61859000	23534000	15505000	10696000	42817000	41376000
K7KHV8;A0A0R0JBC9;I1K7S9;I1JTC6;I1K7T0	0	0	4606300	0	345790	10236000	0	13727000	3754700	6618300
C6T962;K7K263;K7MM52;C6SWY8;A0A0R0JBF5;I1K7U9;A0A0R0JFC1;K7KSW1;I1K7U8;I1J4T6;C6T8K1;K7LF32	0	0	0	0	0	0	0	0	0	0
A0A0R0JBY6;B0M199;I1MRK1	18139000	61123000	36602000	42298000	48985000	77103000	60560000	67859000	66978000	50996000
A0A0R0JCA1	0	0	0	0	0	0	0	0	0	0
A0A0R0JCK2;A0A0R4J346;I1K8K7;C6TC84;I1M9A8;I1MX28;A0A0R0GC70	1409300	993450	1069000	0	4380700	0	0	0	0	0
A0A0R0JD77	718240000	576950000	705150000	938210000	760140000	1287200000	1.0516e+09	1091900000	1324500000	1.039e+09
C6SWR5;A0A0R0JD84	4269700	0	0	11803000	41773000	9987400	0	0	9068200	7022500
A0A0R0JE20;I1JUV7;I1K9D8	0	0	0	0	0	0	0	0	0	0
A0A0R0JEC7;I1KNE6;A0A0R0FIF0;K7MJE5;K7MJE4	9476600	4086100	0	0	0	8212100	3036200	9490500	9416400	12765000
A0A0R0JED0;I1K9L3	0	0	0	0	0	0	0	0	0	0
A0A0R0JEI9	13107000	25089000	16300000	4352400	1399000	22003000	5083500	17821000	14620000	3594000
C6T429;A0A0R0KBI3;A0A0R0JF58	5944700	0	0	4907900	3127700	365810000	312830000	186770000	289020000	267860000
A0A0R0JFP2	32443000	21278000	41073000	22897000	26235000	85689000	53121000	73892000	59709000	60704000
A0A0R0JGK7;I1KAZ9;C6TM72	0	0	0	0	0	0	0	0	0	0
A0A0R0JGQ3	0	0	0	0	0	0	0	0	0	0
A0A0R0KC59;P26585;I1JSU3;A0A0R0JGZ3;I1K7C2;I1K7C0;I1JSU0	0	0	0	0	0	13749000	34291000	0	0	14663000
A0A0R0JH94	4813300	5731300	5022800	4193600	7374300	0	10556000	7839900	609470	0
Q5NT70;Q39817;A0A0R0JMW2;A0A0R0JHW1;A0A0R4J3K0	81151000	28397000	45883000	84517000	70244000	90081000	40072000	64371000	49038000	49130000
A0A0R0JI09;I1K8P5;K7KIG0;K7KIF9	0	0	0	0	0	0	0	0	0	0
I1MRK4;A0A0R0JI69;I1MRK5;I1MRK6	0	0	0	2397300	0	0	0	6790300	4222100	0
A0A0R0JI98;A0A0R0JMM2;C6TJH3	58570000	59486000	63843000	61679000	61974000	46775000	47405000	42020000	42874000	63593000
A0A0R0JPX2;A0A0R0JIF2;A0A0R0JIF4;A0A0R0JTZ3;A0A0R0KHI1;A0A0R0JIG0;K7KVL6;K7KVL4;I1KC85;I1JXE7;A0A0R0JIE9;K7KVL8	0	0	0	13121000	0	0	0	0	0	0
B2ZF64;A0A0R0JIM9;I1KCD0	4947100	6713300	4546200	7089000	6130300	0	11044000	11911000	11934000	12132000
A0A0R0JIT8	0	0	0	2173000	0	4504300	0	5190000	7866700	5163300
I1K8X7;C6T1R3;A0A0R4J320;A0A0R0KBJ0;A0A0R0JJA1;A0A0R0K544;C6SW66;I1K8X8	451050000	568990000	368480000	399540000	742900000	375250000	526400000	207680000	313780000	662040000
I1JVF6;A0A0R0JJL1;C6TI18;I1K9Z8;A0A0R0JN29;C6TG13;I1K9Z7	1463000	3634500	0	3374900	1533000	1855800	0	11125000	0	0
A0A0R0JK36;I1JYN0;C6SVY0;I1JYM9	2326700	10346000	14751000	6607700	1774400	7303200	17386000	23267000	25353000	20690000
A0A0R0JK73;A0A368UII5;I7GEK3;C6TJT5;A0A368UIF4;A0A368UIF8;C6T9F8;E3W9C2	290470000	220470000	259940000	429750000	336870000	319180000	376390000	354960000	382280000	360250000
A0A0R0JKX7;I1JUD5;A0A0R0J4Q6;I1KVD4;A0A0R0J4W7;Q9LFN6;Q56XG6	91139000	73616000	81945000	79826000	87103000	121770000	104530000	135530000	64475000	125620000
A0A0R0JL19;I1KAJ4;I1KAJ5;A0A0R0JM61;C6TD82	6.0735e+09	6.7263e+09	5366900000	5250700000	5819400000	7.1377e+09	6.7993e+09	5.9787e+09	4928000000	6.8164e+09
A0A0R0JLI3	0	0	0	0	0	0	0	0	0	0
I1KE56;A0A0R0JLU7;A0A0R0JRU7	0	0	0	0	0	0	0	0	0	0
A0A0R0JMD5	0	0	0	0	0	8476700	0	7743900	0	0
A0A0R0JMI0	2549800	0	0	6030600	6593100	4689700	13430000	5476300	7714400	13050000
A0A0R0JTZ1;A0A0R0JN47;I1LS42;I1KF11;C6T9B4;K7LU89;A0A0R0JV11	5469700	0	3296900	4125100	2563800	696910	1047200	1078900	0	0
A0A0R0JVM8;A0A0R0JNC7	0	0	0	1720000	0	0	141730	0	0	0
A0A0R0JNH1;I1KFJ2;C6TBK4;C6T7X6;A0A0R0JND1;I1KFJ3;I1MSH9	19523000	15002000	18609000	9059200	24719000	24762000	18853000	55169000	34595000	24026000
A0A0R0JNT0;A0A0R0JNL5;K7KYH7	0	0	0	0	0	0	0	0	0	2288100
A0A0R0JNZ6	0	0	0	0	0	0	0	0	0	0
A0A0R0JP17	308570000	314290000	249500000	152090000	543380000	1.0369e+09	970500000	1240300000	1.5395e+09	875100000
C6TKN5;A0A0R0JP45;C6SY45;C6TDT7	0	0	0	0	0	18256000	2977700	12996000	13497000	0
A0A0R0JQ81;I1KDC4;I1KDC3	0	0	0	0	0	0	0	0	0	0
A0A0R0JQM8;I1KBB6	0	0	11372000	10750000	2250100	40515000	21433000	10021000	19823000	15257000
A0A0R0JQT2;C6TBD8	0	0	0	0	0	0	0	0	0	0
C6T9I0;A0A0R0JQU1	24704000	0	17090000	0	0	0	0	8162600	0	0
A0A0R0JQZ9	80426000	92758000	72263000	91311000	49252000	262660000	175730000	155530000	174620000	175750000
A0A0R0JRB0;I1MUZ7	138510000	124480000	142420000	166960000	136480000	185670000	173740000	135290000	265020000	142780000
A0A0R0JRM9;A0A0R0JRF7;K7KW51	0	0	0	0	0	0	0	0	0	0
A0A0R0JRL1;K7KWK9	0	0	0	0	0	0	0	0	0	0
Q9ZRD9;A0A0R0JRW7;A0A0R0JRZ5	32643000	72473000	35731000	39266000	30109000	82845000	45067000	58219000	49599000	57352000
A0A0R0JSY5	22931000	0	0	10709000	0	23002000	23140000	19391000	20746000	17797000
A0A0R0JTB2;A0A0R0K090;K7KP88;K7MM62;K7MM61	0	0	0	0	0	0	0	0	0	0
Q42803;A0A0R0JTF7	639160	10221000	8372800	13397000	7437700	11165000	17833000	29691000	25879000	49176000
A0A0R0JTV5	16981000	24534000	29376000	29798000	39860000	104370000	71403000	64384000	64472000	74617000
A0A0R0JTW3;I1K2N3;K7KPP5	2145500	0	0	0	47902000	59740000	68142000	2448100	0	96939000
A0A0R0JU37;I1KD82;C6TGZ1	0	0	0	0	0	0	0	0	0	0
A0A0R0JU53;I1KR59;I1KR58	0	0	0	0	0	0	0	0	0	0
A0A0R0JUF9;I1K1L2	5130700	5562100	1066300	2839900	2216600	0	0	4363900	4985800	3777500
C6TKY2;A0A0R0JUR8;A0A0R0HDE5;K7LU64	127440000	85840000	50194000	95072000	163820000	323610000	216690000	159430000	176610000	263180000
I1KDU7;A0A0R0JV14	2786800	1118700	1992300	4721900	3514800	1261300	0	1160300	3805600	1232800
A0A0R0JV79;I1KRT9;K7L5S0;I1K3E9	0	0	0	0	0	0	0	0	0	0
A0A0R0JVQ5	48202000	19265000	10688000	16259000	30368000	35389000	53644000	47080000	29845000	27454000
Q8L7J5;Q42806;A0A0R0JW56	413350000	493350000	480080000	315040000	630640000	599310000	391210000	565460000	372740000	602810000
O81970;C6TEC2;A0A0R0JWB2	0	0	0	0	0	0	0	0	0	0
A0A0R0JWC4;K7KMA7;I1JZD4;K7KYQ4;I1JZD6;I1JZD5;K7KYQ6;K7KYQ5	1309300	0	0	0	0	0	0	4349600	0	8918000
A0A0R0JWF4	4295600000	4.2363e+09	3.1241e+09	3.8638e+09	6.4618e+09	7.2051e+09	7.6859e+09	7.1675e+09	6.9188e+09	5286000000
A0A0R0JWN2;A0A0R4J3D0;I1K478	0	0	0	0	0	0	3308000	0	0	2474000
A0A0R0K4U1;I1KSR4;I1K4A1;A0A0R0JWR6;A0A0R0JWR2;K7KQP4;A0A0R0IL12;A0A0R0JWY2;A0A0R0K2I7	0	0	2721400	0	1675600	0	0	0	0	0
I1K0K3;A0A0R0JXL2	0	0	0	0	0	0	0	0	0	0
A0A0R0JY46;K7L479;I1K518	0	0	0	0	0	0	0	0	0	0
A0A0R0JY56;I1MV80;I1K0W7;C6TB01	29712000	32764000	0	35186000	34210000	33366000	23228000	35516000	19382000	21767000
A0A0R0JYD8;A0A0R0K3Q8;I1K517	0	1423000	0	0	0	0	0	0	0	0
A0A0R0JYI2;A0A0R0K4G9;K7LXX3;I1JM01;A0A0R0J348	144860000	152760000	127820000	195930000	174520000	144460000	204930000	289790000	158680000	253890000
P12459;I1KPA1;A0A0R0JYY8	5025800	0	0	48706000	0	9522900	0	4712400	0	0
A0A0R0K069;I1KPW0;K7KRR7;O49014;C6TMY8	0	0	0	0	0	0	0	0	0	0
A0A0R0LK68;K7LN05;A0A0R0K0I3;I1LH11;I1K2J5;I1J9J7;K7K4T9;I1LH12;A0A0R0JTT3;I1MVF0;I1MVE9	0	0	6300200	0	0	2665900	0	0	0	3157300
I1KS20;C6TF76;A0A0R0K0L0	0	2600700	0	1384200	5453900	446610	0	2321400	3188100	1954100
A0A0R0K0U9;Q39889	58589000	105760000	139710000	89670000	135190000	144370000	141660000	140530000	158350000	144120000
A0A0R0KB25;A0A0R0K188;A0A0R0K5Q3;I1K585	21676000	31053000	38480000	26182000	30346000	16232000	24702000	21962000	17006000	35581000
K7KSA3;K7KHE4;K7KSA4;K7KHE1;K7KHE2;K7KSA5;K7KSA6;K7KHE3;A0A0R0K1H2;A0A0R0KBE7;A0A0R0K734;A0A0R0K5V1;A0A0R0K1H7;A0A0R0K1I1;A0A0R0K6M0;A0A0R0K1Q2;A0A0R0J9Y3;A0A0R0J9N0;A0A0R0JGF6;A0A0R0JF10	0	0	0	4974300	0	4351300	0	1690700	0	0
A0A0R0K398;A0A0R0K1N9;I1K489;C6THN1	555250000	369210000	380460000	507700000	695650000	1186100000	731390000	497310000	684680000	1.0265e+09
A0A0R0K771;A0A0R0K1P1;I1JSG1;A0A0R0K1R7	0	0	0	0	0	0	0	0	0	0
A0A0R0K1S3	0	0	0	0	0	0	0	0	0	0
I1MV54;C6T574;I1MV53;A0A0R0K2F0;C6TJP0;A0A0R0JRR7	40861000	27204000	14314000	27642000	37853000	48208000	47584000	34276000	0	34686000
A0A0R0K2F5;I1JSX9;C6TJG7	3373400	3926300	0	0	0	24788000	20081000	0	19450000	3731900
A0A0R0K2N4;A0A0R0K7M2;A0A0R0K6T3	0	0	0	906160	0	5044200	0	4493700	0	0
C6TAY2;A0A0R0K2W2;I1K2V7;I1MG96;I1KR96;I1K2V6;F8SMC5;C6TL49;C6TBP5;A8VFL5;I1K2V4	0	0	0	0	0	0	0	0	0	0
A0A0R0K3K3;K7KI00;Q00M91	0	0	0	0	0	0	0	0	0	0
A0A0R0K3W6;C6TB56;F8SMC1;C6T942	0	0	0	0	0	0	0	0	4175700	0
A0A0R0K474	0	0	0	0	0	0	0	0	0	0
A0A0R0K508	0	0	0	0	0	69198000	90465000	46577000	103940000	82121000
A0A0R0K560;K7KIM1;I1K8Y9;K7KIL9;I1K8Y8;C6TCJ1	0	0	0	0	0	0	0	0	902380	0
C6TLC1;A0A0R0K581;I1KJT5;I1K620;I1J4E1	2333700	2386000	1914400	0	3822400	4606200	5665000	4300200	0	4787900
A0A0R0KB98;K7KTN4;A0A0R0K5D1	0	0	0	0	2192700	1400600	0	2181300	3989200	2286000
A0A0R0K6W2;A0A0R0K5H8	28834000	26726000	13964000	32294000	28606000	82215000	95895000	49180000	37875000	41599000
A0A0R0K5I7;C6T2C2	122520000	200190000	205560000	131700000	97430000	272980000	167400000	181500000	213250000	242730000
C6TKL2;A0A0R0K5J9	231530000	240900000	52462000	102580000	274430000	456110000	395790000	365640000	407710000	409350000
A0A0R0K5N2	15688000	24460000	12711000	19415000	21373000	0	2787900	0	0	0
A0A0R0K5W0	0	0	0	0	0	0	0	0	0	3144000
A0A0R0K5X0;I1JUX8;I1K9G4;K7KIY3;I1K9G2;K7KTZ6;K7KIY2	0	0	0	0	0	0	0	0	0	0
A0A0R0K5X3;I1KPQ5;A0A0R0IFZ8;Q9ZVW2	1436000	2778200	2216500	2000300	1947700	0	0	0	0	0
A0A0R0K666	210730000	70818000	143790000	169920000	229850000	445430000	323630000	341890000	278510000	347410000
A0A0R0K6A7;Q96451	99788000	104700000	46447000	81934000	95101000	159960000	166360000	143030000	151380000	167150000
A0A0R0K6C1	1248700000	1108400000	1083100000	1085800000	1.5514e+09	2446600000	1.5759e+09	1.543e+09	1363100000	2153900000
A0A0R0K6S7;Q39849	2267900	929110	0	2380700	0	1150000	1423900	1672400	1032800	1999200
A0A0R0K737	122660000	86276000	67436000	126950000	167580000	175050000	230990000	317030000	194720000	267890000
A0A0R0K7H5	369610000	276110000	174560000	265130000	489540000	306310000	274220000	242450000	319040000	288670000
A0A0R0K7P8;A0A0R0K7N5;I1JVV8	61540000	64663000	56859000	45813000	51523000	138950000	127610000	177550000	158420000	141030000
A0A0R0K7S9;I1K832	7648800	10242000	4373100	11585000	4550500	11724000	2616000	4014700	4291100	13422000
C6SZ47;A0A0R0K806;I1JSN5;I1JSN6;I1JSN4	2152900	5843600	5627300	6481800	6805600	8025000	7760700	6173800	0	8419200
O48561;A0A0R0K8D9;I1JSV3;I1K7D4	0	0	0	0	0	0	1236000	0	0	0
A0A0R0K972;C6SY02	18455000	9543400	17218000	18996000	13512000	10747000	11716000	12282000	13434000	15412000
I1KCJ1;I1JX42;C6T1X8;C6T1S0;A0A0R0K9J7	0	0	0	0	0	0	0	0	0	0
A0A0R0KA84	232790000	323650000	402990000	311290000	302430000	572400000	588440000	299560000	324880000	494250000
A0A0R0KAL0;I1JXS7	403830000	534960000	443200000	322370000	498370000	630580000	590440000	564800000	412980000	358440000
A0A0R0KAT4;A0A0R0JPA1	0	6561500	0	10106000	12018000	3224300	9575400	0	4104400	4362100
A0A0R0KBX5	0	0	0	0	0	0	0	0	0	0
A0A0R0KCK8;A0A0R0K6G4;A0A0R0JJR3	0	11365000	9706100	10469000	19297000	11471000	17127000	8115000	0	34907000
A0A0R0KCY4;K7KJZ6	41441000	47075000	41924000	44683000	43044000	23812000	38876000	25947000	29910000	21635000
A0A0R0KJS3;A0A0R0KD43	0	0	0	0	0	0	0	0	0	0
A0A0R0KDY5;A0A0R0KFX3	0	0	0	0	0	0	0	0	1708700	0
A0A0R0LB39;K7K3S1;I1JKP1;K7KCH3;A0A0R0LJV8;A0A0R0LJ20;K7K3S2;A0A0R0KE23;A0A0R0LFW4;A0A0R0KE15;A0A0R0LAN8;A0A0R0LAS4;A0A0R0LHP3;A0A0R0KEI3;A0A0R0LH90;A0A0R0KNE1;A0A0R0KLT4;K7KCG5	0	5754200	0	0	0	10221000	0	0	0	0
I1JWV6;A0A0R0KE60;C6TC63;A0A0R4J3H1	28540000	29697000	53788000	38721000	39282000	29172000	73883000	33962000	87834000	23968000
A0A0R0KE73;R9ZUK9;R9ZTD8;R9ZSX5;R9ZSA0;R9ZQM1;R9ZQK0;R9ZPN7;Q2PMT2;A0A898CWG4	753870	538080	629760	661890	627940	520100	0	4055100	823370	517960
I1JLC8;A0A0R0KF19	802510000	1.5367e+09	1117400000	1.4618e+09	1.7248e+09	844550000	800650000	432660000	381030000	479980000
A0A0R0KRB3;A7Y7F6;A0A0R0KF64;A0A0R0KF79;B0M198	32079000	31348000	29845000	16087000	12873000	21998000	23955000	16406000	36819000	26169000
A0A0R0KFI8;C6TAG0;A0A0R0LEX1	23332000	17818000	3866600	13585000	26519000	44216000	22993000	27364000	17648000	16731000
A0A0R0KGG4	25111000	78428000	90366000	65567000	62565000	48720000	41683000	29227000	21030000	97488000
A0A0R0KGZ8;C6T0G4;I1JMI6	0	0	0	0	0	0	0	0	0	0
I1KBQ5;C6T399;A0A0R0KH89	0	0	0	0	0	0	0	0	0	0
P43210;A0A0R0KHB4;I1KAC1	2216600	61979000	2507400	2347000	3649100	7077600	3736500	5860200	4330800	6117800
A0A0R0KJC9;A0A0R0KHG6	0	231180	318140	0	0	0	0	3324600	0	0
C6SY63;A0A0R0KHH6;Q39861	12407000	0	25711000	0	23015000	54772000	33907000	25271000	47211000	50155000
A0A0R0KHV8;I1KJP7;A0A0R0J669	732030	0	855740	644120	734280	0	855860	1036100	0	808980
A0A0R0KHW0;C6SXR4;C6T4K2	201010000	167850000	143910000	182190000	287200000	275820000	419440000	288560000	451680000	245310000
I1JN32;I1N8Q0;A0A0R0KI66;I1N8P9;A0A0R0KQK3	0	0	0	0	0	0	0	0	0	0
A0A0R0KIG7	0	0	0	0	0	0	0	0	0	0
A0A0R0KIX6;C6TLZ1;I1KAJ2	5837700	0	6910500	2416400	1620500	0	0	5863600	3617700	6928100
A0A0R0KIZ5;K7KLV4	0	0	0	0	0	0	0	0	0	0
K7KMA4;A0A0R0KK47	9490100	18061000	3077300	3680500	0	32254000	17529000	11521000	5853200	16459000
A0A0R0KK84	73962000000	65675000000	67575000000	60524000000	83546000000	56819000000	56057000000	53134000000	41051000000	57257000000
P04776;A0A0R0KKD6	33836000000	30268000000	24758000000	29019000000	29109000000	26782000000	27279000000	24472000000	25674000000	26800000000
A0A0R0KKR3	32292000	16938000	26435000	34245000	51958000	57975000	37534000	32877000	31468000	21988000
I1JPC5;A0A0R0KKU3	0	0	590780	0	2863400	0	0	0	0	0
A0A0R0KL69	293680000	341320000	444450000	504440000	0	390630000	0	0	0	0
A0A0R0KL80;I1JPY7;I1JPY8;A0A0R0KLT7;A0A0R0KWU6	9296400	6050400	18640000	16181000	10548000	6224100	0	14635000	10364000	10509000
A0A0R0KM34;K7KYY3;C6ZRW4	0	0	0	3069000	4681100	6199000	5074500	1466400	3649600	4310000
A0A0R0KMX1	11758000000	13465000000	1386200000	8.0502e+09	8915600000	10156000000	1.9471e+09	114560000	18957000000	0
A0A0R4J2Y8;C6SY44;A0A0R0KN50;I1JQU8	14110000	19840000	11250000	5752500	0	36389000	78788000	55240000	17568000	27174000
I1NBZ6;I1JRD0;A0A0R0KNQ1	1907600	1018600	7508300	0	14787000	9563200	0	3092400	1418600	4867900
I1NC94;A0A0R0KNW9;A0A0R0KV37;C6T5G2	5806800	2415600	3677000	3833000	3531500	4200600	5680300	0	3913300	3734100
A0A0R0KP81;I1JNK1	0	0	0	0	0	0	0	0	0	0
A0A0R0KPC8;C6TEW9;I1NC83	10149000	15657000	12538000	14680000	12219000	10625000	21275000	9301800	19758000	20258000
A0A0R0KQM5;C6TNJ8	0	3808700	0	3786700	4075700	5100400	5210500	52929000	5263300	0
C6TGN0;A0A0R0KRH5	0	872680	0	1931300	4733300	0	0	0	2634300	0
A0A0R0KRW0	3.8998e+09	3.8418e+09	2785400000	3.1434e+09	2894600000	2471700000	1.5365e+09	1290000000	1443600000	2693400000
A0A0R0KRW9	7736100	5748000	3653900	0	34250000	6160800	8880900	1219800	19787000	15812000
I1KCC3;K7L9G9;Q9XHP4;K7KVP1;K7MS36;A0A0R0KRX5;I1JC69;I1N1K4;I1KXB5;I1KCC2	0	0	0	0	0	0	0	0	0	0
A0A0R0KRZ3;K7MY09	6917900	5278700	0	2414900	0	10675000	5310100	3517500	0	5760700
A0A0R0KSG7;A0A0R0KMR6;C6T1S2	25941000	16684000	32493000	68795000	78662000	60311000	95474000	0	26463000	66116000
A0A0R0KSI5;I1NA14	2626400	0	0	0	0	0	0	0	0	0
A0A0R0KSQ2	6524000	0	5892000	0	5811300	28979000	5727100	0	6062900	0
A0A0R0KSU6;I1JCK0;A0A0R0KYW1;K7MH25	676370	671680	0	0	870660	0	10646000	0	913370	634220
A0A0R0KTG9;I1JR88;C6T8A0;I1JR89	166630000	180190000	107260000	141900000	124330000	250180000	100640000	160030000	192530000	159540000
A0A0R0KTM3;A0A0R0KTM8	0	0	0	0	0	0	0	0	0	0
A0A0R0KUQ0;I1N504;C6TN20;K7MV98	68872000	43292000	13651000	31265000	78079000	9392400	54480000	32943000	69659000	57146000
I1KU74;I1MJ45;C6SYE5;I1KU72;I1J5S9;C6T2F7;A0A0R0KUS9	0	0	0	0	0	4477300	16311000	0	12122000	10696000
A0A0R0KVB4;P13917	43196000000	36559000000	39552000000	29133000000	49402000000	22203000000	26249000000	21268000000	19949000000	17483000000
K7KGP6;A0A0R0KVU3;I1NC02;I1JRD4;C6TJV4;C6TBU8;I1JRD5	0	0	0	0	0	4915400	0	0	0	0
A0A0R0KW93	0	0	1701900	1120300	0	0	3138600	0	2022600	2415800
C6TBY0;A0A0R0KWB3;C6TKR7;I1LIV8	161920000	112020000	74891000	92417000	199930000	146340000	66028000	65195000	81957000	146120000
C6T1F4;K7LIA5;A0A0R0KXI8	0	0	0	0	0	0	0	0	0	0
A0A0R0KYI2;I1JBP2	0	0	0	0	0	0	0	0	0	0
P05046;A0A0R0KZI2	31818000000	32134000000	31633000000	30346000000	33677000000	46011000000	39917000000	44382000000	37524000000	41381000000
A0A0R0L0Q0	0	0	0	0	15539000	9465000	18250000	4923900	0	8432500
A0A0R0L111;I1JI27	0	0	0	0	0	0	0	0	0	0
A0A0R0L140;P50346;I1JI71	103390000	109680000	99597000	105070000	111700000	195430000	23642000	150610000	144250000	203420000
A0A0R0L186	1.0376e+09	473180000	960210000	694130000	1215200000	1.0272e+09	260310000	831370000	264850000	825170000
A0A0R0L1W4	0	0	0	0	0	0	0	0	0	0
A0A0R0L273;I1LFC6;C6SXA5;A0A0R0F5U2;C6TKN1;I1M4U0;I1LK55;I1MDH9;I1M4T8	24327000	37536000	22164000	22183000	52454000	47514000	82973000	29358000	27569000	71911000
A0A0R0L2D6;A0A0R4J571;I1JIS1;I1JIS0	0	0	0	0	0	0	0	0	0	0
A0A0R0L2F3;I1JIM7	9079000	9160100	5693100	7652900	11434000	4978200	4262300	2139800	2644600	2826200
I1JFN5;A0A0R0L378;Q9SE03;I1JFN3;I1JFN4	0	0	0	0	0	0	0	0	0	0
A0A0R0L5B0	8376300	1898900	9064100	1973500	10503000	0	5746400	26339000	2758200	15006000
C6SVY2;A0A0R0L5K2	0	0	0	0	0	0	0	0	0	0
A0A0R0L5P5;I1L9X3;I1L9X2;I1JG72	0	0	0	0	345580	0	0	0	0	0
A0A0R0L5Y8	0	0	0	0	0	0	0	0	0	0
A0A0R0L716;K7K218;I1J5Z1;A0A0R0KW50;A0A0R0L1G5	0	0	0	0	0	0	3108900	1978700	0	0
A0A0R0L903;K7K306;I1J700;C6T903	0	0	0	0	0	0	0	0	0	0
A0A0R0L9B5;A0A0R0GEL8;I1MAY0	27843000	6662900	21738000	25860000	8097200	20654000	11529000	28655000	15572000	24501000
A0A0R0L9C8;I1LW99;I1NE13;I1M6C5;I1JJN0	0	0	0	6315300	0	3923300	0	3425600	5457300	0
I1J7A4;A0A0R0L9H1;A0A0R0L9U6;I1J7A3	34317000	28073000	33082000	37440000	0	50992000	63172000	53234000	68623000	50852000
A0A0R0LA35;I1JHG7;K7M836;K7M835	35685000	48657000	47747000	38629000	36704000	59664000	40385000	46774000	62204000	50263000
C6T0L2;A0A0R0LAD9	93423000	246100000	147170000	88525000	70747000	33205000	118360000	39773000	144070000	56692000
A0A0R0LAF9;C6TAZ5	0	8460900	0	0	0	0	0	0	0	13204000
A0A0R0LAZ3;C6TII0	29105000	6423300	8095900	15744000	9076000	8508900	14114000	0	0	18064000
A0A0R0LBM8;I1KJU4;I1J4D0;I1J4C9;I1KJU3;C6TMT8	0	0	0	0	0	0	0	0	0	0
A0A0R0LBW1;A0A0R4J2R3	0	0	0	0	0	0	11177000	0	0	0
I1JEM1;A0A0R0LC36	0	0	0	0	0	17324000	1733100	0	10925000	0
A0A0R0LC97;A0A0R0LKW3;C6SVG3	20138000	15655000	12641000	0	17946000	16736000	0	19745000	0	20200000
A0A0R0LCG5;K7K7V7	0	0	0	0	0	0	0	0	0	0
A0A0R0LCL7;C6T2Y3;C6SXP0	1734400	0	2126300	2571300	0	0	0	0	0	0
C6TI79;C6THB5;A0A0R0LCR8;A0A0R0L274	0	0	0	12207000	0	3146300	13836000	6188900	0	5301900
A0A0R0LCZ4;I1J6L0	9533900	3097500	3306100	11447000	8059600	13464000	11310000	14334000	7665700	8375900
A0A0R0LDQ1;I1J5H4	100190000	146790000	122160000	81814000	144100000	168690000	132960000	0	91718000	84095000
C6TGW8;A0A0R0LDW8;I1J6J8;A0A0R0L895;K7K2L7	4246000	0	4012500	3721300	0	0	0	0	0	0
K7K596;A0A0R0LFC3;K7LMM0	0	0	0	0	0	0	0	0	0	0
A0A0R0LHF6;C6SZI7;I1J7Y9	0	0	0	0	0	0	0	0	0	0
A0A0R0LHW9;C6TEC0;I1J838	0	4019200	0	0	0	9184600	0	0	0	5024900
C6TGX4;A0A0R0LIH0	4215000	5145800	1524800	4429300	2311600	2515500	3006700	2216800	0	6087200
A0A0R0LJG5;I1J9U5	63146000	140180000	103230000	130360000	86570000	84294000	96320000	115190000	91539000	122400000
A0A0R0LP27;Q5NUF3;I1LFS6	8321700	9355000	8743400	15317000	1943700	23152000	9355700	21351000	7018100	74920000
I1J4A2;A0A0R4J2H1	950880	0	0	0	0	9787300	0	1968700	0	0
K7K3B0;A0A0R4J2I4	0	1117900	0	4519700	0	0	988570	6240900	0	8942900
A0A0R4J2L6	9132200	19294000	20434000	24842000	15217000	40991000	46590000	9778300	23830000	20659000
A0A0R4J2L9;I1JB84;Q6RIB6	1.5493e+09	1453900000	1.8771e+09	1.7873e+09	2351900000	2765200000	2323100000	2466500000	1.9477e+09	2539100000
C6TJG9;A0A0R4J2M7;C6TN03;A0A0R4J5K4;A0A0R4J581;C6TNY3;I1JL82;A0A0R0L9T9	544930000	556940000	495230000	374460000	711700000	748010000	611760000	637650000	885910000	520340000
A0A0R4J2M8	86100000	87766000	123890000	159130000	75508000	159300000	140760000	145250000	142300000	131790000
A0A0R4J2N2;C6THR4	0	0	0	0	0	0	0	0	0	0
I1JEM3;A0A0R4J2N8;C6THA1	0	0	0	3702200	5948800	8464000	0	15592000	4817200	1965700
A0A0R4J2Q1;K7LH14	0	0	0	0	0	0	0	0	0	2487700
A0A0R4J2Q7;C6SVF4;A0A0R0JKN5;C6SWZ6;I1MB53;A0A0R0GFJ1	180900000	299420000	179470000	148020000	188590000	287880000	453210000	255790000	235330000	317550000
K7KA00;A0A0R4J2Q8;A0A0R0KZQ5;A0A0R0GEV0;C6ZJZ0;A0A0R4J3Y9	43484000	95563000	27568000	92444000	95708000	59173000	36335000	44768000	19147000	45772000
C6TD54;A0A0R4J2R6;I1JIS5;K7M4U3	11975000	0	0	0	0	0	0	0	0	0
A0A0R4J2U8	231690000	266930000	232950000	164760000	333640000	542400000	402640000	539320000	481130000	449860000
A0A0R4J305;I1MXZ0;A0A0R0GHN2;C6TIJ2	38744000	57925000	78556000	65894000	62845000	120700000	78062000	74637000	102770000	116280000
I1JPS0;C6T446;Q39882;A0A0R4J307	103150000	79468000	88423000	155030000	151390000	113710000	123450000	137220000	113160000	127510000
C6SZS1;A0A0R4J309;C6SVZ0	47609000	123880000	66728000	48158000	130400000	63257000	277930000	133970000	124030000	275590000
A0A0R4J318	1324500	0	0	0	0	7848900	5486900	6986800	3965000	6929000
A0A0R4J321	143340000	183390000	82502000	112540000	161380000	248520000	171360000	191230000	132400000	232360000
A0A0R4J332;A0A0R4J336;I1K855;C6SWN0;I1K856	38844000	41726000	29458000	21930000	29491000	56760000	46150000	70278000	43379000	0
A0A0R4J338	0	0	0	0	0	0	0	0	0	0
I1JWG5;A0A0R4J363;C6TCN0;A0A0R0H137;I1MIT6;I1M0U7;C6T7B5;A0A0R0H0L0	252730000	301970000	332690000	295340000	263830000	754450000	808120000	732540000	482060000	773910000
A0A0R4J364;Q9ZT38	29363000	41269000	18123000	29685000	23534000	75291000	161250000	80106000	32881000	56340000
A0A0R4J375	0	0	0	0	0	10660000	6571900	4266300	4313800	6709200
A0A0R4J384	3242300	3015700	3468700	3033700	2638100	10159000	3468100	11722000	5958800	6816700
A0A0R4J387;C6SV98;Q53B71	132400000	112730000	147890000	110180000	119220000	298310000	277980000	255850000	170990000	214410000
C6TAV9;A0A0R4J3A8	10332000	0	0	0	13999000	14731000	0	0	0	21270000
A0A0R4J3C9;C6THM7;C6ZJY6;I1K3S6	419350000	426250000	365390000	471100000	531560000	588300000	618650000	626070000	559370000	378370000
A0A0R4J3E6;I1K935;I1K936;A0A0R0K5E1;A0A0R0JDI7	7595100	0	0	0	0	2067100	4535200	0	859360	0
K7KSG7;A0A0R4J3E9	2153400	0	0	0	1637800	0	3607700	4851300	3622100	0
A0A0R4J3G4	0	0	0	0	0	0	0	0	0	0
A0A0R4J3I5;C6TGR0;A0A0R4J3J0;F8SMC0;I1KB23	125510000	118140000	56656000	154960000	94159000	136830000	114660000	70789000	142780000	15934000
A0A0R4J3J4	0	0	0	0	0	0	0	0	0	0
A0A0R4J3K7;C6TN23	0	6344500	1581600	23614000	7985900	35782000	24109000	11761000	11645000	23098000
A0A0R4J3L4	49259000	47310000	56184000	42230000	102490000	109840000	105620000	55324000	53467000	131580000
A0A0R4J3L5;O48551	203280000	259230000	123440000	287480000	321620000	551960000	376170000	427410000	324690000	505150000
A0A0R4J3M4	25878000	25853000	30982000	54091000	42701000	39463000	45371000	36409000	46266000	71682000
I1NCS8;I1JS66;C6TGM0;C6TEK4;A0A0R4J3N1;I1JS67;I1JS69;I1JS70;I1KHK3;C6TCR9	173450000	251850000	245170000	183270000	237230000	327680000	346850000	340540000	322870000	239310000
C6TMV0;A0A0R4J3N3	29812000	28161000	18526000	18934000	20872000	11677000	7803400	16034000	15376000	12958000
A0A0R4J3N9	7153600	8855700	5970200	6640100	12536000	20319000	12320000	17526000	0	9847100
A0A0R4J3P1;K7L0W4	306380000	460140000	500010000	442090000	483270000	654560000	601190000	602650000	728680000	1.0282e+09
C6TFM3;A0A0R4J3Q0;I1N2R6;Q42796	2916300	14987000	12920000	5570300	3330600	24571000	0	9561800	21635000	7110500
C6THI4;A0A0R4J3Q4;I1K5Y3;C6T9X1	0	0	0	0	0	958360	1069200	0	736330	1130400
A0A0R4J3R4;I1NDC0	0	0	0	0	0	0	0	0	0	0
A0A0R4J3S4;I1KSE0;C6TBI5	31939000	43041000	75465000	76131000	50208000	97762000	100900000	135280000	129450000	194290000
A0A0R4J3S5;A0A0R0JVZ4;A0A0R0ETL8;I1LN13;A0A0R0HM79;I1LN14;Q84W89;Q9M2F9	58702000	8165800	13630000	8335500	38169000	15305000	38844000	28655000	25331000	18767000
C6TDB4;A0A0R4J3X4	5839200	0	10813000	10143000	9568300	0	0	2752700	0	7101700
A0A0R4J3X7	2983100	22451000	22528000	18479000	16908000	36819000	28497000	24222000	31313000	25051000
A0A0R4J3Y5;C6TI26;A0A0R4J3M1;I1KUR0	4414900	6146800	3960800	5112300	4024100	5029700	54362000	5157900	8192500	23259000
C6TE07;A0A0R4J3Y6;C6T7G4	135050000	149910000	92630000	178880000	195770000	197150000	172230000	228330000	221060000	242510000
C6TI33;A0A0R4J410	136230000	144260000	168210000	144250000	199580000	149440000	175800000	152130000	185810000	206030000
A0A0R4J455;C6TNK1	338690000	354110000	315430000	341130000	457120000	185670000	207040000	125250000	146070000	268300000
A0A0R4J460;I1L5Q0;C6TH82;A0A0R0GZS9	33184000	26390000	6490400	17345000	29294000	46277000	29039000	67768000	74101000	50232000
I1NIG1;A0A0R4J467;I1LBZ6;C6TAT9	841000000	726140000	10783000	409310000	368090000	786710000	513030000	674280000	7499300	761470000
I1NHI2;A0A0R4J478;C6T225;I1LCX9;I1LCX8;C6SWK2;A0A0R0I3Y8	2775100	3880500	11490000	1980200	5191200	5768300	11816000	5270900	16681000	6249600
A0A0R4J4A7;C6T0B7	0	0	8631600	0	0	11518000	4783300	0	6389100	7359400
I1J9N4;A0A0R4J4A9;C6TFH1;A0A0R0JYU2;I1MYR8;I1KT12;I1K4J2;C6T500	99131000	76390000	70170000	104320000	79622000	121410000	93469000	86497000	85134000	104250000
K7MH04;A0A0R4J5K2;A0A0R4J4B4;I1JCG8	6318900	0	6041300	10936000	13440000	14976000	4709500	15781000	9059600	8232400
A0A0R4J4C3	7885700	0	5941100	19951000	0	0	0	9469200	10648000	0
A0A0R4J4C8	90603000	167640000	135270000	159170000	109780000	207240000	152780000	151240000	119590000	210680000
C6SW04;A0A0R4J4D0;I1LJE6;A0A0R0HGA9;A0A0R0HFW6;I1LJE5	126770000	208330000	192620000	169070000	129940000	369770000	319740000	340370000	357410000	324400000
A0A0R4J4D6	52673000	59181000	37140000	13004000	43544000	105890000	90052000	113610000	54924000	38194000
I1JAF2;O48921;A0A0R4J4E0	0	0	0	0	0	0	0	0	0	0
C6TIC8;A0A0R4J4F2;C6SVW5;I1LM67;I1LM66;C6TED4	2888300	11096000	16718000	10744000	3563800	5342700	4334300	7594500	6019600	5623100
A0A0R4J4G7;I1LLA0;C6TBR0	0	0	2652000	0	0	1146000	10588000	2448300	1375600	6949600
C6SW12;A0A0R4J4L7;A0A0R4J4H2;C6TJU4;I1JT21;I1J8J0;I1K7I7;C6SVK5;C6TCP3;C6T4E6;C6SX18	0	0	0	0	2322800	1310100	1315900	1064000	705080	1316500
K7MQ21;C6TAY6;K7MTV5;I1LX80;C6SXV5;A0A0R4J4H5;K7MQ19;I1LPS4;I1L6Y4;I1KWZ3;I1LLY9;C6TKT1;C6SXK4;K7MQ20;C6SXA6;C6SX33;C6SW33;Q8LJR9;K7MTV8;I1MZP0;A0A368UHD6;I1KAM3;I1MAG8;I1MAG9;K7N197	0	0	619890	0	0	0	54845000	0	0	0
C6TL53;A0A0R4J4L1;I1LLS1;I1LLS2;K7MQ62;K7MQ59;B0LVF3;A0A0R0F859	80612000	160660000	31152000	64233000	52410000	152800000	88942000	111520000	56945000	90365000
A0A0R4J4L3;I1LLC0;C6T7M2;I1LLC1	3.2525e+09	4563500000	3.697e+09	3.8216e+09	4993700000	10304000000	9358000000	8.0221e+09	9157400000	9264500000
A0A0R4J4L8	0	0	0	0	0	0	0	0	0	0
A0A0R4J4R5;I1LQL3;K7LPL6	27789000	47657000	37958000	29458000	83006000	79772000	75807000	83014000	67917000	83903000
K7ML14;A0A0R4J4T0;A0A0R0IQF0;I1LZT8;I1LZT9;I1KVG8;I1KGY6	188770000	122580000	176430000	111170000	130760000	35205000	17133000	32220000	22206000	20224000
I1LVC9;A0A0R4J4U0;I1M0X1;I1M0X0	0	0	690670	717980	0	710340	2965700	695850	0	4132200
A0A0R4J4U4;I1LXD1;C6TA60	28802000000	29701000000	28455000000	33100000000	35714000000	47104000000	42417000000	42694000000	36800000000	42618000000
C6TBF5;A0A0R4J4X3;Q39840;C6SYG7	4578100	0	0	0	0	22930000	0	4073600	112890000	4513000
A0A0R4J4Z2;A0A0R4J5N3;P41376;P41377;Q9CAI7;C6TJ25	0	6720700	0	2104900	0	0	9640400	0	3382000	4719600
A0A0R4J549	7699100	1099900	0	155700	0	0	5745800	8719600	186080	1354200
I1MB25;A0A0R4J574	0	0	0	0	0	0	0	0	0	0
A0A0R4J5B5;I1MCD0	0	0	0	0	0	0	0	0	0	0
A0A0R4J5B7;C6TG12;I1KTS5;C6TEJ6;A0A0R0IR73;K7L722	29445000	22879000	24251000	22822000	22246000	25102000	51081000	59042000	22309000	57480000
A0A0R4J5B9;C6T2A9	0	0	0	0	0	0	0	0	0	0
A0A0R4J5C5	9551100	0	0	3686000	0	6839200	0	5488100	0	5011600
A0A0R4J5C6;C6SXC0;I1MH61	0	0	0	0	8789800	15000000	15798000	0	18518000	15957000
A0A0R4J5E0	2878300	0	0	2329600	0	3176500	0	0	2253800	2458600
A0A0R4J5G6;C6TC65	29770000	0	874610	11013000	0	11505000	14319000	23006000	0	8564100
I1MJE1;A0A0R4J5H1	180490000	268120000	224410000	322990000	270430000	370060000	365080000	305760000	246110000	274490000
A0A0R4J5J8;C6T8Y3	9143600	29482000	25584000	2434100	40207000	23444000	18367000	10859000	16411000	13103000
A0A0R4J5L5;C6TDX7;I1LVX1	0	0	0	0	0	11972000	8439200	15751000	0	6324500
A0A0R4J5N5;C6TIT1;A0A0R0JQT3	48725000	74610000	105090000	77907000	65868000	155990000	115030000	108950000	111370000	81072000
A0A0R4J5Q8;I1K2B5	13028000	36984000	20820000	26125000	24675000	34902000	30097000	27558000	33692000	26773000
I1MVU1;C6T9R2;A0A0R4J5R0	0	2166100	1868400	0	0	0	0	0	0	1470700
A0A0R4J5T7	0	0	0	0	2264200	0	0	0	0	0
A0A0R4J5U6;C6T7R2	68724000	25812000	38821000	19276000	30817000	78252000	41981000	148610000	30813000	93229000
A0A0R4J5W9;I1N6R2	0	0	0	0	0	0	0	0	0	0
A0A0R4J5X9	49755000	47739000	12150000	47431000	53762000	103640000	49669000	95692000	44833000	60400000
C6T6K1;A0A0R4J5Y4;C6TB28	0	0	0	0	0	0	0	0	0	0
K7MWI5;A0A0R4J5Z6	0	4593300	0	0	6633200	0	0	0	0	6903200
A0A0R4J5Z8	18408000	20001000	21333000	36069000	28880000	31460000	33755000	35205000	23330000	42991000
A0A0R4J626;A0A0R0ENM9	172230000	192600000	131200000	175070000	191380000	250130000	225470000	226800000	206900000	236530000
C6T4J5;A0A0R4J629	353190000	408360000	347570000	365530000	460400000	837200000	605060000	528060000	623020000	705340000
A0A0R4J631	0	0	0	0	0	0	0	0	0	0
I1KMF4;A0A0R4J632	2192200	1247200	2669000	6151300	3324800	1673700	3353500	1515800	1586300	0
K7N0Q6;C6TBK2;A0A0R4J642	0	0	0	0	0	0	0	0	0	0
A0A0R4J654	44372000	91642000	54422000	49751000	37737000	97028000	129090000	109310000	75620000	82972000
A0A0R4J656	0	0	0	0	0	0	3917000	4354900	4388200	13882000
A0A0R4J669;I1NHP8	0	0	0	0	9648200	18766000	15795000	9963300	0	6881800
A0A0R4J681;C6TAX1	412170000	456380000	405240000	350480000	588460000	583560000	473620000	522760000	493400000	463220000
A0A411P310;B5L5C4;A0A1A9C725;Q9M6D6;D0VBL6;B5L5F2;B5L5D6;B2CM89;B5L5C9;A6XKY3;A0A1A9C8P8;A0A1A9C7L9;B5L5D1;Q9M6B9;A0A0P0QMB3;A0A1A9C9C9;B5L5C7;Q9XHP5	0	0	0	0	0	0	0	0	0	0
A0A3G5AR86;Q5BLK5;A0A1L2D5W8;A0A1L2D5T8;A0A1L2D5W1;A0A1L2D5W2;A0A1L2D5W7;A0A1L2D5T6;A0A1V0QSY0;A0A1V0QSX4;A0A1V0QSX1;P48630;Q5FBA1;B5LSX3;C6TLC6;Q19AK8;A0A1V0QSY2;I1NFE0;Q5FBA0	0	0	0	0	0	0	0	0	0	0
I1L880;C6TMQ7;C6TGX5;A0A1V0CIA1	9060900	3047700	3588900	4480500	19036000	26063000	17036000	17804000	10481000	7971900
A0A1V0PL37;K7LQ94;A0A1V0PL28;A0A1V0PL25	0	0	0	0	0	0	0	0	904530	0
K7KT84;K7KI82;A0A2I2MQ18;A0A2I2MQ17	6.9754e+09	4323300000	3.9708e+09	5086100000	7.8571e+09	11913000000	4688900000	6.5589e+09	6.4664e+09	7.8641e+09
I1MT11;A0A2L0RIP6	165360000	76847000	81760000	100340000	146450000	196580000	140450000	115790000	133170000	149460000
A0A368UG72;D3G9L7	0	0	0	0	0	0	0	0	0	0
A0A368UGC3;A0A368UGD5;I1LWP6	10701000	16543000	9560200	13259000	14135000	28795000	21849000	4758700	14016000	20034000
A0A368UGF3	0	0	0	0	0	0	0	0	0	0
A0A368UGI4;I1JRS9;A0A0R0HUD3	0	0	0	63184000	6147300	0	5075400	0	0	0
A0A368UGI6	0	16811000	15231000	19983000	18314000	18956000	0	0	16050000	0
A0A368UGL3;K7KDS5;A0A368UJX6	1655500	0	0	1501100	0	0	0	4986200	0	0
A0A368UGN5	20274000	19119000	27388000	15045000	55327000	15723000	22992000	21829000	24688000	26112000
A0A368UGP3	20835000	23558000	15424000	11024000	23171000	20089000	21085000	21640000	16504000	15578000
A0A368UGQ5;A0A368UGP5;A0A368UGQ6;C6TIX4	319150000	268840000	217310000	396640000	421620000	620110000	554140000	622340000	637730000	781080000
A0A368UGS1	0	0	0	3338400	0	0	0	0	0	0
A0A368UH27;I1JJP2	38584000	54899000	26222000	77964000	16647000	127680000	100810000	149650000	112090000	137560000
A0A368UH36	135710000	158100000	194740000	184420000	189390000	429630000	458220000	493880000	455240000	614540000
A0A368UH41;A0A368UHE3	970420	1752300	2225000	2412200	2721100	3141900	5800000	4307700	1599400	702900
A0A368UHE1	0	0	0	0	0	0	0	0	0	0
A0A368UHG2	322830000	10961000	13396000	15323000	10216000	6930900	13632000	10765000	14727000	13070000
A0A368UHG3;K7LPM5;I1LJZ4	0	0	0	0	0	0	0	0	0	0
C6T7F8;A0A368UHK4;A0A368UKD6	0	0	0	0	0	0	0	0	2962500	2662400
A0A368UHL7;I1K2I2	51456000	93125000	52598000	80032000	67590000	103850000	98720000	44398000	18228000	50198000
A0A368UHN6;A0A368UHM1;I1NJ78;K7N5D9;A0A368UHR9	0	0	0	0	0	0	0	0	0	0
A0A368UHY2	7499400	36377000	16334000	6801800	17185000	46052000	43636000	50194000	19503000	24039000
D2DKE9;A0A368UI10	9206300	7118500	5956300	3609200	10468000	0	6629600	7050000	12925000	7361900
A0A368UI25;A0A0R0HDH7;I1LS25;I1LS24	0	0	0	0	0	1357800	0	0	0	0
K7KHU1;A0A368UI50	35245000	40904000	20022000	31405000	14772000	110150000	113800000	124610000	65531000	145890000
A0A368UI54	14925000	11569000	12290000	17763000	17851000	25583000	19802000	20841000	3965500	14321000
A0A368UI93;A0A0R0JPR5	0	0	0	0	0	0	0	0	0	0
I1MAS2;A0A368UID8	0	401080	0	0	0	0	0	0	20127000	0
A0A368UIE9;A0A368UIE4;O49154;A0A0R0KNE8	0	3530100	0	0	5063600	0	0	0	0	0
A0A368UIG3	9582500	50486000	0	33177000	0	33076000	21871000	28393000	24617000	27238000
A0A368UIM9	0	0	0	0	0	0	0	0	0	0
A0A368UIN7	0	0	0	0	0	0	0	4089600	0	2447200
A0A368UJF6;B0M193;C6THP6;K7L3J3	5164500	5906000	8851500	5602000	6637800	9550000	5959000	0	4801000	10703000
A0A368UML8;A0A368UJK4;I1N5J6;C6T9S8;I1LXP8	0	4817200	0	5937400	8148400	0	0	4660300	0	8171900
A0A368UK08;A0A0R0H948	8903300	0	11529000	0	9553200	15430000	5767700	8596400	11835000	9433100
A0A368UK73;I1LPK4	170060000	216420000	141880000	225800000	152650000	308510000	324890000	230420000	198930000	264450000
A0A368UKI2	0	0	0	0	0	0	0	0	0	0
A0A368UKJ9	0	0	0	0	0	0	0	0	0	0
A0A368ULS0;A0A368UJN5	3316900	0	0	0	3015000	9890200	9998500	8325400	3560400	8055500
C6T9C1;A0A368ULV3	0	0	0	0	0	0	0	0	0	0
C6T2L9;K7MSR4;A0A368UM86	0	0	0	0	0	0	0	0	0	0
A0A368UNA6;A0A0R0GDS6;A0A0R0G729;A0A368UIK0	65693000	60364000	0	75816000	68725000	23543000	24096000	24123000	25988000	21222000
Q9SWR5;K9LH71;A0A411P320;O48926;B5L5H5;B5L5H4;B5L5G6;B5L5G4;B5L5F6;Q5DP49;B5L5H2;B5L5H1;B5L5G7;B5L5F7	112040000	77048000	96061000	142730000	65061000	236370000	212980000	229260000	223950000	231480000
I1KDT2;A0A5P8TY68	0	0	0	0	0	4563600	0	0	0	1966500
C6TLE6;I1MEZ2;C6ZJZ3;A0A6H1NPT7	3889500	3610100	5933500	0	7576400	0	7596700	0	3044700	0
A0A762;I1LB53	450890000	519020000	503340000	485630000	487660000	641580000	545730000	635400000	445030000	645860000
A0A7X4YM50	0	7571300	3418900	3893600	5161800	12391000	0	0	0	0
A0A7X4YMW9	55101000	0	34564000	68699000	76732000	49471000	49855000	77299000	65709000	34285000
A0A7X4YPT9	114690000	160100000	115120000	151750000	212830000	168550000	129830000	117610000	98953000	147350000
A0A7X4YS20	151070	0	0	0	0	0	0	0	0	0
A0A7X4YSX3	0	0	0	0	0	0	0	0	0	0
A0A7X5BWY2	0	0	0	0	0	0	0	0	0	0
A0A7X5C1X6	25885000	40345000	35773000	0	34823000	0	71609000	87517000	75935000	60024000
Q2PMP0;A0A898CV28;A0A898CUB9;A0A898CTQ9;A0A898CSW4;R9ZS50;R9ZUW0;R9ZT85;R9ZR06;R9ZR00;R9ZTF6	0	0	0	0	0	0	0	0	0	0
R9ZTP9;R9ZSQ3;R9ZQ63;Q2PMV0;A0A898CT38;C0J3I3;R9ZUA5;R9ZRG3;R9ZRF3;R9ZQB4;R9ZT63;Q29V95	14825000	17532000	7365800	13914000	15893000	12091000	24494000	18091000	10919000	7247400
Q2PMS8;K7LWI4;A0A898CTB8;R9ZVB5;R9ZU51;R9ZT23;R9ZSH6;R9ZRA6;R9ZRA0;R9ZRT4	0	6865300	9736600	6622900	14805000	0	0	7923900	4806900	4917300
A0A898CTM2;P27066;A0A1C3HPQ3;C0J370;R9ZR16;R9ZRP6;R9ZS68;R9ZTW8;R9ZSR8;R9ZR23;R9ZUX5;R9ZTA7;W0HJJ7	3.1702e+09	2668800000	1.8486e+09	1.9974e+09	2792800000	2.1313e+09	2.0224e+09	1.5402e+09	1.8427e+09	2.1248e+09
R9ZUU9;R9ZT71;R9ZSL6;R9ZS35;R9ZQY9;R9ZQY5;R9ZQ83;Q2PMQ5;A0A898CTT0	0	0	3959300	0	4139000	4454300	2728500	0	2698000	5834200
C6T2Q9;Q2PMP7;A0A898CU48;A0A898CTV2;A0A0R0C5S4;R9ZV75;R9ZV18;R9ZU11;R9ZSB6;R9ZS54;R9ZR69;R9ZR59;R9ZSY6	4815200	0	0	28318000	0	0	0	0	46004000	0
R9ZV31;R9ZTA8;R9ZT03;R9ZSE0;R9ZR78;R9ZQH9;R9ZPV8;P07135;A0A898CU17;C6SY52;K7M1P5	0	0	0	0	0	0	0	0	0	0
K7K414;R9ZUB2;R9ZT65;R9ZSQ7;R9ZRG6;R9ZRF7;Q2PMU5;A0A898CUJ9;R9ZTQ2;R9ZQ67	0	0	0	0	0	0	0	0	0	0
R9ZUU4;R9ZT67;R9ZSL3;R9ZS28;R9ZQY4;R9ZQX8;Q2PMR0;A0A898CV36;A0A0R0E7Q2;R9ZQ77	27977000	47427000	32894000	9706200	45911000	20340000	31953000	40555000	32020000	15258000
I1N0B4;R9ZUH7;R9ZTU5;R9ZTA3;R9ZSU1;R9ZRU9;R9ZRJ7;R9ZQC4;P07816;A0A898CVF3	0	0	0	0	0	0	0	0	0	0
P49158;A0A898CVP5;B0FFP7;R9ZTC5;R9ZUT2;R9ZT48;R9ZS14;R9ZQX1;R9ZQW1;R9ZSJ8;R9ZQ62	0	0	0	0	0	0	0	0	0	0
A0A898CWE1;R9ZR03;R9ZUV6;R9ZUQ7;R9ZTK9;R9ZTF2;R9ZT78;R9ZT22;R9ZRY6;R9ZSM3;R9ZQZ5;R9ZQU1;R9ZQS6;R9ZQ93;Q2PMM3;P18663;R9ZRP3;C6TGY4	0	2355600	16453000	7959400	9649500	17247000	15496000	17487000	12900000	0
REV__I1KC19;REV__K7KL68;A0A8H6K3I8;A0A8H6JZ51;A0A8H6IPM2	7.2381e+09	3.8152e+09	3.4196e+09	5621200000	5126900000	9823400000	7.4759e+09	6.3183e+09	7.9643e+09	6.4754e+09
A0A8H6ITF6	22033000	23469000	19327000	17693000	20245000	27104000	17621000	0	21004000	21452000
A0A8H6KPS5;A0A8H6J8A5;A0A8H6IVL4	243880000	260690000	314370000	344300000	312250000	225130000	176820000	165730000	180150000	225460000
A0A8H6NX25;A0A8H6K9D3;A0A8H6IXM0	0	0	0	0	0	0	0	0	0	0
A0A8H6KNR6;A0A8H6K6A3;A0A8H6IZC7	0	0	0	0	0	0	0	0	0	0
A0A8H6J1C2	0	0	0	0	0	0	0	0	0	0
A0A8H6NAQ3;A0A8H6KHU8;A0A8H6J3W9	55827000	57295000	89964000	69483000	0	154440000	148070000	107200000	87328000	94160000
A0A8H6NL59;A0A8H6N4D8;A0A8H6J4P7	0	475640000	0	0	0	0	0	0	0	153320000
A0A8H6J5V1;A0A8H6KDA0	53447000	45589000	60635000	42043000	0	0	0	0	0	0
A0A8H6NKT0;A0A8H6KDV2;A0A8H6J8K6	0	0	0	0	0	0	0	0	0	0
A0A8H6U8I0;A0A8H6KXY0;A0A8H6JBF1	13462000	11482000	10760000	9961400	15660000	10564000	13370000	9567200	17859000	13014000
A0A8H6JDB9;A0A8H6MKJ9	0	0	0	0	0	0	0	0	0	0
A0A8H6NW92;A0A8H6JKS0;A0A8H6NP55	665270000	705820000	937140000	789100000	974690000	744070000	475640000	595700000	621280000	790020000
A0A8H6K7V3;A0A8H6JQ37	0	0	0	12337000	10204000	0	0	0	0	0
A0A8H6KQ56;A0A8H6KQV1;A0A8H6JQP4	88098000	70818000	62714000	71091000	0	258270000	116730000	0	0	0
A0A8H6K209;A0A8H6NSE7;A0A8H6JR40	0	0	0	0	0	0	0	0	0	0
A0A8H6JR42	98781000	0	106060000	187390000	170830000	69107000	87893000	78072000	92942000	75272000
A0A8H6JRD4;A0A8H6NU20;A0A8H6NSH4	0	0	214990000	292320000	233810000	83777000	0	148620000	100150000	104370000
A0A8H6JX22	0	0	0	0	0	0	0	0	0	0
A0A8H6KW36;A0A8H6KU64;A0A8H6JYJ8	70799000	38594000	67610000	72487000	50841000	89369000	123750000	94425000	99459000	44490000
A0A8H6NGB3;A0A8H6K0N8	0	0	0	0	0	0	0	0	0	0
A0A8H6N9X8;A0A8H6MT37;A0A8H6K5P1	75695000	51728000	45347000	34480000	25635000	78435000	66548000	55103000	68156000	64437000
A0A8H6ML18;A0A8H6K852;A0A8H6NIE5	0	0	0	0	4360500	5844200	8724000	8676600	0	10343000
A0A8H6K9P6	0	0	0	0	0	0	0	0	0	0
A0A8H6KHL2	0	0	0	19583000	0	150240000	0	0	63032000	0
A0A8H6U983;A0A8H6N186;A0A8H6KJ14	0	0	734420	555960	0	0	0	0	0	0
A0A8H6KJD8	0	0	0	0	0	0	0	0	0	0
A0A8H6KMA2	0	0	0	0	0	0	0	0	0	0
A0A8H6NW51;A0A8H6KSB9;A0A8H6MQP7	0	7444800	2269500	1780400	1874800	0	0	768860	1069400	604970
A0A8H6NS81;A0A8H6N463;A0A8H6KT82	0	4528500	4576900	0	1342800	10514000	0	0	0	3248500
A0A8H6MU31;A0A8H6MU45;A0A8H6KVI8	0	0	0	0	0	0	0	0	0	0
A0A8H6MI23	102660000	73901000	67853000	113210000	51972000	66961000	75943000	91098000	68702000	28146000
A0A8H6MRU6	1126400000	1095700000	1.0391e+09	878200000	1.5645e+09	807410000	858250000	950770000	1.0046e+09	1.015e+09
A0A8H6NXM6;A0A8H6NPF5;A0A8H6MWL3	207350000	317410000	216510000	239340000	407730000	413240000	506520000	353610000	408480000	392890000
A0A8H6NUV3;A0A8H6NRX5;A0A8H6MZS1	0	0	0	0	0	0	0	0	0	0
A0A8H6NQU6;A0A8H6NVP3;A0A8H6N057	12994000	35952000	16483000	17962000	30486000	36750000	19523000	27041000	21765000	36203000
A0A8H6N0F3	0	0	0	0	0	0	0	0	0	0
A0A8H6NY36;A0A8H6NQ25;A0A8H6N263	1344600000	1445400000	1.0092e+09	0	1405100000	2723400000	2754400000	2406200000	2269700000	2426300000
A0A8H6N5Z9	4.2062e+09	8.5659e+09	6.5558e+09	6.1158e+09	7.9674e+09	5060100000	458590000	4961700000	5389500000	6.4465e+09
A0A8H6NJ35	190640000	276450000	265030000	197990000	306260000	456170000	358800000	359960000	375630000	344890000
A0A8H6U5G2	49471000	59459000	35479000	30781000	45511000	27073000	33281000	22626000	0	21621000
A0A8H6U668;A0A8H6U8E3	0	0	0	0	0	0	0	0	0	0
A0A8H6U804	22379000	0	19351000	19240000	22428000	0	0	16448000	15054000	22178000
Q941G7;A0MZ84;Q43757;C6TI81;I7CLX5;I7DIZ2	245000000	195050000	143490000	324260000	208840000	422230000	285610000	356310000	551580000	266620000
A1KR24;Q7XAW0;Q70EL7;Q70EL9	2155000000	2207200000	1314000000	2.054e+09	2406300000	3.3203e+09	3.1387e+09	2517000000	2486700000	2883600000
A3RM03	136810000	134740000	84484000	351830000	133490000	322040000	194690000	254440000	224170000	272170000
I1NIU6;A3RM06;I1LBI3;C6TJE5;C6T9Z8;I1NIU5;A0A0R0I270	23695000	7931900	18234000	4602000	12234000	13267000	14432000	27230000	3010700	18997000
A4ZFE0;K7L519;E3NYP7;C6SYW0	0	11443000	9665300	8228900	12702000	3622900	4011900	0	4595400	0
I1MEB5;A5A338	261360000	267260000	278240000	281500000	271590000	13807000	280990000	472420000	399390000	363140000
A5I866	0	0	0	0	0	0	3398900	3483000	0	0
A5JVZ7	63145000	62947000	45658000	62824000	61379000	137720000	71565000	79034000	132360000	86884000
I1M600;A5YN45;Q2LAK0;I1M5Z9	7028000	5241000	8549100	8357100	36521000	74026000	54448000	33568000	32748000	35917000
A5YT88;C6TDJ4;A0A0R0J5W4;A0A0R4J2P9;I1KLU7	6971900	6258400	6722300	0	3846000	6286600	0	15048000	4598500	21434000
A7BIC9;A0A1Y9TFD9	0	9095700	0	13277000	14400000	16107000	13616000	9406700	7583200	7769200
B2CM88;Q53B75;Q53B70;C6TDI3;A7ISP5	40719000	32440000	52522000	40348000	35633000	102960000	53534000	65486000	52827000	19725000
A7LCD6;K7L7J7	586650000	597580000	1111800000	18938000	1295200000	5751100	0	4393200	0	6371000
I1KQG0;C7C6E2;C7C6E1;A7VJA5;Q9ZRX1	206620000	287140000	175190000	298680000	263810000	653670000	421320000	445400000	452160000	483850000
A7X657;I1L4Y5;W6FJ05	0	0	0	0	0	0	0	0	0	0
A7XZJ7;O65810;O65809;I1K601	253630000	159910000	205670000	268560000	313780000	294740000	289320000	514510000	261280000	338330000
A8IKE1;I1KHJ4	89356000	116070000	97120000	102490000	112910000	94235000	115660000	157050000	122010000	150350000
A8IKE9;I1J547;I1JC65;A8IKE5	0	0	0	0	0	0	0	0	0	0
I1M3Y7;I1LUB3;C6SXW5;A8Y7Z9	0	0	0	0	0	0	0	0	0	0
A9CPA7;C6T7D9	157900000	109630000	160750000	125690000	249850000	399620000	303820000	169900000	208970000	364490000
I1MR18;C6T4T2;B0M195	9718100	6325400	6035900	7030600	8142700	6790800	5205000	7908000	5730600	8016800
I1LPR9;B0M196	0	0	0	0	0	0	0	0	0	0
B0M197;I1N4A7;C6TMN6	197270000	149020000	175480000	161720000	182690000	252680000	276920000	207290000	181770000	199820000
I1MJ29;C6TBK3;B0M1A2;I1KU94;B0M1B1	0	0	0	0	0	0	0	0	0	0
C6TE51;Q84SM7;Q84L66;B0M1A3	0	0	0	0	0	0	0	0	0	0
I1K7D2;B0M1A4;A0A0R0JAG1;I1K7D3;O48562	317190000	527370000	378500000	448410000	703420000	644430000	506190000	527290000	444280000	354880000
B0M1A5;E0YL26;I1JZW5;E0YL22	440660000	406520000	350020000	408250000	453040000	511510000	561760000	524040000	430840000	431660000
B0M1A6;U5ILS4;I1KCK6;I1KCK7	120350000	129630000	104910000	119880000	137350000	172710000	169240000	107730000	151210000	181010000
B0M1A9;I1LAJ0;I1LAJ1;C6TI67	156700000	179120000	152210000	211250000	215240000	273460000	336580000	255430000	264220000	276280000
B1ACD3	0	2642400	0	10501000	12225000	67012000	20519000	126190000	24371000	87527000
B2BF98;C6TAJ3	1590300	60446000	1397700	1772100	168880	3420100	4008800	3251700	0	16845000
B3GJZ6;I1M361	37798000	11075000	13469000	20197000	26884000	40187000	41400000	63023000	35995000	36415000
B3TDK5;Q39870;I1M596;P09439;D6PAW6;D6PAW5	49112000000	51854000000	43238000000	45643000000	51156000000	48005000000	46801000000	48066000000	46605000000	48250000000
D6PAW7;B3TDK6;P09186	138090000000	117140000000	103540000000	135280000000	161550000000	137730000000	131840000000	110530000000	103160000000	113660000000
K7LDZ9;K7MIM6;B3TPN3	0	3466800	0	569590	2518500	0	0	2796600	3885100	0
I1K0H2;P62302;C6T9Q3;B6CBQ9	299210000	336730000	378190000	412700000	290530000	728420000	859490000	800490000	856640000	727540000
I1LDY3;C6SYB3;B6EBD3	0	0	0	0	0	0	0	0	0	0
B6EBD4;I1JA98;C6TJ65;K7LMM2	0	0	0	0	0	0	0	0	0	0
B6EBD7	137470000	59707000	86902000	158520000	134600000	137120000	139680000	127470000	203490000	152540000
I1J4G9;I1J4H0;I1J4G8;B6ETP1	0	0	0	0	0	5038900	5015800	2905800	3003600	0
I1L6Q5;C6SW77;B6ZK00	0	0	0	0	0	0	0	0	0	0
Q3S4G9;K7MRF5;C6TK73;C6T8Z2;B7U528;B7U527	1292100	1171100	1461600	0	0	0	8407600	7826900	0	4553700
B8XJY3;K7S7Y8;Q52VR5;Q42807	84341000	63285000	33890000	29509000	14505000	34695000	61804000	158790000	60921000	121370000
Q52VR4;B8XJY4;A0A1Y9TL58	0	9430600	0	0	0	0	11060000	0	0	13111000
B9VJS6;K7LXH7	0	0	0	0	0	0	0	0	0	0
B9VJS7	0	0	1677600	0	0	0	2651300	0	0	0
Q42797;C0LUU6;C5IWL6	6021900	1114000	13976000	7032300	6156400	19430000	5559400	9218800	26014000	13205000
C3VHQ8;I1JUP4	2822100000	2.0168e+09	779440000	2715600000	4.031e+09	6.5872e+09	5126600000	1.9084e+09	6.972e+09	6.3334e+09
C6KXH6;C4T848	18497000	16094000	17429000	15033000	29811000	35061000	42160000	45550000	29499000	19921000
C4XVM5;I1KW53	687920	0	1229800	922790	1220100	0	0	0	1093700	0
C5HU39	3560600	0	0	5333600	0	0	12007000	0	6074100	0
C6F117;K7MAP3;I1LFR8;C6T5L3	294910000	302420000	182420000	127000000	133270000	355230000	279000000	263060000	228730000	215870000
C6TK65;C6F119	9994000	9236500	11124000	33806000	0	90399000	8723700	6241800	7505000	12086000
C6K8D0;C6T599	963130000	669690000	972700000	846440000	687320000	982480000	594100000	435970000	976580000	839850000
I1K863;I1JTQ9;C6SUX1	0	0	0	0	1323400	0	0	0	0	0
I1MEW0;C6SV59	0	0	0	0	0	0	0	0	0	0
C6SV60;C6TFB9;I1KDR4	0	0	0	0	0	14578000	4518300	7250700	5225300	8876400
I1L8Z2;C6TKY8;C6SV70	0	0	0	0	0	0	0	0	0	0
C6SZU9;C6SV85	0	0	0	0	0	0	5067800	0	0	0
C6SV88;I1JM67;I1JM68	257060000	151840000	86589000	160610000	272360000	522600000	381480000	184540000	182480000	454380000
C6SXW4;C6SV91;A0A0R0GMQ7;I1MA65;I1MA63	0	0	0	0	4068500	7928500	9853100	9924100	5588100	10469000
C6SV97	152300000	134930000	114970000	129340000	119290000	277170000	301800000	235500000	185570000	259310000
C6SV99;I1J8Y7;I1J8Y8	0	0	9076700	7653300	0	0	13183000	0	0	0
I1L683;C6SW27;C6SVA9	18256000	25186000	25085000	19357000	28558000	50002000	28924000	33336000	33578000	42784000
C6SVB1;C6SYY8;I1L2D3	15264000	11496000	17768000	36620000	18884000	6370400	10891000	0	14523000	0
C6SVB6	785180	0	0	1710100	0	0	0	0	0	0
C6SVI7;I1NGL9;C6SVB7	32900000	0	0	45702000	0	0	17614000	27923000	28391000	25228000
C6SVB8;A0A0R0ERI6;I1NIT8	52010000	14006000	13785000	15789000	59695000	53269000	36864000	42250000	0	42825000
I1M4W8;I1M4W7;C6SVB9;C6SW13	14840000	21941000	15946000	17586000	18331000	268560000	239570000	24011000	23533000	77491000
C6SVC0;C6T0D5;K7MYM5	14130000	12370000	0	9214100	14899000	0	27799000	0	28953000	20881000
C6T097;I1J7I5;C6SVD0	12887000	20606000	20341000	26889000	33124000	25376000	63426000	40130000	11820000	43790000
C6SVD6	19023000	25102000	47559000	28108000	51227000	43687000	22738000	37175000	32073000	40758000
C6SVD7;Q9FQD6;K7MRB1	64016000	96117000	81848000	106250000	0	111720000	155020000	181670000	87525000	149490000
C6SVE0;I1JGP5	9450500	13828000	12248000	17647000	17051000	44891000	20266000	22028000	24172000	22309000
C6SVE3;I1JB54;I1KWQ7;I1N4X6;I1L7D4;C6TCF6;C6T7Z6;I1JB55	0	0	57171000	0	17178000	37471000	31170000	28340000	30665000	33279000
I1K964;C6SVE5	0	0	0	0	0	0	0	0	0	0
C6SVE8	3706600	1622800	0	5244200	3568100	1039000	0	0	0	1142300
K7LBC4;C6SVF1;C6SYJ7	158230000	157340000	217070000	234030000	248790000	284000000	235190000	254190000	269380000	280470000
C6SVF6	81943000	61204000	31379000	106290000	117060000	69168000	21532000	17294000	48456000	42297000
C6SVG8	0	5447000	0	3383100	2805000	17471000	21042000	18637000	48976000	21955000
I1LWR7;C6THE9;C6SVH1	47161000	130070000	81577000	0	104800000	234280000	165330000	160930000	120630000	0
C6SVH2;I1L3J0;I1MQ65	17806000	25667000	25433000	29227000	0	19621000	0	0	20880000	14207000
C6SVH4;I1M208;C6SZ41	49424000	17401000	31869000	26277000	0	29217000	14105000	14289000	12151000	0
C6SVI1	0	44679000	7159700	13177000	0	29575000	40095000	28775000	12917000	0
C6SVI5	9727200	21857000	0	11716000	18520000	23211000	25080000	22655000	0	33279000
K7MUC1;I1MKV4;I1L6I2;I1KI88;Q9SPB9;I1MKV3;I1L6I4;C6SVI8;I1L6I1;C6TJZ1;A0A0R0JZ70;A0A0R0K3S3;I1K6H0;I1MTJ4;I1JZY3;C6T4L2	5655200	18023000	7261600	0	23645000	20890000	17922000	13171000	13857000	0
P17093;I1MU00;C6SVJ4;A0A0R0GPK2	163100000	121890000	55597000	57357000	151580000	218760000	266940000	89560000	102860000	160770000
I1JI59;C6SVJ6	0	0	0	3488600	0	9130000	0	6094300	8060300	5392800
I1L6F7;C6T3P8;C6SVJ9	0	0	0	0	0	3341000	0	3864800	3967900	0
I1JSN0;C6SVK0	0	0	0	0	0	0	0	0	0	0
I1JBL1;C6T007;C6SVK2;K7LD50	30638000	0	20542000	21249000	0	34429000	90940000	71352000	94622000	135400000
C6SVK3	26872000	30537000	32657000	30489000	34550000	41916000	53980000	49968000	37652000	21530000
C6SVK7;I1MKF6	0	0	0	0	9862200	13010000	0	0	0	11335000
C6SVL1;C6T552;C6T5C1	0	0	0	0	0	0	0	0	0	0
I1N6Q6;Q9FUJ5;Q9FUJ4;Q39832;C6T1Y2;C6SVL2;P12468;P00865	722360000	972100000	840490000	841060000	971920000	906100000	899470000	785570000	481410000	483520000
C6SVM3	164190000	107440000	153230000	165850000	188250000	325650000	213480000	185820000	206340000	201530000
C6SVM4	0	0	0	0	0	0	0	0	0	0
K7N2J5;C6SVM9;K7N2J4;I1LB26	0	0	0	0	0	0	0	0	0	0
I1KFP3;C6TMV2;C6T4F7;C6SVP2;I1LYK6;I1K1V3;C6TE09	1830900	4043200	4072000	1826400	2396800	19326000	5268600	10559000	9726500	4535100
C6SVP4	0	0	0	0	0	0	0	0	0	0
C6SVP6	11263000	13656000	8953400	4170200	10416000	18286000	0	15934000	15948000	12186000
I1MKN8;I1KI04;C6SVQ2	9962000	18986000	2199800	2816900	20013000	7133300	5495300	28091000	7170300	20868000
I1KN31;I1KN30;C6SVQ5	0	11857000	0	0	0	0	0	0	0	0
C6SVR2	58801000	151530000	90597000	81128000	141980000	102820000	158470000	145440000	140450000	123660000
C6SVR3;K7KYQ3;I1JVK4	355430	0	2081700	0	682050	21671000	309270	0	12419000	10030000
C6SVS3	9219100	15401000	35573000	24353000	7316800	0	13511000	0	19423000	21998000
C6SVT0;C6T9I2	488420000	578410000	406320000	302040000	673710000	707890000	772940000	665720000	869540000	612520000
C6SVT6	0	0	0	0	0	4789600	0	0	0	0
I1NAH4;C6SVV1	133460000	133350000	128280000	195010000	181250000	252670000	244380000	198300000	150070000	218230000
I1JIV1;C6SVV3	0	0	0	0	0	0	0	0	0	0
I1JIV3;C6T584;C6T5D5;C6SVW8	464890	198390	0	0	0	1027900	910670	1344400	979910	858860
C6SVX0;P05478;A0A0R4J3Q7	0	0	0	0	0	0	0	0	0	0
I1LCV0;Q39872;C6SVX2	117740000	65149000	81660000	165480000	102920000	16790000	291720000	186460000	255370000	306500000
I1LJX3;C6SVX3	80418000	50878000	143840000	52894000	160910000	133580000	130850000	153040000	147160000	191740000
C6SVX5	11602000	0	11550000	11912000	9752400	8439600	8332900	7872900	8327200	7986900
C6SVX9;C6TAZ4	0	0	0	0	0	0	0	0	0	0
C6SVY4	1958400	14010000	2570200	0	1160400	76428000	49581000	40991000	44316000	12494000
C6SXE3;I1M9A1;C6SVZ2;I1M9A0;I1M998	7289500	4299500	26966000	0	20746000	14799000	9060700	22734000	11574000	9580300
Q9FQD4;C6SVZ7;K7KBB0;C6TD55	231290000	227310000	174250000	79560000	217700000	325730000	221140000	252710000	210240000	442370000
C6SW05;I1MX85;C6T0J5	0	0	0	0	0	0	0	0	0	0
C6SW11;A0A0R4J5B2	3425700	3466200	6468900	5612800	2823800	2747900	5591900	0	0	2683600
C6SW16	0	0	1850700	4317300	3497000	0	3330700	9297700	8267700	5994100
Q6VEV1;I1K758;I1K759;C6SW17	61176000	75707000	60092000	80623000	62811000	109820000	79365000	80212000	80832000	82121000
C6SW24	69996000	64806000	102670000	51877000	114010000	237810000	240890000	291880000	193540000	183600000
I1NEF7;I1LAH8;C6SW54	0	0	0	0	0	0	0	0	0	0
C6SW56;I1LFE1	55583000	53800000	45950000	69133000	77852000	76348000	111310000	137200000	78453000	83062000
I1K4B2;C6SW61;A0A0R0IL27;I1MA22;I1MA21;I1LW57;C6T4Y4	7775800	6803700	0	0	0	15996000	6414500	0	9737500	11807000
C6SW63;K7N0E2	86516000	66800000	40029000	0	79965000	39777000	60795000	40695000	62448000	49716000
C6SW70	24731000	12297000	15480000	13646000	20639000	23614000	25739000	31663000	7736800	35965000
Q9M4T8;I1JBH2;C6SW82	20409000	31359000	0	0	0	24646000	24930000	27601000	33792000	19337000
C6SWA5	0	10683000	0	0	18228000	0	0	0	0	0
C6SWA9	36415000	33064000	32966000	38694000	41592000	155460000	109170000	139040000	113130000	96177000
I1MV10;I1MV09;C6TDQ6;K7KN39;I1MV08;C6SWB2	0	806810	1184600	0	2207700	1679100	723050	0	0	859020
I1K302;C6SWC1;I1KRD7;I1KRD5;I1K301	0	0	0	0	0	0	0	0	0	0
C6SWD4	5222900	4539000	2048800	4190800	4644900	0	4838500	5225000	3757900	5736600
C6SWD5;C6SZX3;I1N3X5	0	0	13672000	0	0	29753000	25241000	0	16673000	0
C6SWD7;K7K3P5;I1JKU5;I1JKU6	6955100	6011100	4859500	4921900	5302600	10223000	4803400	5859600	3926700	6842500
I1LXB2;C6SWE3	178970000	157030000	121520000	173830000	200130000	235810000	190180000	136010000	176420000	172300000
C6SWF2;I1LN74;K7MP81;C6SWC4	0	0	0	0	0	0	0	0	0	0
C6SWF6	201140000	168760000	188290000	199320000	227980000	248710000	216740000	312830000	322630000	309540000
C6TJX5;C6SZV8;C6SWG1;K7KG35;I1NAS2;C6SZ75;I1NAS3	1321500	1664400	2049000	0	0	4975600	4227600	0	5533700	8522000
C6SWG3;I1KQ68	0	72450000	0	90688000	60344000	126260000	100270000	0	0	142170000
C6T6P9;C6SYE0;C6SWG4	56325000	88724000	13656000	17355000	125820000	62960000	100830000	58260000	97037000	59928000
C6SWG6;I1KPT1;C6SYF3	18132000	13908000	0	0	13546000	40519000	36939000	63853000	0	88959000
I1KT08;C6T3P9;C6SWH0	0	0	0	0	0	0	0	0	0	0
I1KJI9;C6SY94;C6SWH1;I1JMP2;I1MF63;C6TBY2;C6SY12	41118000	26465000	22500000	0	32994000	44603000	46755000	27381000	17847000	27236000
C6SWH2;I1LYK5;I1L8E4	0	0	0	0	0	0	0	0	0	0
I1M0N9;C6TIS2;C6SWH3	0	0	0	0	0	0	0	0	0	0
I1MC38;C6SWI0	0	0	0	0	0	0	0	0	0	0
I1K9A5;I1K9A6;C6SWI7	2301400	0	0	2100400	2300400	0	4829000	3691800	0	0
C6SWJ2;C6T5K5	16125000	19675000	17679000	10773000	17287000	27908000	38178000	44704000	43191000	26662000
K7MQ02;C6SWJ6	1529500	2331800	0	2502600	2649500	6131000	3665600	6951700	6233200	3506300
I1L7J2;I1NER3;I1NER2;I1NER1;I1L7J1;C6TIX7;C6SWK4	10939000	0	8948600	10956000	10749000	19208000	11570000	21452000	12943000	14886000
I1MX60;C6SWL0;I1MX61	11103000	13574000	2658800	2839800	12613000	38496000	38455000	27971000	2996600	24650000
C6SZL8;C6SWL2;I1KGN4;I1KGN3;I1KV65	5358600	0	0	0	5705500	0	0	0	0	0
C6SWL3	0	0	0	0	0	0	0	0	0	0
I1MSQ9;C6SYQ7;C6SWM0	1449200	0	0	0	0	0	7248000	0	0	0
I1NC08;C6SWM6;A0A0R0F5Y6;C6SWP5;I1LBD9	10718000	16404000	13688000	16742000	0	0	0	8878900	12001000	0
I1KDI9;C6SWN2	0	0	0	1998500	0	0	0	0	0	0
I1JQN0;I1JQM9;C6SWN7;I1NB77	131150000	222820000	187570000	66592000	144470000	278330000	233000000	224200000	293740000	261300000
C6SWQ6	11262000	19769000	16127000	0	15907000	23426000	16706000	19771000	17406000	32728000
C6SWS6;A0A0R0J6R1	11727000	12842000	25630000	19746000	12758000	89550000	83499000	112800000	78701000	69944000
K7M5W5;I1KU56;C6SWT2	0	0	0	0	0	0	0	0	0	0
I1LP68;C6SWU2	0	0	9790700	0	0	7510300	6192900	4674700	0	4983000
C6SWV3;A0A0R0H1P9	5613700000	2342100000	3.2144e+09	5308700000	3.5809e+09	8.5375e+09	7.6414e+09	4.279e+09	4.1259e+09	5809700000
I1JD07;C6SWV6;A0A0R0FZM4;A0A8H6KTL5;A0A8H6J4C3;A0A8H6IZ16	59440000	57561000	62705000	74767000	57793000	137010000	106490000	69408000	28972000	95706000
P25272;C6SWW4	21194000000	21791000000	14967000000	16947000000	29964000000	24837000000	23224000000	22125000000	24664000000	12769000000
C6T3R2;C6SWW6	0	0	0	0	7639900	0	0	0	0	0
I1K4T5;C6SWW8	7137300	5832800	4071900	8024500	17826000	10712000	19374000	9183400	13460000	0
I1LJB4;C6SWX1	18908000	53586000	51740000	54120000	82078000	78190000	54206000	50990000	65396000	49950000
C6SWX2;K7L6V9	153770000	123570000	102250000	112780000	159600000	233980000	201870000	51891000	145550000	245330000
C6SWY9	28459000	23532000	14496000	31225000	13675000	38301000	36453000	14120000	85488000	40796000
C6SX05;E0YNQ4	296220000	118130000	170640000	223290000	304810000	480880000	403120000	168130000	123310000	327820000
I1JIY7;I1JIY6;C6SX10	0	6313600	0	2829600	1944600	0	4187600	3558300	7554200	5627600
C6TIM4;Q8LJR5;I1M3K1;C6SX31;I1M3K2	14607000	5219900	8937200	0	4750100	19341000	13507000	24059000	25678000	0
I1MEF5;I1M277;C6T0A6;C6SX35	28310000	42429000	32345000	14225000	9839400	40075000	20761000	0	14121000	13217000
I1JD82;C6T4J9;C6SX47	2314900	1687700	0	3010100	0	5470400	3563400	2514700	0	4317300
C6SX50	7442500	5620700	7567900	9700000	0	12715000	7176700	9791800	7825900	9890800
C6SX79	0	0	0	0	0	1176600	0	0	2025900	5586400
C6SX81;I1K498	0	0	0	0	0	0	0	0	0	0
C6SX86	78158000	92198000	81296000	125510000	146920000	175620000	158500000	214250000	119640000	144410000
C6SYA8;C6SX87	0	2383400	1714500	1761500	4508200	0	0	0	0	0
C6T569;C6SX98	8355700	10390000	956820	4854000	5459800	2247000	6126400	7423400	10858000	9808900
I1LSM6;I1KEG8;C6SYG5;C6SXA4	0	0	0	0	0	0	0	0	0	0
C6SZ81;C6SXB4	20818000	18714000	15005000	12289000	14695000	31119000	27203000	33487000	37648000	0
C6SXC3;C6TBI4;C6SXI3;C6SW44	44549000	0	0	32415000	29353000	0	45171000	0	46764000	0
I1LBM5;C6SXR5;C6SXC9	18796000	14721000	19597000	12527000	27941000	23646000	14176000	36582000	34438000	15517000
C6SXE0;I1JC94;I1JC93	0	0	0	0	0	0	0	0	0	0
I1L7G1;C6SXE1	3961000	24833000	0	3279700	0	9541600	4959600	3611900	3330600	5460800
I1JUU1;C6SXE9	0	6594700	9289000	0	4392000	6724800	5100000	8966300	10033000	0
C6T0P8;C6SXG4	11322000	5656500	13083000	10521000	18832000	4771100	14239000	9711800	2995000	5585700
C6T9Y1;C6SXG5	15175000	73235000	19895000	2958900	71638000	36403000	59222000	49627000	0	36588000
I1KEM1;C6SXJ2;C6T1P5	7228600	0	0	0	0	0	0	0	23870000	0
I1MWP7;C6SXJ9;C6T501	54512000	44413000	62804000	65265000	48874000	35812000	10612000	41605000	82512000	45578000
C6SXK8	0	0	0	0	0	0	2157300	0	0	1126200
I1LUT8;C6SXL2;A0A0R0H7E5;C6SWY7;A0A0R4J532	7718700	15729000	0	9851000	12571000	18897000	0	6498900	8076300	9801500
C6SXM8;I1NB91;A0A0R0HWC8;K7K5X7;C6SXR2;C6T4U7	181820000	282630000	51012000	197210000	207870000	214050000	139350000	265870000	322250000	120310000
C6SXN0;C6T249;I1JMJ8	0	9923900	0	0	0	11804000	0	5090000	0	0
C6TIS3;C6SXN1	0	0	0	0	0	0	0	0	0	0
C6SXP1	0	0	0	0	0	0	0	0	0	0
I1KXU2;I1J5Q7;C6SYB1;C6SXQ8	27641000	53190000	15705000	29811000	38811000	18869000	143310000	111860000	80064000	76428000
C6SXR8;I1L9L9;I1JGG0	30187000	31773000	31275000	24883000	25470000	36066000	29987000	35827000	38114000	29583000
I1N388;C6T0F0;I1L709;C6SXR9;A0A0R0IHX7	4828600	5855200	5635500	3940200	4770000	7447800	4256500	4268700	3583300	4632900
I1NJ59;C6SXS9	286330000	370100000	329240000	257940000	395560000	445290000	349820000	319620000	426480000	360730000
C6TEI8;I1JED9;C6SXT0;I1JED8;C6TG21	34537000	0	67438000	0	0	0	63738000	51387000	77396000	53919000
C6SXT1	0	41587000	51433000	0	46844000	60867000	67283000	85681000	60010000	97317000
K7MRU6;C6SXT7	0	0	0	0	0	0	0	0	0	0
C6SXW1;C6SVM8	18051000	13402000	0	12347000	11184000	21397000	16324000	0	0	12968000
C6SXX2;C6TGK5;A0A7S7YDY8;I1KLN6;A0A0R0JCB6;I1M077;I1MS00;I1LYE4;I1L8T7;A0A0R0FJH4;Q9S7H2;P69325;K7LZM7;I1LYE5;C6T5M5;I1MG31;I1L0E5;I1JQ42;I1KAY5;I1NAQ2;O81975;I1M076;A0A8H6NA23;A0A8H6NIR0;A0A8H6JDA8;C6T080	331640000	275310000	314900000	333410000	382890000	480120000	429700000	469020000	428700000	416680000
C6SXX6;I1JJ47	0	0	0	0	0	0	0	0	0	0
I1M5R5;C6SXY3	0	0	0	0	0	0	2666300	0	0	0
C6T5A5;C6SXY5	11081000	0	0	0	0	67722000	3449500	3016300	6601200	3545100
I1KA54;C6T1G9;C6SXY7	0	0	0	0	0	0	0	0	0	0
I1M5V9;C6TIE6;C6SY06;I1M5V6;A0A0R0HBQ2	14564000	0	0	11488000	17439000	33073000	6343100	12935000	10497000	0
C6SY07	0	0	0	0	0	0	0	0	0	0
C6SY14	667310	19588000	726630	0	0	0	14329000	0	13671000	0
I1N104;C6SY24	42701000	37197000	53049000	50675000	20459000	46945000	0	53481000	70677000	61299000
C6SY25	10840000	27924000	4709400	0	0	0	0	0	0	0
I1JHJ0;C6TN69;C6SY32	0	0	0	0	2366400	7066800	10864000	13549000	13349000	10488000
I1LWB8;C6SY42;I1LWB9;C6T1K9	158830000	187010000	144040000	153640000	261670000	263360000	234710000	185780000	260300000	331430000
C6SY43	170470000	129340000	140470000	167700000	174280000	197560000	129000000	173670000	117160000	129230000
I1LIG0;C6SY72	1084700	1036000	0	5654300	0	0	345490	0	0	0
C6SY73;I1KUX8;C6SY71	17203000	19551000	17112000	13844000	24576000	78590000	87826000	16761000	19836000	35274000
C6SY77;I1JYG7;C6TI89	69738000	167980000	116710000	114540000	84959000	98973000	133130000	62138000	112960000	107560000
I1LP16;C6TM41;C6SY80	5991600	4925600	4906200	4421700	8433900	0	0	4582400	0	6463300
C6SY81	0	0	0	0	0	0	0	0	0	0
C6SY85	0	0	0	0	0	0	26192000	0	14002000	6407800
I1KW54;C6SY93	2436600	6357100	5861200	8014300	9101500	26559000	10981000	21746000	12827000	29418000
I1MFM5;I1KZY3;C6SY97;C6T1D1	1792000	0	2163300	3030500	0	0	0	0	0	0
I1JIJ5;I1M7H6;I1JIJ4;C6SYA3	6221600	6210300	3377000	0	5238400	6697500	6103000	5925100	5681300	7605000
C6T0E8;C6SYA5;C6SZ28;C6SVU7;I1JJ27;A0A0R0G947	59023000	63565000	31874000	36492000	0	182020000	168890000	98202000	88958000	105980000
C6SYB0;I1J5X4;I1J5X6;I1J5X5	0	0	0	0	0	0	0	0	0	0
C6SYC0;I1NFJ3	0	0	0	0	0	205740	0	0	0	0
C6SYC1	157450000	174310000	198600000	187650000	135820000	256470000	207800000	172770000	200920000	132720000
I1LFN9;C6SYX7;C6SYE2	3704000	15002000	0	19200000	6071400	24153000	16554000	20592000	11903000	15906000
I1NFY4;C6SYE6	35911000	60244000	54242000	102750000	59221000	0	0	0	3087200	0
C6SYG1;I1L1F3	0	0	0	0	0	13233000	11822000	10424000	10289000	10877000
I1MS47;I1LY94;C6SYG3;C6T293	24583000	60559000	69411000	64434000	0	41949000	37161000	0	0	0
C6SYG6	83924000	83417000	0	85451000	143780000	159140000	120900000	179000000	131690000	178460000
I1KBP3;C6T160;C6SYU8;C6SYH7	2638100	0	0	0	1131900	0	0	0	0	0
K7K9M8;C6SZP7;C6SYI2	357670	430060	0	1173800	0	6906500	3882500	0	5723500	6403100
C6SYI8;I1J728;C6SZP4	63341000	83598000	52584000	88717000	82018000	168140000	140000000	131370000	88187000	102300000
I1K554;C6SYJ3	134730000	116510000	119940000	123400000	125850000	236500000	127230000	121190000	273930000	231690000
C6T6T0;C6SYJ4	118350000	104950000	99083000	180960000	96203000	135820000	76405000	138890000	93224000	160090000
I1LL87;C6SYK1;I1JWI5;C6SYC3	12211000	70990000	0	0	167930000	10844000	0	0	0	0
I1KYX3;C6SYK2	0	3084900	0	2098700	3190100	0	0	5347200	0	0
C6SYM3;I1M8A1;C6SYN1	0	0	1338800	0	0	0	0	0	0	0
C6SYM8	187150000	171310000	196390000	343030000	231930000	449440000	35258000	345070000	247130000	414500000
I1MDN0;C6SYN2;C6TCR7	21318000	15892000	6146100	17276000	15197000	23949000	17987000	24179000	30047000	29884000
I1LHV0;I1J8S9;C6SYN5;C6T4R2	30395000	17803000	19774000	0	0	26948000	3593900	23446000	23728000	0
I1LTT3;C6SYP2	89305000	117960000	79897000	61682000	139180000	319250000	152430000	106300000	117150000	240100000
I1JGV5;C6SYQ4	21640000	33401000	10481000	36414000	30491000	45056000	11998000	30717000	10471000	41320000
C6SYR6;C6SZC0	9983500	0	16385000	7535800	0	0	4115400	0	16331000	0
I1N0C3;C6T2U8;C6SYS4	0	0	838540	0	1320600	0	0	0	0	4538300
C6SYT6	0	14526000	0	0	22419000	0	0	0	0	0
C6SYW6	38411000	57622000	34731000	44504000	36625000	43884000	56914000	53380000	55592000	54813000
C6T0M0;I1MWP3;C6SYX1;C6T2B0;C6SZ77;A0A0R0GJB9;C6SXQ2;A0A0D6DQH0;A0A0R0KK01;C6SYX2	305490000	191770000	116000000	216570000	189510000	557240000	492170000	416280000	622110000	26416000
C6T481;I1JX41;C6T4Z5;C6SYY0	11771000	10148000	0	10553000	37819000	31470000	55598000	25914000	4653600	15600000
I1MTS6;C6SYY3	12252000	0	12025000	12943000	15144000	22638000	0	15838000	0	3797400
I1MMI6;C6TL61;C6SYZ4	9090600	36388000	38977000	69080000	71724000	35863000	78148000	103100000	35111000	69201000
C6SYZ8;I1MG34	189170000	180510000	205080000	231400000	266230000	361630000	295220000	213670000	252170000	167560000
I1MJU0;C6SZ01	32523000	78426000	80478000	62018000	83918000	105800000	37613000	118720000	110050000	90866000
C6SZ11	0	0	0	0	0	3260100	0	0	0	0
C6SZ13	1336200000	1437600000	791680000	1.0421e+09	1.627e+09	3.354e+09	2689100000	2550600000	1.8902e+09	3.113e+09
C6SZ18;I1JQD4	0	0	42498000	58699000	0	50618000	67006000	0	69451000	0
I1K310;C6T5W6;C6SZ20;I1KRE2	0	0	0	0	0	0	0	0	0	0
I1MRM5;C6SZ24	0	0	0	0	0	0	0	0	0	0
C6SZ50;A0A0R0J128;A0A0R0J709;I1KIL9;I1KIM0;C6TA59	0	0	0	0	0	0	0	0	0	0
C6SZ55;A0A0R0JW03;A0A0R0KFM2	7565200	30955000	20687000	30374000	20790000	25786000	9591300	32462000	14779000	27184000
Q7M1R5;C6SZ56;I1NC47	234540000	297700000	56196000	337390000	428730000	198120000	392040000	275600000	227860000	198920000
I1K767;C6SZ73	0	0	0	0	0	0	0	0	0	0
I1JRI3;C6T456;C6TGL5;C6SZB8	102830000	110530000	83312000	101500000	95535000	150410000	110080000	116640000	118470000	130160000
C6SZB9;I1J9L7;A0A0R0GRR3	0	0	4594400	3310900	0	0	15567000	6594300	0	5731600
I1LZ10;I1LZ09;I1L8S1;C6SZC2;I1JPJ4;I1NA60;A0A0R0H296;C6SXT4;C6TDD7	22010000	18508000	19223000	27637000	108930000	158770000	108380000	63617000	38841000	102620000
C6SZC5	0	0	0	0	0	0	0	0	0	0
C6SZE2	2211000	0	0	0	2296000	0	0	1214200	0	0
C6SZE3	0	0	8028500	0	0	0	0	0	14740000	0
C6SZF6	20830000	21717000	24932000	0	48954000	78152000	49782000	44374000	29362000	45653000
C6SZG1	9882600	8275000	10203000	0	0	4062700	0	7893100	0	0
C6SZH2	0	0	0	0	0	0	0	0	0	0
C6TCJ7;C6SZH5	0	0	0	0	0	0	0	0	0	0
C6SZI5;I1MLE9;C6T792	27428000	15363000	16245000	14612000	10372000	55805000	33082000	38130000	44593000	12194000
C6SZI9	17192000	24232000	22525000	22709000	29375000	20264000	32287000	18282000	0	18938000
C6SZJ2	23637000	14438000	12515000	5417600	16897000	24726000	30755000	9681200	8189300	0
I1LGG2;C6SZK3	1632800	64391000	50940000	60397000	28309000	43965000	42029000	61024000	44286000	7725400
C6SZL9;I1KQC4;I1LNU5;K7LSA3	8376400	0	0	13332000	11368000	11057000	17173000	13160000	4342600	8554500
I1LY74;C6SZM3	0	0	35842000	54428000	26209000	89058000	42903000	0	62557000	42964000
C6SZN6	393030000	645990000	380390000	156530000	568100000	713900000	726310000	604270000	529930000	580660000
I1M877;C6SZN7	0	0	0	0	0	0	0	0	0	0
M1FIU8;C6SZP9	32511000	31132000	16572000	18257000	32884000	27214000	74270000	49542000	29058000	15353000
C6SZR2;I1LS43	0	0	0	0	0	0	3071000	0	0	2746700
I1KFB5;C6SZR6;I1LRR7;I1LU61;C6T2R2	9569000	14286000	17892000	12169000	11960000	0	15403000	14183000	0	8882200
I1MV14;I1MV13;C6SZT7	0	0	0	0	1131300	0	0	0	0	0
I1N2P6;C6SZT9	96656000	71905000	101750000	66282000	49375000	94440000	98001000	87397000	128330000	117030000
I1JMZ3;C6SZW0	0	33596000	0	42837000	8768700	0	17590000	25753000	0	27605000
C6SZW2;I1KDL8;I1LV61;I1LV57;I1LV59;C6T0I9	36580000	40664000	38489000	67316000	44500000	113070000	38384000	73817000	77253000	77059000
I1MIB4;I1KW18;C6SZW7;I1KW16	0	0	0	0	0	0	0	0	0	0
C6SZW9	0	0	0	0	0	0	0	0	0	0
C6SZX0	62752000	94355000	58193000	56604000	75669000	326310000	246220000	335340000	215810000	317980000
C6SZX7	467690000	648840000	541230000	573140000	474300000	739470000	1.0473e+09	578850000	749830000	624750000
I1KHW7;C6THA8;C6SZY8;I1MKK6	0	0	0	0	0	0	0	0	0	0
I1KHS3;C6SZZ3	0	48326000	29882000	48490000	54878000	9473600	9870300	0	47585000	7846000
C6T4S0;I1JTF5;I1JTF4;C6TDU9;C6T008	732220	0	0	0	0	0	0	16850000	0	0
C6T017;I1JYF9	8145800	5420300	1061500	6839200	10357000	23986000	16449000	0	3561300	12116000
C6T030;C6T1E2	0	0	0	0	0	0	0	0	0	0
C6T034	112130000	158620000	139930000	129390000	198430000	221900000	305400000	139120000	232420000	259250000
Q02243;C6T035;I1NCA0	0	0	0	0	0	0	0	0	0	0
I1N7P5;I1N7P7;I1N7P4;I1N7P3;C6T041	0	0	0	1405700	33271000	3101200	0	0	0	0
K7L123;K7L122;I1KJD9;C6T042	6446500	7522000	0	0	0	0	0	0	0	1462100
C6T049;C6T699	203400000	166990000	189350000	189190000	227560000	453910000	233700000	319010000	268250000	253090000
I1L0B0;I1MFZ3;I1L0A9;C6TC07;C6T056	0	0	0	0	0	0	0	0	0	16558000
K7L6U2;C6T063	0	2408900	0	0	0	4102500	19145000	22993000	2763300	4425500
C6T065;C6T0V5;K7LCS7	0	0	0	0	0	11247000	17766000	13817000	20777000	0
C6T073	46833000	32658000	61465000	57830000	0	107400000	97222000	99515000	121070000	105880000
C6T074	0	0	0	0	0	0	4229600	0	9136600	9350600
I1NJF5;C6T089	0	4487500	0	4905200	6859200	0	0	10992000	9576200	0
C6TIP7;C6T096	0	0	0	0	0	1607500	4405800	5688100	4223600	3598400
C6T0A7	68069000	52456000	62181000	15292000	57651000	166610000	160760000	109890000	220180000	159960000
C6T0B5	1.5075e+09	1.7849e+09	303820000	1.4717e+09	2777000000	3.097e+09	2203100000	1.627e+09	1.0582e+09	1.8187e+09
I1JR44;C6T0C6	10224000	16783000	10230000	8888800	8917100	10710000	20163000	12053000	11888000	6943700
Q944T2;C6T0D4	507580000	576540000	341610000	617860000	701000000	936720000	1346100000	914670000	994210000	825390000
I1LFS1;C6T0F7	0	0	0	0	0	0	0	0	0	0
I1MGG9;I1L0T1;C6T0G1;C6SVE7	54704000	74660000	47465000	45298000	53621000	67386000	56325000	73761000	49213000	88409000
C6T0H9;A0A0R0GZ38	72204000	86620000	19336000	78935000	69136000	270540000	402480000	430180000	282270000	215080000
C6T0J9;K7MNQ0	0	5167700	0	0	11393000	0	0	9770500	6445500	0
C6T0K6	0	0	0	0	0	0	0	0	0	0
C6T0R5	0	22129000	31721000	0	28647000	33710000	21681000	36883000	29689000	38971000
C6T0S3	0	0	0	0	0	0	0	0	0	0
C6T0W1;I1MCX7;I1M5E1	22432000	77214000	69064000	29550000	101450000	138990000	61701000	61063000	45491000	143270000
C6T0X5	0	11979000	0	5325100	0	0	0	4928500	0	0
I1L4F7;I1KIT8;C6T5K0;C6T0Y7	0	0	0	3184200	0	0	0	0	0	0
C6T107;C6T5I8	71931000	87421000	86460000	83426000	66741000	109090000	105160000	93881000	47536000	33270000
I1NE09;C6T129	0	0	0	0	0	0	0	0	0	0
C6T142;C6SWA7;I1N263	14597000	12401000	10168000	15689000	15845000	18607000	13797000	0	13931000	15259000
C6T172	15939000	27636000	6237800	31259000	35613000	32259000	25587000	23760000	29662000	21408000
I1LPI9;C6T179	26800000	2672100	2837900	4703800	2466800	3612600	3682000	4753900	4928000	2658500
C6T188	29341000	16166000	33971000	30647000	22938000	41187000	38813000	43632000	38113000	45549000
I1L398;I1MPZ3;I1L397;I1MPZ2;C6T194;C6SYU1	0	0	0	0	0	0	0	5226600	0	0
C6T197	34042000	28074000	12109000	38558000	40316000	32664000	14192000	39635000	12076000	52425000
C6T1E0;A0A0R0K7M8;C6SXV7;A0A0R0IBE3	17665000	22332000	5142900	18591000	14700000	40085000	20270000	8285600	0	5788700
I1LYH9;I1LYH7;C6T1E1;C6SZI2	12004000	0	0	0	15352000	0	12231000	9279400	0	6928200
C6T1E4	219540000	246090000	172400000	232880000	246840000	189270000	180910000	139420000	126550000	190730000
I1KYW8;C6T1F1	0	0	0	0	2682000	0	0	0	326630	0
I1LRH8;C6T1F3	0	0	0	0	0	23733000	22801000	0	0	23749000
C6T1I2;I1KQP3;I1KLE1;C6TBD2	0	0	0	0	0	0	0	0	3767300	5496700
C6T1J0	0	0	10767000	0	0	0	0	5591100	0	0
C6T1K3;Q9FQF3	20463000	32707000	45012000	39862000	29281000	48658000	34442000	52965000	33457000	50818000
I1JLU5;I1JLU3;C6T1M4;K7K346;K7K345	0	0	0	0	0	0	0	0	0	0
I1LWE3;C6T1N2	0	0	0	0	0	0	0	0	0	0
Q9ZNZ4;C6T1Q7	8.5194e+09	8.2558e+09	6.7465e+09	7.9107e+09	10702000000	7.7178e+09	9239500000	7.3561e+09	7.1046e+09	10048000000
C6T1R7	0	0	0	0	0	0	0	0	0	0
C6T1V1;A0A0R0HH38;I1LK39;A0A0R0HPY6;C6SWR4	0	3933500	3453300	2461500	0	0	2640800	3053700	4370400	2109500
C6T1V2	321170000	344970000	237160000	116870000	238340000	0	126170000	181780000	241490000	263080000
I1K081;C6TA28;C6T1V4;A0A0R0GQL8	10191000	12710000	12334000	10252000	20712000	27080000	14418000	20363000	16735000	18888000
C6T1W3	0	75178000	0	0	0	0	10346000	0	0	0
C6T1W7;I1JAH2	0	10262000	0	7308000	6237000	0	8937800	11504000	0	0
C6T1X0;I1KRI6;I1K367	0	6569000	10564000	1184500	3761800	20729000	2765000	18820000	7615100	15742000
I1L0V3;C6T3L5;C6T206	0	1942700	1969700	0	891960	5595900	4305800	5039500	0	0
C6T8D3;I1MDS1;I1KUI9;C6T224;C6SYI9	0	0	0	0	0	23842000	0	0	0	0
C6T2Q2;C6T284	0	0	0	0	0	956610	1561800	0	1371900	2113600
C6T2W2;C6T294	0	0	0	0	0	0	7132300	0	6265200	0
Q6PV94;C6T2B8	0	4574400	0	0	0	0	0	0	0	0
C6T2C1	113060000	125870000	176910000	106580000	150300000	134490000	132600000	180840000	128010000	142040000
C6T2E5;A0A0R0J2M7	12938000	0	0	0	0	27725000	10185000	0	0	18185000
C6T2G1	3424800	0	0	3988400	4760200	0	0	0	525170	1711800
C6T2G3;I1KA82;C6TLU6	8066500	8303200	6790700	8077900	7577700	15380000	2246500	10888000	8616500	5990900
I1MSY4;I1JGU0;C6T2G4	0	14698000	13496000	17313000	14969000	17345000	0	13692000	0	8699200
C6T2G5	3305100	2001300	3039600	3583400	2553600	0	5199800	4675700	3224500	5914600
C6T2N0	0	0	6333300	3080700	2991800	0	0	11691000	9566200	21530000
C6T2N6;A0A0R4J4X6;P04793;A0A0R0JD60;A0A0R0J5K1	2.0424e+09	1.7013e+09	2432800000	1.6584e+09	1.6912e+09	822340000	739140000	1.5156e+09	893900000	573170000
I1NGK8;C6T2Q6	0	0	0	0	0	0	0	0	0	0
C6T2R6	0	0	0	14695000	0	0	3086400	0	0	0
I1LUZ9;C6T2R9;I1M393;I1KDX9;A0A0R0HFK6	0	18067000	43647000	5158600	51632000	5764300	32094000	27907000	27025000	36056000
I1NJ52;C6T2S4	0	0	0	0	0	0	0	0	0	0
I1M9X1;C6T2S6	0	0	0	0	0	0	0	0	0	0
I1K570;C6T2W7	5541200	7265200	0	6065900	0	7422700	5625000	4673300	5168700	9263600
I1LLA7;C6T2X0;I1JWG8;C6SXG7	12665000	8672200	6505300	12189000	0	8124700	6386100	19252000	7080600	5063100
I1LD41;C6T2X8	0	0	0	0	0	0	0	0	0	0
C6T2Y2	14129000	20712000	0	0	2824300	48050000	27493000	24532000	18800000	25828000
I1K8S6;I1K8S5;C6T319	0	0	6176300	0	10456000	18832000	23759000	6866300	9032700	28848000
C6T321;I1L0A4;C6SYI1;Q9MAZ1	21668000	39619000	10596000	7108800	12363000	0	0	10049000	15608000	15778000
I1NFX2;C6T327	0	0	0	0	0	0	0	0	0	0
K7L353;C6T336;K7LRE0	187930000	218220000	131260000	120900000	227270000	246180000	204340000	93986000	219020000	173520000
I1KK43;K7MTA5;C6T337;C6TMQ2	4157000	0	2917200	3290700	0	0	0	0	0	0
C6T374	248770000	274450000	195850000	303250000	206430000	772980000	473810000	623410000	102300000	531750000
C6T3E3;I1L7F4;C6SYQ5	0	13822000	16662000	0	13806000	16229000	24091000	30121000	14599000	14213000
K7KBN4;C6T3E5;K7KBN5	4961600	5720800	0	0	8389300	4620500	16107000	5021000	0	4719100
C6T660;I1LCG0;C6T3E8	0	7107600	0	498400	0	4698200	5895700	0	0	5878300
K7KUK1;I1JZ22;C6T3F8;I1JZ21	0	0	0	0	0	0	0	0	0	0
I1JFI7;I1JFI8;I1JFI9;C6TGN9;C6T3G2	14320000	47257000	68398000	25801000	49052000	40447000	18603000	26182000	28376000	75465000
I1M655;C6T3H7;I1M656;C6SYN6	0	0	0	0	0	0	1925700	0	0	0
C6T3K0;I1JAG0	13110000	7775200	6994200	7522800	13882000	6488800	8660300	5305700	11255000	5643600
I1KZ93;C6T3K3	43959000	72487000	77682000	62063000	116130000	103260000	69645000	120750000	37414000	60740000
I1MBN4;I1JHP9;C6T3K4;I1MBN7;C6SZ25	122750000	29503000	64977000	22410000	146410000	138880000	133020000	125580000	134050000	123420000
C6T3K6;I1KBM3;I1JXZ5;C6TEQ1;C6TE32	5825400	4480100	3883700	9206100	13220000	3611500	2883100	11681000	3207300	5698800
I1MCG6;C6T3L6	14190000	17241000	0	19407000	37093000	36596000	11513000	0	27886000	18900000
I1MRR2;I1MGE4;C6T4C6;C6T3N4	4239500	10059000	5977000	0	12556000	2169200	4396100	1332700	1768100	3154700
C6T3P3;C6SZY3	14578000	18967000	18104000	14113000	0	0	0	0	0	0
C6T3R4	35096000	35683000	27484000	51092000	51883000	36129000	47060000	32882000	0	35284000
C6T3U6	29209000	19826000	24310000	35485000	26076000	23126000	61333000	57187000	0	82969000
C6T3V8	60127000	56030000	76611000	81391000	46546000	33314000	27338000	14309000	23240000	21726000
I1KZ57;I1KZ55;C6T3X0;I1KZ58	0	0	0	0	0	0	0	0	0	0
I1LWM1;C6T3X3	0	0	0	0	0	0	0	0	0	0
I1LN85;C6T3Y4	9263900	0	0	7076700	0	0	0	0	2609400	6077800
I1N0F1;C6T3Z7	11826000	17227000	14852000	14213000	11850000	0	17913000	26276000	19040000	15355000
C6T403;A0A0R0K8H5;K7LCE1;C6T4F2;C6SYR7	0	0	0	0	0	0	0	1896100	5576000	0
C6T419	0	0	0	0	0	0	0	0	0	0
I1N7B1;C6T420	42696000	61333000	86314000	44484000	39595000	67849000	82632000	60163000	68160000	95594000
C6T460	14850000	4533300	11625000	27809000	16707000	39738000	18010000	31731000	18057000	44171000
C6T463	34122000	51053000	13969000	28058000	240820000	91480000	66000000	89495000	61139000	85778000
I1K0Q3;I1K0Q2;C6T470	0	0	0	0	0	0	0	0	0	0
Q9ATY1;P01070;Q39898;C6T488;Q76B18;Q94IA1;Q9LD16;A0A172C178	102650000000	86550000000	104630000000	115140000000	128600000000	141170000000	120830000000	113510000000	109490000000	131460000000
I1M672;I1JJT3;I1JJT2;C6T498	15233000	23126000	10998000	8578100	12217000	12904000	20854000	95652000	15919000	59453000
I1K6J6;C6T4A1;I1KP94;I1K6J8;C6SYT7	93698000	15185000	67996000	124960000	82543000	58647000	73522000	78472000	40684000	44863000
I1N8I7;C6T4C0;K7LX92;A0A0R0EIV3	0	0	0	0	0	0	0	0	0	0
I1KPJ5;C6T4F9;C6T3F0	56370000	50187000	57193000	64173000	72685000	133540000	92421000	113880000	75981000	927760000
I1KGM1;I1KGM0;C6T4G6;A0A0R0IVG9;C6SZ10;I1KV55	0	7995100	0	7169600	0	9868900	6332600	12269000	8061700	8939900
C6T4I7;I1NB92	0	0	0	0	0	0	0	0	0	0
C6T4J1	43356000	27671000	38903000	23864000	29966000	72159000	49418000	34003000	62100000	23711000
C6T4N0;I1L918	0	0	0	0	0	0	0	0	0	0
I1M6R4;C6T4P6;C6T1B2	60102000	67383000	81405000	70311000	73291000	140010000	96911000	105720000	101850000	85538000
I1M090;C6TMR6;C6TGJ9;C6T4P7;I1KLM0;I1KLM1;A0A0R0H2D1	156630000	117620000	105690000	189240000	294720000	192590000	234010000	235820000	318800000	227900000
C6T4V0;A0A0R0KJC6;A0A0R0FG92	16012000	21238000	22414000	24481000	0	16713000	21444000	37676000	0	24744000
I1LY62;I1MSA4;C6T4X1	0	0	10318000	6017800	12652000	6071900	6294300	14407000	13617000	18176000
C6T4X6	0	0	0	0	0	0	0	0	0	0
I1KIY3;C6T4Z2	0	0	0	10976000	18538000	0	0	0	0	0
C6T4Z6	273680000	396860000	299870000	385310000	355840000	508050000	540940000	452860000	517460000	467910000
C6T4Z8;I1KGR7	0	0	0	0	0	0	0	0	21811000	0
C6T502	0	0	0	0	0	0	0	0	0	0
I1MM89;C6T514	91550000	62840000	82244000	89804000	90136000	103850000	119530000	132950000	90234000	115540000
C6T522;I1KG00	15012000	17022000	21280000	23502000	17150000	41643000	37730000	37489000	0	34076000
C6T530;I1K5L6	0	0	13511000	0	0	12520000	14153000	0	14324000	0
C6T531;I1JR90;I1JR91	9143900	13599000	0	9588500	14821000	9930900	7965700	10536000	17743000	12464000
C6T539;I1K0P5;A0A0R0JRG4;I1MV04	10371000	11777000	9487700	0	1557900	6209200	8546700	6724400	6185400	11960000
C6T588	2774100000	2611300000	2349500000	3.3782e+09	2529200000	2258900000	1.9347e+09	1.8115e+09	1.6898e+09	2150300000
C6T594	46059000	70150000	16054000	66957000	48236000	136320000	135880000	102830000	80648000	112280000
I1MTJ0;C6T5A2	0	0	0	0	0	2738400	0	2242200	8016800	1858800
I1LVI1;C6TL22;C6T5B0	3763100	3832800	0	0	6914000	3175000	2470000	1275500	0	2222200
C6T5B3;K7K4Y1	4761300	6713300	0	6889500	13399000	8784200	10002000	8495200	9598000	0
C6T5C4;K7KSI0;C6SZ03;A0A0R0K263	0	0	39507000	58641000	68165000	0	0	0	0	0
C6T5C9	0	0	0	0	0	6684700	3581000	0	0	27835000
I1JYA9;C6T5D0;Q8GUE3;I1JYB0	414590000	467240000	265570000	385200000	491890000	1174700000	602940000	575060000	614230000	827690000
I1MP11;C6T5E4;I1JD99;I1MP12	52292000	45063000	60608000	67781000	27253000	104130000	98946000	100830000	82554000	115530000
I1J9B0;C6T5F2	0	0	0	0	0	0	0	0	0	0
I1LI06;I1J8M4;C6TMR0;C6T5K7	340920000	325000000	154140000	363390000	347300000	499330000	654410000	558970000	580400000	308850000
I1KCR9;I1KCR8;C6T5L1	0	0	0	0	0	0	0	0	0	0
I1M987;C6T5M8	3361400	10473000	5534300	5754300	4554700	14849000	8703500	6681900	11828000	8864100
C6T5R3;I1JI78	0	4043500	3687600	1757900	4082300	0	2250800	6480800	3740000	0
C6T5R4;A0A0R0JPA5	21516000	15899000	20897000	0	21169000	57704000	34222000	0	0	72708000
I1JC73;C6T5S2	47176000	27213000	54722000	57243000	35721000	98484000	30211000	36293000	61865000	40417000
I1KQE3;C6T5U0	27998000	27845000	22332000	30984000	35823000	53654000	56343000	28762000	37619000	35569000
C6T5Y6;I1JZI4;C6TJN7	1061600	0	2028000	0	0	0	4221700	2468300	0	2805600
C6T6T6	352820	833130	1712100	0	1195800	4063800	6242200	571090	488260	686490
Q1ERH0;K7MYN2;C6T703;I1N9L7	0	0	0	0	0	0	0	0	0	0
I1N4B8;C6T721	15492000	29166000	19580000	17181000	31507000	92863000	81946000	116680000	49637000	75271000
C6T750	4514400	2593000	0	2306600	0	11805000	8719800	20129000	15729000	9511400
C6T763;I1K2Z9	8285000	65098000	39991000	61246000	44439000	142310000	125800000	148170000	103370000	98150000
I1LEE9;C6T770;I1NG25;I1NG24;C6TI11	0	0	0	0	0	1192700	2304300	10707000	3838200	0
I1J4R0;C6T777;K7K185;A0A0R0IB53;I1L506	1386700	0	0	0	2122500	2991200	0	3805100	0	0
I1N344;I1L759;C6T795;C6TKK2	19894000	33479000	51852000	16156000	53736000	37765000	63360000	52537000	32045000	75829000
I1M9R5;C6T7A5	1442700	0	1576500	0	0	0	0	0	0	1851500
C6T7D2;A0A0R0I3V4	12230000	5538400	10508000	18787000	11688000	0	731740	9226300	0	0
C6T7E0	27526000	20936000	10636000	15212000	4198000	27259000	92627000	35768000	35278000	75497000
C6T7E3;I1JYI1	8858100	6748500	3192100	5335400	6933900	0	0	0	0	0
C6T7F1;I1MP04;A0A0R0FYD6	1751000	0	0	0	1294400	0	10617000	0	0	0
C6T7H6;I1L1R2;I1L1R1;A0A0R0IEQ8	0	2268600	0	0	0	0	11351000	0	33648000	8850300
C6T7J5;K7MT91	335470000	332990000	259000000	326330000	402200000	152470000	135310000	153590000	120310000	131040000
I1N6P2;C6T7J8	0	0	3082400	0	0	0	0	0	0	0
C6T7K0	37735000	48768000	52296000	2769800	63006000	73023000	44441000	69321000	93409000	55688000
I1M7N8;C6T7L2;I1M7N9;I1M7P0;I1JIB9	0	0	0	0	0	0	0	0	0	0
C6T7R6;I1NFY2	21913000	26905000	24328000	16567000	34613000	17736000	34114000	34476000	24273000	31756000
C6T7R8;I1KC12;I1KC11	1121400	1995300	3080000	1213600	1204900	5176200	6456600	4363300	4217300	5736300
C6T7U2	121050000	159880000	160140000	198840000	158690000	425970000	318380000	373680000	322130000	315810000
I1LVS0;C6T7U9	0	0	0	0	0	0	0	0	0	0
C6T7V6;C6TK33	21376000	24943000	28007000	30880000	0	45611000	65945000	33542000	60163000	61966000
I1LE12;I1LE10;C6T7X9;I1LE11;I1LE09;K7LL74	0	0	0	0	0	0	0	0	0	0
C6T7Y1	55030000	15321000	17565000	27972000	7610000	10708000	19969000	15614000	36339000	14846000
C6T7Y5;I1NGM2;I1LDX9	0	0	0	0	0	0	0	0	0	0
C6T827;A0A0R0G869;I1M6N5;I1JJD2;C6T902	14284000	22721000	25612000	25271000	23959000	40939000	24219000	29169000	27346000	44830000
K7KC62;C6T828	6222100	5788800	0	6922400	4709800	13047000	10896000	9858300	16502000	10310000
C6T857;I1JHS8;Q06197;A0A0R0GQK7	16120000	6125300	10932000	18904000	15392000	70484000	20323000	28626000	9831000	15232000
C6T871	589170000	938240000	778340000	555350000	748940000	1.6221e+09	1091500000	1121900000	1.0712e+09	1403300000
Q2TFP2;I1KSD0;C6T898;I1KSD1;I1KSD2	0	0	0	0	0	0	0	0	0	0
I1KNS9;C6T8B0	16026000	4059100	2530600	5535400	23665000	20628000	4462800	6371400	5779500	0
C6T8E0;I1LS76;I1KEY3	4796600	2417900	0	11837000	0	8967000	13399000	9390800	0	0
C6T8F0;I1L431;I1L432	35443000	27300000	12777000	907570	26230000	2930800	19044000	33419000	63476000	42001000
C6T8H0;I1KGN9;A0A0R0IQ05	1309700	0	0	0	0	0	0	0	0	3883400
I1JRY0;C6T8H5	0	0	0	0	0	0	0	0	0	0
I1MCK2;C6T8I2;I1MCK3	68744000	71214000	68216000	117160000	94249000	111360000	79896000	142660000	137120000	152770000
C6T8I5;I1M5G5	0	1555100	1616900	0	0	0	2761600	0	0	0
C6T8J1	0	28122000	22082000	0	21832000	3513300	64389000	27549000	43839000	49387000
K7KQE4;Q6X0N9;I1KS88;C6T8J5	0	0	0	0	0	0	0	0	0	0
C6T8K3;I1L6A2;I1N3Z3;C6TM75	323090000	270660000	248370000	265510000	332840000	513230000	411080000	287590000	477570000	465120000
K7KKI9;I1JWP6;C6T8L7;A0A0R0JPJ7;I1KD11;I1KD09;C6T7F0;C6TG43	143400000	107420000	140340000	176400000	121510000	198870000	154610000	133830000	121530000	164440000
I1LFX9;I1LFX8;C6T8N8;I1LFX7;I1JAN1;C6TCS6	0	0	0	0	0	0	0	0	0	0
C6TJT0;C6T8R3	0	6795100	917240	4966300	1525000	5135800	6935000	2114600	6953500	7285700
I1J4Z0;I1L4T1;C6T8R8	0	0	0	0	0	0	0	0	0	1065800
C6T8S0;I1MBA9;K7KA66	0	0	0	0	0	0	0	0	0	0
C6T8V8;D2DJQ6	14652000	8272100	16126000	7930200	0	11607000	18041000	0	26458000	17505000
C6TLV6;C6T8X0;C6T5T0;I1JAS0	2407300	3991300	0	0	0	3116200	3449500	0	3031600	5308800
I1KPF0;C6T8Y2;A0A0R0JZ96	30630000	38578000	8771500	46256000	50880000	43595000	38838000	50169000	45650000	57373000
C6TIM5;C6T8Y4	15256000	10574000	14235000	10611000	16017000	18629000	9954500	13086000	11017000	11135000
C6T8Y6	19559000	19634000	7026900	16032000	9765100	54058000	51801000	21752000	8136200	7530700
C6T8Y7;I1MN82;A0A0R0FYU5	44082000	27714000	52551000	77189000	2341300	0	52609000	14217000	79904000	66734000
I1JYT8;C6T8Z4	6141000	2137000	3329400	2594900	0	4804300	2389300	3370700	0	2497900
C6T918	53754000	17644000	47386000	42397000	48103000	50972000	86018000	36751000	69393000	45902000
I1KSQ5;C6T932	0	0	0	0	0	0	0	536290	0	0
C6T952;I1KBN9	81934000	156720000	103630000	148810000	285250000	206570000	227180000	139030000	327960000	422910000
C6T960	50650000	60225000	13083000	30027000	38144000	49317000	36808000	7992900	22347000	72718000
C6T968	39098000	20186000	32201000	46416000	32439000	40478000	31192000	76369000	29327000	11422000
C6T977;C6TH45;K7M3H5	104120000	116740000	133700000	99635000	138340000	263080000	224760000	157060000	200190000	234030000
C6T988	0	0	0	0	0	0	0	0	0	0
D2DKE8;C6T990;I1NA10;C6TKD3	7099900	0	0	0	4956700	55137000	21176000	10921000	68106000	12764000
C6T9B1;Q9XGS2;I1KRG4	591720000	715780000	544210000	778700000	676030000	1113800000	993640000	1.0233e+09	826880000	991360000
I1JPV0;C6T9C2	0	0	0	0	27917000	0	0	0	0	0
C6T9D7;I1K6M6;C6T7T2;I1K6M7;I1K6M4	419370000	407140000	438680000	463910000	456220000	863950000	850920000	752550000	827790000	635560000
C6T9F2	17780000	11159000	12553000	18028000	4354400	24224000	16253000	23176000	23823000	25409000
C6T9G0;I1K0U9;A0A0R4J5M7	294240000	97212000	69777000	75643000	69890000	65175000	201670000	92234000	123110000	118330000
C6T9G3	1386300	2845600	21532000	1528200	0	5741500	4328400	2866200	6101400	2263700
I1JRE1;I1JRE2;I1JRE0;C6T9H0;A0A0R0ESP4;A0A0R0F0V8;I1NC05;I1NC04	10005000	26491000	36795000	41632000	38234000	52116000	63330000	20858000	27095000	48274000
C6T9H4;K7MBZ3;I1MHA1;I1L1K9	0	14188000	0	0	13699000	4264300	0	7865400	1365600	7647300
C6T9H6	2701800	0	724370	942350	0	7156200	2826300	5983500	3186100	3702500
I1LEI7;I1LEI8;C6T9H7	0	0	0	0	0	0	0	0	0	0
I1N9E6;C6T9K9;I1JNR3;C6T8W5	100530000	124190000	90168000	73235000	97675000	198120000	112970000	111490000	124720000	117060000
C6T9L0	10995000	21360000	7544300	14398000	25562000	23651000	35699000	28938000	16300000	0
I1K099;C6T9M0	291010000	221910000	560590000	455990000	193850000	272100000	426080000	285560000	501680000	309900000
Q9ZTZ3;C6T9M6;I1LHH5	150420000	156840000	174590000	311570000	208760000	390180000	280370000	228290000	227990000	411500000
I1KWV8;C6T9M7;I1KWV7;I1KWV5;I1KWV6;C6TH05;A0A0R0J0Z8;A0A0R0IXZ9	0	0	0	0	0	0	0	0	0	0
I1LD44;C6T9P8;A0A0R0I494;I1LD47;I1LD46	0	857490	0	0	11433000	3085700	1209900	879230	8761700	0
K7LT03;I1LJF6;C6TLL0;C6T9Q7	675840	2632400	0	1389100	1431800	0	5240300	0	6472300	6240200
K7LVS5;C6T9S3;I1NAR0;I1JQ51	0	0	3025900	0	0	0	0	1801400	0	0
I1JT72;I1K7N4;C6T9V4;I1K7N3	0	0	0	0	524100	0	0	0	0	0
C6T9V7;K7M3M7	0	0	0	0	0	3884700	0	3257500	3343100	2900700
K7M6Q3;K7M6Q2;I1K992;I1JUR9;C6T9X4;I1K990	13667000	10298000	14960000	15835000	9585000	21301000	0	10884000	0	13804000
C6T9Z5;I1M005	8.4429e+09	5805200000	5259800000	5.9721e+09	7.7896e+09	22645000000	19901000000	21252000000	17251000000	19669000000
C6TA11;I1JPM6	59770000	89274000	70126000	118410000	127430000	86501000	86008000	96156000	86280000	57847000
C6TA12;I1NGY5	0	2106400	1326900	5612000	0	4824700	5760000	0	4411700	0
I1MYX8;C6TA16;C6TCH2;A0A1V0J8J4	12602000	32721000	31298000	12805000	5099600	16487000	24337000	28811000	37417000	19030000
C6TA48	6349300	11257000	0	0	7657100	0	4955600	3899800	0	0
I1KB06;I1JYJ0;C6TNJ2;C6TA73	0	0	0	0	0	46346000	20856000	0	0	24046000
I1J8X1;I1LHP3;C6TA79;I1J8W9;I1LHP2;I1J8X0	16893000	33782000	27170000	20153000	7023800	50058000	10490000	47580000	66430000	20740000
C6TAC5	11830000	13226000	13545000	13756000	11347000	53995000	12986000	14195000	21912000	15491000
I1JPH8;C6TAE9;I1NA38	9358700	19471000	12825000	6691400	7321600	57369000	25952000	20277000	44597000	26061000
C6TAG6;I1M1E9;I1M1E7	1568600	0	3388800	0	1427700	5442800	2481700	0	0	3588000
I1N120;I1KXX2;C6TAG9	0	0	0	0	0	0	0	0	0	0
C6TID5;C6TAH8	12821000	14120000	8797400	16494000	18193000	29684000	15648000	14497000	15510000	11392000
C6TAI9;I1K1P1;I1N5M4	0	0	3771600	5923100	0	4160200	0	4014200	5090400	4744600
C6TAJ8;I1K635	58872000	22083000	49484000	34647000	37379000	14775000	22638000	16953000	43577000	47417000
C6TAL2;I1NCH1;I1MU23	1348800	0	0	792780	588200	699770	0	574630	0	915440
I1KU39;C6TAN4;I1KU40;C6T9K5	93412000	68257000	126040000	93025000	91235000	85261000	101440000	123590000	100310000	104850000
I1L152;C6TCZ6;C6TAQ9	11466000	3118500	3278600	2549100	4065700	3979300	7502700	9722900	9305100	10380000
C6TAT0;I1KF52;A0A0R0HCJ7;I1LRY5;C6TF49	6922400	6409500	4997100	6591200	4150500	11310000	7897800	7728100	12323000	10739000
C6TAT2;Q9FQE9;I1MJ37;P46417;A0A0B5EA80;C6T2B6	34801000	63565000	37175000	39898000	104930000	92293000	65651000	96820000	100150000	76556000
C6TH03;I1MQT6;I1KNR5;I1MQT5;I1KNR4;C6TNM9;C6TAT4	0	0	0	0	0	0	0	0	0	0
I1LNX4;I1LNX6;I1LNX3;I1L5L6;C6TJZ5;C6TAU0	0	0	0	2728300	0	10997000	7280100	8479700	15826000	0
I1J4S9;C6TAU1	830350	0	0	0	0	0	0	0	0	0
I1JL80;C6TAU2;I1JL81;I7DM41;I7CBU6	15710000	10586000	0	7261900	19386000	11761000	0	9699000	12277000	6652600
C6TAU4;I1KZZ6	4104000	6416000	0	7018100	14124000	5160500	14778000	25017000	0	4218800
I1MBL6;C6TAV3	20717000	0	0	27337000	0	14682000	0	14274000	0	22034000
C6TAW2;C6SXD3	194930000	104160000	193210000	119700000	218920000	423780000	204880000	217510000	196520000	220420000
C6TAW8;I1KVB5	44262000	83785000	82619000	55205000	55050000	96065000	161420000	66568000	102260000	91261000
I1JR62;C6TAX0	41263000	58199000	20657000	61033000	53446000	39087000	94641000	46193000	59195000	54516000
C6TAX7	229830000	76023000	229310000	234040000	193540000	288390000	135420000	394270000	372030000	196070000
C6TAY3	0	0	0	0	0	24560000	10241000	9687200	0	9724100
C6TAZ2;I1L068;Q39824	75402000	93039000	94073000	100680000	134310000	157470000	130980000	141540000	161100000	100310000
C6TB02	7912200	14444000	16377000	22084000	2888400	3762700	23447000	22244000	23133000	4654700
I1NE92;C6TB26;I1LXL0	0	0	0	0	0	0	0	0	0	0
C6TFG6;K7LT23;I1LJJ5;C6TB73	345590	3021100	0	0	1072300	0	0	0	0	0
I1KQB3;C6TB96	0	0	0	0	0	0	0	0	0	0
Q9SDZ0;C6TB98;C6TET4;K7KSG5	1.072e+09	1261200000	1.0442e+09	1231800000	1.5137e+09	1.0702e+09	1201400000	859450000	716570000	783470000
C6TBC1;K7KQW5;I1KSZ2;C6TND4	15555000	0	0	0	0	0	2059800	0	4716900	0
C6TBG9;I1NA97	499620000	293040000	376270000	327580000	480060000	559910000	376340000	463760000	394210000	483920000
I1KNE0;I1KNE1;C6TBI1;I1KNE3;I1KND9	173770000	206810000	158700000	218200000	330200000	293370000	348210000	309830000	331340000	337100000
C6TBK9;I1JRL7;I1NC78	0	0	13650000	18315000	0	13856000	11707000	0	22657000	12723000
C6TBN2;A0A0R0KVN6;A0A0R0KY26	38299000	63638000	74709000	66764000	59233000	112660000	27445000	69907000	73275000	57428000
C6TBP8;A0A0R4J391	35061000	22450000	0	30880000	18937000	0	0	0	0	45785000
I1KTB0;I1K4S0;C6TBQ0;C6TK34;A0A0R0GE46	178250000	116940000	72439000	131350000	157790000	173180000	203220000	127330000	278040000	160550000
C6TBQ2;C6TF09;C6SV79;K7LZZ5	12220000	14655000	12335000	12137000	25764000	20627000	15164000	13042000	16105000	0
C6TBS0	13393000	11327000	8518500	11476000	11110000	9987400	12981000	12150000	9420500	11820000
C6TBU4;I1LHV3;C6TL83	0	15170000	8520500	5342200	23947000	11754000	3156800	11844000	7251200	4079000
K7LG33;C6TDY5;C6TBV1	670100	0	0	733580	465540	0	0	0	0	0
I1LA27;C6TBW5	0	0	0	0	0	0	0	0	0	0
C6TBW6;I1KSX0	34541000	46517000	33976000	37092000	37432000	95370000	40608000	33733000	43258000	34947000
C6TBW7	0	0	0	0	0	9850300	6155300	0	0	11632000
I1KHZ8;C6TBW8	0	0	0	5302300	0	6438600	9300700	9260900	5285500	6726600
C6TBX2;K7K9X0;K7M7S7;I1MAZ9;A0A0R0GNH6	7046600	0	0	4175000	14043000	6687100	4731400	9576500	4432900	0
I1NJ23;C6TBY4	11884000	0	14725000	19000000	24952000	1091400	465060	9610700	1445400	11244000
I1MR11;I1KNI7;C6TEF0;C6TBY8	0	0	0	0	0	0	0	0	0	0
K7LS11;I1LNB1;C6TC08	9830200	5359000	4707400	3114000	0	12876000	0	6837000	7046200	8688700
I1JRS4;C6TC09	6401800	0	7400200	0	13473000	0	0	9228500	0	0
C6TC20;I1MTB4;I1K173	0	6422800	0	6653600	0	9611700	2343400	11090000	4182400	22618000
C6TC54;K7K9Y7;A0A0R0GES3	20213000	23675000	11062000	7709700	7839300	16800000	10470000	21924000	38909000	25863000
C6TC72;C6T7Z3	35003000	28621000	35017000	31787000	20247000	56340000	9802500	20529000	46852000	4638500
C6TC87;K7KFY2	0	0	547990	0	4196000	0	0	0	0	0
I1LM02;C6TCA9;K7MQ04;I1LM03;C6TKU5;I1MZM7	0	32201000	0	0	21367000	0	6735600	7312800	2510400	4556000
C6TCB6;K7M0M2;I1M0N1	10568000	3521900	0	8371100	0	57686000	45746000	42733000	46701000	19216000
I1LGY5;C6TCC0;I1LGY1;I1LGY0	0	0	0	0	0	0	0	0	0	0
I1LLR5;C6TCF1	1.6748e+09	1416800000	1.6544e+09	1.5842e+09	2154500000	3.6327e+09	3.5846e+09	2453400000	3.1993e+09	3.0231e+09
I1LNL7;C6TCG3;I1KT36;I1K4K1	0	0	0	0	0	0	0	0	0	0
I1JFA3;I1JFA2;C6TCH7;K7LH22	1149400	3988600	690870	2565400	0	13029000	1624800	2542100	1437100	0
I1MQM4;C6TCI6	0	1026900	0	1836100	0	0	0	0	0	0
C6TIX8;I1JDN1;I1N579;C6TCK2	0	0	0	0	0	0	0	0	0	0
I1NGI0;I1NGH9;C6TII2;C6TCM1;I1NGH7;I1NGH8;I1NGI2	0	0	5938000	0	6315800	0	6677900	3260800	6322100	5697600
C6TCM2;I1J8T9;K7LNG1	8715300	5009200	0	0	27700000	0	13518000	9675500	7824100	0
C6TCN5;P19976;K7MTN2	64689000	48678000	45040000	57893000	61582000	112500000	44080000	43049000	53099000	45409000
C6TCQ1;A0A0R0KB30;C6TN16;K7KID3;I1K8L7;A0A0R4J3G6	0	0	0	0	0	0	0	0	0	0
C6TCR3	21479000	50710000	16637000	13869000	36833000	174820000	70947000	97527000	78858000	236510000
C6TCR6;O48642;I1NH02	1426700000	598710000	655610000	729180000	755380000	1.5924e+09	1.5853e+09	1294400000	1.473e+09	1.8075e+09
Q3S3F6;C6TCU7	0	0	0	1971400	0	15536000	13298000	14584000	15281000	0
C6TCW0;A0A0R0IZU0;K7MQF1;K7LAF0	23225000	17975000	28306000	26685000	35696000	49376000	29001000	33425000	41887000	24971000
C6TCW7	7563800	0	8186300	5425900	3791100	0	0	11673000	7657100	7047100
C6TCX5;A0A0R4J3P8;K7MTL5;A0A0R0F2G5;C6TBM0;A0A0R0F235	662110000	545490000	536500000	567170000	642160000	626370000	562440000	547200000	962850000	698920000
I1LLC6;C6TCX8	100770000	112910000	28224000	117960000	50828000	232820000	201480000	213400000	174990000	156890000
I1JDW4;F6KBT2;F6KBT1;C6TCY8	0	1301600	0	877170	0	0	1295300	724010	2689200	1073700
I1M713;I1JJ04;C6TD25	0	0	0	0	0	0	0	0	0	0
C6TD38	6340700	14370000	13343000	11973000	14232000	56955000	63206000	64372000	56281000	36362000
C6TD56	0	0	0	6227200	0	0	0	2831200	4173500	0
C6TD78;I1LZM0	0	0	0	0	0	0	0	0	0	0
I1J637;C6TD94	21044000	19135000	12390000	17910000	32482000	0	0	28007000	20860000	21139000
C6TD99;C6TGU4	0	0	0	0	0	0	0	0	0	0
I1M753;C6TDB5;I1M754;I1M755	0	0	0	0	0	1346900	0	0	0	0
I1M6F0;C6TJC3;C6TDC0	8266200	2009600	0	3681900	5679600	5060700	0	5963800	13792000	4774500
C6TDC8;I1L456	0	0	0	0	0	0	0	437260	0	0
I1MU26;C6TDD0	1902500	0	1569100	1723500	2211600	13208000	2275100	4466300	2734500	2240400
I1LMV5;I1LMV8;I1LMV7;C6TDG1;I1LMV4;C6TMI5;I1LMV6	0	0	0	58406000	0	0	0	0	0	0
I1JVP6;C6THN2;C6TDJ3;I1JVP7	13332000	13821000	0	6412900	14561000	0	13737000	0	16799000	0
C6TDL2	0	0	0	0	0	0	0	0	0	0
Q9FEZ7;I1MN72;C6TDL5	192210000	118070000	127720000	95011000	160400000	204420000	351280000	291890000	311070000	273140000
Q9FQD3;C6TDL9	0	0	0	0	0	0	0	0	0	0
I1NC74;C6TDP9	35538000	50067000	52966000	23932000	35370000	95179000	78935000	46662000	55903000	89634000
I1M6S4;I1JJ91;I1M6S0;C6TEM0;C6TDT0;I1M6R8;I1JJ92;I1JJ90;C6TLL9	2588900	5801000	0	3167100	0	0	0	0	3157400	0
P62163;C6TDT8	234770000	259900000	259220000	146310000	249880000	346400000	265880000	365700000	307570000	310930000
K7KPN3;C6TDU7;I1N6V9;A0A0R0K0S0	11917000	17424000	0	13048000	17147000	0	0	0	2980300	11113000
C6TDW7;C6T582;K7MTU9	14959000	10668000	10326000	15461000	15100000	20528000	16721000	34719000	26846000	18817000
I1LBL0;C6TDX4	0	0	0	0	0	4848600	3560200	0	22741000	5412000
Q5F2M9;C6TDZ0	54532000	61350000	55447000	70993000	58188000	80995000	63876000	25118000	18037000	50958000
C6TE19;I1MC12;C6SW53	0	0	0	9771900	0	0	0	0	0	0
Q9XES7;C6TE25;I1LNN8	376480000	140960000	217950000	270990000	674140000	1093700000	909770000	327080000	388740000	499540000
C6TE39;I1M6V9	8861000	6074500	6340600	7940600	2501900	8427900	10196000	9091000	10551000	11568000
I1MR14;C6TE76	0	0	0	0	0	0	0	0	0	0
I1N855;I1N854;I1ML53;C6TJL0;C6TE81	0	0	0	0	0	0	0	0	0	0
I1L9C6;C6TE82	0	0	0	0	0	0	0	0	0	0
C6TEC9;I1LNC8;A0A0R0F3K2	0	0	0	0	0	0	0	0	0	0
C6TED2;I1NH38	0	0	0	0	0	0	0	0	0	0
C6TEE4	2649000	0	2789000	2316300	3504100	0	1699900	0	0	4364000
I1LFW4;I1JAP5;C6TEE9;I1LP35	0	0	0	0	5760200	0	0	0	0	0
C6TEF1;K7M771	35462000	35867000	37033000	56091000	5224500	19482000	22450000	26724000	46076000	23016000
C6TEP8	0	0	0	0	0	0	0	0	0	0
C6TER4;I1MMK6	0	51060000	19292000	16114000	17237000	47636000	7887600	30034000	53724000	54530000
C6TER9	2441900	0	0	2656600	0	0	2539600	4588700	3255000	2811900
C6TES3	13068000	13518000	10485000	16670000	21461000	49315000	24596000	24606000	40623000	37969000
I1L645;C6TEV7;K7LFV8	51632000	37140000	44170000	56694000	70027000	70289000	54315000	66681000	57269000	75037000
C6TEW0	23310000	10862000	10083000	13255000	9470100	17379000	14718000	16433000	13330000	10514000
I1JJN9;C6TEW5;I1M6B8	0	0	2353200	0	0	0	0	0	0	3881000
I1M2E2;C6TEY7	0	0	0	0	0	882010	1299900	507190	4081800	2114600
C6TF02;I1MFI3;K7LB48	0	0	2883700	0	0	23403000	44544000	0	0	0
I1L5N3;C6THN4;C6TF22	838450	0	0	0	0	0	0	0	573470	2035400
I1ME40;I1M2J1;C6TF34;C6TLC0	0	0	0	0	0	0	0	0	0	0
C6TF65	1.5423e+09	1.8517e+09	1275600000	84318000	1421800000	384440000	272670000	367550000	367690000	267620000
C6TF85;I1N8K4;K7MY10	0	1934800	1989500	4181100	9562400	0	0	7204900	5975400	5348200
C6TFA8;A0A0R0H3H7	5151700	2821200	7933000	9556700	10394000	13257000	11306000	4670500	12486000	13308000
C6TFC1;C6TFP9;I1J7P1	0	8400400	0	0	0	5166200	0	6939300	6434800	0
C6TFC7;I1L2H4	383410000	130910000	334870000	361600000	551740000	637730000	320510000	706350000	333810000	429730000
I1N9G0;C6TFD6;C6TN35;I1JDT3;C6TBT7	7404100	10011000	0	0	0	10192000	0	7702700	0	18036000
C6TFE2	59560000	98079000	50028000	92564000	103900000	101120000	154450000	56906000	91766000	116430000
I1LFQ4;C6TFE6	12974000	14218000	14452000	8700000	15313000	0	10458000	9868500	5307300	11236000
C6TFG0	410670000	343730000	302780000	407860000	384800000	432100000	403200000	446130000	301890000	403110000
C6TFI3;C6T2B7	0	0	0	0	0	0	0	0	0	0
C6TFI8	10026000	22662000	13033000	11496000	13859000	16705000	30431000	25820000	16684000	19832000
I1JGB0;C6TFJ4	0	0	0	0	0	0	0	0	0	0
I1K8G3;C6TFK4;C6SX96;I1JU13	0	1791000	1448200	1747400	2174600	5559800	0	10799000	3387100	4521900
C6TFL8	0	2236300	2916600	1423700	14360000	12769000	0	9021300	0	8692300
C6TFM7;I1NAI6;A0A0R0KL47	132070000	158330000	62140000	136550000	81398000	290850000	219440000	308560000	232960000	131090000
C6TFP4	2942200	0	4134200	0	2540600	13504000	7352300	11374000	16827000	16270000
C6TFR3;I1M0C6;I1KLI2	0	6234100	5426200	0	0	0	0	0	3713500	0
I1JWF0;C6TK86;C6TFV2	0	0	0	0	0	0	0	0	0	0
C6TFW4	0	7614300	9268300	0	32014000	83187000	105400000	14394000	88208000	56149000
C6TFW8	0	0	5603300	0	10943000	0	0	0	0	0
I1K7A8;Q38IX0;I1K7A9;C6TG31;I1K7A7;I1JST2;C6T9R8	1843500	1419500	2363200	9453100	0	0	9168500	6532700	6529900	1597500
Q42800;C6TG34	11972000	27001000	31587000	31951000	34518000	125410000	101970000	91017000	105750000	102780000
C6TG38;C6TJ58;I1K8P0;K7KIF6;C6TNG6	0	0	0	0	0	0	0	5297600	6201900	4155100
I1MZ01;C6TG44;I1LMU3;C6TLG6	36164000	62843000	186860000	102620000	105670000	150780000	110520000	160400000	256070000	176210000
C6TG52	0	0	0	0	0	0	0	0	0	0
C6TG81	7113300	20795000	30318000	35178000	41593000	46106000	45096000	40952000	46129000	21134000
K7KSB8;I1K708;C6TG85	19098000	7757800	21044000	17317000	21535000	36786000	21976000	40521000	24719000	37887000
C6TG91;C6TC41	92051000	72584000	98055000	117920000	89191000	142460000	125100000	143690000	147300000	167800000
C6TG97;I1K1X5;C6TMD6	159990000	242550000	148180000	138430000	233140000	357290000	377700000	388290000	322410000	363900000
C6TGA6	804670000	573050000	689750000	661570000	814630000	1.0145e+09	894670000	992870000	1222500000	1235100000
Q6S9W0;I1LIL5;C6TGA8;O49016;O49013	102670000	88856000	10807000	55494000	2502600	48500000	13981000	39550000	28108000	32239000
C6TGB8	0	0	0	0	0	0	0	3283400	0	0
C6TGC6;I1JTB8;I1JTB9	246960000	276570000	155460000	171630000	291800000	300810000	236150000	210960000	271830000	235600000
I1MTU1;C6TGD9	215990000	247000000	218980000	316860000	230080000	464180000	402340000	383080000	412370000	466830000
C6TGE9	167960000	191400000	193980000	69143000	191150000	66468000	233500000	179320000	212990000	140920000
I1K970;C6TGF3	6874100	0	10275000	0	0	14072000	10681000	0	0	0
C6TGF6;I1K7J6;K7KHR5	0	0	0	0	0	0	0	0	0	0
I1NGA5;C6TGG0	12663000	10900000	7916300	14901000	13255000	16640000	1543000	16614000	13576000	12551000
I1K7G7;I1JSZ5;C6TGH2;I1K7G6	0	0	0	0	0	0	0	0	0	0
I1J6X5;I1J6X6;I1JLN8;I1J6X4;C6TGH9;I1JLN7;C6THL6;I1JLN6	0	0	0	0	0	0	0	0	0	0
I1LK56;I1LK53;C6TM96;C6TGI0	3590800	0	0	0	0	0	0	0	0	0
I1K8P4;I1JU83;I1KGU2;C6TNY2;I1KVK6;C6TGJ0	0	0	0	0	0	0	0	1435200	2892900	0
C6TIE2;C6TGJ4;I1LS33	19970000	40113000	19184000	27934000	26069000	128460000	125450000	99126000	194680000	85691000
K7MUH2;C6TGK9	9972500	5044900	13661000	7400400	28964000	14726000	16511000	22981000	11624000	10673000
I1K9A1;I1JUS8;C6TGL2	0	0	0	0	0	0	0	0	0	0
I1J4L8;C6TGL4;C6TC38	0	3342500	2962500	0	2367300	0	4783200	3775400	3195900	4014200
C6TGN8;I1MBX2;I1MBX3;K7M8F9;K7M8F8	0	0	0	0	4346000	7128700	6938900	0	7401300	0
I1MNX3;C6TGP5	0	0	0	0	0	0	0	0	0	0
C6TGQ0;K7MJZ7	0	12127000	0	0	0	0	0	0	0	0
I1MK36;C6TGR3	0	14096000	0	0	0	56656000	63302000	36497000	21970000	43415000
I1MLN9;C6TGR9	0	0	0	0	0	0	0	0	0	0
I1KM64;C6TGT7	0	0	0	3327800	0	0	0	0	0	0
C6TGU0	0	0	0	0	0	0	0	0	0	0
C6TGU2;I1L7R0;C6TMT4;C6TN64	312860000	362890000	535760000	328830000	316550000	707350000	820370000	663020000	558970000	333320000
C6TGU6;I1LFZ1;I1LFY9	8047500	8546500	5043500	5096600	10645000	6849500	11594000	13890000	0	7094700
O82585;C6TGV2;I1MJH1;A0A0R0IMT3;A0A0R0GGB5	3003300	2655600	1975500	1360300	2587800	5233400	2815200	2659900	1753100	0
I1JC44;I1JC43;C6TGV7	31903000	17100000	54880000	28196000	40437000	62652000	41849000	45633000	47203000	40966000
C6TGW1	632220000	754520000	474580000	758370000	576100000	1.6321e+09	900160000	598510000	653830000	820220000
C6TGW2;A0A0R0L4C1;A0A0R4J5A5;A0A0R0GRY6	123850000	199730000	143940000	215250000	364140000	191610000	207940000	258810000	103970000	225020000
I1KJW0;C6TGW4	17331000	28675000	24141000	20422000	20170000	38956000	39232000	31497000	43965000	33136000
C6TGW7;I1L008;A0A0R0I1X8	0	0	0	336550	0	0	0	0	0	0
K7KZ11;P15490;C6TLN7;C6TGX7;P10742	17187000	22412000	14678000	19338000	27124000	8443400	0	12863000	14306000	10128000
I1K7E0;I1JSW2;C6TGY6	0	0	0	0	1856300	3900000	5963300	5395400	0	5109400
C6TGY7;P22177;A0A0R0IWL2	0	54560000	18085000	21777000	5872300	62328000	29435000	62308000	45532000	49550000
C6TGZ7	38967000	43941000	30586000	47654000	43901000	38780000	32168000	20827000	34301000	27604000
I1N570;C6TGZ9;C6TJ78;Q96445	17878000	0	13925000	38569000	16956000	86649000	21406000	16621000	28942000	79688000
C6TH01	5865100	6803900	3974700	5846900	4569800	386980	18886000	10861000	6827100	0
I1KMF6;C6TH02	0	5470900	0	0	3582400	0	0	0	0	0
C6TH16	0	0	0	0	1072000	36760000	44518000	40753000	21887000	26531000
C6TH20	146040000	98181000	209820000	146990000	201730000	268950000	219610000	135340000	227530000	194680000
C6TH23	0	0	0	0	0	0	0	0	0	0
I1L2M2;C6TH54	961500	0	0	0	2992000	0	0	0	0	2254300
C6TH59;I1KTZ5	123770000	142820000	93550000	179210000	185190000	315600000	190130000	309920000	334470000	304750000
C6TH62	0	0	0	0	0	0	0	0	0	0
I1LVR3;I1LVR2;C6TH89	0	0	0	0	0	0	0	0	0	0
I1MR81;C6TH90	40392000	33836000	40241000	52695000	74531000	168280000	61151000	84467000	102900000	90220000
I1JI22;C6TH97;K7MPN6;C9WPQ7;C6TKD9;C6TI75	9908300	0	0	0	0	1404400	0	7916200	0	0
C6THA0	0	0	0	0	0	0	0	0	0	0
K7L259;K7KAE2;K7KAE1;K7KAE0;I1L2T1;I1JHN9;C6THA6	2531200	0	0	0	2308700	0	0	0	15111000	4958700
C6ZJZ1;C6THB2;K7KA62;C6TIE4	6235900	6191100	5413800	5844700	5188900	9287000	8037700	6178600	7064600	14812000
C6THB8;I1K0B3;K7KMW8	22514000	26874000	26122000	35061000	52693000	35611000	12154000	28805000	52071000	12953000
Q9SWB5;C6THB9;I1LRM2	44890000	39287000	33817000	47929000	46182000	63429000	48448000	48280000	49790000	48512000
I1MGP8;C6THC0	0	31595000	0	12160000	19270000	31863000	0	22095000	0	23950000
I1JRM7;C6THC7	5965200	4403900	3947700	4667000	12396000	15200000	14387000	16931000	8788100	11360000
C6THD1	0	5580200	0	0	0	4236800	7828900	1083600	0	6456900
C6THD3;I1JF32	4650800	12466000	4470800	0	2695600	0	0	11838000	0	8112500
C6THE6	5022900	4986600	4684000	5252700	5878400	27127000	13369000	5649000	17749000	17945000
C6THF2	0	0	0	0	0	0	0	7774200	7306800	5975000
C6THI3	1848200	0	1821100	1445800	0	0	0	0	0	1006600
I1MMF8;K7MG92;I1KWX1;C6THI8	0	0	0	0	0	18886000	20125000	15447000	18836000	20272000
C6THL5	0	0	2298400	0	0	0	0	0	0	3597600
K7MNV7;I1MXW5;C6THM0;K7MNV4;K7MNV8;K7MNV6	0	0	0	0	0	0	0	0	0	0
C6THM2	0	0	0	1278400	0	0	0	11843000	18228000	0
C6THP4;A0A0R0GK31;C6TGM1;I1LVP1;C6TJS4;A0A0R4J5J5;I1L1B0;A0A0R0GAY5	0	1030800	1085700	0	0	0	0	0	0	0
I1K7F5;C6THQ2	0	0	0	8960300	0	5811600	3949500	5208700	2308200	1786500
C6THR3;I1KZA2	0	0	3116100	4008600	1921700	6789100	4915100	0	2938900	4414400
K7KIR9;I1K956;C6TMB9;C6THT7	0	0	0	0	0	0	0	0	0	0
C6THU0;I1M0D1	35193000	22395000	20245000	23556000	30764000	23904000	39239000	18379000	9824200	28719000
I1MFU1;C6THU1;A0A0R0FZN4	29639000	58849000	0	0	0	43336000	88574000	15383000	0	0
C6THW5	5295300	4539600	2264500	7696700	9480000	10509000	7600300	4530900	5257300	17917000
E6Y2N1;I1KRI3;C6THW6;I1K364;I1K363;K7KQ02	7011500	5065900	0	0	3011100	21140000	5708400	7154100	13589000	7770900
I1M3B1;C6TLE0;C6THW8;I1LUY8;Q9FYX7	36928000	42935000	34507000	12705000	36849000	57768000	15811000	8221000	30578000	49892000
I1JJS3;I1JJS2;C6THX1	0	0	0	0	0	0	0	0	0	8029700
K7LTX3;C6THY6	0	0	0	0	0	0	0	2311700	0	0
I1K7Z9;C6TI14	0	0	0	0	0	0	0	0	0	0
C6TI42	0	0	0	0	0	0	0	0	0	0
C6TI51	34614000	97178000	12319000	23754000	72331000	68907000	53478000	51279000	96042000	63519000
I1NGI9;C6TI64;I1NGJ0	294850000	455740000	365340000	487810000	462470000	636310000	563070000	199990000	462090000	590580000
I1L9T0;C6TI82;Q43445;C6TAL0;I1LNX8	42743000	41559000	28263000	36433000	40919000	94278000	117340000	86819000	148830000	95543000
C6TI83;I1LUU6;O24482	0	0	0	0	0	0	0	0	0	1140700
I1LVU0;C6TIQ6;C6TI92;I1MSU2	0	8136600	5371400	3339200	7912700	16110000	10284000	12837000	10249000	11242000
C6TI98;K7KUE8	8191800	3494000	6578500	4903500	3820400	0	7504600	7968200	10010000	8096600
C6TIC4;I1MKQ3;I1KI22	38836000	45906000	51889000	48632000	54670000	69591000	14888000	45971000	47779000	38406000
C6TID4	126790000	107440000	151920000	144700000	106080000	297910000	186080000	128470000	203240000	137990000
C6TIE9;I1M2Z5;C6TM07;Q8LJR6	8529900	29132000	4184300	0	26214000	9126600	0	7799900	20116000	6344600
C6TIG0;I1KR41;K7KPQ8	7747200	0	2020700	0	7396300	3163900	6044000	4121700	0	0
C6TIG2;I1JCZ8;C6TM59	12537000	15843000	0	0	0	0	0	0	2564800	23373000
I1J574;C6TII8	0	0	0	0	0	0	0	0	0	0
C6TIJ7	3570200	0	3226700	6628800	0	0	4160500	4760600	0	5389800
K7LT17;I1LJI0;C6TIK7	0	0	0	0	0	0	0	0	0	0
I1JEH1;I1J630;C6TIL1	0	0	1851600	0	0	2404300	4932700	1899700	4333800	29949000
I1NFP2;C6TIL3;I1NFP1;K7N312;I1NFP3	0	0	0	0	0	0	0	0	0	0
C6TIL9;Q2LAJ9;K7KEG4;I1KJM6;I1JMU0	0	0	0	0	0	0	0	0	0	0
C6TIN6	51279000	63494000	57051000	55704000	76146000	60661000	99615000	79024000	46827000	66515000
C6TIQ5	64361000	76031000	31813000	111470000	300160000	173440000	135200000	117310000	131310000	160090000
C6TIQ8	0	0	0	2803700	0	0	0	0	0	0
C6TIR2;Q6LEG8	686610000	1.0039e+09	1231000000	1403000000	1455000000	1349700000	898010000	1313100000	1.979e+09	2.0087e+09
I1JG19;C6TIT5	9519800	5792100	0	3462600	0	11948000	11330000	7901900	8930300	10160000
I1KVT8;I1KVT7;C6TIU6	0	0	0	0	0	0	0	0	0	0
K7LSQ5;I1LPJ8;C6TIV7	0	0	0	0	0	0	23232000	0	15500000	0
I1NFR3;C6TIW0;I1LEQ8;I1LEQ9;A0A0R0HCG5	26689000	32105000	20321000	23007000	22038000	31265000	27668000	41639000	20341000	45017000
C6TIW1;I1JFB7;C6T8Y1	16366000	7476700	11277000	12890000	0	24911000	13371000	10638000	6994500	9359700
C6TIY1;C6SXA1;A0A0R0KU36	5492500	24119000	34326000	36951000	32185000	29758000	7859600	12547000	51072000	8405300
C6TIY9;I1K354	3461700	3932400	0	0	0	4606600	6025000	4004200	4027100	0
C6TIZ7;A0A0R0F6X9;I1KN85	19414000	0	0	0	0	0	0	0	0	0
I1KLX5;I1JEW8;C6TJ00;A0A0R0JER2	5503100	4495800	5674900	0	0	0	0	0	0	0
I1JAV0;C6TJ08	202420000	153240000	193660000	196190000	213500000	201810000	163640000	143140000	136890000	162780000
I1L689;I1L688;I1L687;C6TJ15	0	0	0	2323300	0	0	0	0	2907900	0
C6TJ17;C6TIQ7	54435000	38039000	45592000	38716000	53967000	69264000	53004000	81293000	65823000	59242000
I1LTR4;C6TJ33	8620500	20698000	16970000	19078000	22177000	26281000	28212000	4161100	30856000	28999000
C6TJ56;I1KDA6;I1JW77	0	0	1280700	12564000	0	8808400	0	0	0	0
C6TJ91	1923400	1555000	1832000	0	6577300	5752000	4396500	0	4569800	6080000
I1LY10;I1LY08;I1LY07;C6TJB3;I1LY05;I1MSG0;I1MSG1;I1MSF8;C6TND8;A0A0R0FHA5;C6TAV8;I1MSG2	145570000	74365000	125560000	77556000	141870000	186700000	332600000	133950000	230450000	172410000
I1N860;C6TJC4;I1N859;C6TNS9;A0A0R0FXY5	59418000	2193100	2856600	14433000	77404000	5127300	18351000	3592100	0	28050000
C6TJC7;I1MXL6;I1M8Q0	0	0	0	0	0	1137500	0	0	0	0
C6TJD3;Q39836	650970000	985490000	346620000	332280000	499500000	477030000	382640000	901640000	968100000	295560000
C6TJF3	0	0	0	0	0	0	0	0	0	0
C6TJF9	0	17758000	0	0	10525000	0	0	0	0	0
C6TJG0;C6TNA3;I1L1T1	164900000	193430000	160000000	163920000	209550000	166170000	156310000	160590000	190890000	149060000
C6TJH0;K7MAQ4;I1M136;C6TEA4	35078000	35367000	22299000	40598000	62797000	48891000	31580000	14806000	34898000	37053000
C6TJH2;C6SXA3	133280000	239770000	146690000	198100000	137070000	435690000	264800000	294170000	329050000	267930000
I1L530;C6TJL2;C6THL8	40599000	29429000	70496000	47208000	90927000	137910000	102540000	133860000	168110000	156610000
C6TJL4;K7MUD9;K7LG12;C6TJX0;K7MUE0	2983400	28618000	33593000	4010400	4516000	0	5190100	0	3867900	2526900
C6TJM2;K7K549;I1MUS3;A0A0R0FQT4;I1M9T9;I1MI49;I1KTG8	0	0	0	0	0	0	0	0	0	499070
C6TJN4	4349400	4970700	8940200	0	4731400	0	17267000	14828000	21137000	12672000
I1L4Z3;C6TJQ6	24144000	23919000	27727000	22222000	32732000	27191000	17930000	32980000	18718000	19662000
I1NC77;C6TJS1	0	0	0	0	0	0	0	0	0	0
C6TJW4;I1LFQ7;I1NG53	0	2525300	0	6405100	1635800	3104800	0	1171600	0	0
C6TJX1;I1LYP8;I1LYP7	0	1239100	0	0	2104800	4665400	0	8737500	12038000	24882000
C6TJY4;I1KN53;C6TG86;I1M192	1983700	2905100	371970	0	0	11581000	0	0	0	0
K7MQG6;I1KYL4;C6TJZ2	0	0	0	0	0	0	13249000	0	9371200	0
I1L9P5;C6TK02	2580300	0	3019400	0	4179200	14031000	0	7895400	7713500	3458900
I1LNT6;I1LNT3;I1LNT4;C6TK09	0	0	0	3410100	0	0	0	0	0	0
I1MZ53;I1LMN5;C6TK14;C6TAE4	3779200	5492300	5276200	4435000	6642200	14391000	9628100	5538400	5848700	9258800
C6TK22;A0A0R0EPH6;I1NAD0	34916000	57176000	40869000	52629000	65439000	92756000	90846000	81960000	86762000	37886000
I1NF26;K7LM18;K7LM16;C6TK28;I1NF28;I1NF27;A0A0R0EJY2;I1J418;C6TJ48;A0A0R0IEQ9;I1J419	14933000	12580000	49553000	12983000	0	5183700	0	2692700	4785000	3242300
C6TK30;I1LDP9;K7N3S3;K7N3S2	40356000	26792000	21533000	40944000	45636000	29887000	43620000	58668000	45389000	283010
C6TK44;Q58J25	0	0	0	0	0	0	0	0	0	0
I1N0T5;K7MR25;C6TK46;Q58J24;K7MAR0;I1M125;A0A0R0FZY1	0	0	0	0	0	10253000	9682500	0	3782600	5781600
I1JIK8;C6TK48;C6T995;I1JIK9	4658000	0	9672400	0	4570700	2800300	12268000	10351000	11098000	2598000
I1MQS1;C6TK57	860960	13426000	0	5957200	0	17510000	8112500	10933000	11284000	10670000
I1JVA6;I1K9U6;C6TK63	0	670300	995910	0	708610	0	0	0	798730	0
I1NBV8;C6TK81	0	0	0	0	0	0	0	0	0	0
I1LWR8;C6TK92	0	0	0	0	0	0	0	0	0	0
C6TKA3	34867000	20881000	16601000	33303000	94346000	57493000	35710000	46327000	42234000	32098000
C6TKB0	5964300	18105000	19465000	17775000	22739000	16181000	28828000	15885000	7215700	19859000
C6TKC0	30362000	0	0	0	23997000	0	0	0	0	0
C6TKD5;I1KDJ8;I1KDJ9	16919000	21449000	18013000	0	15557000	6449000	7748900	8376000	0	0
C6TKE3;I1JYS5	7082300	4663900	4355700	3361300	21493000	25983000	20125000	7328200	21302000	10705000
C6TKE9;I1MHU8;C6T5Z9	0	0	0	0	0	0	0	0	0	0
C6TKF0;I1KSD7;A0A368UI56;A0A368ULC4	20493000	6353800	20437000	6797600	1439400	26952000	23293000	28316000	21181000	23264000
C6TKG0	0	0	0	0	0	0	0	0	0	0
C6TKH0;A0A0R0J965	7.3295e+09	15043000000	10455000000	13519000000	14687000000	20756000000	19130000000	12922000000	16541000000	17558000000
I1J717;C6TKI4;I1JLZ4	5191000	21617000	23637000	20571000	24344000	15551000	517510	25797000	7600500	22357000
I1NE22;C6TKI9	5464200	14374000	7852800	3654400	3621100	21773000	15877000	3276900	16050000	23794000
I1L6A3;C6TKJ1;A0A6S5ZYU0;A0A6S6A9N2	24616000	47830000	33182000	48702000	39146000	63117000	22334000	60531000	17578000	60331000
I1N7F4;I1K147;C6TKJ4;I1K146	0	0	0	0	0	0	0	0	0	0
C6TKK5;C6T7H0	31401000	267490000	206370000	255820000	236440000	86927000	248490000	71951000	213970000	31604000
I1K1C9;C6TKK6	0	1847900	9579000	5594700	800000	12275000	15264000	11880000	7684400	5304500
I1L7P0;C6TKM4;I1JBF7;I1JBF6	5234000	11025000	18630000	21244000	23225000	50435000	33865000	34694000	11593000	42325000
I1MPT8;C6TKM8	0	0	0	0	0	0	0	0	0	0
I1KHR5;I1MKE7;C6TKP6;I1KHR3	0	0	0	0	0	0	0	0	0	0
C6TKQ3	143330000	168840000	119510000	124320000	162430000	398460000	430790000	287440000	295090000	231400000
C6TKS1;A0A0R0K8J0	7160500	6608000	5921300	6884200	13736000	13713000	17247000	20801000	11629000	11888000
C6TKT3;I1MH87;I1MH86;Q39892;C6TGG3	17646000	17993000	26878000	47205000	20460000	39211000	18488000	24807000	25733000	34020000
Q7X750;I1JXE2;C6TKU1;I1KC88	0	6211400	0	8015000	0	11646000	6553100	6861900	4545900	9749700
C6TKV4;I1JNY7	2585400	0	0	0	0	6187300	2925300	7391800	4816600	5264800
C6TKV8;Q96452;C6T7G3	145500000	85213000	46430000	73144000	42309000	52609000	60340000	95157000	43922000	76930000
I1JT85;C6TKW5	0	1720800	0	0	2801500	4413200	3501100	4071400	3103700	5792000
I1NFE2;I1LF04;C6TNN7;C6TKX3	6602800	6379900	0	12387000	8244100	9612800	5980400	10832000	7738200	8580400
C6TKZ2	70450000	59128000	35513000	47396000	38128000	123820000	97184000	66786000	99539000	77065000
C6TKZ5;K7LNZ3;I1LSS5	0	72380000	0	0	0	0	0	0	0	0
C6TL39;I1MDV8;K7M9Q4;C6TFY9;K7L7E6	23142000	17500000	49440000	28976000	11901000	50692000	50115000	30107000	36870000	44828000
C6TL41;A0A0R0GZE2	2374600	5172600	3353500	3493900	4327100	3949000	2784000	2450600	2555200	2614900
C6TL46;A0A0R0F896;I1MSG4	36349000	5268100	8310000	31439000	8556700	40962000	30574000	20525000	18878000	22873000
C6TL64;I1J9D2	0	2774200	0	1761600	1713300	0	0	0	0	0
I1LVH9;I1LVH8;C6TL70	0	0	0	0	0	0	0	0	0	0
I1L2I7;C6TL99;I1L2I8;I1K3V8;I1KSA9;I1JFV1	0	0	0	0	0	0	6832600	0	0	0
C6TLA9;I1JZ49	3813600	1123200	3180600	2671300	3062400	7828000	4204500	5336000	0	36730000
C6TLC2	76615000	39045000	44419000	56875000	76608000	123290000	136780000	113950000	104720000	106720000
C6TLE4;F2XF89	98062000	126730000	55011000	64118000	81156000	74334000	75614000	125620000	81277000	122310000
I1KU18;C6TLE7	0	0	0	0	0	0	0	0	0	0
K7KPY9;C6TLG5;I1KRH2;A0A0R0JUW3	0	12748000	11163000	8489300	10312000	7567500	16794000	9064400	8793000	10364000
K7MVA6;K7MVA5;I1N512;C6TLI3;C6T6T4	0	0	0	0	0	772220	0	0	0	0
K7L6N1;C6TLI8	0	0	0	0	0	0	0	0	0	0
I1LZI9;C6TLJ3	15434000	0	16134000	18246000	22137000	0	33016000	26419000	20400000	19898000
I1KC47;I1JXI9;C6TLJ9	65572000	27332000	38006000	80120000	87296000	142650000	109920000	122040000	113030000	80361000
I1KP69;I1K6N2;C6TLM5	13092000	0	28718000	32968000	21521000	27024000	16179000	21852000	25227000	15867000
C6TLQ0	1784900	0	2296100	0	0	5102700	0	0	3167000	1765400
I1NIE5;I1MQC8;I1L3P5;C6TLQ4;K7LK09	23844000	28071000	19203000	29801000	25437000	60467000	63935000	34680000	39816000	50952000
I1M643;C6TLS1	39730000	35737000	27854000	10129000	28663000	29501000	58618000	67211000	37935000	68839000
R4NHE5;I1K618;I1KPU6;C6TLS4	0	1246900	0	0	0	0	0	0	0	0
C6TLS9;C6TA47;I1K9N8;I1K9N7;A0A0R0JED2;I1K9N5	30488000	67634000	40423000	47455000	53336000	110100000	97377000	75618000	79922000	75843000
C6TLT3	785170000	858190000	807860000	935220000	1333900000	1122400000	875440000	847180000	1091000000	1133300000
C6TLT7;I1JIU5;C6TIF1;I1JIU4	1881100	5678700	4555500	4472300	1752400	0	0	0	0	0
I1JMT0;C6TLW9	0	0	0	0	0	0	0	0	0	0
K7MNG2;I1M926;C6TLY8	0	0	0	0	0	2739300	0	10624000	561400	0
I1KL87;C6TM03;B0M1B3;A0A0R0IRN6;I1KQU5;C6TE03;B0M1B0	0	0	0	2939000	12884000	5149200	0	0	0	0
I1L6T8;C6TM29	7737800	0	0	0	0	23258000	0	27976000	1733700	0
I1NIW9;C6TM31	1766900	0	0	0	1009100	6530500	7457000	4666200	4630900	6958700
I1MYZ8;C6TM43;I1MYZ9;I7DIY6;Q948P6;A0A0R0HL31	8335300	0	0	0	4517300	0	0	0	0	0
I1J8H0;C6TM81;C6T5Q6;I1LI50	7809500	22890000	21621000	0	7341200	19122000	9075300	5614500	17538000	7376800
I1JWB8;C6TM87	0	0	0	0	0	0	0	0	0	0
I1J9E4;C6TMA2	93279000	106880000	30178000	47288000	76828000	137360000	74762000	79174000	28681000	19808000
C6TMA8	288150000	235750000	278830000	329960000	379740000	529990000	457530000	454100000	493410000	475220000
K7KQ57;E5RPJ6;C6TMA9;I1KRU1;C6TDD9;A0A0R0FHC7;I1M8Z1	16979000	20057000	19918000	23461000	19949000	5550200	37702000	16257000	40693000	30459000
I1L0V0;C6TMB1;Q02226	2627300	15017000	3831200	4218000	6562500	31760000	20325000	19798000	14102000	8834600
C6TMB5	45442000	173020000	91784000	104650000	62756000	209440000	217350000	181180000	153240000	186170000
K7MKX6;I1MTV4;I1JZN0;C6TMB6	8075700	7709900	19987000	14289000	4163000	19387000	31832000	48859000	19745000	20583000
C6TMC4	4859600	4091100	6136300	4424900	7182700	10817000	7158400	8172800	5879300	6910800
C6TME1;A0A0R4J4J7	861150	1222600	2188200	1771700	0	0	0	1286600	0	0
C6TMH8;C6SY65	11829000	0	0	0	0	11544000	12014000	0	0	13099000
Q2PMN9;C6TMJ3;R9ZTX6;R9ZU80;R9ZT51;R9ZSP0;R9ZRE4;R9ZRD6;R9ZQ96;R9ZQ41	0	848360	0	1588100	1384800	4208100	1247800	1326900	999730	0
O04720;C6TMK3	40043000	9368900	0	0	29399000	0	7308700	44217000	20414000	0
I1MXC0;I1MXB9;C6TMK9;K7MNH4;I1MXC1;K7MNH3;K7MNH2;K7MNH5;A0A097PNA4;I1M915	19854000	14514000	18268000	20759000	18633000	19457000	19110000	23699000	15150000	27254000
I1M9G9;C6TML0	19021000	25287000	31412000	45231000	9052300	12369000	15921000	46087000	42314000	21324000
I1K1X3;I1K1X2;C6TMM7;C6SW69	2383800	7090200	1485700	9028300	2380900	19169000	19260000	22703000	23023000	13596000
I1LPJ0;I1LIS1;C6TMN0	0	822360	0	0	0	0	0	0	0	3363300
K7KLP3;C6TMP7;I1KB56	7887000	7332300	10174000	10409000	8317100	16413000	8696200	7795800	5995300	12136000
C6TMQ6;I1JYF7;C6T7Q4	24430000	12685000	24429000	22522000	29559000	24287000	19473000	28609000	30323000	21720000
I1M8Y8;I1M8Y7;I1M8Y6;C6TMT6	0	0	0	0	0	0	0	0	0	0
C6TMU7;K7M8C7	0	0	0	0	0	0	0	0	0	0
C6TMV9	671380000	642910000	744580000	651730000	1.05e+09	1362300000	1085300000	1101400000	1101300000	1213900000
C6TMX1;I1M6L0;I1JJF1	0	0	0	0	0	0	4506000	5956900	0	6024800
C6TMX6	30052000	47463000	31922000	35666000	42367000	31988000	19344000	34767000	25942000	0
C6TN24;C6TMZ5	0	0	0	0	0	0	0	0	0	0
C6TN05;I1L3L1	21202000	39478000	15754000	21177000	31540000	34768000	24073000	32790000	29602000	29973000
I1M3R5;C6TN10	4262700	8677500	14038000	4818400	6804700	18342000	11590000	21612000	0	27228000
I1KH47;I1KH46;I1KH45;C6TN22	0	0	0	0	0	791310	0	0	0	0
I1MYI8;C6TN36;K7MPA8	1206300000	1179500000	467920000	987590000	923710000	1432400000	1216600000	1424000000	1417900000	1260500000
C6TN40;I1M8D2	0	524970	0	0	0	0	5908400	0	10141000	0
I1JMV0;C6TN54;I1KJN5;I1KJN4	0	0	0	0	0	0	0	0	0	0
I1K0L7;C6TN55;I1MUY0;C6TNB6	85144000	148710000	41413000	107540000	159550000	200870000	260830000	234760000	191580000	213170000
C6TN86	0	0	0	0	0	0	0	0	0	0
I1MNV1;C6TNA5;I1MNV0	6353300	0	9195600	0	7122300	6516800	10620000	10799000	20240000	7252600
I1LCP2;C6TNC2	0	0	0	0	0	0	0	0	0	0
Q948P5;C6TNF0;I7CBU1	26202000	42184000	9591000	31304000	35191000	38354000	31153000	56472000	51071000	51033000
I1LIP5;C6TNH2;I1LIP7	67933000	52844000	57209000	36674000	21855000	102360000	88417000	74961000	128510000	124650000
K7MA66;I1MEK5;C6TNH8;A0A0R0KY31	0	51206000	52937000	31293000	63513000	85038000	0	42642000	42489000	36964000
C6TNJ7;I1NCQ2;I1JS33	10421000	27725000	27146000	0	0	49424000	12728000	9391600	15229000	9901900
I1N8J5;C6TNK6;I1JK20;I1JK19;I1JK18;C6T7C5	0	0	0	0	0	0	0	0	0	0
I1JP19;C6TNQ0	0	0	0	0	0	0	0	0	0	0
C6TNR1;I1JBQ0;I1J5K8	0	0	0	1185600	1421300	0	0	0	1694000	1729200
C6TNT2	849980000	957310000	891010000	973380000	1.03e+09	1.9481e+09	1344700000	1412600000	1.4959e+09	1.5581e+09
C6TNV4;I1MQH3	0	28767000	33453000	22014000	34265000	34227000	11889000	34628000	28881000	32605000
C6TNW0	3087900	3301800	7193100	5040500	5699900	5357400	0	2204800	10562000	10475000
C6TNW7;I1LBR4;C6TMI1;I1JRT4	3709300	9464900	2900800	2723600	4244100	18623000	7596400	4306300	4935600	40567000
C6TNX5;I1LUL7	0	0	0	0	2942700	0	0	0	4644300	0
C6TNZ4;C6TCT0	12672000	52924000	10683000	27641000	35754000	100030000	64749000	45201000	56895000	31833000
I1MD60;C6TP01	0	0	0	0	0	0	0	0	0	0
I1JHM4;C6TP03	20126000	94340000	20023000	73397000	67571000	184520000	143000000	120440000	89692000	94455000
C6ZHS3;I1JE98;C6SY82	0	38054000	39209000	48416000	49267000	0	27580000	25923000	32660000	36573000
C6ZHS4;C6SXH6;I1KCW5;I1JWR4	645700000	726490000	840300000	764720000	1.0635e+09	1.6516e+09	1292500000	864450000	859130000	1399900000
C6ZRR4;A0A0R0L0K1	0	0	0	0	0	66021000	0	0	0	44528000
C6ZRR6;I1JQW0	0	0	0	17136000	3137000	0	0	0	2732900	0
C6ZS00	76037000	83575000	79941000	110110000	117340000	281290000	196660000	194150000	196940000	81931000
C6ZS03	0	0	0	0	0	0	0	0	0	0
C7C6E3;Q70EL6;I1KKD9	14898000	0	13004000	0	13237000	12976000	13940000	17444000	0	14733000
C9WSW4;C6TGC7	12530000	15569000	4615900	0	18036000	17814000	12715000	0	0	0
CON__P00761	32696000000	35378000000	37232000000	48528000000	43631000000	66745000000	76297000000	58310000000	62272000000	37794000000
CON__P01966	0	0	0	0	0	0	0	0	0	0
CON__P02533;CON__Q6IFX2;CON__P08779	0	4263100	903840	0	0	9179700	7794600	0	2534700	0
CON__P02662	7647100	12363000	0	17727000	16769000	18576000	10980000	13364000	13604000	11270000
CON__P02768-1	0	0	0	153200000	32548000	151390000	0	172190000	139940000	0
CON__P02769	262170	0	0	0	0	0	503020	1124900	0	0
CON__P04259;CON__P48668;CON__P02538	0	0	0	0	0	0	0	0	0	0
CON__P04264	322310000	369190000	150080000	313160000	366820000	285020000	353580000	344510000	208010000	384330000
CON__P05784	0	0	0	11878000	0	0	7694500	0	8572800	7588900
CON__P07477	674240	0	0	0	0	0	0	0	0	2613400
CON__P12763	0	0	0	0	0	0	0	0	0	0
CON__P13645	106340000	185170000	144430000	274250000	262180000	269690000	331360000	250340000	228460000	202090000
CON__P13647	7171700	367880	3284300	0	2477000	0	0	0	4775900	0
CON__P15636	14552000	2304200	2278800	18199000	3640200	1497200	1119500	6311700	1425800	1094200
CON__P35527	60792000	98329000	69677000	71182000	98826000	102260000	74289000	76435000	97509000	87087000
CON__P35908v2;CON__P35908	87971000	73811000	68570000	75889000	82975000	62941000	39086000	51323000	37215000	57119000
D2DJQ5;I1K5I3;G0WJI4	85703000	81899000	30199000	46708000	85217000	56729000	147120000	65718000	34268000	76974000
I1NA94;D2DKE7;A0A0R0EPL0;K7MZ15	5613800	5317900	9345300	3542300	10834000	2142400	7767500	6282700	0	0
D2DKF1;A0A097PK86	10506000	10359000	6208200	9602600	5005500	19361000	12686000	20394000	4574800	7284600
D3G9M3	0	0	0	0	0	0	0	0	0	0
I1KL63;D3Y5N8	0	7629800	0	0	0	19885000	7211400	0	0	0
D4N5G0	0	0	0	0	0	0	0	0	0	0
D6C4Z9	2268100000	1.5001e+09	1.8971e+09	1.9702e+09	2664100000	2169200000	2290400000	2.1228e+09	2516500000	2906300000
D6C500	75698000	135490000	0	0	104390000	0	189660000	133500	0	0
D6PAW4	0	0	19620000	16992000	22521000	14904000	5777500	6233900	0	13171000
I1KVU0;I1KG34;D7EYG6	171090000	224550000	213530000	188370000	170090000	457490000	372390000	301330000	359750000	301460000
E2FKH3;E2FKH4	0	0	0	0	0	0	0	0	0	0
E2FKH7;E2FKH2	3721700	3593500	5984900	9440400	12388000	14088000	7986000	12706000	8408000	13981000
E9KNA5;C6TJ38;C6TCU1	27617000	8759100	9926700	15564000	0	0	10820000	42270000	0	14937000
E9KNA7	16941000	0	0	0	0	39690000	7673000	5214800	15279000	8166900
E9KNA8	1579700	10882000	9182600	0	13935000	8328300	24169000	10501000	17512000	16508000
[truncated: 2,290 more rows]

## Sheet: BoxCar Peptides
Sequence	Proteins	Start position	End position	Unique (Groups)	Unique (Proteins)	HX14-BoxCar-1	HX14-BoxCar-2	HX14-BoxCar-3	HX14-BoxCar-4	HX14-BoxCar-5	HX2-BoxCar-1	HX2-BoxCar-2	HX2-BoxCar-3	HX2-BoxCar-4	HX2-BoxCar-5
AAAAAAAAAAAVAGTVPENETAEDK	I1NH15	454	478	yes	yes	1838000	2011900	1021700	0	1988700	2721800	0	2289600	1785900	2894500
AAAAAAAATAAPK	C6TH20	28	40	yes	yes	29321000	0	0	0	0	0	0	0	0	0
AAAAAATAPPK	I1JMQ3;I1KJK0	28	38	no	no	14661000	0	0	0	0	23078000	13303000	9018600	0	14722000
AAAAAGLTVAEVTGSNVVSVAEDELMR	C6T9Z5;I1M005;I1N5S0;C6TDF5;C6TCK9	141	167	no	no	624590000	377290000	137300000	171150000	929140000	1356500000	3.8518e+09	1.7627e+09	1388900000	3.2116e+09
AAAAASAATAAPK	I1N466	28	40	yes	yes	0	0	0	0	11466000	8041700	3958900	0	0	0
AAAAATTPSWQPQEQGFK	I1NF81	2	19	yes	yes	0	0	0	0	0	0	0	0	0	0
AAAADFCEIVEK	C6TNW0	155	166	yes	yes	0	0	0	1638100	0	5357400	0	2204800	3077700	4888400
AAAAGGVTTVVDMPLNCYPTTVSK	I1M261	130	153	yes	yes	100210000	81402000	45533000	89424000	52809000	86420000	65871000	75234000	0	72494000
AAAAGGVTTVVDMPLNNYPTTVSK	I1MEH3	130	153	yes	yes	1808100	2549200	34063000	1349000	1061900	0	22276000	34576000	19450000	1413500
AAAAPPPAPTPAPEPATSLPETTPLFTR	I1LA26	2	29	yes	yes	0	0	0	0	0	0	0	0	0	0
AAAATAAGK	B0M1A9;I1LAJ0;I1LAJ1;C6TI67;Q6TXD0	225	233	no	no	46998000	0	0	0	7010500	28586000	0	0	0	22334000
AAADNSGSIDDVDAK	I1LQP7	421	435	yes	yes	5784900	0	0	4673800	0	7246600	7209800	6530100	7650700	6198100
AAADNSGSIDDVDVK	C6THD1	421	435	yes	yes	0	5580200	0	0	0	4236800	7828900	1083600	0	6456900
AAADSSAAPSHQLSQR	A0A0R4J5B7;C6TG12	2	17	yes	no	0	0	0	0	22246000	0	10884000	0	0	13350000
AAAEDKWCVVTGGR	I1JK06	2	15	no	no	0	0	0	0	0	0	0	0	0	0
AAAEEAHQDMLNWFAK	A0A0R4J5G6	221	236	yes	yes	0	0	0	0	0	0	0	0	0	0
AAAEGLNR	A0A0R0K6A7	2	9	yes	yes	0	0	0	0	0	0	0	8122400	0	0
AAAEPAPPAR	I1JPD4;K7MYU5	862	871	no	no	0	0	0	0	0	0	0	0	0	0
AAAEPAPPARPLESGSAAPAAAAAAAAAPTPGK	I1JPD4;K7MYU5	862	894	no	no	0	0	548290	0	0	0	0	0	0	0
AAAEPDITITR	A0A0R0H092;K7LSI5;K7LSH9	631	641	yes	no	0	0	0	0	0	0	0	0	0	0
AAAEVDQIKPLK	I1NGN1	193	204	yes	yes	10096000	11525000	14189000	6044700	21571000	11836000	11851000	5637200	9628800	0
AAAHVVEGAAGYAGHK	Q39846;I1M3M9;C6K8D1;K7LW58	385	400	yes	no	0	1134600000	60350000	1.6258e+09	2667500000	1322000000	1.5046e+09	0	0	412460000
AAAIGANNQAAQSILK	I1KKK0;I1KKK1;I1N318;I1N319;C6TAW4	161	176	no	no	0	0	0	0	0	0	0	0	0	0
AAALLDVSPITDVTGISDSNTFVR	I1KEH3	138	161	yes	yes	6300000	10994000	15486000	0	9109700	8303600	10245000	8164500	0	0
AAALLQLDK	C6TJ63;A0A0R0HMF0	52	60	yes	no	0	0	0	0	0	0	0	0	0	0
AAALNIVPTSTGAAK	I1ML66;Q38IX1;I1N843;C6TGQ9;I1K7A8;Q38IX0;I1K7A9;C6TG31;I1K7A7;I1JST2;C6T9R8	268	282	no	no	0	0	0	0	0	0	0	0	0	0
AAALSTPVEAGEEEVLDDDGEEER	I1JYQ8;A0A0R0JGC9;K7KUT1;I1KAT4	162	185	yes	no	0	0	0	0	0	0	0	0	0	0
AAAMDFYNLELSNTNETDHTTHYFK	A0A0R0I7A8;C6SXW6	152	176	yes	no	0	0	0	0	0	0	0	0	0	0
AAANAPITMK	I1JIA0;I1M7S3;I1M7S4	2	11	no	no	0	0	0	0	12084000	0	15349000	8514900	0	6431400
AAANPAEDMDFETTEGVK	I1L171	14	31	yes	yes	8618800	9514800	9379500	4655700	6356900	0	0	0	5709500	0
AAANYVATESK	I1K3L8;C6SWW1	133	143	no	no	0	0	0	0	0	0	0	0	0	0
AAAPSPR	I1K9V8;E9KNA4;I1K9V7;I1JVB9;I1K9V9;I1JVC1;I1JVC2;I1K9W0	2	8	yes	no	0	0	0	0	0	28011000	8342000	0	0	0
AAATAEEDDDDLDLFGDETEEDK	I1M786;C6TLF0;C6T034	92	114	no	no	0	0	1899700	0	0	0	61873000	54945000	76533000	0
AAATAEEDDDDLDLFGDETEEDKK	I1M786;C6TLF0;C6T034	92	115	no	no	0	0	0	0	0	24435000	14129000	6577400	7287800	6275600
AAAVAAEEISR	K7N0N4;I1KL35	47	57	yes	no	5870400	3041300	0	2907700	0	4772700	0	0	0	0
AADALAAANTAAEVALR	I1JLC4;I1JLC6;A0A0R0KPK2	137	153	no	no	11890000	13196000	11643000	19176000	7786700	16768000	12844000	20892000	0	29017000
AADELQALQEER	I1NDE9;I1NDF0	138	149	yes	no	8514200	0	21000000	7127000	17157000	0	0	0	0	0
AADELQTLQEER	I1KM99;C6T5Y4;I1KMA1;A0A0R0JCK6;I1KMA0	139	150	yes	no	0	0	0	0	0	0	0	0	0	0
AADHDVPITPDEIIDR	I1JGX0	236	251	yes	yes	0	0	0	0	0	0	0	0	0	0
AADHDVPITPDEIIER	I1MAX9;A0A0R0GF61	241	256	yes	no	1362900	1897800	0	3747600	3401700	0	0	3954200	7207500	4300100
AADLEASK	I1MIA8;K7L8B5	129	136	no	no	0	0	0	0	0	0	0	0	0	0
AADLETEVAR	I1M6X0;I1JJ48	90	99	yes	no	17032000	12074000	0	11518000	0	19960000	0	14444000	31007000	16411000
AADLLEK	I1N1F9	126	132	yes	yes	57509000	0	0	62274000	55234000	92382000	99426000	80793000	96837000	75378000
AADLTYWESAAR	Q96558;I1N4I6;A0A0R0IRU3;C6TCW9;C6TJA5;I1LWR5;I1N6A6;C6TNZ6;K7KMG0;K7MKG5	100	111	no	no	11263000	10842000	9745800	11270000	8593100	17321000	0	20676000	12431000	9335700
AADQIAGQTFNDVGR	I1L957;Q39871	420	434	no	no	160770000	641230000	757290000	903610000	813330000	795780000	826760000	769510000	698780000	807420000
AADVGADLVGK	K7ML14;A0A0R4J4T0;A0A0R0IQF0;I1LZT8;I1LZT9;I1KVG8;I1KGY6;I1KGY7;A0A0R0J3R4;K7L866;I1KG22;I1KVV4;I1KVV2	252	262	no	no	86826000	0	100540000	0	0	0	0	0	0	0
AADVIAAANTAAEVALR	C6TCX5;A0A0R4J3P8;K7MTL5;A0A0R0F2G5;C6TBM0;A0A0R0F235	137	153	yes	no	27134000	70949000	44086000	52344000	56811000	66601000	65479000	96542000	35424000	77255000
AADVLTVDQIK	I1M6Z5;A5Z1N7;A0A088MGH9;A0A088MTH1;I1M6Z4	355	365	yes	no	5702000	4355500	4056800	4069800	4229800	7292500	4311800	4201200	7389600	5693800
AADVVTTIVQNNPR	I1J702	119	132	yes	yes	0	0	0	0	0	0	0	0	2502100	0
AADYLHNYQGDNTTAPSQPAESK	C6TMA8	76	98	yes	yes	116910000	88891000	103680000	103690000	164340000	128180000	126600000	130930000	113620000	144880000
AADYLHNYQGGGGGAPSQPAESK	I1NDJ4	77	99	yes	yes	0	0	0	0	0	31352000	0	18792000	9181800	0
AAEAANATPDNFYCK	A8IKE1;I1KHJ4	416	430	yes	no	17205000	8778600	13804000	13185000	15621000	14421000	13042000	12081000	8999800	12047000
AAEAEPAKQPEPEPEPEPVPMELTGEEK	I1J9Y0;I1J9X8;I1J9X9	221	248	yes	no	0	0	0	0	0	0	0	0	0	0
AAEAIEEFGGILVSLK	I1M8K9;C6T518	125	140	yes	no	0	0	5152100	8667100	9098900	7679200	0	0	7607600	8352700
AAEDADVYHDLVK	I1J8Z9	1156	1168	no	no	0	0	0	0	0	0	0	0	0	0
AAEDEDLAPGAK	I1LAQ3;I1NEN5	157	168	yes	no	0	7077300	0	0	0	0	0	0	0	0
AAEDGNVYHDLVK	I1JIA0;I1M7S3;I1M7S4	1157	1169	no	no	0	0	0	0	0	0	0	0	0	0
AAEDYTFGPYK	K7MQ02;C6SWJ6	2	12	yes	no	0	0	0	0	0	2684900	0	2475900	1558400	0
AAEEDPENDLYR	I1LN85;C6T3Y4	113	124	yes	no	0	0	0	0	0	0	0	0	0	0
AAEEGDMSTFEAHSSETLSK	C6SYB0;I1J5X4;I1J5X6;I1J5X5	23	42	yes	no	0	0	0	0	0	0	0	0	0	0
AAEEGEASTFEALSSEILSK	I1JEB4;C6T7J6	23	42	yes	no	2796800	0	0	0	11460000	0	0	0	8147500	0
AAEILHGLGFDK	I1LL18;K7LTN0	192	203	yes	no	0	0	0	0	0	0	0	0	0	0
AAELASMSAGAVK	Q39846;I1M3M9;C6K8D1	401	413	yes	no	88939000	16563000	71072000	73480000	83757000	159080000	123660000	89569000	136210000	108450000
AAELTTLLESR	Q01915;Q6I8E6	7	17	yes	no	50670000	49414000	57053000	62909000	58745000	105080000	71895000	65132000	66800000	61931000
AAEMGGDYATIK	I1J7G5	95	106	yes	yes	53668000	53606000	45076000	50558000	44702000	66928000	75789000	45360000	61823000	48204000
AAENAVPESAAAPVENPLFK	I1KCF1;C6T6M8	83	102	yes	no	0	0	13154000	277380	0	366770	0	482730	0	0
AAENVVEFTDLPVK	C6T918;C6THA0	2	15	no	no	16010000	11223000	22155000	25082000	35320000	0	28997000	28313000	29143000	16914000
AAEPTRPVK	I1NC74;C6TDP9	2	10	yes	no	0	2513100	0	0	0	0	0	0	0	0
AAESAVPESAPVENPLFK	C6TK44;Q58J25	75	92	yes	no	0	0	0	0	0	0	0	0	0	0
AAESSDESIK	I1K5H2;K7KRH2;I1KQE8	121	130	no	no	0	0	0	0	0	0	0	0	0	0
AAETAEAAK	I1L957;Q39871	335	343	no	no	5096500	1151700000	0	0	0	0	0	0	0	4749800
AAEVLNLVQGK	I1MTR0;A0A0R0FAJ6	48	58	yes	no	0	0	0	0	0	0	0	0	0	0
AAEYFQQAVDEDPSNELYR	I1K1X3;I1K1X2;C6TMM7	106	124	yes	no	0	0	0	0	0	0	0	0	0	0
AAEYMEIPVR	I1L1W0;I1MHK8	252	261	no	no	5431400	7472500	9515800	0	9259800	9611700	20135000	11158000	14869000	11359000
AAFAEILHILDSNR	I1KH61;I1KV97	770	783	no	no	0	0	0	0	0	0	0	12228000	13506000	10017000
AAFEEAEK	A0A762;I1LB53	362	369	yes	no	0	0	0	0	0	0	0	0	0	0
AAFGAEEVGR	C6SZI9	45	54	yes	yes	9765400	8542400	8301000	10488000	10190000	17771000	24315000	12909000	0	12107000
AAFNLYTETLGYK	I1JWF0;C6TK86;C6TFV2	117	129	yes	no	0	0	0	0	0	0	0	0	0	0
AAGASWIQFDEPTLVLDLESHK	A0A0R4J5Z8;Q71EW8;I1MKZ0	197	218	no	no	166680000	234840000	326920000	1598900	121420000	33240000	199830000	226680000	229180000	160930000
AAGATWIQFDEPTLVK	I1JWK3;I1LXY1;I1LXY2	235	250	no	no	0	158710000	97656000	127730000	114120000	0	112690000	0	93978000	0
AAGDANTAPDNFYCK	I1MK74;I1MK72;I1MK73	456	470	yes	no	0	0	0	0	0	0	0	0	0	0
AAGEEPLPEEDPSNPIFK	A0A0R0KUQ0;I1N504;C6TN20	278	295	yes	no	0	0	0	0	376060	0	0	0	0	0
AAGEEPLPEEDPSNPIFKPLPEPSR	A0A0R0KUQ0;I1N504;C6TN20	278	302	yes	no	68872000	34490000	0	22199000	64464000	0	46451000	25598000	60476000	51293000
AAGEVLALQK	I1JGY5;I1JV38;I1JV39;A0A0R0GEU1;I1K9N4	530	539	no	no	1258200	0	1224800	1210600	1475900	14505000	14751000	22709000	14180000	17917000
AAGGFGGLR	I1LN08;I1KMC8	135	143	yes	no	46883000	0	39591000	26559000	0	54116000	0	53642000	48180000	8793800
AAGIGAVQAVSR	I1MGG5;A0A0R0G1E5;A0A0R0GAF0;C6SWV4;I1L0S5	44	55	no	no	138670000	190350000	210860000	253040000	249300000	279030000	362780000	281550000	0	261060000
AAGIWYEHR	O82585;C6TGV2;I1MJH1;A0A0R0IMT3;A0A0R0GGB5	243	251	yes	no	0	0	0	0	0	0	0	0	0	0
AAGPQLVEACR	C6TAC5	67	77	no	no	0	0	3171000	3124300	3220700	20707000	0	0	11780000	0
AAGSTTAQYVGEK	A0A0R0JWF4	460	472	yes	yes	0	196140000	171950000	232070000	327190000	443070000	243800000	331940000	0	0
AAGTAEAAK	I1L957	317	325	yes	yes	22184000	11345000	0	0	430320000	369280000	0	0	0	0
AAGVDGVMVDVWWGIIELK	I1LRU3;Q42795;Q588Z5;Q588Z4;Q588Z3;Q45UE7;P10538	45	63	no	no	12552000	0	0	0	0	0	0	0	0	19444000
AAGVGGSCEVTIK	I1L3T1	455	467	yes	yes	1492300	4088200	1197500	1448300	2353000	11141000	9711000	1905600	18003000	2525700
AAHGWLCNK	I1JV02;A0A0R0JI06	491	499	yes	no	0	0	0	0	0	0	0	0	0	0
AAHLVDTTNQVGHFQK	I1KCP1;I1MTP0;I1JZT5;I1JWZ3	227	242	no	no	0	0	0	0	0	0	0	2924000	0	3266200
AAIAWEAGK	I1MAE6;O82478	13	21	no	no	44517000	48358000	0	48363000	0	41928000	0	58094000	74945000	0
AAIAWEAGKPLVIEEVEVAPPQAGEVR	I1MAE6;O82478	13	39	no	no	0	0	0	0	0	0	0	0	0	0
AAICWGIGK	A0A0R0HA20;I1LP44;C6T0Y5	12	20	yes	no	0	12123000	13623000	13666000	0	0	0	9299600	16360000	12455000
AAIDDLSELADSMR	I1LVI3	2	15	yes	yes	0	0	0	0	0	0	0	0	0	1229500
AAIDQLTK	I1LMH7;C6THG4;A0A0R0HXT4	172	179	yes	no	0	0	0	0	0	0	0	0	0	0
AAIDVVCNPLGK	I1KH50;I1KVA8;I1M5Q4;I1MCJ2	507	518	yes	no	0	0	0	0	0	0	0	0	0	0
AAIFQAPVSDR	C6TIZ7;A0A0R0F6X9;I1KN85	178	188	yes	no	0	0	0	0	0	0	0	0	0	0
AAIGLSEHGFNTACITK	I1J8V9;I1J8W0;A0A0R0LCB5;I1JCQ7;I1LHR7	60	76	no	no	0	0	0	0	0	0	0	0	0	0
AAIHGSISHIDDVISQAQATR	I1J7S7;I1J7S6	158	178	yes	no	0	0	0	0	0	0	0	0	0	819340
AAILEIETK	A0A0R0K2F5;I1JSX9;C6TJG7;I1K7F5;C6THQ2	126	134	no	no	0	0	0	0	0	0	0	0	0	0
AAILHGVTEVADAVK	I1KGB8	44	58	yes	yes	0	0	0	0	0	0	0	0	0	0
AAILVVVQVEER	I1JRF8;Q9M426;I1NC18;I1NC20;I1NC19	231	242	no	no	1679000	1395100	6715800	1561200	2354400	0	1639500	0	2044500	0
AAISIPSHMK	I1MLW9;C6TD67;C6T8Z3	2	11	yes	no	13210000	14432000	9714300	14033000	0	40806000	21108000	20177000	12717000	13521000
AAITAPQHR	I1K5G1	2	10	yes	yes	15077000	10780000	0	0	11847000	0	10277000	0	34784000	23955000
AAITGDTVGDPFK	K7L866;I1KG22	763	775	yes	no	0	0	0	0	0	0	0	0	0	0
AAITTVDVLTPK	K7ML14;A0A0R4J4T0;I1LZT8;I1LZT9	552	563	yes	no	0	1460000	10732000	3790400	12266000	0	0	0	0	0
AAKPEIDAAIEALNALK	I1KZJ9	76	92	yes	yes	32908000	48335000	46736000	57682000	49894000	57193000	99395000	64102000	0	25903000
AALALHDCFSNLGDAVDEIR	I1KQ89;I1K5N3	112	131	yes	no	0	0	0	0	0	0	0	0	0	0
AALANEHEQDIYFQGIPEAAVPENEQR	Q43463;C6T714;A0A0R4J4C5;A0A0R0ENT1;C6TMF1;I1LDB3	175	201	yes	no	0	0	0	42071000	21289000	26034000	22829000	30054000	0	18571000
AALDTQSLEDDPNCGK	I1MPM4;I1MPM3	236	251	yes	no	0	13079000	18185000	19893000	21245000	29861000	36360000	22608000	32430000	26493000
AALECCHK	I1JP95;I1N9X0;I1JP98;I1JP97;C6TG05;C6T6U9	280	287	yes	no	0	0	0	0	0	0	0	0	0	20302000
AALGDQSEEQAMAAQPK	A0A0R0K771;A0A0R0K1P1;I1JSG1;A0A0R0K1R7	2	18	yes	no	0	0	0	0	0	0	0	0	0	0
AALGEQSEEQAMAAQPK	K7KSB8;I1K708;C6TG85	2	18	yes	no	0	0	0	0	0	0	0	0	0	0
AALGIHDAAYDAVDTK	Q14SM9	545	560	yes	yes	0	0	0	0	0	0	0	0	0	0
AALGIVSSEANEINEDGTDGLGNDGK	A0A0R0FPC6	141	166	yes	yes	0	0	656800	0	0	0	0	0	0	0
AALLEFHAVPVYQSK	I1KYK0	246	260	yes	yes	0	0	0	0	0	0	0	0	0	0
AALNLAYQNR	A0A0R0LJG5;I1J9U5	339	348	yes	no	0	0	0	0	0	0	0	0	0	0
AALPALER	I1L0U6;I1MGI7	244	251	no	no	0	0	0	6023900	0	9596800	8964600	8614800	10980000	7261800
AALPTAELSDANATHVASCDVR	A0A0R0GTN8;C6TFH9	2	23	yes	no	0	0	0	0	0	0	0	0	0	0
AALPTAELSDANATHVASGDVR	A0A0R0G3Y8;C6SZE4	2	23	yes	no	6265400	10484000	13765000	10463000	10452000	0	14088000	20694000	28542000	16239000
AALPVGTVSGAPK	I1NF54;A0A0R0EVG9;K7MPL4;A0A0R0F675	448	460	yes	no	3810200	4652300	0	5779400	6647300	9883200	4651900	5704200	11792000	5492000
AALQYLESLR	I1L530;C6TJL2;C6THL8	2	11	yes	no	2907200	0	32728000	14647000	49185000	69465000	24850000	19155000	27558000	14984000
AALVDSNWDIEEAQK	I1N5M3;C6TET7	45	59	yes	no	0	0	0	0	0	0	0	0	0	0
AALVNFYETLR	C6T871;A0A0R0HAM0	202	212	no	no	0	214820000	178570000	0	209010000	299170000	198200000	220260000	228500000	270750000
AAMENGVLTVTVPK	A0A0R0L186;C6T1V2	125	138	no	no	53882000	73004000	41984000	83556000	80364000	39655000	30796000	16029000	24180000	0
AAMENTGILCAVMLDTK	A0A0R4J631;I1KMC2	61	77	no	no	0	0	0	0	0	2249800	0	0	3826500	0
AAMGHPAPFDLR	I1JMY1	368	379	yes	yes	0	0	0	0	0	0	0	0	0	0
AAMLNAVPIVR	I1MCF0;A0A0R0GZ36	275	285	no	no	0	0	0	0	0	0	0	0	0	0
AAMLVVGSHGYGAIK	I1JFI7;I1JFI8;I1JFI9;C6TGN9;C6T3G2	119	133	yes	no	0	0	0	0	0	0	0	0	0	0
AANEDAVQEFTPK	I1JLY3	2	14	yes	yes	0	0	0	0	0	0	0	0	0	0
AANPAEEMDFETTEGVK	A0A0R0GBB6	14	30	yes	yes	4280000	3171200	2619600	2576900	2622800	7860400	6828200	0	5620100	3077900
AANPAEIAR	I1LLC6;C6TCX8	455	463	yes	no	9100100	0	0	0	0	0	0	0	0	0
AANPGLVYDISEADYVK	K7M586	588	604	yes	yes	0	8192100	0	0	0	0	13944000	0	10450000	9511400
AAPAVDNFLDTYEGLVSK	I1MBP5	155	172	yes	yes	0	10864000	0	0	16028000	6630400	7183000	8860400	0	10036000
AAPESVVEPELTSDDTNGDVPGEPR	I1JXS8	228	252	yes	yes	0	0	0	0	0	0	0	0	0	0
AAPTGNER	Q9ATY1;P01070;Q39898;C6T488;Q76B18;Q94IA1;Q9LD16;A0A172C178;Q39899;P01071	56	63	no	no	6.9561e+09	0	0	5600700000	6.7807e+09	22620000000	7.8074e+09	0	0	2164700000
AAPTPIQK	C6SXW1	2	9	yes	yes	0	0	0	0	0	0	0	0	0	0
AAPTPSWQPQEQGFK	I1LF63	2	16	yes	yes	0	0	0	0	0	2891100	1307800	1430100	2087200	2551400
AAPVSTPEK	I1NFK8	210	218	yes	yes	0	0	0	0	6022400	8310000	4874500	0	0	0
AAQDALAFR	I1LPX6	358	366	yes	yes	0	0	0	0	6256100	16257000	0	24152000	0	8546800
AAQDALLFR	I1LJ68;I1JSJ3;I1JSJ4;C6TF50	359	367	yes	no	16668000	0	8778000	0	8133300	36143000	29288000	27995000	22924000	22946000
AAQDFNTLLEVVSR	I1M2L8	448	461	yes	yes	0	0	0	0	0	0	0	0	0	0
AAQDIANAELPPTHPIR	I1K9V8;E9KNA4;I1K9V7;I1JVB9;I1K9V9;I1JVC1	160	176	yes	no	29980000	38088000	29387000	44752000	41953000	25335000	20235000	22415000	34153000	25559000
AAQDIANTELPPTHPIR	C6TGW2;A0A0R0L4C1;A0A0R4J5A5;A0A0R0GRY6	161	177	yes	no	31162000	33836000	26194000	23875000	28415000	22541000	20768000	20292000	4808900	21556000
AAQDIASADLPPTHPIR	A0A0R0K6A7;Q96451	162	178	yes	no	1656700	1277500	1615200	2149600	0	1503000	1818900	1743700	1437300	1452900
AAQDIASGDLPPTHPIR	A0A0R0JEI9	162	178	yes	yes	5715800	4292000	2607200	3725200	1399000	9396300	0	5162500	4084500	3594000
AAQLDVVLTNK	C6SZ81;C6SXB4	113	123	yes	no	20818000	18714000	15005000	12289000	14695000	31119000	27203000	33487000	37648000	0
AAQLDVVVTNK	I1KSB8;C6TC86;C6T5E0;A0A0R0IQB1;C6SYH6	113	123	yes	no	50436000	86121000	52975000	77372000	62862000	42308000	38350000	54970000	45683000	48664000
AAQQALFPDTTYGVDSGGDPR	A0A0R4J2L6	275	295	yes	yes	2171300	4757300	1767600	0	3674400	0	0	0	0	0
AASAEGVALVAPDTSPR	I1JGB2;C6TB50;I1LA40;C6TA09	73	89	no	no	58513000	70499000	61911000	0	71344000	157930000	96835000	106770000	102470000	107220000
AASAGGVTTVVDMPLNNHPTTVSK	A0A0R0FXA5;A0A0R0FY54	140	163	yes	no	0	0	0	0	0	0	0	0	0	0
AASAPTPR	C6TGW2;A0A0R0L4C1	2	9	yes	no	0	0	2806000	0	0	0	5341900	20266000	12573000	4580400
AASASATAVPYLDK	I1NHG0;A0A0R0EDW0;I1LD09	2	15	yes	no	0	0	0	0	0	0	0	0	0	0
AASEEFDLSAFNAGR	I1LWR4;I1N6A5	319	333	no	no	81432000	74853000	84045000	0	64002000	109170000	80714000	101130000	94489000	146140000
AASESTIADSTLQDK	A0A0R0IEH4;K7LGK0;I1NCY8	90	104	yes	no	0	0	0	0	0	0	0	0	0	0
AASFNIIPSSTGAAK	A0A0R0KA84;I1JXG9;I1KC70;Q07CZ3;Q2I0H4;I1KC66;I1KC65;I1KC67;I1KC68;I1KC69;C6TD56;I1MYI8;C6TN36;K7MPA8	203	217	no	no	24403000	35278000	16470000	14924000	0	0	46045000	43253000	57567000	78140000
AASHITLECALQTHPNITIIGEEVAAK	I1KNH5;I1KNH4;K7MJC5;I1KZW7;I1MFL2;A0A0R0FZ92	278	304	no	no	4685300	0	7050800	5520100	15274000	0	5203300	1494700	2332800	3865300
AASIFSSTDDDNDGGCVSDPWPSAK	I1KV72	49	73	yes	yes	0	0	0	3467800	0	0	0	0	0	0
AASILSSHDPPIVLAK	I1KAB7;A0A0R0JFL1	74	89	yes	no	145280000	147490000	124480000	103800000	153970000	271400000	136540000	238110000	249430000	215200000
AASILSSHDPPVVLAK	I7FST9;B1Q2X4;I1JZ42;I1JZ43	86	101	yes	no	670700000	713120000	586530000	892760000	810540000	901970000	702870000	661900000	598840000	629400000
AASTILATGGYGR	I1LHR7;I1LHR8	234	246	yes	no	0	0	0	0	0	0	0	0	0	0
AASVDPLVVGR	A4ZFE0	2	12	yes	yes	0	11443000	9665300	8228900	12702000	3622900	4011900	0	4595400	0
AATDPVFPPGIIDAYGIQR	I1JU43;A0A0R0EB51	262	280	yes	no	0	11228000	0	7593700	0	11733000	11080000	11664000	12726000	8912100
AATEEPILSR	I1M0X9;A0A0R0GRF8	2	11	yes	no	7580800	11376000	10054000	0	14159000	11450000	0	7735900	12938000	0
AATFETLTAPYNDTAAVEK	I1JSD2	216	234	yes	yes	2503800	3172700	0	4049900	2440900	4427200	0	2944000	5101100	4522100
AATFETLTAPYNDTEAIEK	P45621;C6TIB8;A0A0R0J9J2	212	230	yes	no	8765200	0	0	0	0	0	0	0	0	0
AATGMTDNATDYDGVEFWSNPER	C6T5R3	7	29	yes	yes	0	0	0	1757900	0	0	2250800	0	0	0
AATLQDAEGVACAEVR	I1NGG4;Q9SEK8;Q9SEK9	214	229	no	no	1.6806e+09	0	453220000	820840000	593720000	1435400000	3341800	2932000	557590000	684770000
AATLQDAEGVASAEAR	I1LE41;Q9SEL0	214	229	yes	no	599200000	1209900000	881370000	511800000	587580000	1113100000	973000000	1076700000	1.03e+09	1323400000
AATMDEVLQEADIISLHPVLDK	C6TE51;Q84SM7;Q84L66;B0M1A3	164	185	yes	no	0	0	0	0	0	0	0	0	0	0
AATPAVPVGGCYR	K7KHJ1;I1K764;I1LQ25;I1LJC2;A0A0R0K692	107	119	yes	no	0	0	0	0	0	0	0	0	0	0
AATSLIQR	I1NFB9;I1LF24;K7LLW5;I1LF25	327	334	yes	no	0	0	0	0	0	0	0	0	0	0
AATTLVSEVTLPSSSGQR	I1N520;K7MVA9;C6TH10	2	19	yes	no	44224000	42685000	53757000	58352000	80915000	55672000	41535000	60392000	50066000	67905000
AAVAAEETPAEEEPK	I1KQB3;C6TB96	202	216	yes	no	0	0	0	0	0	0	0	0	0	0
AAVAAEVIPAEDEPK	I1K5K8;C6TKR5	202	216	yes	no	10481000	10568000	9501900	7841700	8450400	0	0	0	0	0
AAVAEDDDDDDVDLFGEETEEEK	A0A0R0JI98;A0A0R0JMM2;C6SXP1;I1JXJ3	98	120	no	no	0	0	0	0	0	77294000	99701000	65614000	123500000	85411000
AAVAWEAGK	A0A0R4J4U4;I1LXD1;C6TA60;A0A8H6KXA7;A0A8H6K5L0;A0A8H6JRH3;I1JY29	12	20	no	no	919020000	1195100000	1334500000	1120400000	1.0615e+09	4.0027e+09	4.1906e+09	3.1979e+09	3.2187e+09	3.2784e+09
AAVAWEAGKPLSIETIEVAPPQK	A0A0R4J4U4;I1LXD1;C6TA60	12	34	yes	no	89004000	86036000	95528000	89159000	98488000	262180000	185050000	210580000	198800000	169300000
AAVAWEPNKPLTVQDVQVAPPQAGEVR	I1JP95;I1N9X0;I1JP98;C6TG05	12	38	yes	no	140020000	0	49037000	0	214860000	263570000	213510000	186340000	147980000	222390000
AAVDAGYVPNDLQVGQTGK	I1KEH3;C6T8I8;A0A0R0H4V4	273	291	yes	no	0	0	0	0	0	0	0	0	0	0
AAVDPHSFTDSR	I1NJ89	2	13	yes	yes	0	0	0	0	0	0	0	0	0	0
AAVEEGIVPGGGVALLYASSELDK	I1LCI1;I1NHW4	436	459	no	no	14931000	10443000	14467000	13437000	18673000	12218000	0	28139000	25834000	0
AAVEEGIVVGGGCTLLR	A0A0R0IU60;I1KU96;I1MJ28	451	467	no	no	0	0	3064500	0	0	28946000	3119200	2129500	0	15750000
AAVGAPNVLGDCPFSQR	I1NJ59;C6SXS9;I1LFD6;C6TFB8	9	25	no	no	31732000	26278000	24288000	22384000	26276000	27832000	38087000	47361000	52664000	0
AAVGVEPLR	I1JCU3;I1MNJ7	46	54	yes	no	0	0	0	0	0	0	0	0	0	0
AAVIGDTIGDPLK	K7ML14;A0A0R4J4T0;A0A0R0IQF0;I1KVG8;I1KGY6	707	719	yes	no	42665000	38233000	28823000	54265000	72771000	31917000	17133000	32220000	0	20224000
AAVILTDATEQLK	A0A0R0F2K3;K7MTU2;K7MTU1	129	141	yes	no	8700300	21453000	8554000	8368900	17213000	14363000	12319000	23240000	18067000	0
AAVLAEMDAAGR	I1NGC4;I1LE62	624	635	yes	no	3395800	2527400	2809700	2858200	2585200	6922700	0	0	0	0
AAVLHIDTGPGLEIK	K7LWC6;K7LWC5;K7M2D8	856	870	yes	no	0	0	0	0	0	0	0	0	0	0
AAVPSGASTGIYEALELR	I1JPW5;I1NAI7;Q6RIB7	35	52	no	no	252300000	261810000	427560000	334580000	265340000	527180000	440650000	432880000	468810000	525770000
AAVPSGASTGVYEALELR	I1MQ89;I1L3K7;C6TDQ1	35	52	yes	no	0	0	0	0	0	16074000	0	16175000	12871000	0
AAVSAMPELLR	I1KSC8;K7KQG4	730	740	no	no	13065000	12294000	0	15960000	12703000	0	0	0	9172100	19836000
AAVSAMPELLSSAK	I1ML09;I1N8A0	730	743	yes	no	0	0	0	0	0	0	0	0	0	0
AAVSWEAGK	A0A0R0JL19;I1KAJ4;I1KAJ5;A0A0R4J364	14	22	no	no	265540000	364460000	569180000	243340000	0	363470000	390980000	318000000	391950000	315560000
AAVSWEAGKPLVIEEVEVAPPQAGEVR	A0A0R0JL19;I1KAJ4;I1KAJ5;A0A0R4J364	14	40	no	no	261810000	300860000	246130000	278340000	391220000	0	377640000	82483000	38782000	234710000
AAVYLEMGK	I1J9Y0;I1J9X8;I1J9X9;I1K0K7;I1LGM2;Q43468	298	306	no	no	1860800	0	0	1674000	2530800	4163900	0	0	0	2083700
AAWEELIDR	I1KJ84;C6TKV3	165	173	yes	no	13497000	14971000	0	11710000	13393000	17294000	14827000	15720000	15717000	21637000
AAYNNPER	I1KWV8;C6T9M7;I1KWV7;I1KWV5;I1KWV6;C6TH05;A0A0R0J0Z8;A0A0R0IXZ9;C6TIN6;I1LEX5;I1NFH7;I1NFH9;I1NFI0	196	203	no	no	0	1620500	0	0	0	6842800	0	0	0	30490000
AAYQLVHTETSPGLLEAIIK	K7MYR3	513	532	no	no	3495900	4676900	0	4865200	5238400	7877300	6505300	6237300	8301000	6005800
ACAELGIK	C6TMV9;I1NB44;C6TL94	56	63	no	no	82380000	91651000	71522000	79581000	64602000	193650000	127370000	118250000	157240000	212780000
ACAFQDTTEPSHALLK	M4QS19;I1LJJ4;H9TVI9;M4WFN0	109	124	yes	no	3874500	0	0	2489400	0	3861400	4619300	4053700	3900900	4142000
ACAFSEDTHLLLTGGVEK	I1K1C9;C6TKK6;I1MUD7;A0A0D6DQF3;I1MUD6;I1MUD8	107	124	no	no	0	0	6393900	0	0	0	0	0	0	0
ACASAQEFMQELPK	I1K3R3;K7KQC9;I1KS56;O63067	805	818	no	no	10401000	19434000	8457600	0	14018000	0	0	0	0	0
ACDAASAR	I1LS05;I1LS06	111	118	yes	no	0	0	0	0	0	0	0	0	0	0
ACDEQQHWK	I1J8Z9;I1JIA0;I1M7S3;I1M7S4;I1MZ13;I1LMS9;Q39834	1365	1373	no	no	4636700	0	0	0	0	0	38014000	0	0	0
ACDFPQENLPIDMLELQK	K7MF03;I1MKT0	467	484	yes	no	0	0	0	0	0	0	0	0	1504100	0
ACEELIFNNLK	C6TGW7;I1L008;A0A0R0I1X8	50	60	yes	no	0	0	0	336550	0	0	0	0	0	0
ACELGLQVK	I1J8H1;C3VLR3;K7LNL2;I1LI48	461	469	no	no	0	0	0	0	1137500	0	0	0	0	3054400
ACENPTCAEIGDCCSYLK	C6TCJ7;C6SZH5	37	54	yes	no	0	0	0	0	0	0	0	0	0	0
ACENVTQPLK	I1NJ85	506	515	yes	yes	84091000	59203000	0	71696000	63192000	73732000	70639000	87925000	81032000	54662000
ACFAGLWSLEDSDIAK	I1JRF8	409	424	yes	yes	0	0	0	0	0	0	0	10534000	0	9249000
ACFAGLWSLEDSDIVK	Q9M426;I1NC18;I1NC20	361	376	yes	no	0	0	0	0	0	0	0	0	0	0
ACGAVIVNRPDELQESDVGTGAGLFEVK	I1L3P6;I1L3P8;K7K9E1;I1MQD0;I1NIE7	325	352	no	no	67831000	80102000	55303000	0	89820000	135230000	98981000	102760000	104410000	129930000
ACGCPSNLR	I1MCK2;C6T8I2;I1MCK3	355	363	yes	no	0	0	0	0	0	0	0	0	0	0
ACGVCHSDLHVMK	A0A0R0IIS7;I1K547;I1K548	34	46	no	no	0	0	0	0	0	0	0	0	0	0
ACIELLQR	C6TMV9;I1NB44;C6TL94	146	153	no	no	51796000	0	65508000	0	0	0	74432000	0	94082000	103240000
ACIVFFDEVDAIGGAR	I1NCS8;I1JS66;C6TGM0;C6TEK4;A0A0R4J3N1;I1JS67;I1JS70;I1KHK3;C6TCR9	262	277	yes	no	0	23031000	0	0	0	15032000	17862000	2803300	23203000	16221000
ACNALLLK	I1JPW5;I1MQ89;I1L3K7;I1NAI7;Q6RIB7;K7MIR3	345	352	no	no	0	694520	0	0	511630	0	7007500	0	0	0
ACQCPDCSCK	I1JAY8	541	550	yes	yes	0	3464300	0	0	2317700	0	0	0	0	0
ACQCPECSCK	I1LEE5;I1NG28;I1LFP5	528	537	no	no	0	0	0	0	0	0	0	0	0	0
ACQEVIGYSDTDVAEYLYSSKPDIDSLR	I1KJU5	123	150	yes	yes	0	0	0	0	0	0	0	0	0	0
ACTIPYR	I1L3K8;C6TGB0	23	29	yes	no	1782500	1555400	0	0	0	0	0	0	0	0
ACVGIGGPEGHPGQQTFSGTFSIQK	Q9LLX2;C6SVQ6;B1ACD5	84	108	yes	no	0	0	0	0	0	0	0	0	0	0
ACVIEILHHAR	I1KUN0	98	108	yes	yes	0	0	0	0	0	0	2590800	0	0	1166500
ACYGVLR	A0A0R0G342;C6TAZ8;C6TB87;A0A8H6U992;A0A8H6KWA7;A0A8H6J645;A0A0R0HSV1;A0A0R0I0B9;C6TG91;I1MQB5	118	124	no	no	0	0	0	0	0	0	0	0	0	0
ADAAGSTSDLYNAYK	K7LAK1;K7LAK0;K7KEA2;K7K2V9;K7L149;I1KJH0	932	946	yes	no	0	0	0	0	0	0	0	0	0	0
ADAALSLLR	I1L4J2;I1L4J3	369	377	yes	no	2938100	2519800	2285800	13668000	0	0	0	0	0	0
ADAEDIEPLVCDNGTGMVK	P02580	2	20	yes	yes	33042000	45285000	28775000	0	55375000	56633000	49870000	0	92767000	68410000
ADAEDIQPLVCDNGTGMVK	C6T7Y1;I1N570;C6TGZ9;I1JNK9;C6TK76;I1JY56;I1K4W1	2	20	no	no	27111000	20452000	19387000	20371000	26140000	35329000	26808000	0	0	0
ADAEDIQPLVVDNGTGMVK	I1KUG6;C6T8Q2;I1MDT4	2	20	no	no	0	0	0	3853900	0	0	0	7506400	0	0
ADAFEYADQVLER	I1NIW9;C6TM31	150	162	yes	no	0	0	0	0	0	0	1356700	0	1809600	2004900
ADAFLLVGTQPR	I1LMA5;A0A0R0HKE3;I1MZF9	439	450	no	no	0	0	0	0	0	0	0	0	0	0
ADAGAEGASSSTVGQIDVFWHEGMLK	I1LTZ2	2	27	yes	yes	0	0	0	0	0	0	0	0	0	0
ADAGEEGLK	C6T8K3;I1L6A2;I1N3Z3;C6TM75	192	200	yes	no	6161100	0	0	0	0	44608000	0	0	0	40286000
ADASVAPPPPLK	I1LWV7;C6TAB7	2	13	yes	no	1223000	2627200	1730300	0	2393600	5260300	4499400	5115300	3255000	4794200
ADATVTIIHSHTSQPESIIR	C6TMV9	183	202	yes	yes	6337600	8550100	14146000	11410000	13911000	35526000	10194000	29595000	38787000	20490000
ADAVENWISQDLLK	K7MCM2;K7MCM1	830	843	yes	no	0	0	0	0	0	0	0	0	0	0
ADAVHSVLGK	I1KAY3	214	223	yes	yes	0	0	0	0	0	9715600	10984000	0	9271300	5847400
ADAVIEHYPFGR	E2FKH7;E2FKH2	521	532	yes	no	0	0	0	0	0	0	0	0	0	0
ADAVIEITEWVEVPR	A0A0R0EJN3;I1LXK6	540	554	no	no	0	0	0	5322500	0	8898200	7690900	8234300	10783000	6637600
ADDAIMLDQDGYLSETNATNIFVVK	I1JRF2;A0A0R0KP00;Q6VEV2	432	456	yes	no	0	0	0	0	0	10402000	0	7276500	7904500	0
ADDATQFLDVIR	I1JIA0;I1M7S3;I1M7S4;I1MZ13;I1LMS9;Q39834	1145	1156	no	no	36371000	80481000	40092000	0	0	0	67791000	0	0	0
ADDDYDYLFK	C6TIE9;I1M2Z5;C6TM07;Q8LJR6;I1M049	6	15	no	no	3929800	2893500	0	0	0	9126600	0	7799900	0	0
ADDFEFADK	C6SZW9	2	10	yes	yes	0	0	0	0	0	0	0	0	0	0
ADDGSDTVTFMFESPTQDK	C6TGY7;P22177;A0A0R0IWL2	92	110	no	no	0	17832000	0	0	0	0	8883700	0	12705000	17909000
ADDLMEFYK	K7KNG2	223	231	yes	yes	0	0	0	0	0	7305000	5724200	3722600	4194500	3866300
ADDSNVGDQFSLLYDYLK	K7M5A3;K7M5A2;I1M824;I1JI28;K7KAN4	35	52	yes	no	2121000	4667000	0	0	0	5800900	4403500	0	0	0
ADDVPLDVR	I1LWX5;C6TGT2;I1N6H7	314	322	yes	no	0	0	0	2239100	2006100	0	0	0	0	0
ADEATHPDSMR	C6TKP4;A0A0R4J5L2;A0A0R0I960	11	21	yes	no	842040000	318830000	0	1479500	288090000	872680000	825520000	567160000	0	928150000
ADEAVVVPDPTQIDVK	I1M3W1;I1LUE0;C6SX30;C6SW88	2	17	yes	no	55922000	44284000	74249000	0	54569000	88220000	76048000	60244000	75459000	69845000
ADELMEFYK	I1MTB5;K7LID2	196	204	yes	no	0	4664100	0	5635400	16588000	0	0	0	0	0
ADESAEAEPMDSTNEATPQE	C6TCX5	375	394	yes	yes	0	0	0	0	0	0	0	0	0	0
ADESEHTAAPASGESLLDK	C6TIC4;I1MKQ3	2	20	yes	no	38836000	45906000	51889000	48632000	54670000	69591000	14888000	45971000	47779000	38406000
ADESQYSANPDSIPTPPSLK	I1M903	2	21	yes	yes	0	0	0	0	0	0	0	0	0	0
ADESVVESPVK	I1KXH0;C6T6Y9;I1N1F7	2	12	yes	no	0	0	0	0	933420	0	0	0	0	0
ADETPNEMK	I1JHM4;C6TP03;I1MBL6;C6TAV3	2	10	no	no	0	0	0	0	0	0	0	0	0	0
ADETPNEMKEEVPEIVPFDPTK	I1JHM4;C6TP03;I1MBL6;C6TAV3	2	23	no	no	0	0	0	0	0	0	0	0	0	0
ADEVAGPLVMHSNHDDEHTFK	I1LV54	219	239	yes	yes	2154600	0	0	0	0	8195700	14977000	19192000	0	0
ADEVVLLDFWPSPFGMR	I1MJ34;O04874;Q2TUV6;C6ZQJ7;C6T2R8	2	18	no	no	0	0	0	0	0	0	0	0	0	0
ADEYWPLVLDIAQK	I1J8X1;I1LHP3;C6TA79;I1J8W9;I1LHP2;I1J8X0	155	168	yes	no	0	0	10389000	0	0	0	0	21208000	0	0
ADFELLEK	I1MSU1;A0A0R0F8Z5	447	454	yes	no	13304000	10688000	0	0	23707000	38395000	37935000	19395000	32034000	20802000
ADFGSVMDVLK	I1MD26;I1M592;Q2Q021	492	502	no	no	0	0	0	0	0	0	0	0	0	0
ADGAFAISEDTWNEPLGR	I1MC33;I1MC32;I1MC31;I1MC34;K7MP24;I1MY38	228	245	no	no	0	0	71306000	82104000	59652000	0	57699000	75396000	85701000	83547000
ADGEDIQPLVCDNGTGMVK	K7LD67;I1JG11	2	20	no	no	0	0	2285300	0	0	0	0	0	0	0
ADGFAGVFPEHK	I1KCP1;I1MTX6;I1LZM3;I1MCB8;I1KVJ0;I1KGW2;I1MI27;I1LWI1;I1MTP0;I1JZT5;I1JWZ3;I1M5Y0;I1MSP4;I1MGZ2;I1L1A4;A0A0R0IAH0;A0A0R0KAU1;I1LVP7;I1K937;I1JUM2;K7MW11;I1N620	562	573	no	no	0	0	0	0	0	0	0	0	0	0
ADGINFDQGAR	I1M561	88	98	yes	yes	20275000	0	25358000	0	0	55124000	49295000	22043000	44766000	34650000
ADGSSGEILMLEAPASYGR	I1KQI0;I1KQH9;I1KQH7	2	20	yes	no	0	0	0	0	0	0	0	0	0	0
ADGVLSFDVPTSLHR	A0A0R0FVX7	512	526	yes	yes	0	0	0	0	0	0	0	0	0	0
ADGYILEGK	C6T968;I1N0F1;C6T3Z7;I1KYF8;I1MM89;C6T514;I1JM69;C6TBA9;I1N1Y6;C6T0G7	191	199	no	no	0	0	0	0	389590000	0	0	0	0	0
ADHAVLVGPTSEEER	I1JU51	101	115	yes	yes	0	0	0	0	0	0	0	0	0	0
ADICQLGMDQR	I1J8X1;I1LHP3;C6TA79;I1J8W9;I1LHP2;I1J8X0	209	219	yes	no	0	0	0	0	0	0	0	0	0	0
ADIDDYLASGAK	I1MJX0;I1KH72;I1KH71	288	299	no	no	29209000	0	18082000	30358000	0	32919000	26801000	0	15548000	24346000
ADIGIAVADATDAAR	I1KCP1;I1MTX6;I1LZM3;I1MCB8;I1KVJ0;I1KGW2;I1LWI1;I1MTP0;I1JZT5;I1JWZ3;I1M5Y0;I1MSP4;I1MGZ2;I1L1A4;A0A0R0IAH0;A0A0R0KAU1;I1LVP7;I1K937;I1JUM2;K7MW11;I1N620	603	617	no	no	994720	8006700	0	0	8555600	9683900	10166000	0	7447500	7382200
ADILDPALMR	A0A0R0ERR0;I1LBA2;I1NJ15;C6TAN1;I1JRA0	319	328	yes	no	0	0	0	0	0	0	0	0	0	0
ADILLCESGGDNLAANFSR	C6T9B1;Q9XGS2;I1KRG4;A0A0R0IIX3	173	191	no	no	30671000	34208000	10345000	6385900	0	0	13160000	10738000	70376000	56292000
ADINIPDDELLVPLK	I1NJC3;I1NJC2	325	339	yes	no	0	0	5605900	0	0	8365600	7546400	0	4960000	6694900
ADKPSTLYWVETQDGGDAK	I1JQS1;I1JQS2	405	423	yes	no	0	0	0	0	0	0	0	0	0	0
ADLATTGSTESVK	I1K6T4;A0A0R0IL26	327	339	yes	no	0	0	0	0	765470	0	0	0	0	0
ADLDGLIEIR	I1LV40	313	322	yes	yes	0	0	0	0	0	0	0	0	0	0
ADLEEVCTLYLDAK	K7KZ42;I1KV60	430	443	yes	no	0	3009600	4000800	0	0	0	0	0	0	0
ADLEMQIESLK	CON__P02533;CON__Q6IFX2	233	243	yes	no	0	0	0	0	0	0	0	0	0	0
ADLHHLGLFLQGR	I1MQL3;A0A0R0I9G1	302	314	no	no	0	0	0	0	0	0	0	0	0	0
ADLLEEGSFDSVVEGCHGVFHTASPVR	C6TB02	65	91	yes	yes	0	0	0	7408300	0	0	4502100	0	9598200	0
ADLLEWSK	I1KNE0;I1KNE1;C6TBI1;I1KNE3	2	9	yes	no	38998000	26406000	26502000	29815000	45002000	42734000	104110000	79170000	57104000	30042000
ADLLFVDNPVGTGYSFVEDK	I1LRA7;K7LQ97	106	125	yes	no	0	2118300	0	0	6653500	0	11027000	0	9347100	0
ADLLNQLK	C6SW56	15	22	yes	yes	9692300	14211000	14266000	10732000	9747600	17470000	24337000	34518000	24318000	24778000
ADLLNYESLR	A0A0R4J3K7	62	71	yes	yes	0	0	0	0	0	0	0	0	0	0
ADLLVEGSFDEAVR	C6TGW8;A0A0R0LDW8;K7K2L7	59	72	yes	no	0	0	0	0	0	0	0	0	0	0
ADLNVPLDDNQNITDDTR	A0A0R0GFW6;I1MJC6;I1KTX8	103	120	no	no	47646000	0	40306000	43589000	58390000	0	52683000	56246000	0	59710000
ADLVNNLGTIAR	B6EBD7;D6C4Z9;D6C500;I1JJL6;I1M6E1;I1MPI1;I1L314;A0A8H6NX25;A0A8H6K9D3;A0A8H6IXM0	88	99	no	no	62295000	53930000	0	53114000	0	65335000	0	0	43824000	0
ADMDALPLQEMVEWEHK	I1MCX3	111	127	yes	yes	0	12192000	0	0	13169000	8869900	11331000	13123000	11560000	0
ADMDALPMQEMVEWEHK	I1M5E5;A0A0R4J3Y1;A0A0R0IPJ5	111	127	yes	no	12384000	11638000	10223000	0	0	22566000	23596000	14527000	19491000	23255000
ADMNEVYAEYAR	I1L6Y9;I1N3A6;K7MTV2;C6TFG7	242	253	no	no	105950000	60862000	53651000	131350000	113870000	116370000	114230000	78719000	89492000	66092000
ADNADSEEIDPNVK	I1L6I9;I1N3R8	225	238	no	no	0	0	0	0	0	0	0	0	0	0
ADNFAAQR	A0A0R0IIZ3;C6TNP0;A0A0R0I9W6;A0A0R0IFV9	282	289	no	no	537350000	0	0	333850000	409020000	51750000	331020000	406490000	426380000	434810000
ADNFDEFDFATGLAEAR	I1MZD1	287	303	yes	yes	0	0	0	2148700	3527400	0	5155300	4036600	5223100	6391900
ADNIVNDAEFIR	C6TJL4;K7MUD9;K7LG12;K7MUE0	136	147	yes	no	0	23462000	27700000	0	0	0	0	0	0	0
ADNLVLR	C6TJD3	2	8	yes	yes	9946900	7761600	17262000	0	18629000	39144000	12023000	24145000	0	20570000
ADNTQSYWEGYK	C6T9Y1;C6SXG5	2	13	yes	no	6438500	5717500	4738000	2958900	0	7553100	0	10360000	0	9788800
ADPAATTGVQYDK	I1LF63;I1NF81	627	639	no	no	5721300	5601200	3742300	6583400	7147400	8091800	5988800	8106100	5611900	5826400
ADPQQQDNYMK	I1MTE2	2	12	yes	yes	16251000	57254000	29081000	14571000	37533000	147820000	120420000	121800000	124820000	61445000
ADPTSSNPDKDQSSTEPK	I1JXA0	2	19	yes	yes	0	3320300	0	0	0	0	17976000	0	0	0
ADQFKPFEQVTLEPFER	K7LRU2;K7KVG4;I1JXQ3;I1MYV4	279	295	yes	no	0	0	0	0	0	0	0	0	0	0
ADQLTDDQIAEFK	P62163;C6TDT8	2	14	yes	no	234770000	259900000	259220000	146310000	249880000	346400000	265880000	365700000	307570000	310930000
ADQLTDEQISEFK	C6TIR2;Q6LEG8;Q940X5	2	14	yes	no	142270000	168470000	159200000	151160000	154200000	270820000	200500000	181940000	0	217780000
ADQYPSPAQAHR	I1K198	2	13	yes	yes	33671000	32169000	26880000	40143000	38603000	48780000	54053000	72971000	74389000	66050000
ADSADVTHDVVSLLSSPQR	I1KXE7	2	20	yes	yes	3011400	21162000	12429000	16416000	12492000	14121000	2156200	18222000	30775000	44685000
ADSPWHYGDEGVDLVVK	I1M672;I1JJT3;I1JJT2;C6T498	56	72	yes	no	0	0	0	0	0	12904000	13171000	14092000	9704200	14926000
ADTDHTSFLAGTLSLK	I1JSW8;I1JSW7;I1JSW6;C6TJH1;I1K7E4;I1K7E3	24	39	yes	no	0	0	0	0	0	0	0	0	0	0
ADTGGGDAVR	O23958;I1N1Y7	2	11	yes	no	26867000	0	0	26160000	4753800	68986000	170340000	108350000	95077000	0
ADTGGGDAVRPVVICDNK	O23958;I1N1Y7	2	19	yes	no	104970000	104730000	114790000	0	128970000	169720000	138350000	110610000	98833000	118860000
ADTLDPALLR	A0A0R0EW30;A0A8H6K6B3;A0A8H6JHP6;A0A8H6IWS7;A0A0R4J4L8;I1LLZ2	318	327	no	no	17026000	23370000	20132000	0	0	22532000	16728000	21887000	19229000	13234000
ADTSGGDAVR	O22378	2	11	yes	yes	0	0	0	0	0	130610000	98428000	0	146830000	0
ADTSGGDAVRPVVICDNK	O22378	2	19	yes	yes	7113800	23276000	18537000	30914000	0	190430000	0	182030000	136190000	164130000
ADVDGDLITSEIQK	I1J730;C6T5X7	558	571	yes	no	0	0	606600	18050000	0	0	4758200	0	5040700	0
ADVDMNK	C6T048;C6SZK1;A0A0R0EC54;A0A0R4J2Q0;C6T0A7;A0A0R0HXF6;A0A0R0HXR3;A0A0R0I7V5	48	54	no	no	28916000	20441000	0	66397000	0	54444000	45968000	0	0	0
ADVEGFFK	I1LIT2	493	500	yes	yes	1111700	0	1073500	0	0	0	0	0	0	0
ADVEVDAAAAAGAAQPK	I1MQW1;C6TCC4	2	18	yes	no	6109600	20021000	21783000	18951000	16008000	17079000	21299000	16896000	14727000	17037000
ADVEVDVAAAAAAAAAGQPK	I1KNN1	2	21	yes	yes	0	3375000	5115500	4180300	4531800	0	0	0	5440100	6150000
ADVEVDVAAAAAAGLPK	I1KQ69;C6SV63	2	18	yes	no	5866700	0	0	0	10204000	20395000	0	19209000	26917000	27215000
ADVEVDVAAAAAAGQPK	C6SWG3	2	18	yes	yes	0	0	0	0	0	0	0	0	0	0
ADVMSIFDDLTQDDQDSVR	I1NFG9	199	217	yes	yes	0	0	0	0	0	0	0	0	0	0
ADVTVAADGSGDFK	I1MK76;K7KZN7	180	193	no	no	0	0	0	0	0	0	0	0	0	0
ADYLPPILTT	A0A0R0IQ92;I1KH24	779	788	no	no	0	0	0	0	0	0	0	0	0	0
AEAAAAADGPAQPAFGEAEVAEKPK	I1KH50	70	94	yes	yes	1527300	1605800	1980900	2254400	2116800	1536800	3342700	0	4716500	2500600
AEADFGR	C6TKY2;A0A0R0JUR8;A0A0R0HDE5;K7LU64;C6TIE2;C6TGJ4;I1LS33;A0A0R0GWA2;A0A0R0GWU6;I1M3U3;C6THU0;I1M0D1	159	165	no	no	40204000	0	0	0	52185000	106190000	69337000	0	7940000	38355000
AEADVEPVPADPVKPGNVDVK	I1L8W8	57	77	yes	yes	1523500	0	1741700	0	2976100	6331600	4606800	2531500	0	3429800
AEAEAQNVAEQLK	A0A0R0H092;K7LSI5;K7LSH9;A0A0R0H0Q5;A0A0R0H9H8	595	607	yes	no	0	0	0	0	0	0	0	0	0	0
AEAEFANNSIEQVIK	C6T8Y6	160	174	yes	yes	9777400	10645000	7026900	4823600	0	15143000	7276400	9662400	8136200	7530700
AEAESLYQSK	CON__P04264	367	376	yes	yes	10344000	0	0	0	11877000	17526000	29713000	18621000	0	0
AEAETLSSVGK	K7L4G7	475	485	yes	yes	0	19493000	0	0	0	0	0	0	0	0
AEAHLYTIIK	A0A0R0L2F3;I1JIM7;A0A0R0GKM7;A0A0R0G928;A0A0R0G924;A0A0R0EGZ2;A0A0R0GSM7	562	571	no	no	2779600	3393400	0	0	0	3279100	2207800	5029600	6026900	7133500
AEALDDSHEAR	K7MV60	187	197	yes	yes	0	0	3424800	0	0	3407300	370620	0	0	6709400
AEAQAAYEK	I1K0G1;I1K0G0;I1MUT2	262	270	no	no	42102000	34803000	0	0	16856000	17323000	14280000	0	0	2242100
AEAQQNSFNATEAAK	A0A0R0JWF4	331	345	yes	yes	0	38309000	0	0	30084000	102420000	31456000	32573000	38642000	62112000
AEASVPEVQSVDNDDK	C6T7E0	213	228	yes	yes	0	9139400	7396300	0	4198000	0	4278700	0	0	13939000
AEATDVANAVLDGSDAILLGAETLR	A0A0R4J669;I1NHP8;I1LCQ1;I1NAH7;A0A0R0EXX1;K7KFW9;A0A0R0KLR3;I1JPV5;A0A0R0KSL9;I1LZE1;I1L964;A0A0R0ED69	327	351	no	no	31544000	324380000	29772000	0	0	0	0	0	0	55928000
AEATDVANAVLDGTDCVMLSGESAAGAYPELAVK	Q8L7J5;Q42806;A0A0R0JW56;Q8L7J4;I1N5N0	314	347	no	no	39648000	37495000	0	0	64832000	28084000	0	35505000	27683000	11095000
AEATEDLSEALETANK	C6T6X2;A0A0R0E8X0;I1LAX6;C6TEX6;A0A0R0E9G0;A0A0R0EIV6;K7LJD0	106	121	yes	no	0	0	0	671480	0	0	0	0	0	0
AEATQSNAELLEWPK	I1KZT2;A0A0R0I1N0;I1MFH9	2	16	no	no	128250000	143480000	160930000	134020000	143230000	232570000	182090000	197980000	236840000	194790000
AEAVGNDDCPVK	I1MZ01;C6TG44	228	239	yes	no	0	0	110170000	47237000	0	0	0	0	131340000	0
AEAVWTDFSQR	Q9SWB4;A0A0R0H3L4;K7LQ69;K7LQ70;I1LKS7	517	527	no	no	0	92499000	76824000	111740000	91507000	239460000	144500000	140970000	118500000	135350000
AEDASAIDVK	I1K1B0;C6TJF3	252	261	no	no	13689000	31825000	0	0	0	13845000	13920000	0	14880000	22111000
AEDEAATGSDGIAGFQK	A0A0R0KAL0;I1JXS7	424	440	yes	no	25595000	42345000	34335000	35585000	31911000	29991000	27682000	23635000	31634000	29012000
AEDESTGYVLPNK	A0A0R0FPI3;I1MW66;K7KNU6;K7KNU5;K7KNU4	498	510	yes	no	9351900	0	14544000	0	0	0	0	0	0	0
AEDFDAEEGELIK	K7KQG4	424	436	no	no	0	0	0	0	0	0	0	0	0	0
AEDGILYPLEK	A0A0R0GRI1;A0A0R0GIZ5;A0A0R0KM01;I1J7R6	160	170	yes	no	0	0	0	444420	0	0	0	0	0	0
AEDITAIHTESGVR	K7MF03;I1MKT0;I1KI60;I1KI61	326	339	yes	no	0	0	0	12244000	0	8961300	0	11597000	0	0
AEDLAGNMWQHLK	I1JV52;C6T907;C6TKQ1	124	136	no	no	0	0	0	0	0	0	0	0	0	0
AEDNLYEEEFAK	I1N4K3	536	547	no	no	0	0	0	0	0	0	0	3604900	0	4363500
AEDQPQIGK	K7LSJ2;I1LII4;A0A0R0HE95;I1LG13;I1JAH7	771	779	yes	no	0	0	0	0	0	0	0	0	0	0
AEDSIGPEVEK	A0A0R0GFW6;I1MJC6;I1KTX8	174	184	no	no	51364000	67544000	75563000	30038000	42923000	83145000	129010000	143380000	90421000	87398000
AEDSYTHR	I1M984;I1MX58	317	324	no	no	0	0	0	0	0	0	33097000	0	0	0
AEDTEVDTAELSAIK	I1MS73	607	621	yes	yes	0	0	0	0	0	0	0	0	0	0
AEDVVSGMLAK	I1J4S9;C6TAU1;I1L4Z3;C6TJQ6	107	117	no	no	0	0	0	0	0	0	0	0	0	0
AEEAILGFLEK	I1LJD2;C6TG24	2	12	yes	no	0	0	0	0	0	0	0	0	0	0
AEEALLQNK	A0A0R4J5U6;C6T7R2	2	10	yes	no	15800000	13101000	22105000	0	10774000	15292000	9804800	11520000	10634000	15766000
AEEDCIVLR	I1L5C0	87	95	yes	yes	0	5982900	0	0	0	0	0	0	11686000	0
AEEDGVACVEYIAGK	I1MRV6;O81413	358	372	no	no	0	20716000	14326000	27180000	20190000	0	0	0	83835000	0
AEEDQASSEIAALK	I1KLQ5;I1KLQ4;I1M057	610	623	yes	no	4395500	0	0	5449300	2103100	0	0	0	1299900	8228700
AEEEAATGSDGISGFQK	Q5NT70;Q39817;A0A0R0JMW2;A0A0R0JHW1	423	439	yes	no	29079000	0	0	0	0	33300000	0	0	23682000	28279000
AEEEGIEIDESK	I1N2Z5;A0A0R0FBK4	97	108	yes	no	126880000	245300000	223130000	108680000	0	0	136900000	130240000	101310000	217780000
AEEEGIELPYSCR	C6SX81	76	88	yes	yes	0	0	0	0	0	0	0	0	0	0
AEEEYDYLFK	I1MJU0;C6SZ01;C6TJF9	5	14	no	no	0	0	0	0	0	0	0	0	0	0
AEEGQVIGVHSVEEWEEHLK	I1JT75	2	21	yes	yes	20648000	23947000	18039000	22240000	0	0	41108000	57797000	61739000	30688000
AEEGQVIGVHSVEEWK	I1K7N6	2	17	yes	yes	20212000	25836000	14948000	14862000	18196000	28158000	22553000	33329000	21731000	37478000
AEEIMGQAIR	I1LAJ3;I1NEH6	59	68	no	no	6054200	12092000	0	4852100	0	19022000	37419000	22593000	16881000	19971000
AEEITSQLK	K7MVR5	2	10	yes	yes	0	11087000	0	0	0	0	0	13107000	11250000	0
AEEIYLEAANLK	K7MZA6	223	234	yes	yes	0	0	0	6548100	0	0	0	0	19299000	0
AEELLLESIEK	C6TLE4;F2XF89	338	348	yes	no	0	28449000	0	0	19103000	0	12054000	20220000	15267000	17270000
AEELLQEGGFGMGASEINK	I1MVB9	318	336	yes	yes	7810500	11017000	0	0	0	17587000	10333000	19938000	14593000	8904800
AEELLSR	A0A0R0G9R0;K7MBG3;K7MBG4;A0A0R0G1M8;A0A0R0G163	192	198	yes	no	0	0	38371000	0	0	0	0	0	59121000	46232000
AEELYEK	I1KS65;F8SMB9;K7N1M7;I1K3S5;I1K3S4	153	159	no	no	140680000	79142000	0	0	113620000	0	0	127690000	0	0
AEENHLLGYFK	I1JAU2	481	491	yes	yes	0	0	0	0	0	7623300	5860300	8154200	9340500	12757000
AEENPDFFNWNR	I1JR09;A0A0R0EZM4;I1NBM1;I1JQY5;I1NBJ8;K7LZ56;K7LZ54;A0A0R0GWV8;A0A0R0ERD8;I1JQY4;I1NBJ7	138	149	yes	no	9319700	7668800	6658800	0	9471800	6263500	3625600	3494900	2948200	5325600
AEEPESTVTTGAPDESLLDK	C6TH16	2	21	yes	yes	0	0	0	0	1072000	36760000	16538000	23059000	21887000	26531000
AEEPTTPTITEDTNK	C6T7R8;I1KC12;I1KC11	264	278	yes	no	0	0	0	0	0	0	0	0	0	0
AEESFQILDQLK	A0A0R0J8W7;A0A0R0JJ72;I1KNL5;K7MJA4	380	391	yes	no	0	0	0	0	0	0	0	0	0	0
AEEYVVYLNQAEELHFMTPK	I1NBD9;D2E9R7	728	747	yes	no	8177100	15222000	11144000	0	13507000	67766000	0	43020000	0	30876000
AEFHLPSITDEEATPER	I1JC59	361	377	yes	yes	0	0	0	0	0	0	0	0	0	0
AEFLDLESQDGVR	A0A0R0FYE3;K7MFW9;A0A0R0KNZ0;I1JMB0;A0A0R0KP53	2	14	yes	no	0	12682000	0	0	0	0	0	20825000	0	34274000
AEFPIFDK	C6SZX7;C6T020;I1K5J1;I1K5J3;C6T3W7;I1K5J0;I1LGG2;C6SZK3;I1MX60;C6SWL0;I1MX61	95	102	no	no	194320000	251960000	189500000	236170000	190560000	455390000	418460000	194580000	301430000	256030000
AEFPVFDK	I1K6J6;C6T4A1;I1KP94;I1K6J8;C6SYT7;I1K6J7	94	101	yes	no	88904000	0	53483000	87335000	63417000	58647000	54788000	49187000	40684000	37347000
AEFQESSVEK	K7L432	920	929	no	no	0	0	0	0	0	0	0	0	0	0
AEFTASVPLTR	A0A0R0I7Q2	356	366	yes	yes	10165000	7527400	0	0	17270000	0	0	0	16148000	0
AEFVDIINAATVK	Q38IW8;Q6GW08	239	251	yes	no	210710000	190220000	204420000	199890000	247120000	165100000	129980000	128350000	124110000	150020000
AEFVEELR	I1KQ70;K7KRK6	852	859	no	no	9824500	11479000	0	11848000	18933000	13536000	16991000	15972000	12920000	11980000
AEFVEVTKLVTDLTK	CON__P02769	249	263	yes	yes	262170	0	0	0	0	0	0	1124900	0	0
AEGAMYLFPQIR	A8IKE1;I1KHJ4;I1MK74;I1MK72;I1MK73	397	408	no	no	0	0	0	0	0	0	0	0	0	0
AEGEALVIK	I1JK06;K7KBW1;I1KJQ4	163	171	yes	no	0	0	0	0	0	0	0	0	0	0
AEGEVILEDVQPK	A0A0R4J654;I1LF06	261	273	no	no	18878000	26251000	30648000	17789000	18436000	60840000	70423000	38105000	22670000	37581000
AEGEVILEHVQPK	K7LP83;I1LJA7;I1LQ07;I1LQ06	238	250	yes	no	3141200	3334900	7052100	233490	0	5007000	0	4396000	7886300	5245300
AEGGFLGADVILK	C6TF02;I1MFI3;K7LB48	302	314	no	no	0	0	0	0	0	15633000	12825000	0	0	0
AEGLVLR	I1K5E6	2	8	yes	yes	40466000	51417000	35680000	42473000	61361000	48628000	39241000	13516000	38695000	35915000
AEGQDTIVLAGAEYGSGSSR	I1LU53;I1M442;I1M443	852	871	no	no	0	0	0	0	0	0	0	0	0	0
AEGVLFEDDGDGYEFTK	A0A0R0K7P8;A0A0R0K7N5;I1JVV8	639	655	yes	no	11779000	11641000	7863700	12463000	13685000	8727500	13081000	16222000	11135000	15054000
AEHELPLILSAELK	C6SZI9;I1N1R1	62	75	yes	no	0	0	0	0	0	0	0	0	0	0
AEHHEHEEVK	C6TGW1;C6TKL2;A0A0R0K5J9	2	11	no	no	0	206100000	0	228520000	0	876340000	0	4256600	0	0
AEHHEHEEVKGESLLEK	C6TGW1;C6TKL2;A0A0R0K5J9	2	18	no	no	3344900	9933900	0	13284000	21609000	77600000	83424000	19627000	19971000	14559000
AEHLASIFGTEK	I1ND08;I1KKN4;I1NAI8;I1JPW6;I1LTR2	2	13	yes	no	0	3742300	0	0	0	0	0	0	0	0
AEIADFVTSNK	I1LL59;I1LQV6	302	312	no	no	30089000	13850000	46641000	21983000	33340000	43463000	40724000	53413000	39996000	33998000
AEIAHLFR	I1JP48;K7MYQ2	573	580	no	no	3137700	0	0	0	0	7975700	0	6517100	0	0
AEIDDSEFMTPR	I1LIY4	202	213	no	no	0	0	0	0	0	0	0	0	0	0
AEIEATVPDPSQIDVK	C6TFC7;I1L2H4	2	17	yes	no	34321000	41167000	29022000	19991000	19622000	0	0	103000000	98578000	0
AEIEIGDGLPDIR	I1L9T0;C6TI82;Q43445;I1LNX8	218	230	yes	no	0	0	0	0	0	0	0	0	0	0
AEIETTVPDPTQIDVK	I1JFW7;I1JFW6	2	17	yes	no	30997000	39533000	29484000	21769000	38741000	0	0	0	0	0
AEILAQQQAQR	K7K9Y5	2624	2634	yes	yes	0	0	0	0	0	6261300	0	0	0	0
AEITLGAR	A0A0R0KVB4;P13917	381	388	yes	no	3.9633e+09	5102800000	4864700000	4.2866e+09	7.1031e+09	4931500000	5345300000	4907700000	4350000000	4854100000
AEIVELITQLEAK	I1KZW8;I1MFL4	111	123	no	no	23916000	0	33157000	31365000	35241000	35301000	65562000	44109000	50588000	53997000
AEKPQPVR	I1L1H7;I1L1H6;I1MH79;C6T0J0	2	9	yes	no	0	0	0	0	0	0	0	0	0	0
AELALLR	C6SW56;I1MDK2	26	32	no	no	27834000	20707000	16363000	22689000	25882000	0	55742000	64033000	33542000	31694000
AELDDWEDAADMSTPK	K7LAK1;K7LAK0;K7KEA2;K7K2V9;K7L149;I1KJH0	992	1007	yes	no	0	2974100	0	2699800	3237600	4032500	5477600	3811800	2940100	4512000
AELEESLVK	I1LIN2	994	1002	yes	yes	0	0	0	0	0	0	0	0	1260400	0
AELHYQPQHQYPLR	C6SZ13	2	15	yes	yes	423750000	535130000	316870000	435050000	420400000	748120000	776580000	1.0659e+09	931320000	761760000
AELHYQQQHQYPHR	A0A0R0EDR0	2	15	yes	yes	221980000	210290000	83307000	226690000	270830000	606300000	142360000	0	329080000	293190000
AELLKPQEEMER	I1KLR6;I1M042	178	189	no	no	0	0	0	0	0	0	0	0	0	0
AELLNQLK	I1MDK2	15	22	no	no	6943700	7197400	11556000	7880800	9694000	0	0	12742000	14311000	0
AELLVGTPAK	I1KQV7;I1KL72	98	107	yes	no	0	0	0	0	0	0	0	0	0	0
AELSVNR	Q39860;I1N5F7;Q39859;G3ECQ7	190	196	yes	no	0	0	0	0	0	0	0	0	0	0
AELVLER	A0A0R0GZT5;C6SWV3	185	191	no	no	700020000	290110000	387130000	755660000	476850000	1236800000	1238500000	0	671480000	973220000
AELWPYLPYDVVAHPYAPGVYDR	Q9ZRD7;I1LIH1	72	94	yes	no	1712200	0	0	3570400	0	0	4605200	0	0	0
AEMGVESSPSPATPAKPTEEITK	A0A0R0HN41;C6SWW0	81	103	yes	no	0	0	0	0	0	0	0	0	0	0
AENIVPSDIPNTWK	C6T7J5;K7MT91	128	141	yes	no	65113000	39790000	50980000	63453000	59401000	0	0	0	13916000	49700000
AENIVPSDIPNTWKAMEALNK	C6T7J5;K7MT91	128	148	yes	no	95342000	99109000	0	65065000	141220000	28699000	41026000	41406000	0	0
AEPSSTAATIATADPPVPATK	I1N1X2	2	22	yes	yes	0	0	0	0	0	0	0	0	0	0
AEPYSDEAIALMR	I1KBV2	626	638	yes	yes	10927000	8344900	11132000	12334000	12504000	15656000	0	0	20738000	23579000
AEQDAQIGK	I1N383	353	361	yes	yes	0	0	0	0	0	9505800	0	0	0	0
AEQFEDALK	I1KAV2	51	59	yes	yes	3917900	12609000	3335700	4042000	22402000	0	0	0	12342000	0
AEQTFIMIKPDGVQR	I1KJI7;I1JMQ0;C6SYC6	2	16	yes	no	4347500	6330300	5780200	11158000	13512000	23347000	26711000	16847000	10561000	24601000
AESEVEVIHSWSAPR	I1JRF2;A0A0R0KP00	2	16	yes	no	0	0	37842000	20399000	0	0	45665000	30211000	31131000	0
AESGGGLSHIE	C6SVK3	194	204	yes	yes	0	0	0	0	0	0	0	0	0	0
AESIMICDYPSTVEGWNNER	I1LDV5;A0A0R0I5G1	881	900	yes	no	0	0	0	0	0	0	0	0	0	0
AESISSFWGPVTSTK	I1MR11;I1KNI7;C6TEF0;C6TBY8	2	16	yes	no	0	0	0	0	0	0	0	0	0	0
AESQQISDASGSIGR	A0A0R0FSS2	479	493	yes	yes	0	0	0	0	0	0	0	0	0	0
AESSEVEIVGK	C6TEW0	2	12	yes	yes	0	0	0	0	0	7914100	0	7244200	1142900	0
AETAVVFEK	I1KT81;A0A0R0ILW8;I1KT82;I1K4P0;A0A0R4J3C5	422	430	yes	no	0	0	0	0	0	0	0	0	0	0
AETCAELDPDK	I1LHN4;G3E7N0;A0A0R0LCF1;I1J8Y0;I1J8Y1;A0A0R0LJC8	439	449	no	no	0	7620700	0	0	9230800	12586000	32879000	0	29004000	20635000
AETECQNTEYQQLLDIK	CON__P13645	423	439	yes	yes	0	0	0	0	0	0	0	937140	2785700	0
AETENLENLLK	A0A0R0G6A2;A0A0R0GHM3;A0A0R0G6D0;I1MJF7	649	659	yes	no	0	0	0	0	0	0	0	0	0	0
AETFGIPIPDWGK	I1MZW3;A0A0R0EWS1;K7LR00	812	824	no	no	0	0	0	0	0	0	0	0	0	0
AETFGIPIPDWVK	K7M828;A0A0R0GFI8;K7KA83	812	824	no	no	0	0	0	0	0	0	0	0	0	0
AETIAAEDILHDK	P08298;A0A0R0HLW6	610	622	yes	no	0	0	0	0	0	0	0	0	0	0
AETLITMDTPEEGK	I1L700;I1L701;I1L6Z9;I1N383	123	136	no	no	5501900	0	12280000	12463000	16537000	16562000	0	12735000	7626100	0
AETNNNVAVEVLEK	I1KAY3	2	15	yes	yes	0	0	0	0	7036600	0	0	0	0	0
AETPCMDSLK	I1L6W0;A0A0R0F2Z4	44	53	yes	no	0	9349100	7843200	15476000	14065000	0	0	0	21593000	6162800
AETPIDENEIR	C6TE19;I1MC12;C6SW53	12	22	yes	no	0	0	0	9771900	0	0	0	0	0	0
AETPINENEIR	I1KBE4;I1KBE3	12	22	yes	no	0	0	0	0	0	0	0	0	0	0
AETQTLTTPSYSSDVDNGIVK	Q9ZTZ3;C6T9M6;I1LHH5	7	27	yes	no	33070000	46993000	40299000	68037000	72086000	113670000	59848000	94931000	72428000	140820000
AEVAPTEVK	I1MST3;I1MST4	93	101	yes	no	0	0	0	0	0	0	0	0	0	0
AEVEEGQVIGVHTVDEWK	I1MXZ6;A0A0R0FSI6	2	19	yes	no	246100000	260040000	312500000	277410000	339030000	289940000	240330000	191630000	233240000	267660000
AEVEHQGAAGAR	K7LDT9;Q9SWB3	932	943	yes	no	0	0	0	0	0	0	0	0	0	0
AEVEMLQEELR	K7LK53;A0A0R0I2I1;K7LK51	624	634	yes	no	0	0	2232600	0	0	0	0	0	0	0
AEVEQVNQGAAGER	A0A0R0G3Y5;A0A0R0G3R6;K7MIA6;K7MIF4;K7MIF0;A0A0R0G3W0	309	322	no	no	0	0	0	0	0	0	0	0	0	0
AEVGVEALSWSEK	A0A368UIM9	149	161	yes	yes	0	0	0	0	0	0	0	0	0	0
AEVIDDFAK	O04720;C6TMK3;I1M0K3;C6SXU0	199	207	no	no	102520000	13409000	19134000	90655000	119900000	210570000	115420000	132870000	173070000	114270000
AEVLAQQQAQR	A0A0R0KCK8;A0A0R0K6G4;A0A0R0JJR3;I1MB15;K7M7U0	2627	2637	no	no	0	0	0	0	0	0	0	0	0	0
AEVLPASETQASSADANEGSLPNR	K7M034	51	74	yes	yes	0	0	0	0	0	0	0	0	0	0
AEVLSAVQK	I1L9T0;C6TI82;Q43445;C6TAL0	14	22	yes	no	0	0	0	0	0	0	0	0	0	0
AEVPESGDVMIEK	E2FKH7;E2FKH2	681	693	yes	no	0	0	0	0	0	0	0	0	0	0
AEVTDMGPVSGTVGR	A0A0R0HEJ8;A0A0R0HHD8;I1KEV2;A0A0R0HD06;I1LS96;I1KEV1	207	221	yes	no	0	0	0	0	0	0	0	0	0	0
AEVTLGTR	Q8RVH5;A0A0R0F1F3	387	394	yes	no	2834000000	2178700000	0	0	4902100000	2829100000	2.0551e+09	1.8497e+09	1452400000	1354100000
AEVVTSAPGK	I1KAQ7	2	11	yes	yes	0	0	0	0	2164600	0	0	0	0	0
AEYAVDHNSGTGALFFR	I1M4Y9;I1MDC4	773	789	no	no	1052000	960310	1619600	1442500	1496100	0	0	0	0	0
AEYDESGPSIVHR	C6T7Y1;I1N570;C6TGZ9;C6TJ78;I1JNK9;C6TK76;K7LD67;I1JG11	362	374	no	no	217440000	5625900	155520000	312050000	163210000	293410000	212990000	361640000	367370000	488220000
AEYDLTPR	I1JGB5;I1LA47	2	9	no	no	0	4814300	0	0	5296600	9076300	9551300	12426000	7884500	8244100
AEYHSITDEEALEAFK	I1N0T6;I1JFS9;C6TF21	401	416	yes	no	5506600	3026400	0	4846000	6962900	18464000	0	10716000	9306600	10522000
AEYLLDTLSNK	A0A368UHY2	4540	4550	yes	yes	0	0	0	0	0	0	0	0	0	0
AFADEIGIPFMETSAK	C6T6K1;A0A0R4J5Y4;C6TB28;C6T9G0;I1K0U9;A0A0R4J5M7;I1MV61	138	153	no	no	39647000	69148000	30913000	36344000	51015000	0	84336000	62428000	64934000	0
AFADELGIPFLETSAK	C6SXX4;A0A0R0FJ21;I1MJT7;K7LVB3;Q43462;K7LVB2;I1MJT9	138	153	yes	no	0	0	0	0	0	0	0	0	0	0
AFADGIGIPFMETSAK	Q39845;C6T3C1	138	153	yes	no	0	0	0	0	0	0	0	4937100	0	0
AFAHPPEELNSPASYK	I1M3B1;C6TLE0;C6THW8;Q9FYX7	8	23	yes	no	24215000	27706000	24767000	0	13066000	45756000	0	0	20284000	24528000
AFAIIEEVFER	I1KQ70	373	383	yes	yes	0	5555900	4411800	7409700	0	9364100	7912300	6417600	9133600	8813500
AFALLSEEGIAK	A0A368UK73;I1LPK4	775	786	yes	no	7861900	5962900	7340600	6029900	10066000	0	11760000	0	22976000	9774300
AFANIGSDMAK	I1K0L7;C6TN55	140	150	yes	no	0	0	0	0	1568500	0	3090900	0	6774000	7214700
AFATYVQAK	I1LWR4;C6TI30;K7N100;K7N0Z8;I1N6A5	753	761	no	no	0	11090000	0	0	11647000	14086000	15085000	26310000	34387000	15523000
AFAVIAASPLR	K7L432	622	632	no	no	0	0	0	0	0	0	0	0	0	0
AFCDVSPLVPK	I1KZI4	238	248	yes	yes	0	0	0	0	0	0	0	0	0	0
AFCQEHLPR	A0A0R0FDV7	302	310	yes	yes	0	0	0	0	0	0	0	1550000	0	0
AFDAQDQSGGGGFISVEGFHQVLR	K7LKW9;I1NH16;K7N3W6	435	458	yes	no	13619000	7211800	0	8275700	0	0	0	0	0	0
AFDEGWGAVIAK	I1KJ84;C6TKV3	79	90	yes	no	0	0	11739000	8953500	15240000	29453000	19038000	22613000	22842000	26008000
AFDEVNSQLETK	C6SZJ2	43	54	yes	yes	5861900	0	5688900	0	10454000	17077000	12542000	9681200	8189300	0
AFDEVNSQLQTK	C6SYC1	43	54	yes	yes	13683000	25555000	10061000	16314000	0	29379000	17545000	0	27867000	21181000
AFDFISDHMSSAR	I1KGL0	683	695	yes	yes	0	0	0	0	0	0	0	0	0	0
AFDHGPWPK	I1KXG9;I1N1F9;I1J5A5;A0A0R0LCW8	105	113	no	no	61403000	99706000	79400000	19313000	112540000	151110000	110700000	106430000	137000000	115960000
AFDLASKPEGAGSATK	A0A0R0JAM3;C6THR8;I1N2I4	227	242	no	no	0	0	0	0	0	0	0	0	0	0
AFDLGGHQIAR	I1NJ52;C6T2S4;I1LB56;C6TKK5;C6T7H0;A0A0R0F2E8;C6SVZ3	68	78	no	no	46307000	46527000	51250000	69797000	35521000	66839000	85080000	179280000	96690000	100780000
AFDLGGHQVAR	I1MGG9;I1L0T1;C6T0G1;C6SVE7;I1KMT1;C6SZI8	68	78	no	no	8545300	12278000	12385000	11035000	10651000	11959000	31502000	29633000	34010000	37770000
AFDLLHEGGCLR	I1JP95;I1N9X0;I1JP97;C6TG05	361	372	yes	no	94262000	109890000	87368000	88148000	68590000	207750000	98940000	97906000	82194000	93570000
AFDMIQDLAESENK	I1J675;I1JEL6	470	483	no	no	0	0	0	0	0	0	0	0	0	0
AFDMIQDLAESENKEDYK	I1J675;I1JEL6	470	487	no	no	0	0	0	0	0	4590700	0	0	0	0
AFEDPDIIHVDDTVDPVR	C6TI33;A0A0R4J410	128	145	yes	no	0	0	0	0	0	0	0	0	0	0
AFEMASGK	I1LG74;I1LG76;I1LG77;I1JAE3	323	330	no	no	0	10859000	0	0	0	0	0	0	0	0
AFEPILLLGK	I1JE09	61	70	no	no	81000000	0	83355000	80151000	140360000	218490000	234050000	207500000	165700000	226410000
AFEPILLLGR	I1KQE3;C6T5U0	60	69	yes	no	27998000	27845000	22332000	30984000	35823000	53654000	56343000	28762000	37619000	35569000
AFESIQQLR	A0A0R0HHC1	296	304	yes	yes	8162200	0	7891200	5778000	5737600	5792000	7429600	0	5774300	5358800
AFFDSTGHLWK	I1LHN5;I1J8X9	152	162	yes	no	0	0	0	0	0	0	0	0	0	0
AFFVNSGSEANDTQVK	I1LIN0;A0A0R0HEI5;A0A0R0HCZ0;A0A0R0H0I8;I1LPE4	163	178	yes	no	2568300	0	0	0	0	0	0	0	7585200	7298000
AFGAELVLTDAAK	A5YT88;C6TDJ4;A0A0R0J5W4;A0A0R4J2P9;I1KLU7	178	190	yes	no	4353900	3191300	3314500	0	3846000	6286600	0	4676900	4272000	5603100
AFGAELVLTDPAK	I1NC67;C6TIP9;A3RM03;C6TMX6	114	126	no	no	36813000	31609000	27561000	37889000	31348000	35240000	32359000	36575000	28683000	27203000
AFGAEVYLTDPAK	I1NIU6;A3RM06;I1LBI3;C6TJE5;C6T9Z8;I1NIU5;A0A0R0I270;A0A0R0I1U4;I1LBH7;A3RM05;I1LBH8	113	125	no	no	0	0	0	0	0	0	0	0	0	0
AFGASDIIAVDVR	A0A0R0IIS7;I1K547;I1K548	212	224	no	no	1797800	0	0	0	0	45538000	40935000	0	0	38044000
AFGDDFLEDK	B1Q2X5;A0A0R0HDA3	385	394	yes	no	13853000	15826000	361960	12136000	13909000	0	0	0	0	0
AFGEDFVEDK	I1M4K9	390	399	yes	yes	15974000	16757000	0	0	16932000	0	0	0	22315000	17919000
AFGMELLR	A0A0R0IK92;K7KRQ2;I1K5X6;A0A0R0IHZ7;A0A0R0LAX1;I1J802;I1L4L5;A0A0R0LFH0	245	252	yes	no	0	0	0	0	0	0	0	0	0	0
AFGPAMVGWR	I1NIG1;A0A0R4J467;I1LBZ6;C6TAT9	203	212	yes	no	0	0	0	6357200	0	10068000	0	0	7499300	0
AFGVTVDFIDVELSR	A0A0R4J5N5;C6TIT1	319	333	yes	no	0	0	0	0	0	0	0	0	0	0
AFHEQPAEER	A0A0R0J536;K7K747	109	118	no	no	0	0	0	0	0	47292000	0	11782000	0	30029000
AFHIIDHDK	A0A0R0FXE6;I1MDY1	106	114	yes	no	0	0	0	0	0	0	0	0	0	0
AFIAGVADDNGYGWAIAK	K7LSQ5;I1LPJ8;C6TIV7;I1LIT1;C6TKG3;I1N1X0;A0A0R0FB78;I1KZ09	97	114	no	no	0	0	0	0	0	0	0	0	0	0
AFIEADEAQQLLSPLK	K7LLB1	131	146	yes	yes	0	0	0	0	0	8974000	9136700	0	4285600	6876000
AFINDVSEITLK	I1M540	307	318	yes	yes	0	0	6163600	0	0	7536300	6299400	0	0	0
AFISNGGGMDDNLLYR	K7KV62	258	273	yes	yes	0	1865300	0	0	0	4007300	0	3039800	0	6762300
AFLDATGGLWR	I1LUT8;C6SXL2;A0A0R0H7E5;C6SWY7;A0A0R4J532;C6SVU1;C6TD38	94	104	no	no	6340700	0	0	0	0	24580000	17271000	19689000	28043000	0
AFLDTATGS	A0A0R4J2Q7	214	222	yes	yes	19664000	18185000	20024000	21447000	19868000	0	32431000	0	32418000	2572300
AFLDTATSS	C6SVX5	214	222	yes	yes	11602000	0	11550000	11912000	9752400	8439600	8332900	7872900	8327200	7986900
AFLEFAEASGYPIAVMPSGK	I1M1V8;I1M1V9	254	273	yes	no	78014000	86232000	104960000	86100000	186730000	8108500	87218000	103200000	83868000	94555000
AFLGSVSNHCAQNVK	C6SVT0;C6T9I2	132	146	yes	no	28514000	12786000	37364000	54312000	0	44113000	92667000	38261000	73488000	0
AFLIIEEVFER	K7KRK6	446	456	yes	yes	14220000	0	0	0	4658000	0	0	0	722760	0
AFLINLTPK	I1LL87;C6SYK1	125	133	yes	no	0	0	0	0	0	0	0	0	0	0
AFLTMEELK	C6SW11;A0A0R4J5B2	41	49	yes	no	3425700	3466200	6468900	4473800	2823800	0	0	0	0	0
AFLVEEQK	I1KXU2;I1J5Q7;C6SYB1;C6SXQ8	94	101	no	no	27641000	35051000	0	29811000	38811000	0	112410000	81733000	41919000	46991000
AFMWDSGTNVGEFDGHSR	I1K5E5;I1KQI6	130	147	no	no	0	5313500	7119100	2742300	7897500	7369600	5018100	3828500	4956300	5012200
AFQDLNEGK	A0A0R0IIS7;I1K547;I1K548	354	362	no	no	0	0	0	0	0	0	0	0	0	0
AFQHVASYDSAVSEWLWK	I1LLH3	258	275	no	no	0	0	0	0	0	0	0	0	0	0
AFQTILAEIYR	I1MJU0;C6SZ01	165	175	yes	no	0	0	0	0	0	0	0	0	0	0
AFQTSAEQETLVR	I1JC12;K7K676	466	478	yes	no	3416200	411820	0	0	0	1726000	2253300	0	1449900	0
AFSAVTASQFPWVK	I1K3E1;I1K3E2;I1KRS9;I1KRT0	190	203	no	no	0	41071000	0	0	0	0	0	0	0	0
AFSDGESAATLDELGLTNK	I1K0C8;I1MUR0	570	588	no	no	24207000	8902000	31588000	0	9780300	0	0	0	0	8725800
AFSDSPIIGEIR	I1LIN0;A0A0R0HEI5;A0A0R0HCZ0;A0A0R0H0I8;I1LPE4	415	426	yes	no	0	0	0	0	0	0	13078000	0	0	0
AFSDVLWK	I1LWJ2;C6TGV4;I1N634	121	128	no	no	5555200	8237700	6850300	8914100	0	16134000	16906000	11887000	8564200	0
AFSEFADGASSLSGDHLLR	I1MZ22;K7MPJ5	30	48	yes	no	0	0	0	0	0	0	0	0	0	0
AFSEVVSEAK	I1K3R3;O65027;K7KQC9;I1KS56;O63067	746	755	no	no	10526000	0	0	9345200	0	12212000	0	0	90892000	20084000
AFSGWGTNEELIVSILAHR	G3E7M9;C6TM48	23	41	yes	no	0	0	8622200	0	0	0	11648000	10030000	0	0
AFSHYGEIVESK	K7KHJ7	27	38	yes	yes	30717000	31858000	34526000	32146000	13015000	35064000	40600000	35892000	29523000	49817000
AFSPTTINSGR	C6TKD5;I1KDJ8;I1KDJ9;I1LST6;I1LV79;C6TBU3	198	208	no	no	12542000	10745000	10297000	0	15970000	0	16702000	19384000	13709000	22147000
AFSQFGEIVESK	K7KSG7;A0A0R4J3E9	27	38	yes	no	2153400	0	0	0	1637800	0	3607700	4851300	3622100	0
AFSQYGEIVETK	K7LP96;Q9SWA8	27	38	yes	no	0	0	5218900	2997000	0	0	155110000	255370000	0	167670000
AFSSAPIISLAVER	I1LCN7;I1NHR3	967	980	no	no	0	0	0	0	0	0	0	0	0	0
AFSSVSGAQFPWLK	A0A0R0L0Q0	184	197	yes	yes	0	0	0	0	0	0	0	0	0	0
AFTSDESSGLDSNIR	K7KU93;A0A0R0JEP1;A0A0R0JPZ5;A0A0R0K6K3;A0A0R0JEV8;K7KJ83;K7KJ82;K7KJ81	253	267	yes	no	2823100	0	0	3149300	5205300	5968000	7455300	0	0	6003800
AFTTTFPR	C6T5R4;A0A0R0JPA5;I1KAK6;A0A0R0JFW9;I1KAK8;C6TN90	135	142	no	no	18087000	9145800	0	23370000	18071000	26299000	17340000	14550000	35447000	21812000
AFTVGIGGPVGTGK	C6T9B1;Q9XGS2;I1KRG4	83	96	yes	no	112980000	154170000	112570000	133280000	93912000	259460000	105730000	126330000	176530000	135900000
AFVDLILKPSEDDIK	A0A368UGQ5;A0A368UGP5;A0A368UGQ6;C6TIX4;A0A368UGV0;C6T8J1	98	112	no	no	56208000	49795000	24527000	41318000	54091000	50528000	120920000	68048000	118030000	79571000
AFVDLILKPSEEDTK	K7MBQ9;K7MBR2	126	140	yes	no	0	0	0	0	0	0	0	0	0	0
AFVDLILKPTEEDTK	K7LC03	117	131	yes	yes	5704400	6091900	7797600	6383500	17036000	4125900	7773000	6120500	0	0
AFVDSGAQSTIISK	C6TCW0;A0A0R0IZU0;K7MQF1;K7LAF0	210	223	yes	no	15571000	10441000	0	16524000	11792000	14027000	12271000	8621800	18406000	0
AFVEHYYSTFDTNR	C6TFP4;I1K3M8;I1LN66;I1LN67;I1LN65	9	22	no	no	31952000	22491000	29672000	42773000	11099000	76338000	96998000	71164000	90281000	87432000
AFVHWYVGEGMEEGEFSEAR	A0A368UHL7;A0A8H6KEJ5;A0A8H6JRD8;Q2TFP2;I1KSD0;C6T898;I1K2I1;I1K3X9;I1N898;I1ML11	403	422	no	no	30408000	20589000	13366000	14274000	20221000	29498000	0	0	0	0
AFVPVFYNSR	I1LDP2;I1NGW2	173	182	no	no	0	0	0	0	0	0	0	0	0	0
AFVQEEVPRPPPPVISR	K7MHQ3;I1MP44;I1JDC7	169	185	yes	no	0	0	0	0	0	0	4442800	1480700	0	0
AFVSEYAVTGK	I1JMY1;I1N8L6	459	469	yes	no	27490000	0	0	24448000	0	36093000	0	15740000	36702000	25472000
AFVVVGDNNGHVGLGVK	I1LGB7;I1LGB1;I1JDH6;I1K5K3	111	127	no	no	22957000	34074000	21610000	16611000	0	35585000	15443000	8579400	30545000	0
AFYEEFSHVDGK	I1JXH8	471	482	yes	yes	0	0	0	0	0	0	0	0	0	0
AFYYYFVEAQR	I1LNY6;I1L5K6	102	112	yes	no	0	0	0	0	0	0	0	0	0	0
AGAATSEAENK	I1LI24;C6TGJ3	275	285	yes	no	0	0	0	0	0	0	0	0	0	0
AGADFVR	I1JEI0;C6TJC8	148	154	yes	no	0	12805000	0	0	31248000	51952000	29586000	0	0	14872000
AGADIVSVHCEQSSTIHLHR	K7MKX6;I1MTV4;I1JZN0;C6TMB6	136	155	yes	no	0	2176200	675100	6181000	0	13067000	28046000	41468000	13025000	13194000
AGADPNVSDEDGVKPIQVGAAR	I1JRN5;I1JRN4	241	262	yes	no	4693000	0	3383100	3051000	5219600	3793800	3800100	5008100	5990600	3179400
AGAEALPGGVK	I1JAV0;C6TJ08	177	187	yes	no	13616000	0	24710000	0	37926000	14118000	23071000	0	0	12726000
AGAEEVYQLGPLNEYER	I1KL87;C6TM03;B0M1B3;A0A0R0IRN6;I1KQU5;C6TE03;B0M1B0;B0M1B2	307	323	yes	no	0	0	0	2939000	12884000	5149200	0	0	0	0
AGAEGLNR	A0A0R0JEI9	2	9	yes	yes	0	2749000	0	0	0	0	5083500	3176700	0	0
AGALADTITVTR	I1NJ23;C6TBY4	50	61	yes	no	11884000	0	14725000	19000000	24952000	1091400	465060	9610700	1445400	11244000
AGALGDSITVTR	K7MZW1;C6SVS8;K7LD45;I1JBL1;C6T007;C6SVK2	51	62	no	no	41915000	25467000	55435000	60694000	43081000	122840000	117820000	119980000	121700000	63206000
AGALGDSITVVR	I1LB97	50	61	yes	yes	14352000	19007000	26690000	14575000	10901000	24957000	17592000	25944000	22525000	0
AGALGDSVTVTR	C6SVM3	50	61	yes	yes	0	32035000	27093000	33073000	35055000	24044000	29009000	0	28079000	30910000
AGANVILTTK	I1K467;A0A8H6K3J6;A0A8H6JAE1;A0A8H6J266;I1KSL6	284	293	no	no	12701000	9797900	14278000	14161000	12030000	18334000	21830000	27224000	19836000	20861000
AGAPVDQTIAALSDHLDPGDCIIDGGNEWYENTER	I1KPH6	82	116	yes	yes	19368000	0	14371000	16070000	0	0	37981000	0	21831000	40248000
AGAPVDQTIK	I1N6I4;A0A0R0EHQ4;A0A0R0EHR6;I1KWM7;I1N4U1;O22111	94	103	no	no	41510000	0	47526000	38119000	37679000	82116000	47304000	85899000	72356000	44476000
AGASAVLVADDIVEK	I1NG28	117	131	yes	yes	17569000	21589000	14422000	20382000	19384000	38700000	0	24104000	28882000	19796000
AGASAVLVSDDIEEK	I1LEE5	117	131	yes	yes	17443000	6891800	9887300	13911000	21034000	12626000	14986000	14521000	20187000	20099000
AGASGFTFHVETSK	I1N7P5;I1N7P7;I1N7P4;I1N7P3;C6T041;C6T4H4	84	97	yes	no	0	0	0	0	0	3101200	0	0	0	0
AGATAVGLSGMDGR	I1JUK7;I1K925	168	181	yes	no	0	0	0	0	0	0	0	0	0	0
AGATTLNIPDTVGITMPSEFGK	I1NJA5;I1NJA3;I1NJA4	246	267	yes	no	2091100	0	8033000	0	0	0	0	4236500	0	3294800
AGATVILR	C6SVH4	89	96	yes	yes	34435000	0	16928000	12989000	0	6101300	0	0	0	0
AGAVSTLAK	I1LJE2;I1LJE3	494	502	yes	no	0	0	0	0	0	0	0	0	0	0
AGAVVVGISGDDAASHK	I1MS47;I1LY94;C6SYG3;C6T293	125	141	yes	no	24583000	60559000	69411000	64434000	0	41949000	37161000	0	0	0
AGAVYER	A0A0R0JQZ9;I1K099;C6T9M0	155	161	no	no	0	0	0	0	0	0	0	0	0	0
AGDEQLNVFR	I1KZJ9	595	604	yes	yes	34893000	38764000	20970000	28863000	28415000	16861000	18087000	28454000	24068000	33529000
AGDESHSALTEFDR	I1NH37;I1LDE9;C6THR0	291	304	yes	no	173770000	178370000	160700000	139030000	98980000	250040000	216240000	158520000	201560000	170430000
AGDIDGAAAVLDAAIK	K7L5V1	430	445	yes	yes	3605500	10066000	6872500	3360500	6109800	5054700	0	4010000	6038800	0
AGDIDGAAAVLDNATK	I1K3J0	430	445	yes	yes	0	3004200	0	0	0	14856000	0	0	0	14044000
AGDIFQIVLSQR	I1NF54;I1NF55;A0A0R0EVG9;K7MPL4;A0A0R0F3X5	294	305	yes	no	0	0	0	0	0	0	0	0	0	0
AGDISDSPGLK	A0A0R0GRC9	405	415	yes	yes	0	0	7978200	0	20354000	28085000	17539000	14518000	13297000	10689000
AGDNANPAPPPASAEPMETDKPENTGSA	I1MCN3	836	863	yes	yes	4148300	5210300	0	137160	3624700	5799200	7247900	5297000	6985300	5112200
AGDSSLEELANATQVQGPFLPIVR	I1MMI6;C6TL61;C6SYZ4	135	158	yes	no	0	22351000	25894000	58263000	54424000	0	53397000	69109000	0	69201000
AGDSSQNTLIEIK	K7MFQ1	117	129	yes	yes	0	3454400	7906300	0	4525700	7102500	0	3946800	4385700	3301200
AGDSTPEELANATQVQGAFLPIVR	I1L571	135	158	yes	yes	25321000	0	28405000	12752000	0	0	20467000	28176000	0	0
AGDSTPEELANATQVQGSFLPIVR	I1JVU2;I1MLX4;C6SYD1	135	158	no	no	0	9121300	11328000	0	12998000	11766000	0	9158200	12025000	0
AGDTCPTAVHDFEGDQTYSEK	I1MZJ8;C6TBE8;K7MPX7	235	255	yes	no	0	0	0	0	0	0	0	0	0	0
AGDTLAFNYSPGTHNVVAVNK	C6SXK8	51	71	yes	yes	0	0	0	0	0	0	2157300	0	0	1126200
AGEDLVDAYAK	C6T8Y7;I1MN82;A0A0R0FYU5	292	302	yes	no	0	0	0	0	0	0	0	0	0	0
AGEEYGGGR	A0A0R0JK73;A0A368UII5;I7GEK3;C6TJT5;A0A368UIF4;A0A368UIF8;C6T9F8;E3W9C2	186	194	yes	no	19711000	16967000	0	820760	9938300	0	41068000	0	0	19230000
AGEGDGELQSILSR	A0A0R0GZ36	194	207	yes	yes	101060000	84030000	79749000	161770000	147150000	79744000	119330000	48700000	67332000	88646000
AGEIGSSTMPHK	I1M7Y3;I1JI54	355	366	yes	no	0	0	0	0	0	35522000	0	3380500	0	0
AGEIVVFNVDGR	A0A0R0JNH1;I1KFJ2;C6TBK4;C6T7X6;A0A0R0JND1;I1KFJ3;I1MSH9;K7M8T7	79	90	yes	no	0	0	0	0	0	0	2446800	16807000	0	2895700
AGELSAAELDSVMTVVANPR	C6T048;C6SZK1;A0A0R0EC54	56	75	yes	no	48291000	102300000	126130000	102370000	146080000	133010000	135360000	98355000	97367000	103010000
AGELTAAELDSVMTVVANPR	C6T0A7;A0A0R0HXF6;A0A0R0HXR3;A0A0R0I7V5	56	75	no	no	68069000	52456000	62181000	15292000	57651000	166610000	160760000	109890000	220180000	159960000
AGENVEVPIEEEK	I1KDC1	177	189	yes	yes	0	0	0	0	0	0	0	0	0	0
AGENVEVPIEK	I1JWB7;A0A0R0K8M4;A0A0R0K8Q5	177	187	yes	no	0	0	0	0	0	0	0	0	0	0
AGEPLGIEEIMVAPPMPGEAR	A0A0R0LBW1;A0A0R4J2R3	23	43	yes	no	0	0	0	0	0	0	4045300	0	0	0
AGESIKETAANIGASAK	Q01527	7	23	yes	yes	2149100	0	1491100	1860900	1819700	3499900	2468100	0	2687400	2952100
AGEVLNNDLLGMLLESNR	A0A0R0H2Z4;I1M2T0	288	305	yes	no	48641000	0	0	0	60781000	47172000	0	15699000	0	0
AGEYTDYAAQK	I1JPV0;C6T9C2;Q9ZTY1	133	143	no	no	0	0	0	0	0	0	0	0	0	0
AGEYTDYASQK	I1L957;Q39871	156	166	no	no	258880000	2277100000	4682900	1.9122e+09	453030000	2860100000	2.9834e+09	430460000	455180000	3.1682e+09
AGEYVEVPIEEEK	I1JWB8;C6TM87	177	189	yes	no	0	0	0	0	0	0	0	0	0	0
AGFAGDDAPR	C6T7Y1;I1N570;C6TGZ9;C6TJ78;Q96445;I1JNK9;I1JY56;Q96441;I1K4W1;Q96448;I1KUG6;Q96442;C6T8Q2;I1MDT4;K7LD67;I1JG11;P02580;Q96438;A0A8H6NS81;A0A8H6N463;A0A8H6KT82	21	30	no	no	0	0	0	0	0	74074000	0	43193000	0	0
AGFHTWEQLILK	P10743;C6TN53;A0A0R0IPP2;I1KV11	184	195	yes	no	0	0	0	0	0	0	0	0	0	0
AGFNIVEQSLWK	I1LCU6;Q6Q2Z9	220	231	yes	no	0	0	0	0	0	0	0	0	0	0
AGGADLVEIR	A0A0R0LCZ4;I1J6L0	74	83	yes	no	0	0	0	0	0	0	0	0	0	0
AGGALSIAFVSK	I1K3K3;Q7XAC5;Q41214	755	766	yes	no	0	0	0	0	0	0	0	0	0	0
AGGECLTFDQLALR	A0A0R0F137;I1JQN0;I1JQM9;C6SWN7;I1NB77;I1NJ30;C6T0R5	104	117	no	no	0	74194000	39789000	0	62824000	50594000	62557000	71669000	69797000	59043000
AGGKPNDYGYGTGGT	Q541U1;Q01417	159	173	yes	no	99983000	0	0	90446000	0	181340000	77877000	0	0	0
AGGMADVLPAASDQTAPSR	A0A8H6U668;A0A8H6U8E3	2	20	yes	no	0	0	0	0	0	0	0	0	0	0
AGGNPNDYGYGTGGTYN	Q01527	136	152	yes	yes	75796000	61413000	94359000	82546000	84246000	0	32255000	65826000	41969000	43045000
AGGVFLPIIK	I1MDY6;I1KUB5	233	242	yes	no	0	0	0	0	0	0	0	0	0	0
AGHASVYTVAQYNAPFEYDNR	C6TFW8;I1JBN4	197	217	no	no	0	0	0	0	0	0	0	0	0	0
AGHPEWELPDDAGK	I1LRU3;Q42795;Q588Z5;Q588Z4;Q588Z3;Q45UE7;Q588Z6;P10538	225	238	no	no	1.8299e+09	1.8001e+09	2.0585e+09	483390000	1.9132e+09	2691900000	1.6063e+09	1.7617e+09	1323600000	1.7535e+09
AGHPTFLLVR	Q9SDZ0;C6TB98;C6TET4;A0A068JFC7;A0A068JFE9	29	38	yes	no	0	0	0	0	0	0	0	0	0	0
AGHQTSAESWGTGR	I1LZ03;A0A8H6NSN2;A0A8H6ML89;A0A8H6J8C6;I1L8R1;I1L8R2;I1JPI7;I1NA53	62	75	no	no	13975000	1337400	0	31581000	33727000	0	0	0	0	36115000
AGIETVPVFISVDPER	I1KKG6;K7MTL0;I1KKG7	226	241	yes	no	4368500	4086800	5047800	7182500	0	6969400	0	10127000	13366000	8979500
AGIIASLDDLVK	E3W9C1;A0A0R0ERR6;I1JR62;C6TAX0	267	278	no	no	15265000	18887000	0	16354000	16265000	0	17144000	27075000	25131000	21885000
AGIPTFGPSAEAAALEGSK	I1LBE7;K7LJM6;C6T9Y3;Q42804	123	141	yes	no	0	0	0	0	0	0	0	0	0	0
AGISLNDNFVK	I1MYI8;C6TN36;A0A8H6KNG5;A0A8H6JVC9;A0A8H6IVR0	302	312	yes	no	338180000	387800000	330750000	240020000	0	439200000	227600000	453040000	289620000	410080000
AGISLNENFVK	C6TD56	304	314	yes	yes	0	0	0	6227200	0	0	0	2831200	4173500	0
AGITVIQIDEAALR	A0A0R4J5Z8;A0A0R0FQE0;Q71EW8;I1MKZ0;I1JWK3;I1LXY1	597	610	no	no	313800000	425310000	328290000	341570000	571440000	523490000	994290000	432900000	672350000	664670000
AGLAPEGTQFDGR	A0A0R4J3Y5;C6TI26;A0A0R4J3M1;C6TA21	2	14	yes	no	0	0	0	0	0	0	0	0	0	0
AGLDNTSVLQATEDFIAK	I1JU82	137	154	yes	yes	0	0	0	0	0	0	0	551150	0	0
AGLDNYDTYSPGGR	I1NHC6;I1LD52	56	69	yes	no	0	0	0	0	0	0	0	0	0	0
AGLEEPQEQIHK	I1LFQ4;C6TFE6	11	22	yes	no	0	0	0	0	0	0	0	0	0	0
AGLIESAPWIR	K7MKR9;I1MTK1;I1MTK0	249	259	yes	no	0	0	0	0	0	0	0	0	0	0
AGLQDLAVLTGGALITEELGLK	A0A0R4J656	318	339	yes	yes	0	0	0	0	0	0	3917000	4354900	4388200	13882000
AGLQFPVGR	C6T0M0;I1MWP3;C6SYX1;C6T2B0;C6SZ77;C6SXQ2	34	42	no	no	294240000	191770000	116000000	216570000	181570000	557240000	492170000	416280000	622110000	0
AGLQFPVSR	A0A0R0F3E0	25	33	yes	yes	2161700	0	2207500	3087500	0	3679600	2248800	0	3552100	2896100
AGLQYLGPDLDAMK	I1K970;C6TGF3;I1JUQ0;C6TN97;A0A0R0GJV8	274	287	no	no	8405800	18959000	11908000	10607000	11862000	35849000	26736000	23731000	18393000	30490000
AGLTEDEVLHLIDER	A0A0R0I6U8;I1LEU9	452	466	yes	no	4639200	0	0	0	0	0	0	297940	0	0
AGLTEDEVLHLIEER	A0A0R0EM71;A0A0R0EAU1;K7N2X7	452	466	yes	no	20806000	48439000	0	22952000	15233000	0	12285000	0	27132000	24473000
AGMDVECGDYITK	I1LVZ8;I1MAR9;A0A0R0GP29	323	335	no	no	18977000	12214000	0	30547000	9475300	28831000	23098000	13838000	26893000	15406000
AGMENGVLTVTVPK	A0A0R0GA14	130	143	yes	yes	0	0	0	0	0	0	0	0	0	0
AGMIFYR	A0A0R4J3C9;C6THM7;C6ZJY6;I1K3S6;K4FZF8;C6ZJY7;A0A0R0IK90;K4FWJ6;K4FW35;A0A1Y9TL49;A0A1Y9TL32;A0A1X9PU96;A0A1X9PT62;A0A0R0IUS1;K7DVM0;A0A1Y9TL34;A0A1Y9TL33;A0A140HPU9	251	257	no	no	0	0	0	0	0	0	0	0	0	0
AGMSYFHETIWK	I1KDL4;A0A0R0JT01;I1KEN4;I1M3L8;Q6Q2Z8	238	249	no	no	0	0	0	0	0	10019000	8478800	7063200	7238800	8352500
AGNEIEELYGTPQDIEGVIK	I1KXC2;K7MS29	1427	1446	no	no	0	7863100	43611000	0	0	0	0	0	23537000	0
AGNESLPGDLK	A0A0R0LP27;Q5NUF3;I1LFS6	177	187	yes	no	6895300	9355000	8743400	15317000	1943700	23152000	9355700	12399000	0	13744000
AGNIAPEEALHIGDSMR	I1L152;C6TCZ6;C6TAQ9	185	201	yes	no	8741400	0	0	0	4065700	0	4168400	6523800	5713200	7906500
AGNLFIVPR	C6TGN6;A0A0R0G3Z6;A0A0R0G6Y4;I1LQU7;I1LK79;I1LK74	275	283	yes	no	1307000	0	0	0	1369300	0	0	0	0	3479200
AGPGENLR	I1K5F2;I1K5F0;A0A0R0K0Z8;I1KQH1;I1KQH2	364	371	no	no	0	0	0	0	0	5642000	0	0	0	0
AGPGILGVNLGK	I1LF90;I1NF53	230	241	yes	no	0	0	0	0	0	0	0	0	0	0
AGPGVHLSPSDIASR	C6TIJ7	51	65	yes	yes	0	0	0	0	0	0	0	0	0	0
AGPGVHLSPTDISSQLPTQNPDAPVMLDR	A0A0R4J3I5;C6TGR0;A0A0R4J3J0;F8SMC0	51	79	yes	no	41685000	37097000	0	46671000	0	39101000	35218000	0	61939000	0
AGPLASLLNQNPPSPGK	A0A0R0LJG5;I1J9U5;I1LGR6	1066	1082	no	no	0	0	0	0	0	0	0	0	0	0
AGPLVDTMPEK	K7M7D2	60	70	yes	yes	0	0	0	0	0	0	0	0	0	0
AGPVDYGPAISGDGVIPR	I1N630	250	267	yes	yes	0	0	0	0	0	0	0	0	0	0
AGSAASLSTLLNR	I1KXC2;I1KXC3;A0A0R0ITU1;A0A0R0IZB6;K7MS29	975	987	no	no	0	0	0	0	0	0	0	0	0	0
AGSDTEVLWNDAR	I1JK05;K7KIC0;I1KJQ5	189	201	no	no	0	11396000	0	15660000	16693000	14753000	13146000	19031000	18414000	10971000
AGSGVATLGLPDSPGVPK	P45621;C6TIB8;A0A0R0J9J2;I1JSD2	198	215	no	no	14264000	10727000	9544800	13134000	11622000	9044300	10402000	9288100	14929000	16458000
AGSPVDHTIAALSDHLDPGDCIIDGGNEWYENTER	A0A0R0K737	66	100	yes	yes	0	0	0	0	0	0	6251300	0	0	0
AGSSSHPSYEVQSLDIEVDDDTFK	I1KXC2;I1KXC3;A0A0R0ITU1;A0A0R0IZB6;A0A0R0IYV9;K7MS29	488	511	no	no	0	0	0	0	0	0	0	0	0	0
AGSVEPAHHHTFGHDLVVIEGK	I1NC74;C6TDP9	210	231	yes	no	0	0	0	0	5923800	34821000	5595800	0	0	27024000
AGSVYDNILICDDPQYAK	I1LQC5;I1LQC4;I1LJN2	329	346	yes	no	0	0	0	0	0	0	0	0	0	0
AGTSEILAILPGYPDNVR	I1KFH2	319	336	yes	yes	0	0	0	0	0	0	0	0	0	0
AGTSSLPQLYEADIVIK	I1L6A3;C6TKJ1;A0A6S5ZYU0;A0A6S6A9N2	259	275	yes	no	24616000	47830000	12943000	19800000	17118000	26581000	22334000	21400000	17578000	18444000
AGTSSLPQLYEAK	I1N3Z2;C6TCJ4	291	303	yes	no	0	0	0	0	0	0	0	0	0	0
AGTYDEK	Q9SPB8;I1KDM8;O81279;C6T7I4;O65363	167	173	yes	no	16843000	0	0	0	0	38141000	41577000	0	0	0
AGVCSLGAVAAK	I1LS05;I1LS06	129	140	yes	no	0	0	0	8342300	0	0	0	0	0	0
AGVILSSVDELIDK	I1NI24	232	245	no	no	13041000	7341200	29789000	0	8687800	9834100	44881000	10312000	9573100	18908000
AGVPTVPGSDGLLQSTEEAIR	Q9LLR1;O81273;O23960	196	216	yes	no	0	0	21338000	28038000	0	0	0	0	0	26594000
AGVVPITPLQDTVGPICR	A0A0R0JVQ5	243	260	yes	yes	20141000	19265000	10688000	16259000	30368000	28376000	29662000	27553000	18312000	10020000
AGWGVMASHR	I1JPW5;I1NAI7;Q6RIB7	372	381	no	no	0	0	0	0	0	0	0	0	0	0
AGWLPNHENEFPK	I1J4G9;I1J4H0;I1J4G8;B6ETP1	370	382	yes	no	0	0	0	0	0	0	0	0	0	0
AGYDDPAIVTGLGTIDGR	K7MTE4;Q9LLQ9;Q9LLQ8;Q39833;Q9LLR0;Q42779;A0A0R0F1N7	176	193	no	no	0	0	0	0	0	0	0	0	0	0
AGYEYDEETFEK	I1L152;C6TCZ6;C6TAQ9	87	98	yes	no	0	0	0	0	0	0	0	0	0	0
AHAESVNLQFER	D2DJQ5;I1K5I3;G0WJI4	251	262	yes	no	0	0	0	0	0	0	0	0	0	0
AHAESVNLQFERPLDEDTAR	D2DJQ5;I1K5I3;G0WJI4	251	270	yes	no	0	6187600	3735300	0	0	0	0	0	12871000	9271300
AHAESVNLQFETPLDEDTAR	I1KQD8	286	305	yes	yes	3983400	18246000	0	0	0	11118000	12515000	5981700	7528100	0
AHAQGTTGMV	I1N5I8	180	189	yes	yes	0	0	0	0	0	0	0	0	0	0
AHASTEGVAK	A0A0R0IRH4;C6T920;A0A368UH36	156	165	no	no	373200000	0	0	0	111930000	671320000	0	0	1791500	0
AHASTEGVTK	A0A0R0GFW6;I1MJC6;I1KTX8	235	244	no	no	0	0	0	0	109910000	0	53992000	0	0	0
AHDMDINSVQWSPGEKPVLASASDDGTIK	I1JQ18	308	336	yes	yes	0	0	0	0	0	0	0	0	0	0
AHDSDISCISWAPK	I1N3E7;I1L6V1	384	397	no	no	0	0	0	0	0	0	0	0	0	0
AHDVHEYAQDTVEAAK	I1KW97	159	174	yes	yes	143050000	44684000	25055000	109060000	56849000	54524000	141710000	158180000	89485000	155320000
AHEDLENR	I1LVH0	359	366	yes	yes	0	0	0	0	0	30208000	863150	1037100	0	0
AHEIAGLR	I1LWR4;C6TI30;I1N6A5	859	866	no	no	0	29622000	0	24785000	0	42427000	66206000	32161000	0	18776000
AHELYEGLHSHLESVGIDGVK	I1K034	388	408	yes	yes	0	0	0	0	0	0	0	0	0	0
AHEVEHSPK	Q9SWB4;A0A0R0H3L4;K7LQ69;K7LQ70;I1LKS7	30	38	no	no	0	0	0	0	0	0	0	0	0	0
AHFDVTR	C6TJM8;A0A0R0IL89;I1KSW9;K7KQU3;K7KQU2;I1K4F3	284	290	no	no	3702900	2244900	0	0	0	0	0	0	0	0
AHFETETTR	I1K5F2;I1K5F0;A0A0R0K0Z8;I1KQH1;I1KQH2	151	159	no	no	0	0	0	0	0	0	0	0	0	0
AHFTAPSSVR	I1M290;I1MEB4;I1M2B6;C6TFI8;I1J9E4;C6TMA2	17	26	no	no	27321000	7195600	0	0	5825100	0	0	0	0	0
AHGGVSVFGGVGER	R9ZTP9;R9ZSQ3;R9ZQ63;Q2PMV0;A0A898CT38;C0J3I3;R9ZUA5;R9ZRG3;R9ZRF3;R9ZQB4;R9ZT63;Q29V95	192	205	yes	no	0	0	0	0	0	0	0	0	0	0
AHGLAPEIPEDLYHLIK	I1K0H2;P62302;C6T9Q3;B6CBQ9	77	93	yes	no	156470000	172720000	113910000	121040000	131270000	277910000	315920000	371140000	334580000	346180000
AHGTAVGLPTEDDMGNSEVGHNALGAGR	I1L6W0;A0A0R0F2Z4	65	92	yes	no	0	0	0	10820000	0	11402000	0	0	0	0
AHHHNNSTTLR	A0A0R0KRW9	2	12	yes	yes	0	0	0	0	0	0	0	0	0	0
AHHLLPSDLELVK	A0A0R0HCG7	2666	2678	yes	yes	0	0	0	0	0	0	0	0	0	0
AHIFAVSMFDDFDR	I1JK05;K7KIC0;I1KJQ5	137	150	no	no	0	0	0	0	0	0	0	0	0	0
AHLLFDFHQVVDGLR	I1JNF2	165	179	no	no	9761500	4706400	0	0	18462000	39079000	26576000	24534000	24424000	26288000
AHLNLQSR	I1JJT0;I1M675	87	94	yes	no	0	0	0	0	0	4113600	0	0	0	0
AHLQEIDR	I1ML93	2	9	yes	yes	0	0	0	0	0	0	0	0	0	0
AHMGIFTELGVLYAR	I1J8Z9;I1JIA0;I1M7S3;I1M7S4;I1MBD1;I1MZ13;I1LMS9;Q39834	1326	1340	no	no	0	0	0	0	0	0	0	0	0	0
AHNADLHCVDWNPHDDNLILTGSADNSVR	I1MH75;I1L1H2;I1L1H3	331	359	yes	no	0	0	0	0	0	0	0	0	0	0
AHNLNQGISLLESLESR	A0A368UKI2	77	93	yes	yes	0	0	0	0	0	0	0	0	0	0
AHPGGPAVSEFDWGTGETPR	C6T9F2;K7KWN5;I1JWB8;C6TM87;I1JWB7;A0A0R0K8M4;I1KDC1	65	84	no	no	5521300	11159000	10927000	12462000	0	24224000	16253000	19409000	11798000	16249000
AHPSAVVSVR	I1LVR3;I1LVR2;C6TH89	2	11	yes	no	0	0	0	0	0	0	0	0	0	0
AHQLVMDGFNWAHEQK	I1L2I7;C6TL99;I1L2I8;I1JFV1;I1JQE5;I1NAY9;A0A0R0EQL4	244	259	no	no	0	0	0	0	0	0	0	0	0	0
AHQLVMEGFNWCQDK	I1KXM8;I1JBU6;I1J5H1;I1N1B4	237	251	yes	no	0	0	693110	0	0	2497100	0	0	1563000	0
AHQLVMEGYNWGHDQK	I1KSA8	242	257	yes	yes	0	0	0	0	0	0	0	0	0	0
AHQLVQEGLK	I1NF26;K7LM18;K7LM16;C6TK28;I1NF28;I1NF27;A0A0R0EJY2;I1J418;C6TJ48;A0A0R0IEQ9;I1J419	216	225	yes	no	0	0	0	0	0	0	0	0	0	0
AHQVVEDGYEFFANR	A0A0R0EST0;I1NCD8;C6TB76;C6T937;I1LCB5;I1L7I0;A0A0R0HMI8;K7LK88;C6TNW7;I1LBR4;C6TMI1;I1JRT4	243	257	no	no	0	6560500	2900800	2723600	4244100	0	0	0	0	0
AHSGSVGPIVIIR	A0A0R0JNT0;A0A0R0JNL5;K7KYH7	208	220	yes	no	0	0	0	0	0	0	0	0	0	0
AHTDVVTAIATPIDNSDMIVTASR	C6TJD3;Q39836;I1K5E6	13	36	no	no	207380000	214610000	79843000	88220000	165060000	0	47746000	29035000	31736000	31677000
AHTFVSPR	I1JF86;Q84V19;Q9SP11;C6T7Y4;I1L860;I1L862;Q04672	157	164	no	no	547300000	1230300000	0	0	805480000	1.7667e+09	2.1462e+09	1303800000	0	2215900000
AHTPVTLLAVEQHK	K7LYV5	2	15	yes	yes	0	0	0	0	0	0	0	3108900	0	0
AHTSLPSADAGMDAVQR	C6T8K3	2	18	yes	yes	20688000	0	0	21077000	27295000	66845000	67050000	43313000	65032000	27542000
AHTSVFNTLLQVLDDGR	A0A0R0K0U9;Q39889;A0A0R0K9F8	683	699	no	no	3325500	4196100	0	0	0	4022100	3940500	8177000	0	3468200
AHVSLPMDTFK	B0M1A5;E0YL26;I1JZW5;E0YL22	134	144	yes	no	37700000	58417000	39925000	24862000	66076000	18901000	55427000	53485000	56952000	32834000
AHYDEFLK	I1L398;I1MPZ3;I1L397;I1MPZ2;C6T194;C6SYU1;K7LDW1;I1L399;A0A0R0G409;K7N3N8	110	117	yes	no	0	0	0	0	0	0	0	5226600	0	0
AHYQNQYGAVPVSK	K7L505	2	15	yes	yes	11758000	0	15068000	27889000	15343000	16779000	45128000	18611000	22457000	23116000
AIAALVEELNIPEAK	I1JRE1;I1JRE2;I1JRE0;C6T9H0	93	107	yes	no	7503800	10105000	7915600	6567300	10633000	20804000	14118000	14632000	16782000	16853000
AIADGSLLDFLR	I1KDL4;A0A0R0JT01	426	437	no	no	49011000	2262200	0	0	0	29552000	39390000	26392000	51399000	59158000
AIADGSLLDFMR	P51061;A0A0R0H967;Q8H929;Q8H928;O22117	426	437	yes	no	0	3139200	6010800	0	0	22227000	20573000	0	15540000	16946000
AIAEAIQR	I1N4I0	661	668	yes	yes	0	0	0	0	0	1177000	6490700	0	0	0
AIAFDFR	C6TKY2;A0A0R0JUR8;A0A0R0HDE5;K7LU64;K7KJG5;C6TIE2;C6TGJ4;I1LS33;A0A0R0GWA2;A0A0R0GWU6;I1M3U3	56	62	no	no	4935500	4367100	6848200	6533900	6626000	28389000	14468000	13814000	15739000	11617000
AIAGIITER	I1MBN4;I1JHP9;C6T3K4;I1MBN7	105	113	yes	no	0	0	0	0	0	71857000	16709000	41765000	0	69571000
AIAIMSHPIPSTDDSHSVQIILPQK	A0A0R0K398;A0A0R0K1N9;I1K489;C6THN1;C6TN25;I1KSQ2;I1KSQ0;I1KSQ1	301	325	no	no	4161400	4675900	7433800	5170900	0	10458000	8847900	7280400	0	5682300
AIALTVDTPILGR	I1KRU6;A0A0R0IPJ7;B0M1B4;I1MJ29;C6TBK3;B0M1A2	154	166	no	no	0	0	0	0	0	0	0	0	0	0
AIAQSNSSEIAEALFR	I1KM99;I1KMA1;A0A0R0JCK6;I1KMA0;I1NDE9;I1NDF0	262	277	no	no	0	0	0	0	0	0	0	0	0	2711500
AIASFEEMGIK	A0A0R0GBB6;I1L171	31	41	no	no	0	0	0	0	0	0	0	0	0	0
AIASLLSDDDHFVDATSHK	K7MQX0;I1N0P8;I1KY73	145	163	yes	no	0	0	0	0	0	0	0	3903900	0	0
AIASNIDANFLK	A0A0R4J305;I1MXZ0;C6TIJ2;A0A368UHG8	191	202	yes	no	0	0	157080	0	0	3152900	0	0	1134800	0
AIASWHEIR	I1LF63;I1NF81	844	852	no	no	19157000	11585000	27225000	0	20330000	10589000	9663800	7936800	4913200	10000000
AICGGPVYVSDSVGSHDFDLIK	I1NBD9;D2E9R7	610	631	yes	no	62517000	69011000	72114000	65763000	79395000	110690000	77219000	80880000	73289000	103900000
AICTEAGLLALR	A0A0R4J4W3;A0A0R4J439;A0A0R4J302;A0A0R0EXW6;A0A0R0KRE0	400	411	yes	no	0	21426000	14473000	11364000	11502000	0	0	0	0	5117100
AIDEYASLK	I1K5H2;K7KRH2;I1KQE8	110	118	no	no	34062000	27993000	12854000	0	0	0	17245000	0	0	33422000
AIDFVGAGASNFK	A0A368UNA6;A0A0R0GDS6;A0A0R0G729	175	187	yes	no	0	0	0	0	0	0	0	0	0	0
AIDGAEEASLGK	K7LA75;K7LA74	61	72	yes	no	0	0	0	0	0	2312500	0	0	0	0
AIDHAFGEDLEEDK	K7L1C5	485	498	yes	yes	0	0	0	0	0	0	0	0	0	0
AIDIAANEILGVATPGQVDQAQLNR	A0A0R0ILS3	399	423	yes	yes	0	0	0	14935000	0	0	0	0	0	0
AIDLAESSFVDK	I1NF54;A0A0R0IAS6	556	567	yes	no	1697100	1773600	0	2002700	5234100	0	3438400	1922200	0	0
AIDLIDEAGSR	I1KBY3;I1JXP9;I1JXQ0;A0A0R0JHU1;A0A0R0JM14;A0A0R0JTA7;I1JXT1;I1KBU6;I1K6S6	483	493	no	no	9914800	9370300	16000000	15912000	7953400	17286000	12392000	11762000	11038000	9928700
AIDLVDEAAAK	A0A0R0GIY4;A0A0R0JI83;A0A0R0IV62;A0A0R0IX14;A0A0R0IZW3;I1N6A2;I1N4I0;I1JU82	468	478	no	no	0	4946900	0	0	7803000	8680600	16594000	5462100	4920800	9771400
AIDVIPLLTPVVMEK	I1LAJ3;I1NEH6	298	312	no	no	2794100	3541200	2665200	2383900	2084400	4037900	5109200	3550500	4731100	0
AIEATPSTFK	A0A0R0I7A8;C6SXW6;I1LD42;I1LD41;C6T2X8	13	22	no	no	20225000	11200000	0	0	0	13559000	18904000	15934000	13167000	320450
AIECTGSIQASISAFECTHDGWGTAVLVGVPK	Q8LJR2;I1MA91	256	287	yes	no	12336000	0	0	0	0	0	0	0	0	0
AIECTGSIQASISAFECTHDGWGTAVLVSVPK	A0A0R4J4U4;I1LXD1;C6TA60	268	299	yes	no	89915000	89195000	80538000	100180000	0	98541000	100540000	86743000	89765000	4067400
AIEDMAADSLR	K7LC34;A0A0R0G1Y0;K7LWS4;I1MSK0;A0A0R0FIK0	646	656	yes	no	6185300	0	0	0	0	7394400	9347300	10474000	5476900	9512600
AIEEATMEGLK	A0A368UGS1	27	37	yes	yes	0	0	0	3338400	0	0	0	0	0	0
AIEESMEGSGANVK	I1L1W0;I1MHK8	537	550	no	no	0	0	0	0	0	0	0	0	0	0
AIELDTESDGK	C6SVF6	42	52	yes	yes	60210000	44854000	31379000	79082000	69090000	0	0	0	0	0
AIELPDPMENAGAALIR	I1LL25;I1LL24;I1LR60	101	117	no	no	25547000	0	0	27546000	36130000	34110000	29029000	0	29678000	26225000
AIELTEQAGTK	C6T2Q9;Q2PMP7;A0A898CU48;A0A898CTV2;R9ZV75;R9ZV18;R9ZU11;R9ZSB6;R9ZS54;R9ZR69;R9ZR59;R9ZSY6	148	158	yes	no	0	0	0	0	0	0	0	0	0	0
AIELTEQLAK	I1JT72;I1K7N4;C6T9V4;I1K7N3	19	28	yes	no	0	0	0	0	0	0	0	0	0	0
AIENPELFVMK	I1JRF8;Q9M426;I1NC18;I1NC20	378	388	no	no	0	11846000	0	9706400	0	11996000	7379800	9024900	10927000	20729000
AIENVPDLK	I1MJL6	204	212	yes	yes	21143000	21966000	0	28478000	32498000	28421000	30871000	37346000	28314000	27721000
AIESVPDLK	K7L6N1;C6TLI8;I1K4Q5;I1K4Q9	204	212	no	no	0	0	0	0	0	34128000	0	0	0	0
AIESVPELK	I1KTK0	204	212	yes	yes	0	0	0	0	0	9541400	0	0	12300000	8398100
AIEVVDLDQK	A0A0R0H2I8;I1LQN3;K7LTA8;A0A0R0HGT4;I1LJZ1;A0A0R0G3R3;A0A0R0FVR5;A0A0R0G2S0;A0A368UHG3;K7LPM5;I1LJZ4	810	819	no	no	0	0	3793200	0	0	3699900	0	0	0	0
AIEYDNFIECCLTVK	I1LA46	236	250	yes	yes	0	0	0	0	8126700	13627000	0	0	0	13432000
AIFDAFDSDGDGMLRPR	I1LBC8	323	339	yes	yes	0	0	0	0	0	0	37848000	0	0	0
AIFGAVAIDTGK	I1MTJ0;C6T5A2	154	165	yes	no	0	0	0	0	0	0	0	0	0	0
AIFLDEDDVATYTIK	C6TER4	191	205	yes	yes	0	18518000	13209000	13211000	17237000	26301000	0	22091000	28045000	25936000
AIFTEGCK	A0A0R4J656;I1LAL4;I1LCI1;I1NHW4	129	136	no	no	49516000	56711000	0	53661000	29005000	34982000	83503000	50895000	0	16918000
AIFVDLEPTVIDEVR	A0A368UHL7;I1K2I2;C6TNK2;I1K2I1	65	79	no	no	18276000	44233000	47302000	41981000	61253000	55165000	52547000	27272000	0	0
AIFYLATDSLK	I1J675;I1JEL6	542	552	no	no	0	0	0	0	0	0	0	0	0	0
AIGGSSLQDGQIELMVHR	A0A0R0FLG8;A0A0R0FLH6	783	800	yes	no	7337600	12675000	12435000	7457100	13069000	29359000	18740000	18087000	21664000	19907000
AIGHPLAK	K7M387;K7M9L4;A0A0R0EBC0	944	951	no	no	0	2496700	0	0	0	0	0	0	0	3237800
AIGIDLGTTYSCVGVWQNDR	I1JGR5;I1MT10;P26413	8	27	no	no	0	0	0	0	0	0	0	0	0	0
AIGINVPR	I1LM73;I1MBR7;C6T7U2	346	353	no	no	54562000	60046000	112390000	73032000	108670000	207410000	152070000	208440000	178040000	169280000
AIGSGSEGADSSLQEQFNK	Q9M4T8;I1JBH2;C6SW82	167	185	yes	no	20409000	31359000	0	0	0	24646000	24930000	27601000	33792000	19337000
AIGSGSEGADSSLQEQYNK	C6TGU2;C6TMT4	167	185	yes	no	42583000	54157000	34837000	34782000	25660000	50653000	31544000	67253000	73405000	48491000
AIGSLAEYTAVEEK	I1N5R7	112	125	yes	yes	16036000	14656000	16915000	15388000	11794000	127590000	80450000	56400000	71351000	43900000
AIGTEIEWYPGK	C6TKT3;I1MH87;I1MH86;Q39892;I1L1J6;I1L1J5;I1L1J4;I1L1J3	198	209	no	no	13498000	17993000	18313000	17044000	20460000	18801000	15109000	12956000	16378000	18571000
AIGTEIQWHPGK	I1LY10;I1LY08;I1LY07;C6TJB3;I1LY05;I1MSG0;I1MSG1;I1MSF8;C6TND8;A0A0R0FHA5;I1MSG2	201	212	yes	no	13483000	12859000	0	0	39699000	49463000	23659000	0	52081000	28346000
AIGTVFMPPK	A0A0R0K7P8;A0A0R0K7N5;I1JVV8	191	200	yes	no	0	0	0	0	3608900	0	0	0	0	1302400
AIGVELDLSDKPVGLGVR	C6TFM7;I1NAI6;A0A0R0KL47	162	179	yes	no	24062000	43660000	28080000	21691000	0	0	34209000	0	39133000	0
AIGVNFIDVYFR	I1LVH0	89	100	yes	yes	0	0	1749100	0	0	0	0	0	0	0
AIGVVMDGGEEGEGMR	I1J5P9	437	452	yes	yes	8699800	9420900	10104000	0	0	33537000	0	22279000	23642000	22443000
AIHDQNFTGK	I1KP14;I1K565	376	385	no	no	0	28406000	0	0	0	0	0	0	0	0
AIHNQNFSGK	I1JXS8;I1KBV2	375	384	no	no	0	0	0	0	0	0	0	0	0	0
AIIAILGHR	A0A0R4J4L3;I1LLC0;C6T7M2;I1LLC1;I1JWG5;A0A0R4J363	32	40	no	no	3779300	3722300	4994600	1570700	0	0	0	7435700	4709700	4208300
AIICSDAAAEAAR	K7LQ69;K7LQ70	685	697	yes	no	114940000	100640000	88468000	147290000	111150000	100620000	121520000	95232000	96799000	142410000
AIIGDALR	I1K9A1;I1JUS8;C6TGL2	2	9	yes	no	0	0	0	0	0	0	0	0	0	0
AIIGTIGDVDAYQLPDAK	A0A0R4J2L6	987	1004	yes	yes	4013600	3753300	5038800	0	0	0	5222100	0	0	0
AIIISVIDNLVK	I1KL32;A0A0R0I7P6;I1ND31	351	362	no	no	0	0	0	0	0	0	0	0	0	0
AIIPPLVR	A0A0R0JRB0;I1MUZ7	136	143	yes	no	28712000	18698000	18312000	20634000	24565000	35709000	38842000	22965000	52342000	19658000
AIISALEHIHYEDENTR	I1J4A2;A0A0R4J2H1	334	350	yes	no	950880	0	0	0	0	9787300	0	1968700	0	0
AIITEEPEPEQPTHSR	I1JRC4;I1JRC3	2	17	yes	no	3488000	0	0	7681300	2262000	0	2991300	0	3280500	5079000
AIIVQPDR	A0A0R0F259;A0A0R4J3M4	349	356	no	no	32758000	31222000	34649000	42696000	33584000	56197000	1127200	56050000	92972000	59878000
AIIVQPNR	I1M1V8;I1M1V9	330	337	yes	no	0	0	0	0	0	0	0	0	0	0
AIIYDSTDLSETVVLEFPELTSSTR	I1N8B5;I1MKY2	284	308	no	no	12776000	17924000	13375000	0	0	11573000	21499000	26302000	28391000	28214000
AILADPNDGEVLSQYGK	I1JP77	274	290	yes	yes	0	0	0	0	0	0	1034300	2626900	1089100	1574800
AILETTLR	I1KQB3;C6TB96;I1MDD7;C6TBV8;I1JSI6;I1K5K8;C6TKR5	130	137	no	no	7214400	12341000	12751000	10053000	8780500	0	0	0	11704000	0
AILGSVER	I1J5B4;A0A8H6NX52;A0A8H6NH24;A0A8H6JXH2;I1JC08	594	601	no	no	8420700	7700700	8316000	9409900	8634900	20779000	20675000	18111000	18753000	14579000
AILINTPHNPTGK	I1KA75;I1JZ89;C6T912;K7KUH1	216	228	yes	no	0	0	0	0	0	3002600	3537500	4550000	3578900	6608200
AILSLFTGDAK	I1LIK8;I1LPC3	1111	1121	no	no	0	0	0	0	0	0	0	0	0	0
AILTLVNNDDR	F7J077;O22121;F8WQS0;Q93VL9;Q50JD8;P25974;F8WQS1;C6T9L1	84	94	no	no	4701200000	9437400000	6.6648e+09	7.0843e+09	7.3689e+09	7.9596e+09	10298000000	7.9979e+09	8731100000	211750000
AILTLVNNDDRDSYNLHPGDAQR	F7J077;O22121;F8WQS0;Q93VL9;Q50JD8;P25974;F8WQS1;C6T9L1	84	106	no	no	151130000	111760000	58604000	55646000	79990000	233230000	64626000	90976000	224210000	149790000
AILVEEWNVQPVK	I1KXM8;I1JBU6;I1J5H1;I1J5H2;A0A0R0KRC0	34	46	yes	no	5074500	2362100	6139600	3013300	6363200	7921600	5847500	7058600	8391100	8007300
AILVNATDK	I1KSC8;K7KQG4	549	557	no	no	0	0	0	0	0	0	0	0	0	0
AILWAANYELPK	I1JD96	195	206	yes	yes	0	0	0	0	0	0	0	0	0	0
AINAAHVEAESTENGIGIVK	I1KV07	241	260	yes	yes	0	0	0	0	0	0	0	0	0	0
AINALELAMDALK	I1LH18	230	242	yes	yes	0	0	0	0	0	0	0	0	0	0
AINALEQHIK	I1LWV7;C6TAB7	117	126	yes	no	0	0	0	0	0	0	0	0	0	0
AINDEGMPMYQR	Q9SWB5;C6THB9	316	327	yes	no	0	0	0	0	0	0	0	0	0	0
AINDEGMPNYQR	I1LU10;C6TLB6	316	327	yes	no	0	0	0	0	0	0	0	0	0	0
AINELMDESR	I1L932	432	441	yes	yes	0	7100200	16973000	0	0	0	18468000	27561000	7004300	15721000
AINFSPLLNSPDYPMIYAESAAR	Q9LDM8	364	386	yes	yes	0	0	0	0	0	0	0	0	0	0
AINYLFTNIDR	I1KG56	203	213	yes	yes	0	0	0	0	0	0	0	0	0	0
AIPSEVLAHSYNLR	P02858	519	532	yes	yes	28441000	18354000	15936000	20583000	18310000	92955000	56606000	0	74860000	64110000
AIPSEVLSNSYNLGQSQVR	Q7M210;Q39858	219	237	no	no	1.0583e+09	1404200000	508980000	2.0132e+09	1266700000	723090000	537630000	467520000	513930000	500080000
AIPWTQLSPIR	I1KSB3	374	384	yes	yes	0	0	0	0	0	0	0	0	0	0
AIQEQLMLER	I1KNH5;I1KNH4	385	394	yes	no	12977000	8775500	13328000	0	14496000	45307000	0	44586000	0	36114000
AIQESPDWQTLSDAR	I1L4U3	203	217	yes	yes	39992000	78422000	38998000	52361000	62172000	52871000	0	52373000	42114000	50034000
AIQESPNWQTLSDAR	I1J4X9	203	217	yes	yes	13068000	14701000	11722000	16910000	10269000	0	25199000	22683000	26896000	17560000
AIQSEINIEDVQK	C6T3K6;I1KBM3;I1JXZ5;C6TEQ1;C6TE32	111	123	yes	no	0	4480100	3883700	2465900	8096100	0	0	6594400	0	0
AISAANLQGQMK	Q6S9W0;I1LIL5;C6TGA8;O49016;O49013	146	157	yes	no	5030300	1470300	2193800	0	2502600	2087600	585620	0	0	0
AISDFGDDEYK	A0A368UGQ5;A0A368UGP5;A0A368UGQ6;C6TIX4	243	253	yes	no	15749000	0	0	15109000	0	18845000	28734000	20171000	26948000	27582000
AISDGVDVLDCPVQMSK	I1KYF2;I1JJF7;I1KYF3;I1M6K6	384	400	no	no	0	0	0	0	0	1502400	0	1007700	0	1375700
AISDLSILADK	A0A0R0HA20;I1LP45;I1LP44;I1LP46;C6T0Y6	324	334	yes	no	51527000	87463000	71979000	69185000	84525000	71756000	56914000	70145000	54860000	60988000
AISEGGFESLYK	I1N7Y6;C6TMI3;I1MLC2	134	145	yes	no	0	6787700	0	0	0	0	0	0	0	0
AISEGWLDASFLKPSSEDGDIVVEDEK	I1JXE8	393	419	yes	yes	0	0	0	0	0	0	0	0	0	0
AISEGWLDASLTK	A0A0R0FBT0;A0A0R0JQV7;I1K072;K7KMV0	369	381	no	no	0	0	0	7770500	0	0	0	0	0	0
AISEGWLDASLTKPATEDGEIQEDEK	A0A0R0FBT0;A0A0R0JQV7;I1K072;K7KMV0	369	394	no	no	0	0	13131000	0	10372000	12241000	14930000	5436600	0	0
AISGGPIYVSDSVGK	I1K034	532	546	yes	yes	5319700	4180000	5621900	6532300	7790400	5957100	5888100	5294000	5373600	7333000
AISGGPVYVSDCVGK	B2ZF64;A0A0R0JIM9;I1KCD0	531	545	yes	no	4947100	4172300	4546200	5053100	6130300	0	11044000	11911000	8772000	12132000
AISLFENVVHLNDAIEDEGK	I1L3K8	131	150	yes	yes	5904300	8031100	13459000	6996300	0	11486000	0	0	18269000	8002700
AISQLQSLPGGDVK	A0A0R0G8L1;A0A0R0G179;I1MGE5;B4YB11;B4YB13;B4YB12;A0A088AWR2;B4YB10	237	250	yes	no	0	0	0	0	0	0	0	0	0	0
AISSSNAYDDQLR	A0A0R0JYI2;A0A0R0K4G9	57	69	yes	no	57467000	30731000	32819000	49506000	32850000	53639000	45658000	74841000	54063000	67593000
AISSSNAYNDQFR	I1KZJ1;I1KZJ0;I1KZJ2	75	87	no	no	0	0	0	578350	0	42744000	50018000	31117000	29834000	39586000
AISTILESVSR	A0A368UGP3;I1KWS2	616	626	no	no	4620200	0	3163700	0	3972600	0	0	0	0	0
AITLPGEGEIMDMMGVADPDAVHAVR	A0A0R0K6W2;A0A0R0K5H8	718	743	yes	no	11035000	14962000	9390500	14251000	13929000	12945000	24993000	14674000	15941000	2482900
AITLPGEGEIMDMMGVADPDAVHTVR	A0A0R0IPA5	667	692	yes	yes	15530000	16059000	831660	0	0	31626000	22702000	27385000	22184000	18347000
AITPALDPTR	I1MR81;C6TH90	61	70	no	no	5236000	5528000	0	3348000	5638500	26138000	10525000	6196400	11241000	9754700
AITQSYELAK	I1KIE4	123	132	yes	yes	0	0	0	0	0	0	0	0	0	13554000
AITSAYYR	C6TIM4;Q8LJR5;I1M3K1;C6SX31;I1M3K2;I1MJU0;C6SZ01;C6TIE9;I1M2Z5;C6TM07;Q8LJR6;C6TJF9;I1LQK7;I1M049	76	83	no	no	0	0	0	0	0	0	4597800	0	0	0
AITTIPENFTPHR	I1JDR2;K7MVB9	613	625	no	no	4743000	6290300	0	6357100	8401000	6527900	2939000	14346000	14514000	19000000
AITVFSPDGHLFQVEYALEAVR	A0A0R4J2M8;I1MN39;A0A0R0FPZ2	7	28	no	no	0	0	0	0	0	0	0	4504000	0	8666500
AIVADDPHFQGR	A0A0R0IUQ7	645	656	yes	yes	0	0	0	0	0	0	0	0	0	0
AIVAEENLTAPFDFPR	I1J9Y5;C6T028	51	66	no	no	0	0	0	0	9199400	0	0	0	0	0
AIVCSDAAAEAAR	Q9SWB4;A0A0R0H3L4	685	697	yes	no	70460000	54254000	77642000	62201000	68123000	102680000	110690000	168720000	65620000	114600000
AIVDAPPGDEPVGLDMLHMGK	A0A0R0KAT4;A0A0R0JPA1	624	644	yes	no	0	5764100	0	10106000	0	0	0	0	0	0
AIVDDTFTR	K7KPY9;C6TLG5;I1KRH2;A0A0R0JUW3	54	62	yes	no	0	5965000	6367200	0	4349000	7567500	7948500	9064400	8793000	5849100
AIVDHHTAVAGGLLLK	C6TI98;K7KUE8	140	155	yes	no	2018700	0	1282700	1757800	1257700	0	0	0	2755200	1082100
AIVDSGFEHPSEVQHECIPQAILGMDVICQAK	A0A0R0JKX7;I1JUD5;A0A0R0J4Q6;I1KVD4;A0A0R0J4W7;Q9LFN6;Q56XG6;C6TJB8;C6TDK8	60	91	yes	no	10273000	8273600	6026800	0	0	9197200	0	0	8510200	5821400
AIVDSIVILIR	I1JSP6;I1K778	420	430	no	no	0	0	0	0	0	0	0	0	0	0
AIVEADVAQAVASLQK	C6T0K6	114	129	yes	yes	0	0	0	0	0	0	0	0	0	0
AIVEFVR	C6TED0;A0A0R0EK65;A0A0R0E916;I1LWT5;C6TIY5	226	232	no	no	33223000	24642000	21019000	29463000	36580000	22628000	22842000	20490000	22576000	15602000
AIVILVINEGDANIELVGIKEQQQK	F7J077;O22121;F8WQS0;Q93VL9;Q50JD8;P25974;F8WQS1;C6T9L1	274	298	no	no	0	5212000	0	6999800	6478600	14176000	12520000	12257000	15793000	14373000
AIVILVINEGDANIELVGLK	O22120;P0DO16;P0DO15;I1NGH2;F7J075;Q4LER5;Q3V5S6;Q39853;Q948X9	397	416	no	no	2507500000	3.8083e+09	3.3892e+09	3.1417e+09	3.422e+09	4847000000	3.4914e+09	4784800000	3.8934e+09	2891900000
AIVILVINEGDANIELVGLKEQQQEQQQEEQPLEVR	O22120;P0DO16;P0DO15;I1NGH2;F7J075;Q4LER5;Q3V5S6;Q39853	397	432	yes	no	13922000	12208000	16615000	15600000	17350000	19163000	17015000	0	21244000	22456000
AIVLNSPHNPTGK	I1JBI5	160	172	yes	yes	0	0	0	1219500	0	17208000	16752000	14270000	0	9992300
AIVQFEDFQMK	I1KIF0;I1JKC3;A0A0R0FBL6;I1N3M2;I1L6N5	267	277	no	no	0	0	0	0	0	0	0	0	0	0
AIVVLVINEGEANIELVGIK	Q9FZP9;P11827;Q0MUU5;Q948Y0;Q84UB3	413	432	yes	no	80055000	1406800000	3.3587e+09	1123400000	3.408e+09	1102900000	1307000000	0	8422900	77990000
AIVVLVINEGEANIELVGIKEQQQR	Q9FZP9;P11827;Q0MUU5;Q948Y0;Q84UB3	413	437	yes	no	8192400	0	7667900	11765000	8720500	7653800	15000000	0	16328000	0
AIVVTQR	I1LIJ6;Q9AWB2;I1LP98	353	359	no	no	18474000	0	0	0	0	32816000	17966000	32002000	0	21202000
AIVWSGEELGAK	P34811;A0A0R0FND6;I1K0K6;A0A0R0JRC6	273	284	yes	no	0	0	0	0	0	0	3169900	4538800	0	0
AIYDEYGEEGLK	I1MEM7;I1M1Z8	64	75	yes	no	0	0	0	0	0	0	0	0	0	0
AIYDQYGEEGLK	C6T8E0;I1LS76;I1KEY3	64	75	yes	no	0	0	0	0	0	8967000	12044000	9390800	0	0
AIYEIPSVK	I1K4U3;A0A0R0JHE0;A0A0R0JSL5;A0A0R0JHA8;A0A0R0JH35;K7L7F3;A0A0R0INQ5;I1KTD4;I1JY67	239	247	no	no	10578000	8960300	6910500	0	0	20791000	16137000	0	20124000	38652000
AIYGGEVVIGVSYVGVPVHTER	C6SZX0;C6T2C1	71	92	no	no	96051000	104110000	143820000	74450000	133100000	83681000	80738000	134700000	92753000	97528000
AKDEGYDVSK	I1MT39;C6SZI6;C6SY43	144	153	no	no	0	0	0	0	0	0	0	0	0	0
AKDYGSYAQGR	C3VHQ8;I1JUP4;K7KTR9	146	156	no	no	0	0	0	0	0	0	0	0	0	0
AKEEIEAVFHHDK	I1KUS3;C6T1P6	26	38	yes	no	0	0	0	0	0	0	0	0	0	0
AKEELFEALNYLENELK	C6SYD9;A0A0B5E2K6;I1KK63	127	143	yes	no	11218000	0	0	0	0	0	0	0	0	0
AKEELFEALSFLENELK	Q9FQE7	127	143	yes	yes	0	0	0	6683700	5373400	0	1757700	17475000	19347000	9340100
AKPDGFPTLLFFPAGNK	B1Q2X5;A0A0R0HDA3;I1M4K9	483	499	no	no	0	0	0	0	0	0	0	0	0	0
AKPLTVDHEPEK	A0A0R0IIR5;A0A0R0ITJ5;A0A0R0IIU6	228	239	yes	no	0	0	0	0	0	0	10264000	0	0	3842500
AKPQEPEVTVASDAFTQFK	I1MN17;I1MN16;A0A0R0FPW0	67	85	yes	no	0	0	24403000	0	0	0	0	0	0	0
AKPQIDSYVK	A0A0R0J8B8;C6TLB7;I1KN74	140	149	yes	no	3638200	7785300	0	0	16231000	4998000	8182700	8231500	0	7272200
AKPSSGVGLPVEVVHLK	I1JSS2	93	109	yes	yes	2315700	5372900	9001200	5918400	4410000	7203900	5179200	6838500	4062900	4263900
ALAAEMAPNTR	I1MR18;C6T4T2;B0M195	121	131	yes	no	1060300	0	511990	744800	1905600	0	0	1944500	0	409580
ALAAFHVDENK	A0A0R0H289;C6ZJY9;I1M1L2	155	165	yes	no	0	0	0	0	0	0	0	0	0	0
ALAAQEAAVGTILPGQGTTINVGDASGNTK	I1LQK7	181	210	yes	yes	0	0	0	0	0	0	0	0	0	0
ALADFGDDEYK	K7MBQ9;K7MBR2	271	281	yes	no	0	0	9239800	0	0	12139000	11695000	0	0	4904500
ALADLNADVR	I1JRU2	1225	1234	yes	yes	0	0	0	0	0	0	0	0	0	0
ALADVLEIDLPK	I1KRV5	431	442	yes	yes	3269500	0	0	2993900	7909800	9916800	11455000	12217000	11922000	12531000
ALAEAGLTVENVHMVEVVGSGSR	I1M5L8;I1M5L7;I1MCN3	321	343	no	no	11076000	13661000	0	22056000	12957000	18908000	0	0	0	17667000
ALAEAGLTVENVHTVEVVGSGSR	I1KG78	321	343	no	no	0	0	3200900	1428300	2330700	0	0	0	0	0
ALAEIIFGEFNPAGR	A0A0R0IB08;I1L4V4	567	581	yes	no	0	0	0	0	0	0	0	0	0	0
ALAENEGEGLAK	I1KMS9;I1MRP6;I1KMS8;I1MGG7;A0A0R0I3F1	477	488	no	no	0	0	0	0	0	0	0	0	0	0
ALAEQLFDNENQLVR	A0A0R0K0U9;Q39889	618	632	yes	no	13560000	28101000	17410000	19763000	23870000	11086000	0	9760100	8928600	18200000
ALAFDEFGR	I1MYL7;I1LNE6	2	10	yes	no	27032000	39181000	26253000	25715000	28191000	35750000	37636000	40907000	51035000	38712000
ALAFENVPTQDEIK	I1JRF2;A0A0R0KP00;Q6VEV2	320	333	yes	no	43536000	31758000	31355000	36490000	41699000	43233000	50204000	54023000	50466000	48159000
ALAHYFEAK	K7L4G7;A0A0R0K5N2;K7K596;A0A0R0LFC3;K7LMM0	123	131	no	no	0	0	5354600	0	10742000	0	0	0	0	0
ALALDFLGLR	I1MB11	100	109	yes	yes	0	0	0	0	0	0	0	0	0	0
ALALSLGSSSESTK	K7L5L6;A0A368UJ88;A0A368UI51	1340	1353	yes	no	0	0	0	0	0	0	0	0	0	0
ALASHPLR	A0A0R0G3Y8;C6SZE4;I1ME62;A0A0R0GTN8;C6TFH9;I1M2G9	117	124	no	no	0	0	0	0	0	0	0	0	0	0
ALASTFYSDLGIEEDDIFVSDGAK	I1KQU2;I1KL89	138	161	yes	no	0	0	0	0	13155000	0	0	0	0	5420200
ALATGWSAAHYSTEITVEGTK	A0A0R0JWF4	498	518	yes	yes	8709800	11644000	6795800	6470100	9287600	12874000	10084000	20760000	10461000	17903000
ALAVVEALEGK	I1LK85;K7LPS2;K7LPS1;A0A0R0HC39;I1LR30;A0A0R0H360	606	616	yes	no	0	0	0	0	0	0	0	0	0	0
ALAVYGTPAFTEIIK	I1MKC8	557	571	no	no	0	5301300	3558700	0	4604500	6855800	5518700	5968800	7596000	7040000
ALCAEHNVSLLTVPSAK	I1KVL0;C6SW79;C6T064;C6SVV7;A0A0R0G3G4;K7L817;I1KGU0;I1KVK9	76	92	yes	no	41860000	76084000	59233000	55466000	59165000	118550000	80033000	67550000	118460000	98795000
ALCQLSPHLPK	K7MVK8;C6THV3;K7MVK9	196	206	yes	no	9326100	0	10609000	0	8819500	26181000	16452000	22583000	9198700	11951000
ALCTGEK	C6SV97;I1JNY3;A0A0R0H9T5;A0A0R0HEL8;Q8W171;A0A7T0IH72;I1NJE9;I1NJF0;I1NJE8;C6TB40;A0A0R0ETG1;C6T429;A0A0R0KBI3;A0A0R0JF58;I1LFL7;I1KLX5;I1JEW8;C6TJ00;I1K1S1;A0A0R4J5S0;A0A0R0FPY7	38	44	no	no	263100000	301960000	0	167050000	363210000	340300000	467970000	0	0	356990000
ALDDTIITGVPTTIDYHK	Q9LLR1;O81273;O23960	476	493	yes	no	38693000	16967000	12806000	35966000	14432000	48217000	27904000	0	24403000	48493000
ALDIDPNNR	I1N1Y9	500	508	yes	yes	0	0	1739500	0	0	2263400	0	0	0	1585000
ALDILADILQNSK	I1MM85;A0A0R0FX09	185	197	yes	no	0	0	0	0	0	215950	0	0	0	0
ALDLPTVSPWR	I1JWD2	413	423	yes	yes	0	0	0	0	0	0	0	0	0	0
ALDQMTLTK	M4QS19;I1LJJ4;H9TVI9;M4WFN0;Q2LAK4	326	334	yes	no	0	0	0	0	0	3984800	5225000	6550300	0	7977200
ALDSGIVAQAALDVFTEEPPPK	I1LEI9;I1NFX7	294	315	no	no	1384300	6698400	4987700	5666200	2289600	6339800	0	11622000	7259100	6075200
ALDTLDLSWNK	C6ZS00	283	293	yes	yes	24800000	27115000	25312000	25497000	29345000	74211000	49915000	46541000	39254000	41189000
ALDVLNFTPLNNR	I1JE12;I1KM25;I1KM24;I1M8P0;I1MXM6	85	97	no	no	0	0	0	0	0	0	0	0	0	0
ALDWGPGGGPDLIVDDGGDATLLIHEGVK	I1KS65;F8SMB9;I1K3S5;I1K3S4	124	152	no	no	224300000	226840000	304590000	258540000	170970000	277350000	309560000	296870000	259420000	297240000
ALDYVIAEAR	A0A0R0H4C5;A0A0R0JUR0;I1LS27;I1KF18	2	11	yes	no	0	0	0	0	0	0	0	0	0	0
ALEALKPELK	I1MTU1;C6TGD9	335	344	yes	no	28212000	0	29107000	68682000	28641000	40864000	27385000	43356000	34741000	45493000
ALEALNEADGSNK	I1MBW3;I1MBW4	22	34	yes	no	0	0	0	0	0	0	0	0	0	0
ALEDAIAVLDK	I1L3P6;I1L3P8;I1MQD0;I1NIE7	126	136	no	no	40837000	42818000	48582000	57539000	63545000	84706000	66153000	66710000	78638000	72227000
ALEEANADLEVK	CON__P02533;CON__Q6IFX2;CON__P08779;CON__P19012	135	146	no	no	0	0	903840	0	0	0	0	0	0	0
ALEEQYGGEEELPQTNPGFNNTPFK	A0A0R0L2F3;I1JIM7;A0A0R0GKM7;A0A0R0G928;A0A0R0G924;A0A0R0EGZ2;A0A0R0GSM7	485	509	no	no	0	0	0	19926000	0	0	0	0	0	0
ALEEQYGGEEELPR	A0A368UG72;D3G9L7	329	342	yes	no	0	0	0	0	0	0	0	0	0	0
ALEESNYELEGK	CON__P13645;CON__P02535-1	166	177	yes	no	151460	32912000	0	0	32139000	25262000	31312000	36455000	20021000	31310000
ALEETEGVTDLK	I1LWE3;C6T1N2	121	132	yes	no	0	0	0	0	0	0	0	0	0	0
ALEGADVVIIPAGVPR	Q9SPB8;I1KDM8;O81279;C6T7I4	98	113	yes	no	133580000	120850000	155210000	119380000	201340000	209520000	180030000	172060000	223930000	228970000
ALEGLLEFSAR	I1JF79	559	569	yes	yes	0	0	0	0	0	0	0	0	0	0
ALEIDPNNR	A0A0R0KGG4;C6TM22	518	526	no	no	0	0	0	0	0	0	0	0	0	0
ALEIGDDPAALPK	I1M049	182	194	no	no	1702600	0	1072000	1567600	0	0	1492600	1515500	0	1829500
ALELDDEDISYLTNR	I1J9Y0;I1J9X8;I1J9X9;I1K0K7;I1LGM2;Q43468	283	297	no	no	3920900	0	41659000	80100000	0	52517000	0	54262000	61898000	0
ALELEPNDGGIK	I1K1S1;A0A0R4J5S0	323	334	yes	no	0	0	0	0	0	0	0	0	0	0
ALELFEDDQSTSVVLHR	I1LK85;K7LPS2;K7LPS1;A0A0R0HC39;I1LR30;A0A0R0H360	529	545	yes	no	0	0	0	0	0	0	0	0	0	8213100
ALELGLINSR	I1MQN6;I1MQN5;I1MQN4	69	78	yes	no	0	0	0	0	0	0	0	0	0	0
ALELHETELGGYTLTVDEAK	I1LIT2;I1LPJ9	640	659	no	no	13208000	0	0	0	10439000	0	9733000	10335000	7933500	0
ALELHETELGGYTLTVDEAKPR	I1LIT2;I1LPJ9	640	661	no	no	7933700	10406000	0	8417100	6585800	13632000	38503000	27878000	23057000	14146000
ALELSNEQQK	I1MFU1;C6THU1;A0A0R0FZN4;K7LR50;I1L053	263	272	no	no	0	18997000	0	44217000	38023000	0	61959000	0	0	33277000
ALENADLAPDNHSK	Q9M507;Q9M508	138	151	yes	no	28913000	13579000	0	5552600	0	27672000	33850000	0	15998000	30704000
ALENEMLHR	K7LZ41;A0A0R0FJF5;P13708;K7MJY8;A0A0R0GW94;Q50JD9	312	320	yes	no	0	0	0	0	0	0	0	0	0	0
ALENEMLIK	A0A0R0G9R0;K7MBG3;A0A0R0G1M8	293	301	yes	no	0	56729000	75778000	0	55535000	76630000	72990000	52062000	73124000	70046000
ALENEMLLR	K7MZJ0;K7MZJ1;K7KGC7;K7KGC8	315	323	no	no	178160000	175200000	0	133650000	147610000	0	209670000	131410000	216610000	0
ALENTAIPIGDLPEDK	A0A0R0I854;I1MPM4;I1MPM3	516	531	no	no	42149000	53454000	51861000	0	0	0	50613000	39433000	0	51329000
ALEQLQDAIAK	A5JVZ7	80	90	yes	yes	63145000	62947000	45658000	62824000	61379000	137720000	71565000	79034000	132360000	86884000
ALEQLQDAVAK	I1JYA9;C6T5D0;Q8GUE3;I1JYB0	79	89	yes	no	52413000	47321000	64848000	68789000	189380000	213360000	100840000	101400000	144380000	146950000
ALEVAVK	I1NJ59;C6SXS9;I1LFD6;C6TFB8	2	8	no	no	119310000	95483000	80537000	116580000	103140000	165740000	112770000	111940000	124930000	118240000
ALEVLNYLGALDDDGNLTK	I1JQU1;I1NBE6;Q9LZQ9;K7LGT6;I1JBE3;I1JBE4;I1JBE2	461	479	no	no	0	0	0	0	0	0	0	0	0	0
ALEYENFDK	I1L6W0;A0A0R0F2Z4	296	304	yes	no	0	0	0	0	0	0	0	0	0	0
ALFAEYVASQK	I1LS94	480	490	yes	yes	0	0	0	0	0	0	0	0	0	0
ALFAGSQR	I1JXY2;A0A0R0JT00	566	573	yes	no	0	0	0	0	0	0	0	452790	0	0
ALFGIELISR	A0A0R0IPI1;I1KGF2;A0A0R0IY29	227	236	no	no	0	0	0	0	0	0	0	0	0	0
ALFPHPEEMQR	I1JXY2;A0A0R0JT00	407	417	yes	no	0	0	0	0	0	0	23876000	0	12522000	0
ALFPSSIGLDMLK	I1KVT5;A0A0R0IWD5	46	58	yes	no	0	4996400	0	0	0	1034600	0	0	0	0
ALFPTVPDLVVSGINK	I1JAU1;I1LFT4	89	104	yes	no	0	0	0	0	0	0	0	0	0	0
ALFVDLEPSVIDEVR	I1N898;I1ML11	65	79	yes	no	26926000	39106000	0	0	264910000	88075000	136200000	50153000	64196000	104460000
ALFYYFVEAETNPASK	I1JN31;A0A0R0KQC7;C6TAJ6	60	75	yes	no	0	0	0	0	0	6552900	0	8007700	0	6796000
ALGAALAAGIATDFHQDVHDR	K7KTT9;K7KTU0	524	544	yes	no	4982600	6267600	3526300	3886800	0	9183000	0	0	0	0
ALGANVTVISTSPNK	C6THI3	206	220	yes	yes	0	0	0	0	0	0	0	0	0	0
ALGDYLGVK	A0A0R0FUV4;A0A0R0K474;C6TNV5;A0A0R4J3G4;A0A0R4J3Y5;C6TI26;A0A0R4J3M1;I1KUR0;C6TA21;A0A0R4J4Z2;P41376;Q9CAI7;C6TJ25;I1L1K7;C6T8X3;A0A0R4J5A7	130	138	no	no	71376000	0	32005000	48870000	39259000	108210000	64399000	53785000	58635000	58415000
ALGEEIGIPIEVYGPEATMTGICK	I1JC44;I1JC43;C6TGV7;K7L723;I1MJH5	389	412	yes	no	0	0	0	0	0	9591100	16438000	0	0	0
ALGEELGVPIQVYGPEATMTGICK	I1JR24;I1JR23	390	413	no	no	0	0	0	0	0	11532000	0	3587000	0	0
ALGFEMTEEQINK	A0A0R0INJ2;C6TB41	56	68	yes	no	1077400	0	0	0	0	4824900	2044900	2948100	1704200	0
ALGFLPEEGHGVYVAR	I1MZD3;I1LME4;A0A0R0HTR5	1003	1018	yes	no	0	2076800	1177700	3534300	0	0	8740800	3411800	0	0
ALGHHVTVISSSDK	A0A0R0EAL6;C6TLE3;A0A0R4J4D2	202	215	yes	no	0	0	0	0	0	0	0	0	0	0
ALGIDDFR	I1MDY5	363	370	yes	yes	39901000	0	0	0	0	0	97939000	71900000	0	0
ALGILNLNR	P24337;Q3HM29;Q9S7Z9;I1MG42;I1MG41	50	58	yes	no	13065000	25424000	14379000	14979000	18520000	27623000	21530000	13192000	13735000	21095000
ALGIPENSVR	A0A0R0I7Q2	646	655	yes	yes	247270	229810	0	153710	0	0	557200	0	256730	0
ALGLDLINNPDLVATDATVSFK	I1JCB6;K7K6E6;Q9SDY6	208	229	yes	no	66589000	36590000	51103000	47105000	66412000	22652000	24642000	26119000	20634000	42369000
ALGQISER	A0A0R4J2L9;I1JB84;Q6RIB6;I1LXZ7;H2D5S3;I1L7H7	164	171	no	no	5889500	6936400	0	0	5399200	17760000	17187000	0	0	0
ALGQLAR	K7MV60	359	365	yes	yes	0	0	0	0	0	0	0	0	0	0
ALGSATYAPANSTR	A0A0R0KCK8;A0A0R0K6G4;A0A0R0JJR3;K7K9Y5;I1MB15;K7M7U0	546	559	no	no	0	0	0	0	0	0	0	0	0	0
ALGSMPGVYR	I1MU40;K7M052;I1LZS4	205	214	no	no	0	0	0	0	0	0	0	0	0	0
ALHALDHNPEVK	C6TH01	44	55	yes	yes	0	0	0	0	0	0	0	0	0	0
ALHDALSIVK	I1K467;I1KSL6	394	403	no	no	20147000	34727000	29348000	33554000	39989000	44865000	34257000	35303000	30969000	51501000
ALHDVLSFR	I1N8R8;I1JN48	322	330	yes	no	0	0	0	0	0	0	0	0	0	0
ALHGGEYPPLSEPDIGVLLVK	Q9AVK8;B2YDR0;B2YDQ7;B2YDQ6;B2YDQ8	298	318	yes	no	869590000	1.6414e+09	944660000	1.0069e+09	1410500000	967190000	2288500000	1161200000	1.6622e+09	2224800000
ALHIVGPDLK	I1KRJ7;I1KRJ8	128	137	yes	no	311050000	323240000	235680000	356310000	334270000	541810000	360370000	434390000	419620000	289540000
ALHLYDCLR	I1LNK7;A0A0R0HLE9;Q14SM9	374	382	no	no	0	17317000	10909000	9210100	13073000	18646000	15085000	21676000	17584000	0
ALIAAVEHK	A0A0R0I854;I1MPM4;I1MPM3	347	355	no	no	0	0	0	0	0	0	0	0	0	0
ALIDATSSDSSLEEESGVR	I1JXH8;I1KC56	285	303	no	no	17118000	65624000	39434000	35369000	36854000	40881000	51420000	35689000	31003000	42323000
ALIEGQFLSMR	I1JV02	425	435	yes	yes	0	0	0	0	0	0	2813400	0	0	0
ALIIDDLIATGGTLGAAIK	A0A0R4J332;A0A0R4J336;I1K855;C6SWN0	126	144	yes	no	0	0	0	0	235010	0	0	0	0	0
ALILEEER	I1K5K3;I1KQB9	262	269	yes	no	67495000	0	51956000	0	90013000	32033000	34214000	0	34699000	42442000
ALILHATK	C6TNT2;I1LTA4;C6TNU2	2	9	no	no	14105000	19395000	20021000	33719000	26708000	83716000	45367000	44368000	37556000	60798000
ALILVGGFGTR	I1JI22;C6TH97;K7MPN6;C9WPQ7;C6TKD9;C6TI75;C9WSW4	3	13	no	no	0	0	0	0	0	0	0	0	0	0
ALINLVKPDDR	A0A0R0HYM3	261	271	no	no	256580000	312510000	338510000	436560000	346520000	165600000	150520000	137520000	128250000	154220000
ALINTGLVDPESHR	I1KYX9;A0A0R0F0E0	70	83	yes	no	0	0	0	0	0	0	0	0	0	0
ALIPDLYR	I1LU40;C6TJB9;I1LU38;I1LU39;C6T0D7;K7M2X6;I1KFF8;I1KFF9;C6TMC8	63	70	no	no	11776000	11702000	10396000	10155000	14063000	13011000	20280000	26076000	20082000	17854000
ALIQVVNCNGER	P04776;A0A0R0KKD6	389	400	yes	no	159840000	153930000	157780000	187820000	62812000	0	67495000	69174000	59506000	73239000
ALIVEGSCGSPR	I1JV38;I1JV39	621	632	yes	no	0	7053800	5209600	10284000	0	14646000	6095600	9446300	8474500	9123400
ALLAEDATLK	C6T481;I1JX41;C6T4Z5;C6SYY0	42	51	yes	no	2670200	0	0	3721900	0	0	0	5381800	4653600	0
ALLAEDATLKPFK	C6T481;I1JX41;C6T4Z5;C6SYY0	42	54	yes	no	0	10148000	0	6831400	9981700	17576000	14230000	20532000	0	15600000
ALLAIPTIIADNAGLDSAELISQLR	I1LKU1;I1LRE4	437	461	no	no	0	5646400	0	8701100	0	0	0	0	0	0
ALLAVSGR	I1KMS9;I1MRP6;I1KMS8;I1MGG7	129	136	no	no	0	0	0	0	0	0	0	0	0	0
ALLDSMR	A0A0R4J5N5;C6TIT1;A0A0R0JQT3	65	71	yes	no	0	0	0	0	0	57284000	0	0	0	0
ALLDVGLIR	A0A0R0FVI5;A0A0R0J0P8;I1MKN3;I1KHZ6;I1KHZ4;C6TL04;K7MEX9;I1KHZ5	143	151	yes	no	146750000	115710000	114210000	81022000	239370000	144460000	175790000	0	154380000	80246000
ALLDVGLVR	I1M3C3;I1M3C1;A0A0R0GV28;A0A0R0H791	143	151	yes	no	52036000	44740000	59767000	70501000	52095000	89093000	62630000	78981000	59758000	69291000
ALLEEESEK	I1LYZ9;I1L8Q7;I1JPI4;A0A0R0EZC4	207	215	yes	no	0	0	0	0	0	0	0	0	0	0
ALLEVVESGGK	A0A0R4J2M8;I1MN39	193	203	no	no	0	0	74467000	52986000	0	0	0	0	0	0
ALLHSVPFGK	K7LI90	397	406	yes	yes	0	0	0	0	0	0	0	0	0	0
ALLLSEWLESK	I1N8R7;C6T0X7	194	204	yes	no	0	0	0	0	0	0	0	0	0	0
ALLNAIGNLELTGPHAEALSK	I1LWR4	164	184	yes	yes	25453000	0	0	0	54409000	0	0	35955000	28365000	36967000
ALLNAIGNLELTGPYAEALSK	I1N6A5	166	186	yes	yes	25257000	30084000	25014000	23000000	25782000	31091000	27824000	25721000	13353000	23293000
ALLNSDLIGFHTFDYAR	A0A088AWT3;I1JDI7;K7L2B3	254	270	no	no	0	0	0	0	0	0	0	0	1127200	0
ALLPFFDSAYQGFASGSLDADAQPVR	I1JUS6;I1K999;C6THE3;Q7G1G6;O48548	223	248	no	no	0	0	0	0	0	0	0	0	0	0
ALLQSDVHSK	E6Y2N1;I1KRI3;C6THW6;I1K364;I1K363;K7KQ02	27	36	yes	no	0	5065900	0	0	3011100	0	0	0	0	5006200
ALLQSDVQFK	I1KGZ5;I1KVG2;C6TA66;I1M5V2	38	47	no	no	0	7394700	0	9998600	5421400	11277000	0	0	0	14635000
ALLSGELEAK				yes	yes	0	0	0	0	0	0	0	0	0	0
ALLSTSSTDGAAILR	K7K9Y5;I1MB15;K7M7U0	3071	3085	no	no	0	0	0	0	0	0	0	0	0	0
ALLTTPTHTVHR	Q330L2;F2X1X4	499	510	yes	no	0	0	0	0	0	0	0	0	0	0
ALLVHDPEIYPEGPPK	A0A0R0HRF3	113	128	no	no	0	0	0	0	0	0	0	0	0	0
ALMAELCR	I1LV18;I1M370;I1M369;I1M368	30	37	no	no	0	0	6550500	0	0	0	6298700	0	0	0
ALMDEMAVIATEEYR	I1KDL4;A0A0R0JT01;I1KEN4	711	725	no	no	7186600	8231900	34322000	37703000	38494000	39435000	37371000	52260000	45280000	34471000
ALMMAGR	I1L6Y9;I1N3A6;K7MTV2;C6TFG7	194	200	no	no	0	0	0	0	0	0	0	0	0	0
ALNAAGQVIHPSK	I1MST3;A0A0R0GSF5;A0A0R0GKQ6;K7LWW1	549	561	yes	no	0	0	0	0	0	0	0	0	0	0
ALNAVASR	I1LCM5;A0A0R0HW29;K7N4G1;I1LCM6;C6TE44	204	211	yes	no	0	0	0	0	0	0	0	0	0	0
ALNCPYGSPSVKPDDLLSAK	A0A368UNA6;A0A0R0GDS6;A0A0R0G729	51	70	yes	no	0	0	0	0	0	0	0	0	0	0
ALNDHHVLLEGTLLK	I1JH86;C6T8D8;I1LZG1;I1L983;C6TJM1;I1MB71;C6TMG1;I1JPX8;C6T4L8	211	225	no	no	0	0	0	0	0	0	0	0	0	0
ALNEEITTLK	C6THE6;I1LRP3;C6TB63	144	153	no	no	26187000	32873000	27941000	0	33435000	54119000	27340000	38606000	29140000	27229000
ALNVEEAPSDVK	A0A0R4J5B9;C6T2A9;C6T073	175	186	no	no	27049000	32658000	44136000	37869000	0	81336000	77075000	79259000	104190000	82239000
ALPAGHLDATTLADYLVNK	I1JV71;I1JV68;I1K9R1	370	388	yes	no	21335000	21913000	0	19600000	19435000	49180000	32492000	30544000	33660000	32158000
ALPCDTFGELLSVSGDK	I1JUT9	220	236	yes	yes	4194900	0	0	0	6281600	0	0	0	0	0
ALPNQQTVDYPSFK	I1K8X7;C6T1R3;A0A0R4J320;A0A0R0KBJ0;A0A0R0JJA1;C6SW66;I1K8X8	2	15	yes	no	132350000	132530000	120490000	101990000	123850000	142200000	139760000	0	139500000	155520000
ALPSQWQGLR	A0A0R0KFI8	292	301	yes	yes	4214900	2497900	3866600	5152700	4163300	8835200	4341500	4325200	0	0
ALPTEADQHPK	C6T0E8;C6SYA5	15	25	yes	no	0	14781000	0	0	0	24602000	53668000	10576000	0	30560000
ALPTYTPESPADATR	A0A0R4J2U8	410	424	no	no	37662000	83143000	38178000	40299000	44817000	87331000	113130000	74745000	86999000	55749000
ALPYTDFVFGNETEAR	C6TBG9;I1NA97	209	224	yes	no	36107000	0	45745000	0	57561000	64326000	0	55810000	0	53111000
ALQAAPDAVFSTAVTSLKPEDAHDPNR	K7KX53;I1LT34	172	198	yes	no	0	0	0	0	0	15829000	12036000	12295000	0	0
ALQAGEQLVR	I1MX58	207	216	yes	yes	0	24673000	23089000	13571000	19707000	0	0	0	16643000	0
ALQCVVSR	A0A368UGP3	500	507	yes	yes	0	0	0	0	0	0	0	0	0	0
ALQGISGPQR	K7L5L6;A0A368UJ88;A0A368UI51	3688	3697	yes	no	0	0	0	0	0	0	0	0	0	0
ALQHYTELPDIK	I1J8Z9;I1JIA0;I1M7S3;I1M7S4;I1MZ13;Q39834	640	651	no	no	21713000	32624000	29527000	24056000	26556000	46734000	37768000	41698000	0	49894000
ALQKIMENQSEELEEK	A0A0R0GVW3;P19594;C6SYA7	113	128	yes	no	14749000	8105100	3570600	15331000	29980000	24565000	40635000	25108000	13922000	26333000
ALQLDPNNESVK	I1LW71;I1LW73;I1LW70;A0A0R0GDQ6;A0A0R0GDG7;A0A0R0GNK6;A0A0R0GMJ0;K7M6V6;A0A0R0GM68;K7M6V5	284	295	yes	no	0	0	0	0	0	0	0	0	0	0
ALQLVISECKPK	I1J7C8;I1JLC4;I1JLC6;A0A0R0KPK2	32	43	no	no	7459700	8245600	8029100	7634300	4447500	10625000	10445000	10680000	10407000	8907100
ALQLWETLK	K7MIH4;I1L386	2	10	no	no	15708000	16229000	19003000	10737000	13675000	12954000	7976700	8984500	7112300	10226000
ALQNIGAANSDDAFYR	I1JB31;I1NCV0;I1N583	2	17	no	no	0	0	0	0	0	0	0	0	0	0
ALQNTALK	I1LJ68;I1LPX6	341	348	no	no	0	0	0	0	0	0	0	0	0	0
ALQNTVLK	I1NFR3;C6TIW0;I1LEQ8;A0A0R0HCG5	330	337	yes	no	2549500	2070100	0	0	0	2776000	0	6698900	5950900	1399700
ALQPLEAAAEGK	I1L7P0;C6TKM4;I1JBF7;I1JBF6	287	298	yes	no	5234000	6167300	6304300	7308100	3952500	8365100	6377600	11468000	7458200	7852800
ALQQEPIDFPF	K7MVB9	1015	1025	yes	yes	7200600	12517000	8585600	6333300	7617000	15457000	16142000	24640000	19933000	14278000
ALQQSTLK	I1JH86;I1LZG1;I1L983;C6TJM1;Q6RUF6;I1M6D5;I1JJM3;I1MB71;C6TMG1;I1JPX8	299	306	no	no	207750000	0	113210000	0	148390000	228780000	192260000	350490000	0	0
ALQYFPTIEDPNAR	I1MS73;I1LTQ5	259	272	yes	no	0	0	0	0	0	0	0	0	0	0
ALSAPLQSCPR	K7MV60	300	310	yes	yes	0	0	0	0	0	0	0	0	0	0
ALSAPVLSAVGER	K7L432	510	522	no	no	0	764270	10127000	519010	12563000	22224000	13947000	21265000	0	12547000
ALSDALDAALK	K7KSA3;K7KHE4;K7KSA4;K7KHE1;K7KHE2;K7KSA5;K7KSA6;K7KHE3;A0A0R0K1H2;A0A0R0KBE7;A0A0R0K734;A0A0R0K5V1;A0A0R0K1H7;A0A0R0K1I1;A0A0R0K6M0;A0A0R0K1Q2	846	856	yes	no	0	0	0	0	0	0	0	0	0	0
ALSELISEALHK	I1NGT2	440	451	yes	yes	0	0	0	0	0	0	0	0	0	0
ALSEVAGVR	I1LMA5;A0A0R0HKE3	661	669	yes	no	5184800	9757100	7142500	10291000	7509000	8743500	0	0	0	0
ALSEVISETLHK	A0A0R0FZI9;K7MID0;A0A0R0G3Y5;A0A0R0G3R6;K7MIA6;K7MIF4;A0A0R0FSF5	751	762	no	no	61666000	74960000	121860000	79113000	86749000	223250000	189130000	236860000	130710000	160570000
ALSHEDESPIHPR	A0A0R0GZL3	2	14	yes	yes	0	0	0	0	0	0	0	0	0	0
ALSIQAHPDK	I1KZL9;A0A0R0J6H9;A0A0R0EI48;I1N5B5	107	116	no	no	0	3681700	0	0	648230	4636100	0	0	3637400	0
ALSLESQSIEFVAGK	I1NCV4;K7N0I2	64	78	yes	no	0	0	11610000	3564600	11593000	8713500	5202900	0	0	0
ALSLGEEPAK	I1LBY6	374	383	yes	yes	0	0	0	0	0	0	0	0	0	0
ALSLVTTGNLVTR	I1NJC3;I1NJC2	70	82	yes	no	0	0	0	0	0	0	0	0	0	0
ALSPYEFVESMK	K7LBM2	466	477	yes	yes	18884000	0	6054200	14366000	12565000	27163000	18700000	24586000	23412000	0
ALSSAYLPIGAVLVSPEISEVIHDQSNK	I1LIN0;A0A0R0HEI5	339	366	yes	no	0	0	0	0	0	0	0	0	0	0
ALSSQHQVR	I1KPN3;Q9ATB8;I1K668;I1K670;O22639;I1K671;Q39804;I1KPN5;Q587K1;Q39830	304	312	no	no	15615000	0	0	0	0	45677000	0	0	0	58784000
ALSSQSHQQVAASQESK	A0A0R0HW97;A0A0R0I3R5;A0A0R0I683	291	307	yes	no	0	0	0	0	0	0	0	0	0	0
ALSTPNHDIR	I1KG56;I1KVR6;I1KVR7	324	333	no	no	0	0	0	0	0	3203700	3526300	826230	0	0
ALSVFHPNAPIDDK	C6TG22;A0A0R0EXE0;C6TEA9;K7MJ94;K7L409;C6THE4	110	123	yes	no	0	0	0	0	0	0	0	0	0	0
ALTAVGSGQTSLGIK	C6T4X6	25	39	yes	yes	0	0	0	0	0	0	0	0	0	0
ALTESTVTEVR	I1K6T4;A0A0R0IL26	80	90	yes	no	0	0	0	0	0	0	0	0	0	3293200
ALTFAEYK	I1KDB2	342	349	yes	yes	0	0	0	0	0	0	0	0	0	0
ALTGVIFEPFEEVK	Q948P5;C6TNF0;C6TEV0;I1JIE1;I1JIE0;I7AI86;I6ZMH5	46	59	no	no	124980000	136700000	212440000	107320000	166720000	142090000	122900000	131570000	148440000	126220000
ALTPQEEAQSVGLLR	A0A368UG72;D3G9L7	487	501	yes	no	0	0	0	0	0	0	0	0	0	0
ALTVPELTQQMWDAK	P28551;I1MG61;I1L0G9;I1NGT9;I1LDR2;Q2TFP1;I1N8P5	283	297	no	no	0	0	7842000	5857700	3668600	10763000	6066900	7521300	69578000	7822300
ALVAEVVGNLSNR	I1KU63;K7MDW5;Q9SYP1	582	594	yes	no	0	0	0	0	0	0	0	0	0	0
ALVAGVGER	I1JRE1;I1JRE2;I1JRE0;C6T9H0;A0A0R0ESP4;A0A0R0F0V8;I1NC05;I1NC04	245	253	yes	no	0	0	0	0	0	832480	0	0	0	0
ALVDAPDMVR	I1L7F3;K7K5S3;I1NI77;C6SY27;C6SXV0;A0A0R0KMM8;A0A0R0I6V4	78	87	no	no	65941000	65999000	65598000	82318000	76681000	226660000	122340000	112190000	154420000	111490000
ALVDGGITDDVMDELNK	A0A0R0GLR3;Q5ECI4;Q5ECI5;I1MS53	103	119	yes	no	0	1858300	0	8424900	0	0	7177400	0	0	0
ALVDSFYGTDLGLK	I1KZW8	91	104	yes	yes	53074000	0	40749000	37473000	30226000	93148000	104080000	0	57954000	0
ALVDTLYGTELGIR	I1J4S3;I1J4S4	150	163	yes	no	15808000	12876000	12738000	14352000	0	24372000	15608000	10688000	15611000	11436000
ALVESDENKEEYEEVQR	I1MMM9	319	335	yes	yes	2221600	1909800	1319300	1540800	2809700	0	0	3996300	3149800	0
ALVLAPTR	I1NES2;I1LAW9	174	181	yes	no	3581500	5040300	6910000	4226000	12254000	7484700	6563600	7393500	5400200	7936200
ALVLPVTK	A0A0R0ENW6;I1LC49	30	37	yes	no	25433000	32259000	47773000	53060000	48432000	0	0	0	8547300	8077100
ALVNLIANDLR	I1JZ51	297	307	yes	yes	0	0	0	0	0	0	0	0	0	0
ALVNVLEEQPTEEMK	I1KT65;I1K4M6	1829	1843	yes	no	0	0	0	0	0	0	0	0	0	0
ALVPESVVK	C6SYG1;I1L1F3;K7MBV7;K7MBV6;C6SZB4	36	44	no	no	0	0	0	0	0	0	0	0	0	0
ALVQVVNCNGER	P11828;A0A0R0EZ76;A0A0R0KK84;P04405;A0A0R0KRW0	382	393	no	no	29570000	26649000	28082000	38138000	0	0	30971000	32580000	41693000	0
ALVSDEVFQAEPVWK	I1NJA5;I1NJA3;I1NJA4;I1LFI6;K7LM62	466	480	yes	no	0	28299000	27936000	25873000	28059000	32385000	0	30790000	24561000	25075000
ALVTDADNVIPK	C6T588;K7L3M0;P26987;Q8LJU1;I1KMV0;Q9FEZ8;C6TFW4;Q43453	22	33	no	no	748960000	786270000	531810000	840120000	848400000	594770000	478190000	563250000	546620000	412520000
ALVVHELEDDLGK	I1LKZ4;A0A0R0HJA5;I1LKZ3;I1LKZ2;C6TFH5;A0A0R0H3D3;I1LR93;I1LTN6;C6T360	166	178	yes	no	34167000	42477000	42193000	128730000	43621000	111400000	121990000	123460000	88489000	162610000
ALVVINPGNPTGQVLGEANQR	A8IKE1;I1KHJ4	226	246	yes	no	0	0	8791800	8838400	0	0	0	25455000	11514000	27682000
ALVVINPGNPTGQVLGEENQR	I1MK74;I1MK72;I1MK73;I1MK75	266	286	yes	no	0	0	0	0	0	0	0	0	0	0
ALYAAAEGEQE	A0A0R4J5J8;C6T8Y3	332	342	yes	no	0	0	0	0	0	0	0	0	0	0
ALYDADVLEEEHIVQWYQK	I1JB31;K7LGP0;I1N583	389	407	no	no	0	0	0	0	0	0	0	0	0	0
ALYDQYGEAGVK	I1MCE6	125	136	yes	yes	0	0	0	0	0	0	0	0	0	0
ALYGDDYYICR	C6T8Y6	143	153	no	no	8618800	8989100	0	11208000	9765100	29421000	16252000	12089000	0	0
ALYGDDYYVCR	Q39856;C6TC98;A0A0R0ESZ9;O49857;A0A0R0F3F2	168	178	yes	no	25824000	64324000	61100000	67801000	60909000	0	0	49972000	39771000	56445000
ALYHDLNAYR	Q56I15;A0A0R0H1R8;Q56I14;A0A0R0HCH7;A0A0R0H1Y4;I1KIC2;I1JK97;A0A0R4J549;I1KPA0	174	183	no	no	0	0	0	0	0	0	5516300	8719600	0	1354200
ALYSTPIHIWDK	P05046;A0A0R0KZI2	83	94	yes	no	5141400000	8.0391e+09	5148600000	5730100000	7.5068e+09	10386000000	8.0923e+09	8.2359e+09	4307800000	5267900000
AMAAEIEVVDGPNDEGEMFTR	C6TJ17;C6TIQ7;I1N7F4;I1K147;C6TKJ4;I1K146	129	149	no	no	20018000	0	0	9994100	18525000	21489000	0	30202000	17583000	0
AMAAEIEVVDGPNDEGEMFTRPGK	C6TJ17;C6TIQ7;I1N7F4;I1K147;C6TKJ4;I1K146	129	152	no	no	0	0	0	0	0	0	0	0	4852200	0
AMAATPADVK	I1ND86;I1K8F1;C6T116;I1JU00;K7MNE0;I1M965;C6T2F2;C6T1Y1;P05477;A0A0R0FH01	43	52	yes	no	0	0	0	0	0	0	0	0	0	0
AMAEDVQPLLTEVR	I1NE22;C6TKI9;I1LWB0;A0A0R0GWT5	287	300	no	no	0	3694500	2909500	0	0	7454700	4866100	0	3248600	5208300
AMAGGYVGQTFFPR	C6SV99;I1J8Y7	168	181	yes	no	0	0	0	0	0	0	0	0	0	0
AMATMEEIPQSPEAK	I1MUP6;C6T9G6	2	16	yes	no	0	0	0	0	0	0	0	0	0	0
AMDAISEGK	I1K0G1;I1K0G0;I1MUT2;C6TID1	124	132	no	no	490380000	35131000	0	0	0	33291000	425630000	0	0	431220000
AMDDLVTTILSPK	A0A0R0GKX8	477	489	yes	yes	0	0	0	7282700	0	12118000	11333000	13786000	0	14379000
AMDDLVTTILSPNK	A0A0R0L1W4	493	506	yes	yes	0	0	0	0	0	0	0	0	0	0
AMDFGSVFLPSTVK	I1KP14;I1K565	479	492	no	no	9144400	0	9700100	7127400	8758800	14064000	0	14240000	0	15197000
AMDGDMEEEGVLHVER	I1JPV0;C6T9C2;Q9ZTY1	296	311	no	no	706000000	563940000	470420000	587880000	632370000	553060000	444860000	360250000	740980000	639160000
AMDGVMEEEGVLHVER	I1NAH1	236	251	yes	yes	0	51663000	0	0	0	8585900	0	6897100	8447900	0
AMEALYDSGK	I1J6Z7;K7K307;A0A0R0L903;K7K306;I1J700;C6T903	142	151	no	no	0	17021000	0	3189500	0	12100000	15951000	0	0	490250
AMEDAGLQK	I1KPN3;Q9ATB8;I1K668;I1K670;O22639;I1K671;Q39804;I1KPN5;Q587K1;Q39830	351	359	no	no	0	0	0	0	0	288270000	267570000	0	0	150560000
AMEIVYTDDK	K7M387	810	819	yes	yes	0	0	0	0	0	5112000	0	0	0	0
AMEKVGGGGTMRASAGSSMR	A0A368UJA8;A0A088AWV3;Q3I4X9;K7K151	490	509	yes	no	5.83e+09	5236700000	3582100	6.926e+09	0	4390800000	3.2284e+09	5239000000	4.0622e+09	3.9178e+09
AMEVDEKPTEDYNDIGGLEK	A0A0R0ERR0;I1LBA2;I1NJ15;C6TAN1;I1JRA0	158	177	yes	no	17511000	17172000	18198000	16509000	29055000	30424000	0	40913000	0	30604000
AMEVTQILLNAQAVDGTLR	I1KPN2;I1K672	2	20	yes	no	7313100	8896000	1216700	0	0	10966000	0	3940000	0	20379000
AMFANMDTDSSGTITYEELK	A0A0R0JFP2	389	408	yes	yes	0	0	4287700	0	0	7234800	0	5213800	0	7217800
AMFEQVDATFQK	I1KYR5;A0A0R0IW79;I1N065;A0A0R0F5Y7	1112	1123	yes	no	0	0	0	0	0	0	0	0	0	0
AMFHSDNVYEIPNMR	I1M510;A0A0R0G5H5	907	921	yes	no	0	0	0	0	0	0	0	0	0	0
AMFIDFGLAK	I1LEV4;I1LEV5;I1NFK8	290	299	no	no	0	0	0	0	0	0	0	0	0	0
AMGDIGGR	Q39846;I1M3M9;C6K8D1	71	78	yes	no	454300000	0	0	0	570130000	574830000	362360000	0	725610000	496790000
AMGFFTGGNK	I1JPV0;C6T9C2;Q9ZTY1	224	233	no	no	0	0	0	0	3705100	3172500	3269100	0	0	0
AMGPAAVQLLAAGLDGHADQAK	I1K0L7;C6TN55;I1MUY0;C6TNB6	362	383	yes	no	0	20312000	0	0	22102000	45964000	42009000	41244000	41685000	0
AMGTNDVR	C6SVR2	48	55	no	no	0	0	0	0	75985000	0	50461000	20082000	0	0
AMHAVIDR	A0A898CTM2;P27066;A0A1C3HPQ3;C0J370;R9ZR16;R9ZRP6;R9ZS68;R9ZTW8;R9ZSR8;R9ZR23;R9ZUX5;R9ZTA7;W0HJJ7;R9ZS06	296	303	no	no	0	0	29437000	0	24861000	16600000	0	0	42355000	30869000
AMIGQVAGGGR	I1LI06;I1J8M4;C6TMR0;C6T5K7;Q9FEZ7;I1MN72;C6TDL5	164	174	no	no	9970500	5841100	0	89550000	0	157000000	127020000	144250000	137190000	0
AMLEGYDGFQGVEK	I1M2U5;I1MIW4	180	193	yes	no	0	0	0	29479000	0	25901000	15395000	0	0	8183200
AMLGLWEEAASDLHVASK	I1KQM0;I1KQM1	184	201	yes	no	5904000	0	8289400	0	0	10353000	6991000	0	6930800	6431600
AMLGQWEEAAK	I1K0G1;I1K0G0;I1MUT2;C6TID1	196	206	no	no	16232000	9542700	19428000	12675000	11802000	37163000	29027000	22260000	21363000	28448000
AMNEINAAAR	I1N627;C6SZW1;I1LWI3;I1JZS5;G8FVT2;C6TLI9;C6TJ60;C6TEQ4;I1JBQ3;I1JBP9;C6TNR1;I1JBQ0;I1J5K8	160	169	no	no	0	0	0	0	0	0	0	0	0	0
AMNEINAAQR	C6TN05;I1L3L1;C6TG92	162	171	yes	no	0	9989300	0	0	0	0	0	0	0	2437500
AMNHVIDR	I1LAJ3;I1NEH6	136	143	no	no	11567000	0	5358700	0	5077300	0	14640000	0	0	0
AMQDALTAIK	K7MVK8;C6THV3	246	255	yes	no	0	0	0	0	4400000	413870	0	190360	0	0
AMQDPEIQNILQDPVMR	I1J9Y0;I1J9X8;I1J9X9;I1LGM2	531	547	no	no	26110000	33050000	20580000	9340800	35739000	103770000	46312000	38225000	53728000	45738000
AMQDPEIQSILQDPVMR	I1K0K7;A0A0R0GDB1	513	529	yes	no	0	0	0	0	0	0	0	0	0	0
AMQLIDELEVAR	I1NF54	463	474	yes	yes	0	0	0	745810	5596800	0	0	12219000	0	0
AMQLLESGLK	I1JVL6;I1KFQ7;C6SXI7;C6SX72;A0A0R0HFE2;I1MIK9;A0A0R0JNM6;A0A0R0H4Q2;A0A0R0JNS2;I1MIL0;C6SX50	68	77	no	no	77146000	66783000	89573000	85174000	52583000	120960000	98515000	118960000	101190000	120430000
AMSDFGDDEYK	C6T8J1;K7MSI8	267	277	yes	no	0	0	0	0	0	3513300	8233800	3171600	5854200	6402800
AMSNIESSPEGFNMLR	K7MGS9;A0A0R0G040;I1MMX7;I1JCA6;K7MGT0;K7MGT1;I1J8D4;I1LIA0;I1LI99	248	263	no	no	0	0	0	0	0	0	0	0	0	0
AMSQENILAFENAGEVVIANQCLK	I1LIK8;I1LPC3	945	968	no	no	0	8454100	0	0	0	0	0	11987000	11443000	13758000
AMSSIEGAK	A0A0R0JWF4	57	65	yes	yes	10263000	159510000	0	30378000	113880000	0	456650000	0	0	0
AMSSYEDEAYDIMR	I1L3V7	589	602	yes	yes	0	0	0	0	0	0	0	0	0	0
AMSSYEDEAYEIMR	K7MIW7	593	606	yes	yes	0	0	0	0	0	0	0	0	0	0
AMTEMQGVLCSTR	I1MFG7;A0A0R0GYR7;I1M112;A0A0R0JH04;A0A0R4J3N9	219	231	no	no	0	0	0	0	0	0	0	0	0	0
AMTIHDLGK	I1KR03	77	85	yes	yes	0	0	0	0	0	0	0	0	0	0
AMTMEIR	I1J8V9;I1J8W0;A0A0R0LCB5;I1LHR7;I1LHR8	331	337	no	no	0	0	0	9074400	0	3544300	0	0	6669500	10880000
AMVDQPLYPIAVLIDELK	I1L4D3;I1KIV5	2	19	no	no	0	0	0	0	0	0	0	0	0	0
AMVELEGAPFK	I1KNH5;I1KNH4;K7MJC5;I1KZW7;I1MFL2	515	525	no	no	15058000	15161000	24570000	14611000	25347000	52547000	23418000	28908000	24040000	25277000
AMVLQGAEILFYPTAIGSEPHDGSIDSR	I1LTW8;I1M4B9	167	194	yes	no	0	0	0	0	0	0	0	0	0	0
AMVVLHPLK	I1LEV4;I1LEV5;I1NFK8	562	570	no	no	0	0	0	0	0	0	0	0	0	0
AMVVNTPR	I1JXS8;I1KBV2	800	807	no	no	34057000	24549000	0	0	0	24161000	18760000	0	20617000	19016000
AMYGEDYYICR	A0A0R0KTG9;I1JR88;C6T8A0;I1JR89	113	123	yes	no	26669000	26357000	44321000	30643000	23456000	45258000	4729600	4039900	4801500	5608900
AMYSEELSK	A0A0R0I9M4;C6TLC9;C6T8A9	55	63	yes	no	24546000	0	762800	20640000	0	56649000	36152000	37246000	38096000	49343000
ANAASGMAVHDDCK	K7LBC4;C6SVF1;C6SYJ7;I1LGG5;C6TB95	2	15	yes	no	17687000	29079000	24508000	43687000	28592000	0	36314000	27514000	54512000	55427000
ANADNQIVDPLLK	Q39833	494	506	yes	yes	1516600	0	937750	0	0	0	2703800	1862300	1529600	1791700
ANADSQIVDPLLK	K7MTE4;Q9LLQ9;Q9LLQ8	494	506	yes	no	1128500	0	0	0	0	0	0	0	0	0
ANAEISSAPDSASAVPSGGK	I1KQE8	866	885	yes	yes	0	0	0	3931700	6986900	454730	32680000	0	37814000	21532000
ANAEISSAPDSASVAPSGGK	I1K5H2;K7KRH2	866	885	yes	no	4121400	8231000	3987200	15960000	21132000	27306000	14821000	0	24669000	20040000
ANAFDHTSR	I1JMY1	446	454	yes	yes	0	0	0	0	0	0	0	0	0	0
ANAFPEATQWSEGETR	I1KXB7	143	158	yes	yes	0	0	0	0	0	0	0	0	0	0
ANALIQHEWR	I1LWI5;I1N628	237	246	no	no	0	0	0	0	0	0	0	0	0	0
ANAPGTLPALHGIPILVK	A0A0R0JVQ5	99	116	yes	yes	0	0	0	0	0	0	0	0	0	0
ANAVALGNYLMGK	A0A0R4J3C9;C6THM7;C6ZJY6;I1K3S6	320	332	yes	no	0	0	0	0	0	0	0	0	0	0
ANCIDSTVPAEAVFESEVNK	K7LRU2;K7KVG4;I1JXQ3;I1MYV4	257	276	yes	no	0	27105000	12587000	0	28613000	12869000	0	0	0	0
ANDAILFFK	C6SZI9	36	44	yes	yes	0	7689200	5685000	3297700	9618800	0	0	0	0	0
ANDFDLMYEQVK	I1L540;I1J4L6;C6TL29	136	147	yes	no	5471600	9802200	2040400	0	0	5981600	6475400	0	0	7279900
ANDGSIMLIDEVHTPDSSR	I1MAX9;A0A0R0GF61;I1JGX0	299	317	no	no	6022100	6597700	0	12088000	4436100	12153000	12476000	9689100	6756700	7263000
ANECGGIK	I1NBD9;D2E9R7	385	392	yes	no	0	0	0	0	0	0	0	0	0	0
ANEIFYSK	K7K4A7;A0A0R0HMH0	593	600	yes	no	0	0	0	0	5011700	0	0	0	0	4971100
ANEIIGTTTEELVLK	I1ML93;K7MHF4;K7MHF3;K7K6T6;I1MNP5;I1JD01	470	484	yes	no	0	0	4265100	0	0	0	4872700	3752100	0	3424000
ANEILPSIPK	I1KH65;I1M5M4;I1M5M3;K7M3V5;A0A368UHC1	607	616	no	no	16037000	18857000	16656000	15458000	17810000	29715000	14235000	16127000	18462000	19846000
ANEISVSAEEEFNIEK	I1K6C1;C6TJU1;I1K6B8;I1KPH7;I1K6B7;C6SX09;C6T1S8;I1KPH2;I1KPH3;I1KPH4	25	40	no	no	0	8173600	0	0	0	14294000	0	7392300	0	11102000
ANEMLTYAHETQHEK	I1K5H2;K7KRH2;I1KQE8	544	558	no	no	0	12164000	0	0	0	15513000	11121000	13812000	0	11302000
ANETGEDPLMLSNR	A0A0R0EM71;A0A0R0EAU1;A0A0R0I6U8	84	97	no	no	0	0	0	0	0	0	0	0	0	0
ANFEFISK	I1MSU1;A0A0R0F8Z5;C6T8U9	129	136	yes	no	21926000	0	19704000	21571000	0	16882000	15671000	12155000	17205000	12412000
ANFLSSEDFEPPLIPSK	Q5NT70;Q39817;A0A0R0JMW2;A0A0R0JHW1;A0A0R4J3K0;A0A0R0KAL0;I1JXS7	215	231	no	no	82743000	134030000	105390000	0	144950000	90244000	116230000	87518000	113660000	127510000
ANHFFAELPNK	I1MQL3;A0A0R0I9G1	201	211	no	no	0	0	0	0	0	0	0	0	0	0
ANIDIEGILK	Q8L7J5;Q42806;A0A0R0JW56;Q8L7J4;I1N5N0	2	11	no	no	20426000	19345000	8785700	26455000	32002000	28610000	52027000	27977000	23834000	20757000
ANITENFTR	I1M4Y9;I1MDC4	543	551	no	no	0	0	0	0	0	0	0	0	0	0
ANLALTSILEK	K7L432	2	12	yes	yes	0	0	0	0	0	0	0	0	0	0
ANLDDDVIK	Q9SPB8;I1KDM8;C6T7I4;O65363	225	233	yes	no	88790000	129470000	90064000	0	0	152180000	133690000	112850000	162430000	108430000
ANLDLLVAYK	A0A368UGP3;I1KWS2	870	879	no	no	0	0	0	0	0	0	0	0	0	0
ANLDPLTK	I1KMN2	87	94	yes	yes	0	0	3650600	0	3063500	0	0	8914800	0	18763000
ANLLDHHSIK	I1JI59;C6SVJ6;C6SW16	9	18	no	no	0	0	0	0	0	0	0	0	0	0
ANLLLDIHLHDHVETLYDQIR	I1KIH3;I1JKE3	324	344	yes	no	0	0	0	0	0	0	0	0	0	0
ANLSIYDPQVTEDQIQR	Q96558;I1N4I6;A0A0R0IRU3;C6TJA5	358	374	yes	no	16149000	13424000	20950000	18188000	19412000	0	10529000	13087000	14159000	7710600
ANLSPVFR	K7LR00	881	888	yes	yes	0	0	0	0	0	0	0	0	0	0
ANLTLVAR	C6T871;A0A0R0HAM0	72	79	no	no	38734000	48803000	31988000	27941000	0	85669000	56504000	41024000	100950000	91710000
ANLVLDHAER	I1M6K8;K7KBJ8	329	338	no	no	0	0	0	0	0	20872000	0	0	0	15718000
ANNEMQVER	Q38JE0	2	10	yes	yes	2463000	2071700	1256800	0	1915600	6997400	8632200	4921000	6303400	4449200
ANNPSQLLPSELIDR	I1K310;C6T5W6;C6SZ20;I1KRE2	2	16	yes	no	0	0	0	0	0	0	0	0	0	0
ANNPVDTQDHK	I1KNN0	433	443	yes	yes	0	11643000	0	0	24740000	0	25987000	0	0	34374000
ANPENPSIELGPEFK	I1LM73;C6T7U2	387	401	no	no	36590000	40405000	41665000	51350000	62566000	77639000	48426000	65032000	95977000	62567000
ANPGPISGGLAPIYGAAGK	I1N505;K7K7E0;I1JDU3	498	516	yes	no	0	0	0	0	0	0	0	0	0	0
ANQATSEAAK	A0A0R0JWF4	351	360	yes	yes	0	0	0	0	0	0	30634000	0	0	0
ANQLTDEQISEFK	I1N8I7;C6T4C0	2	14	yes	no	0	0	0	0	0	0	0	0	0	0
ANSEATLGTYK	I1JH86;I1LZG1;I1L983;C6TJM1;I1MB71;C6TMG1	328	338	no	no	197480000	125650000	147490000	117500000	104500000	232520000	168100000	157280000	151480000	149380000
ANSELSSHQK	I1MXX5;I1L3S2;I1M8A5	52	61	yes	no	0	0	0	0	18601000	0	12003000	0	0	0
ANSLNYPFAGSTVALDAAQIR				yes	yes	161490000	137350000	89564000	184370000	219740000	504000000	175820000	340660000	324800000	167960000
ANSNLPR	C6SZW2;I1LV61;I1LV57;I1NE09;C6T129	2	8	no	no	0	0	0	0	0	0	0	0	0	0
ANSSGGDGATIEVVR	I1JV30;I1K9M7	55	69	yes	no	0	0	0	0	0	0	0	0	0	0
ANTFVAEVLGVDPR	P37228;I1LH25;K7K4T0;I1KL87;C6TM03;B0M1B3	194	207	no	no	0	0	0	0	0	0	0	0	0	0
ANTGNLDAAIEQLLNVEK	I1K4U3	2	19	yes	yes	0	0	0	0	91839000	10375000	0	126690000	132050000	33514000
ANTHQCLSCPAASR	Q8RVH5;A0A0R0F1F3;A0A0R0KVB4;P13917	97	110	no	no	3.5586e+09	2.1262e+09	4.1145e+09	0	4.0233e+09	793310000	3.4473e+09	1360500000	2385700000	1.7744e+09
ANTHQCLSCPAASRPGCHK	Q8RVH5;A0A0R0F1F3;A0A0R0KVB4;P13917	97	115	no	no	237770000	215720000	135510000	284030000	259230000	295610000	311840000	0	237110000	425990000
ANVDPPEIIVDNQVYLPPGPSR	I1K6C1;A0A0R0K416	159	180	yes	no	0	0	0	0	0	0	0	0	0	0
ANVEEGEVDLMNPK	I1KUD5	96	109	yes	yes	0	0	0	0	0	4245500	4185600	0	0	1758300
ANVEEGEVDLVNAK	I1MDW4;I1MDW5;C6SYX0	50	63	yes	no	0	0	0	0	10375000	0	0	0	0	9259100
ANVPLLLR	I1JGB2;C6TB50;I1LA40	248	255	no	no	9021000	10022000	6351100	9869400	9849300	19708000	0	23470000	18128000	18969000
ANVVLPAAAFSEK	I1LMA5;A0A0R0HKE3	616	628	yes	no	0	0	0	0	0	0	0	0	0	0
ANYGVEEMCR	C6T9D7;I1K6M7	324	333	yes	no	0	0	0	0	0	0	0	0	0	0
APADLPEQEDAR	C6T4N0	180	191	yes	yes	0	0	0	0	0	0	0	0	0	0
APAIDSEHVR	A0A0R0GKM7;A0A0R0G928;A0A0R0G924	779	788	yes	no	0	19070000	0	0	0	0	35026000	25775000	0	27113000
APAIIFIDEIDAIGGK	K7MNG0;K7M5X0;A0A0R0FH73;A0A0R0GBG7	311	326	no	no	2851300	2383800	0	1964900	3833600	2423500	2942200	0	3514900	0
APALLDFDTK	J7EPL5;I1M3M4;I1LUL9	72	81	no	no	25812000	22966000	25157000	30108000	20678000	0	41510000	37743000	58146000	41935000
APAYYPEFVK	I1MT11;A0A2L0RIP6;I1JGR4	654	663	no	no	0	0	0	0	0	0	0	0	0	0
APDQSVELTNEAIEFLR	I1LBC8	306	322	yes	yes	0	0	0	7518200	0	4570900	5451200	4765700	3471200	7672700
APDSYYVELK	I1KA75;I1JZ89;K7KUH1	332	341	yes	no	0	0	0	0	0	0	0	0	0	0
APDTGHPNGTAGHR	O23959;A0A0R0HVK7	44	57	yes	no	0	0	0	0	0	0	0	0	0	0
APDWESPDYLR	K7L7D2;C6T611	42	52	yes	no	0	0	0	0	0	0	0	0	0	0
APEFSLFDTCYDLSGLSEVK	I1KHU8	383	402	yes	yes	0	11108000	6788300	11107000	13804000	0	5525800	6883100	0	6832100
APEGTPAGGGLLVVIVHEAQDVEGK	I1LJ17;K7LST9;I1LPS1;I1LPS0	409	433	no	no	27735000	0	0	46591000	3306300	56350000	0	54787000	5164100	44600000
APELFTTAPSLAIPK	I1KNL8;I1MQX4;I1MQX3;I1KNL7	292	306	yes	no	0	0	0	0	0	0	0	0	0	0
APEMWDLFLR	K7L6T7;I1MJK2	208	217	yes	no	0	0	0	0	0	0	0	0	0	0
APEVIETR	I1JHM8;A0A0R0GFK8;I1LLZ1;K7LR64	524	531	yes	no	13519000	24722000	29929000	25845000	21851000	37145000	36244000	0	40002000	0
APEVPLDNEFEK	A0A0R0K5N2	484	495	yes	yes	0	0	0	0	0	0	0	0	0	0
APEYLAHVPGVVELVTK	I1MZJ8;K7MPX7	91	107	yes	no	4632900	22978000	4912600	6727200	29741000	48117000	7675700	59586000	28776000	64738000
APEYLALNESVIALVK	I1MZJ8;C6TBE8;K7MPX7	284	299	yes	no	0	0	0	0	0	0	0	0	0	0
APFDLFDTK	I1JJL6	319	327	no	no	0	38147000	44722000	0	0	56930000	22640000	0	30779000	49325000
APFDLFDTR	B6EBD7;D6C4Z9;D6C500;I1M6E1;K7L4Q3;A0A0R0IG87;A0A0R0I089;A0A0R0IGH3;I1MPI1;I1L314	318	326	no	no	245170000	184270000	288880000	0	306540000	245660000	158910000	80128000	178050000	190570000
APFTQGLGLENIDVVTQR	I1KMS9;I1MRP6;I1KMS8;I1MGG7;A0A0R0I3F1	355	372	no	no	7853300	11619000	7268500	6863800	0	0	11419000	11164000	9980100	0
APFVNDVDDVEK	I1ME40;I1M2J1;C6TF34	211	222	yes	no	0	0	0	0	0	0	0	0	0	0
APGFGENR	A0A0R4J656;I1LAL4;I1LCI1;I1NHW4	309	316	no	no	0	0	0	0	0	0	0	0	0	0
APGFGER	I1LL25;I1LL24;I1LR60;A0A0R0IU60;I1KU96	324	330	no	no	0	75977000	0	0	45713000	77257000	132070000	0	0	0
APGGAPANVAIAVSR	I1M561;I1MD61	43	57	no	no	13214000	15792000	11425000	12988000	8627400	14257000	12161000	9946300	12746000	10620000
APGGAPANVAVGISR	I1MQ49;A0A0R0G0T0;A0A0R0IEM2;A0A0R0I8P3;A0A0R0IIM3;I1L3G2;A0A0R0I8N3;A0A0R0EBJ8;I1LDW8	53	67	yes	no	0	0	0	0	0	5587200	2581100	0	1467400	0
APGGLIEGIADYVR	I1NFY4;C6SYE6	132	145	yes	no	20590000	26388000	23258000	51523000	0	0	0	0	3087200	0
APGIIER	Q01915;Q6I8E6;A0A8H6NMX2;A0A8H6JRP9	135	141	yes	no	143060000	182280000	0	0	183870000	166660000	245840000	232410000	0	214600000
APGLALVDDWTCLK	I1K0K8;Q9LLQ5	420	433	yes	no	0	0	0	0	0	0	0	0	0	0
APGNPWPQWPR	A0A0R0EJ07;A0A0R0EVI7;A0A0R0EJU2;A0A0R0EV06;A0A0R0JMI0;A0A0R0KBX5	1825	1835	no	no	0	0	0	0	0	0	0	0	0	0
APGSSSLIATDVTISHGDLTAK	I1JXY2	45	66	yes	yes	5171500	9757500	8613400	9107600	8026100	13048000	7638500	6509600	8750800	7532700
APGSTLYGFK	I1KZW7;I1MFL2;A0A0R0FZ92	120	129	no	no	0	0	0	0	0	0	0	0	0	0
APGTTMEFAITLIEQLIGK	I1LV54	198	216	yes	yes	0	0	0	0	2756700	0	0	0	0	0
APGVQTPVIVR	O48561;A0A0R0K8D9;I1JSV3;I1K7D4;I1K7D2;B0M1A4;A0A0R0JAG1;I1K7D3	92	102	no	no	19410000	20537000	26578000	25689000	25538000	26831000	21994000	21882000	20522000	22106000
APHDDAQMIIR	I1LN41;I1MYB9	692	702	no	no	3382900	2459300	0	3826400	0	4412500	2901300	0	4914300	3222400
APHIEYPVR	I1L2C2;I1MI08;I1LZN1	493	501	yes	no	0	5114700	8583000	4118000	0	0	0	0	0	0
APHTEDAIR	P93164;A0A0R0GUI6	282	290	no	no	0	27904000	0	0	165070000	64738000	0	0	0	134680000
APIAECLVK	I1MT35;I1MWZ7	94	102	no	no	27962000	27323000	0	37106000	0	70554000	58436000	53693000	40752000	61469000
APIAVGNVIPDGILAYLDEENKPQTVSIHSLATGK	A0A0R0IAF2;C6T072	2	36	yes	no	0	0	0	0	0	0	0	0	0	0
APIDSNLLK	Q58J26;I1M068;I1KLP7	7	15	yes	no	7258600	4219900	5047600	3674800	6796700	11832000	17599000	0	15262000	12334000
APILPSDPYER	C6TAT2;Q9FQE9;I1MJ37;C6T1V5;I1KU83	82	92	yes	no	21825000	23765000	24105000	23438000	23717000	50085000	25031000	24233000	44462000	25894000
APILPTK	Q96454;K7MNZ5;K7MNZ6;I1MY04;Q96455;I1MC68	80	86	yes	no	18363000	13323000	0	14609000	19307000	27362000	27245000	22256000	25671000	26649000
APIMAQVVIGTPGTVK	I1N1X2;K7MSH4;A0A097PLY8	203	218	yes	no	0	913720	0	0	0	0	0	0	0	0
APISEDAATTMPK	I1JV52;C6T907;C6TKQ1	71	83	no	no	0	0	0	0	0	0	0	0	0	0
APKPPSTGLFVGLNK	C6TK30;I1LDP9	2	16	yes	no	0	0	0	0	0	0	0	0	0	0
APLDIAPTEFTFGAGQTQK	I1M7K1;I1JIH0	229	247	yes	no	0	0	6671100	0	0	0	6549700	8027000	6273100	0
APLESYADIGGLDAQIQEIK	A0A0R4J4W3;A0A0R4J439;A0A0R4J302;A0A0R0EXW6	182	201	yes	no	0	41481000	0	0	82244000	42596000	36473000	69418000	49671000	0
APLFLSAAVAGSDQITPLK	I1MI18	175	193	yes	yes	0	1627800	0	0	3522200	0	0	3591200	2971500	0
APLGGLEK	C6SYG1;I1L1F3;K7MBV6;C6SZB4	239	246	no	no	0	0	0	0	0	0	0	0	0	0
APLGQDAEGK	C6TKA3;I1K1F4	109	118	no	no	0	0	0	0	5486300	0	0	0	0	9828400
APLGQNTVLLR	A0A0R0F137;I1JQN0;I1JQM9;C6SWN7;I1NB77;C6T531;I1JR90;I1NJ30;C6T0R5	118	128	no	no	0	0	0	0	8843300	0	0	0	0	0
APLIDNPDFK	A0A0R0EJA3;I1NF03;A0A762;I1LB53	299	308	no	no	156670000	171210000	134510000	182210000	188620000	250710000	191270000	161780000	180600000	170820000
APLIDNPDFKDDPDLYVFPNLK	A0A0R0EJA3;I1NF03;A0A762;I1LB53	299	320	no	no	44994000	48736000	48443000	31778000	66806000	117470000	85233000	135990000	194730000	93509000
APLLDVTQFGYFK	C6SX86	95	107	no	no	2373900	7124000	0	0	4055900	17355000	14624000	8593800	5406700	10671000
APLLIGCDIR	A0A0R0FT50;A0A0R0IIA2;A0A0R0IF69;Q39811;I1L3R4;C6TLN0	300	309	no	no	0	0	0	0	0	0	0	0	0	0
APLLIIAEDVTGEALATLVVNK	I1LL25;I1LL24;I1LR60	287	308	no	no	12131000	16627000	5486800	7273400	7954800	9133600	4563200	3184100	5485400	3942500
APLLLGCDVR	I1L6Y9;I1N3A6;K7MTV2;C6TFG7	287	296	no	no	42429000	44748000	6946700	37084000	53996000	65703000	58997000	45610000	37940000	45578000
APLSLSPHSHSTK				yes	yes	0	0	0	0	2037700	0	0	0	0	0
APLTPTGFR	I1L146	57	65	yes	yes	0	0	0	0	0	0	0	0	0	0
APLTSAQR	I1JXS8;I1KP14	253	260	no	no	0	0	0	0	0	7387600	11828000	0	0	18818000
APNLQHPLVCIDVIEAGIVAGPR	A0A0R0JBY6;B0M199	240	262	yes	no	0	0	9653000	0	0	5230100	0	5635200	4385700	0
APNLSNDGLKPESSAVAQDDEEVDEAGVDPK	I1N8M5;A0A0R0EWX9	135	165	yes	no	15640000	14039000	15635000	20756000	8385300	0	24339000	27053000	23006000	40469000
APNNFGEIIGK	I1MT11;A0A2L0RIP6;I1JGR4	719	729	no	no	4623800	3966600	3852400	4953800	4378300	8744700	0	5970600	6237400	0
APNQASLGEEGIDLPR	I1MUE2;A0A0R0JPH2	537	552	yes	no	0	0	0	0	0	0	0	0	0	0
APNVSNDGSKPETSAAAAQDDEDVDETGVDPK	I1JMZ5;I1JMZ4;C6T3S3;C6SW68	130	161	yes	no	0	0	0	0	0	0	0	0	0	0
APPAIPLPPPPLSNFK	I1K8F4;A0A097PL84	59	74	yes	no	0	1908500	0	2965300	0	0	3483400	0	3657400	7862800
APPLLNR	C6T9B1;Q9XGS2;I1KRG4	71	77	yes	no	119570000	125850000	96483000	151510000	188740000	186980000	255590000	213040000	215130000	211100000
APPPIEAPALSLDELK	C6TCB9;Q84P43;C6ZRT7;C6TIF8;A0A0R0I7I9	50	65	yes	no	2499000	2532700	3389900	3062800	6000500	4718900	0	0	3899100	3139100
APPSVQEAAAIGLLK	K7LI90	39	53	yes	yes	19112000	13921000	14161000	18239000	11365000	18520000	0	10288000	14085000	16562000
APPTPAVEGAQAPQGR	I1KBT9	2	17	yes	yes	0	0	0	0	0	0	0	0	0	0
APPVIDAAELQQDPEATLR	I1JRF2;A0A0R0KP00;A0A0R0ES33	148	166	yes	no	67823000	70154000	73749000	84104000	86625000	135500000	63853000	111390000	109480000	106710000
APQAAGAIHTDFER	C6TI33;A0A0R4J410	326	339	yes	no	35552000	8985500	46956000	7850900	5655500	11546000	44269000	46347000	50490000	48196000
APQDLYESYYNANK	I1MC33;I1MC32;I1MC31;I1MC34;K7MP24;I1MY38	404	417	no	no	45060000	46921000	49576000	62093000	63549000	51286000	0	46610000	80204000	66190000
APSAATATGFLK	I1JDR2;K7LM27;K7MVB9;A0A0R0EA65;I1NF12	995	1006	no	no	0	0	0	0	0	0	0	0	0	472840
APSEAVETVTNDTR	K7N347	531	544	yes	yes	0	8714700	0	3046500	8155700	9306900	4275400	6388000	11917000	8168600
APSIYHSER	I1N747	41	49	yes	yes	776700000	1.8784e+09	1232500	341540000	319720000	2889900000	859230000	875280000	3711300	840610000
APSLFQVK	I1NGI9;C6TI64;I1NGJ0;C6TLT3	34	41	no	no	312310000	282870000	322810000	269310000	328290000	215300000	202950000	177980000	148070000	141160000
APSNPWPQWPR	I1MAK3	1935	1945	yes	yes	0	0	0	0	0	0	0	0	0	0
APSQSTHGSALLLK	I1L6A3;C6TKJ1;A0A6S5ZYU0;A0A6S6A9N2	65	78	yes	no	0	0	0	0	0	0	0	0	0	0
APSSASSSSYELSK	A0A368UGQ5;A0A368UGP5;A0A368UGQ6;C6TIX4;A0A368UGV0	6	19	yes	no	0	0	0	0	0	0	0	0	0	0
APSSDAQESGPDNK	I1M5L8;I1M5L7	405	418	yes	no	0	0	0	0	0	0	0	0	0	16427000
APSSIYHSER	P29531;A0A0R0FZF4	39	48	yes	no	293070000	571730000	0	2210800000	0	0	0	1.7965e+09	2877000000	2452900000
APSTAEEFER	K7LA75;K7LA74;I1N0K3;C6SVS1	30	39	yes	no	0	0	0	0	0	0	0	0	0	0
APTAEAGFAPACK	I1JUU2	397	409	yes	yes	0	0	0	0	0	0	0	0	0	0
APTDVSFFSWFSDTEQK	I1JWV6;A0A0R0KE60;C6TC63;A0A0R4J3H1;I1JWV7;I1KCS5	174	190	no	no	0	9507700	7344400	0	8975000	11040000	11438000	13359000	10975000	11274000
APTHIISTISDDR	I1MGE7;I1MRQ9;I1KMR0;A0A0R0JD83;K7LBM2;I1L0Q8	349	361	no	no	35883000	26492000	0	15676000	27661000	19107000	36062000	18389000	57089000	79439000
APTTTVPIGTLPSGSVTGR	I1MFL2;A0A0R0FZ92	2	20	yes	no	0	0	0	1762700	13368000	1629900	3449500	1166400	0	1916700
APVAAASSDSIKPR	A0A0R0GDY6;C6TCN9;I1JJT9;I1JJT8	2	15	no	no	0	0	0	0	0	0	0	0	0	0
APVDGPTQWPLR	I1L645;C6TEV7	249	260	yes	no	0	5214700	7486900	9905400	6116100	0	6252800	9528100	3978800	9268800
APVIHHFSESISGVMTIR	I1L7W1	1114	1131	yes	yes	0	0	0	0	0	0	0	0	0	0
APVLSDSSCK	CON__P00761	148	157	yes	yes	0	12988000	0	0	0	0	0	0	0	0
APVQAHFGELDNFVGFSDVTAAK	I1LU40;C6TJB9;I1LU38;I1KFF8;I1KFF9	155	177	no	no	0	0	0	0	0	26201000	28151000	0	57454000	40749000
APVQAVIK	I1LJG9	148	155	yes	yes	12198000	7890700	0	0	0	16614000	32693000	30715000	14731000	11771000
APVSVLHSPVVK	I1MJF9;I1MJF8;I1MJG0	259	270	yes	no	0	0	0	0	0	0	0	0	0	0
APVTSDAEVSTK	C6T3K6;I1KBM3;I1JXZ5;C6TEQ1	194	205	yes	no	0	0	0	0	0	0	0	0	0	0
APWSIQDKPR	A0A368UGN5;I1JDS6	200	209	no	no	0	0	0	0	0	0	0	0	0	0
APYNQGPFEEGDAGK	I1N466	107	121	yes	yes	0	0	0	0	0	0	0	0	0	0
APYPANR	C6TJH0;K7MAQ4;I1M136;C6TEA4	117	123	yes	no	0	0	0	0	8740300	2508400	0	0	0	0
APYPPDQVAK	I1MEH7	116	125	yes	yes	0	0	6102900	0	7247400	0	14394000	0	17154000	0
APYWPVAADGNHPPAK	I1L409;I1L410;I1KJA0	343	358	yes	no	0	0	0	0	0	6400900	10716000	4767900	5762400	5891600
AQAEADGKPVEAK	C6TBY0;A0A0R0KWB3	113	125	yes	no	89289000	49395000	0	14641000	121820000	65864000	0	0	0	73535000
AQASSPVSEPVAV	I1KMS9;I1MRP6	558	570	yes	no	0	0	0	0	0	0	0	0	0	0
AQCPIVER	C6TFC7;I1L2H4;I1JFW7;I1JFW6;I1M3W1;I1LUE0;C6SW88	64	71	no	no	0	0	125480000	121690000	175980000	133050000	152750000	135510000	135470000	0
AQDEALCLFPSEEIGHDQSNCR	K7K9Y5	206	227	yes	yes	0	0	0	0	0	0	0	0	0	0
AQDFVCGLAPR	A0A1Y0B6E1;I1MAE7;A0A024BT07;A0A024BTE8;A0A024BTV6;A0A024BTW3;A0A024BU05;A1YNA0;A1YNA1;A0A024BSQ0;A0A1Y0B6E0;A0A1Y0B6D8;A0A1Y0B6E2;A0A1Y9TL55;A0A1Y9TL53;A0A1X9PT96;K7LY05	294	304	yes	no	0	5444200	3941500	7623200	4771800	6894600	3538200	0	6249100	0
AQDLALDLEELR	C6T3P3	2	13	yes	yes	0	0	0	0	0	0	0	0	0	0
AQDLVSR	I1LVZ8;I1MAR9;A0A0R0GP29	54	60	no	no	0	0	0	0	8474000	0	0	0	0	23933000
AQEALLVR	I1JH86;I1MB71;C6TMG1	318	325	no	no	35541000	69213000	45264000	79382000	75482000	145330000	173920000	148500000	156510000	146540000
AQEDVVAACNDYGIK	I1LCU6;Q6Q2Z9	713	727	yes	no	0	0	0	0	0	0	0	0	0	0
AQEEADPLADVPK	I1J919;C6T935;I1LHJ6	123	135	yes	no	0	0	0	0	0	0	0	0	0	0
AQEEAIDIDESK	C6T0L2;A0A0R0LAD9	77	88	yes	no	93423000	136400000	91880000	88525000	70747000	33205000	39239000	39773000	37158000	56692000
AQEEEFETFNLK	K7MJ17;A0A0R0INZ5;A0A0R0IHI7;I1KQN3;I1K586;A0A0R0IHJ8;A0A0R0IFL2;I1L3Z8	829	840	yes	no	0	0	0	0	0	0	0	0	0	0
AQEEGIGIDESK	I1JLC8;A0A0R0KF19	77	88	yes	no	0	765400000	809190000	713680000	584730000	295410000	330240000	298170000	284810000	0
AQEQEFR	K7K1R2	2	8	yes	yes	0	0	0	0	0	0	0	0	0	0
AQEQVVAGTLHHLTLEAIEAGEK	I1M0K3;C6SXU0	90	112	yes	no	152080000	96296000	84524000	56066000	92819000	491840000	290030000	371420000	118350000	283550000
AQEYICGLPPR	B8XJY3;K7S7Y8;Q52VR5;Q42807	351	361	yes	no	0	0	0	0	0	0	0	0	0	0
AQFDSTVGIHPSAAEEFVTMR	I1JD78;I1MNX4	463	483	no	no	0	0	0	0	0	0	0	0	0	0
AQFPNVEIGQGYGLTESGGGAAR	I1KC55;I1KC54	378	400	yes	no	0	0	0	0	0	0	0	0	0	0
AQFVPLPVSVSVEFAVAATDCIAK	CON__P12763	188	211	yes	yes	0	0	0	0	0	0	0	0	0	0
AQGDADSALDR	C6T6P9;C6SYE0;C6SWG4	60	70	yes	no	0	27236000	0	1612200	79947000	37319000	77058000	3295900	3636100	32358000
AQGENFEVVLIPLDDDEESFK	I1KXE7	229	249	yes	yes	2803300	6954300	4647500	0	4216400	3634300	8362400	3282700	3978500	3288500
AQGLFGLASLEDR	C6SX05;E0YNQ4	103	115	yes	no	15927000	0	43209000	42095000	59842000	41492000	0	22564000	0	0
AQGLSVGSSLVEEDK	A0A0R0GFW6;I1KTX8	312	326	no	no	8424000	14070000	21769000	11687000	11377000	0	14061000	13905000	12717000	10051000
AQGLSVGSSLVEEDKLDLATSLLAK	A0A0R0GFW6;I1KTX8	312	336	no	no	0	12058000	0	13411000	0	0	0	20937000	25713000	15460000
AQGWETDNVEEIALK	I1LZ92;C6TI56	229	243	no	no	18545000	68594000	32546000	28618000	69435000	0	23885000	19302000	0	29690000
AQGYSVGSSLVEEDK	A0A0R0IRH4;A0A368UH36	233	247	no	no	0	0	4148400	17181000	0	23327000	16460000	0	0	14454000
AQIAAGQK	K7M387;K7M9L4;A0A0R0EBC0	1019	1026	no	no	0	0	0	0	0	14452000	20601000	0	0	9539800
AQILESEGER	C6TMQ6;I1JYF7;C6T7Q4	225	234	yes	no	10595000	5959600	0	8873700	8581000	12186000	10807000	15919000	15707000	13222000
AQILLHGTLHATVFEVDR	A0A0R0IQ92	2	19	yes	yes	0	1552400	1675400	2153500	0	1971300	1356600	2122700	0	0
AQIPLDVIWNDDDHMDGK	I1J6K4	333	350	yes	yes	105930000	129030000	81208000	90324000	72233000	0	80446000	0	40974000	0
AQIPLDVIWNDDDHMEGK	I1KWV4	330	347	yes	yes	0	12397000	1218700	8750800	22022000	23565000	18011000	15848000	28055000	24200000
AQISNAQPDDLIDFYHLK	I1KG56;I1KVR6;I1KVR7	663	680	no	no	23433000	29974000	0	0	46162000	0	37275000	37683000	52482000	38077000
AQISSNQGGGPTPTLVK	I1JGR4	173	189	yes	yes	0	0	0	0	0	0	0	0	8147000	4636300
AQIWDTAGQER	C6TIM4;Q8LJR5;I1M3K1;C6SX31;I1MJU0;C6SZ01;C6TIE9;I1M2Z5;C6TM07;Q8LJR6;C6TJF9;I1LQK7;I1M049;Q39860;I1N5F7;G3ECQ7	63	73	no	no	0	36271000	40546000	23276000	51377000	59881000	0	73033000	57241000	50294000
AQIWQHLQR	I1LF63;I1NF81	38	46	no	no	0	0	0	0	0	0	0	0	0	0
AQIYDVSQSR	I1LDS8;I1NGS1	96	105	no	no	79001000	82125000	0	99234000	66082000	74530000	0	45768000	56967000	67842000
AQLEAVR	A0A0R0E5C1;I1ND84;A0A0R0JCA1;A0A0R0EBE6	247	253	no	no	0	44451000	0	0	0	0	0	0	0	27999000
AQLEEDPIVHR	I1K970;C6TGF3;I1JUQ0;C6TN97;I1MW74;A0A0R0GJV8	310	320	no	no	38013000	0	36124000	11561000	28481000	44549000	62779000	43570000	44427000	44691000
AQLLDDDGPSYVR	A0A0R0G0K3	47	59	no	no	6492200	4057100	5809400	0	8133400	6073600	8398300	0	8857200	5369400
AQLNDDFCDCADGTDEPGTSACPGGK	I1KMB9	54	79	yes	yes	2199700	3063800	2499000	2407400	3303600	0	2952900	4250200	0	3439000
AQLQGTTQDHLQIFNIEMK	I1JIA0;I1M7S3;I1M7S4;I1MZ13;I1LMS9	84	102	no	no	14774000	36569000	14870000	13864000	17004000	14222000	21062000	0	28146000	0
AQLQLIQSLLEVEK	A0A0R0EM71;A0A0R0EAU1;K7N2X7;A0A0R0I6U8;I1LEU9	407	420	no	no	5081300	4811900	5229600	4928200	10050000	7513100	0	0	11378000	6475500
AQLVHELDGNVMR	A0A0R0F940;K7MBS0;I1MH11;K7MBR9;A0A0R0GVH1;K7LWU3;K7LWU2;I1L1B8	582	594	yes	no	0	0	0	0	0	0	0	0	0	0
AQLVTPQLLK	I1LR95;I1LKZ0;K7LTP8;C6T1L0	85	94	yes	no	0	0	0	0	0	0	0	0	0	0
AQNINQEELDDIIR	A0A0R0JI09;I1K8P5;K7KIG0;K7KIF9	762	775	yes	no	0	0	0	0	0	0	0	0	0	0
AQNLFDEFR	A0A0R0JQM8;I1KBB6;I1JY87	355	363	no	no	0	0	1950300	2124300	2250100	0	0	0	0	0
AQPALVQNEQK	I1L530;C6TJL2;C6THL8	236	246	yes	no	0	0	0	0	0	37013000	35577000	55008000	0	0
AQPQPQSQPQHGQAALEQVQCFGR	I1JE09	2	25	yes	yes	0	0	0	0	0	0	0	0	0	0
AQQDMGETMGELGLAFIK	K7M845;K7M844;I1JHH9;K7KA97	353	370	no	no	0	0	0	0	0	0	0	0	0	0
AQQEVVEGFK	O04104;A0A0R0E8N5;C6T8P1;P04670	2	11	no	no	0	0	0	0	0	0	8589200	0	0	0
AQSEMVIDSLDR	K7LTM6;I1LL23;I1LR62	267	278	yes	no	0	0	15084000	0	0	0	0	0	0	0
AQSFLMDDIYR	I1KKN7;I1ND14	526	536	no	no	12411000	0	0	18723000	0	42260000	24544000	38095000	30790000	27404000
AQSMGDASSLEFMR	I1JJQ4;A0A0R0GHB3	674	687	yes	no	0	0	0	0	0	0	0	0	0	0
AQSVEEYK	I1N1X2;K7MSH4;I1N696	471	478	no	no	0	0	0	0	0	0	0	0	0	0
AQVAQNPSQQQK	C6TL46	2	13	yes	yes	0	0	0	0	0	7742200	8340900	0	0	11180000
AQVCTQR	I1MXX5;I1L3S2;I1M8A5	116	122	yes	no	0	14208000	0	0	0	46501000	0	26881000	0	22517000
AQVDSLSQELR	I1KTQ4	139	149	yes	yes	0	0	0	0	0	0	0	0	0	0
AQVFISCPSEESGAR	I1M5B6;I1M5B7	484	498	yes	no	0	0	0	0	0	0	0	0	0	0
AQVIFYEGESSFNHVR	I1NG02	177	192	yes	yes	0	0	0	0	0	0	0	11786000	7306600	0
AQVPGTTQDHLQVFNIETK	I1MBD1	83	101	no	no	0	0	0	0	0	0	0	0	0	0
AQVQCPLEVINLHPSR	I1MS73;I1LTQ5	819	834	yes	no	0	0	0	0	0	0	0	0	0	0
AQVSGSEDEGLFSSFYR	A0A0R0GA83;A0A0R0FZ63;I1MFK5;I1KZV8	35	51	yes	no	5860900	0	0	0	0	0	2429600	0	0	0
AQVVKPHEPK	I1N334	2	11	yes	yes	0	14245000	0	0	22943000	0	0	0	0	36220000
AQYEEIAQR	CON__P35908v2;CON__P35908;CON__P04259;CON__P48668;CON__P02538	354	362	no	no	0	0	0	0	0	0	0	0	0	0
AREDLVVESHDAAYEIK	M4QS19;I1LJJ4;H9TVI9;M4WFN0;Q2LAK4	354	370	yes	no	0	0	0	0	0	0	0	0	0	0
ARPMEETK	A0A0R0JWF4	151	158	yes	no	119140000	90840000	0	0	84637000	5712400	310340000	0	0	126130000
ASAASEAIEK	I1KTY9	222	231	yes	yes	0	0	0	0	0	46312000	0	40465000	0	17294000
ASAEDFNLFLFNDGQHDAASVLHSR	I1KYU6	259	283	yes	yes	0	16245000	0	21914000	22734000	18884000	0	0	0	0
ASAGASVDSAR	I1KEY6;I1LS70	350	360	no	no	0	0	11112000	0	0	0	0	0	0	0
ASALIQHDWTPR	C6TGZ7;I1KXQ3	237	248	no	no	42838000	0	30544000	32055000	34351000	75167000	45367000	0	27186000	48026000
ASAMVEDANFEDDQLANMTTDDIVR	A0A0R0ERR0;I1NJ15	2	26	yes	no	3433300	0	0	0	0	0	0	0	0	0
ASAPAAPPPPSASLFSSESSQASSSK	A0A0R0HFS7;I1LJE0	150	175	yes	no	0	0	0	0	0	0	0	0	0	0
ASAPAEAAPAKPDASAAEDDDDLDLFGDETEEDK	I1LWB8;C6SY42;I1LWB9;C6T1K9	82	115	yes	no	15999000	31062000	26123000	0	0	78188000	94460000	78669000	109870000	89487000
ASAPAEAAPAKPDASAAEDDDDLDLFGDETEEDKK	I1LWB8;C6SY42;I1LWB9;C6T1K9	82	116	yes	no	0	0	0	0	0	27888000	18377000	12030000	17247000	21330000
ASASEFDPALALSHK	A0A0R0K2F5;I1JSX9;C6TJG7	2	16	yes	no	0	0	0	0	0	18587000	15302000	0	15944000	0
ASATSVDDPVTEVGGDR	K7MB33	742	758	yes	yes	0	0	0	0	16682000	0	0	0	0	0
ASDAFYR	I1N627;C6SZW1;I1LWI3;G8FVT3	83	89	yes	no	0	0	0	0	0	0	0	0	0	0
ASDATGDLGAK	C6T960;A0A0R0LCN5	279	289	yes	no	0	0	0	0	0	0	0	0	0	0
ASDEELK	C6SVR5;Q9SWB6;A0A0R0F7D3;A0A0R0FGC0;A0A0R0JD77	199	205	no	no	254360000	276930000	0	226670000	15211000	519770000	282190000	0	0	404890000
ASDELGIGIVHDGMAEYSELLK	I1L974;A0A0R0HQ34	453	474	yes	no	0	0	0	0	0	0	0	0	0	0
ASDFHYYK	I1M307	358	365	yes	yes	0	0	0	0	0	0	0	0	0	0
ASDGSEEFR	I1JL98;I1J7G5	2	10	no	no	62261000	56298000	104820000	110420000	58959000	89195000	82564000	120600000	119800000	65477000
ASDIVLR	K7MPH5;G7YZH4;I1K1W1	202	208	yes	no	0	0	0	0	0	0	0	0	0	0
ASDLAHPLVEAQIPFK	I1M3Z4;A0A0R0GX77	113	128	yes	no	0	0	0	0	0	24504000	0	0	24633000	16550000
ASDLGVESIVIGMAHR	I1JDR2;K7MVB9	290	305	no	no	0	10958000	5412500	0	0	13677000	0	0	0	0
ASDLLAVVE	C6SXN0;C6T249	126	134	yes	no	0	0	0	0	0	0	0	0	0	0
ASDSANLDSAAELLIR	A0A368UIE9;A0A368UIE4	376	391	yes	no	0	3530100	0	0	5063600	0	0	0	0	0
ASDSPFPVTAQNINPK	A8IKE1	2	17	yes	yes	0	0	0	0	0	0	0	0	0	0
ASDVDQDDHK	A0A0R0GZ36	248	257	yes	yes	0	0	0	0	0	0	0	0	0	0
ASDVGQDDHK	I1MCF0	286	295	yes	yes	0	0	0	0	7999800	0	17969000	0	0	14344000
ASEALEDNKPPLQDDNHAK	I1KC06	2	20	yes	yes	0	0	2989900	2818700	3299300	2971700	0	0	2998900	8425200
ASEDAEVYHDLVR	I1MBD1	1156	1168	no	no	0	0	0	0	0	4505900	7519900	13351000	0	4389500
ASEDPTSNPDKPITVAEVEPLVK	I1JRT9	606	628	yes	yes	0	0	0	0	0	0	0	0	0	0
ASEDPTSSPDKPITVAEVEPLVK	I1NCE6	606	628	yes	yes	0	0	0	0	0	0	0	0	0	0
ASEEAECISNLFK	I1KNN0	2	14	yes	yes	15444000	16205000	21666000	24541000	25686000	0	25842000	15689000	20650000	14472000
ASEEGILAETVESYVK	K7LWB1;K7LWB0;I1LUV0;I1KB85;I1JYB3	36	51	yes	no	0	0	0	0	0	0	0	0	0	0
ASEEPTVAVEPAPEPATAEPPPEEK	C6THD3;I1JF32	2	26	yes	no	4650800	0	4470800	0	2695600	0	0	11838000	0	8112500
ASEESHNIKPPSEQSTTELIASAK	I1NDJ4	2	25	yes	yes	0	0	0	0	0	0	0	0	0	0
ASEESQNKPPSEQSTTELITSAK	C6TMA8	2	24	yes	yes	83243000	65544000	85659000	82647000	82678000	119330000	102380000	131400000	102240000	99230000
ASEEVLATR	I1M5M5	43	51	yes	yes	0	0	0	0	0	0	0	0	0	0
ASELAAMSVDTAK	A0A0R0JWF4	535	547	yes	yes	35530000	45363000	10262000	12029000	0	80333000	78254000	82490000	85599000	77496000
ASELGFFGF	C6TKD5;I1KDJ8;I1LST6;I1LV79;C6TBU3	468	476	no	no	0	0	0	0	0	23344000	0	0	0	0
ASEQLAR	Q39846;I1M3M9;C6K8D1	2	8	yes	no	174860000	136550000	158760000	172660000	191140000	231740000	150350000	195340000	222950000	216680000
ASETEAALAATPSDGPTVFDK	C6TF85;I1N8K4	2	22	yes	no	0	0	0	0	0	0	0	0	5975400	0
ASETELLTR	I1JU43	185	193	yes	yes	15375000	7864600	20973000	11179000	0	21390000	18486000	20667000	20879000	10002000
ASEVIEYR	K7KHJ7	2	9	yes	yes	0	0	0	0	0	0	0	0	0	0
ASFAGDLNFYGK	I1KL66;I1KQX0;K7M9V5	492	503	yes	no	0	0	0	0	0	0	0	0	0	0
ASFDEAPPGNSK	C6TJ91	2	13	yes	yes	1923400	1555000	1832000	0	6577300	5752000	4396500	0	4569800	6080000
ASFDQAPPGDVK	C6SYA8;C6SX87	2	13	yes	no	0	2383400	1714500	1761500	4508200	0	0	0	0	0
ASFEEAPPGNSK	C6SZC5	2	13	yes	yes	0	0	0	0	0	0	0	0	0	0
ASFFHEPNGGYLPEDELWDGGI	C6T7J5	291	312	yes	yes	0	0	0	2359500	0	0	0	0	0	0
ASFFVHETYGAYR	A0A0R0KKR3	291	303	yes	yes	0	0	0	0	0	0	0	0	0	0
ASFLVSNSQHEVLNLK	I1LNT0;I1L5P9	163	178	yes	no	0	0	0	0	0	0	0	0	0	0
ASFNADDLEK	C6TKC9;A0A0R0FXY0	252	261	yes	no	19087000	16924000	20322000	17380000	0	13054000	18588000	21533000	0	22099000
ASGACQLVVK	I1MUN6;I1K099;C6T9M0	129	138	no	no	0	14214000	0	22305000	0	0	0	0	0	0
ASGASQLVVK	A0A0R0JQZ9	76	85	yes	yes	13503000	9354900	0	13414000	12909000	28754000	38535000	44109000	34947000	35060000
ASGATADLYVEPGDK	I1M2S7	217	231	yes	yes	0	0	2997800	4234700	4202500	4395700	4386200	5662100	4329400	4045000
ASGDYAIVISHNPDNDTSR	I1LI06;I1J8M4;C6TMR0;C6T5K7;Q9FEZ7;I1MN72;C6TDL5	129	147	no	no	118860000	107860000	0	122640000	105540000	55717000	222150000	143860000	153430000	24949000
ASGEGVQPQEYTIIK	A0A0R0LJG5;I1J9U5;I1LGR6	263	277	no	no	0	13347000	11796000	0	10202000	0	0	0	0	5500000
ASGESSESSTTLTVFK	C6SZL8;C6SWL2;I1KGN4;I1KGN3;I1KV65	45	60	yes	no	0	0	0	0	0	0	0	0	0	0
ASGEWDGFGADFSNEGK	I1LE12;I1LE10;C6T7X9;I1LE11;I1LE09;K7LL74	48	64	yes	no	0	0	0	0	0	0	0	0	0	0
ASGIGAVQAVSR	I1KMS6	45	56	yes	yes	0	0	0	0	0	0	0	0	0	0
ASGSGFQSK	A0A0R0GKM0;I1MST0;C6TKG4;I1MSS9;C6TFJ6;C6TIV9;Q8S902;C6TGG6;A0A0R0GKR5;C6THE7;A0A0R0GVM5;A0A0R0F8D6;C6TDR2;A0A0R4J5H9;I1LVS8	52	60	no	no	0	0	0	0	0	0	0	0	0	0
ASGSVSHFVDDHGAYK	C6TKE9	54	69	yes	yes	0	0	0	0	0	0	0	0	0	0
ASGYDVESSASSDAILK	I1MJB3;A0A0R0GHQ9;C6TH99;I1KTY9	205	221	no	no	35108000	48665000	34793000	38054000	34401000	0	0	35567000	43513000	43554000
ASHAETTEEAIEFAMQHAK	A0A0R4J631;I1KMC2	454	472	no	no	0	0	0	0	0	17659000	8218500	15612000	9672400	5079500
ASHDGISAASSDSVFNHLVR	I1JUS6	2	21	yes	yes	10111000	0	8194900	1905800	0	0	0	9549200	6869800	0
ASHDSISASPTSASDSVFNHLVR	Q7G1G6	2	24	yes	yes	0	0	38724000	0	0	42363000	21014000	28326000	21740000	28857000
ASHISEIPAR	I1JHQ1	130	139	yes	yes	0	0	0	0	0	0	0	0	7079600	0
ASHITEIPAR	I1MBN8	130	139	yes	yes	0	0	0	0	0	0	0	0	0	0
ASHIVGYPR	A0A0R4J5Z8;A0A0R0FR64;Q71EW8;I1MKZ0	2	10	no	no	43411000	43448000	0	56878000	0	96531000	154170000	161910000	107730000	0
ASIDASGVEDGIPESGGK	I1KG78	547	564	yes	yes	0	0	0	0	0	0	20376000	0	9615200	0
ASIDEHFCLK	I1L932	261	270	yes	yes	0	0	0	0	0	0	0	0	0	0
ASIEQPTTSETDMYK	K7MQF6;I1KYV2;C6T5R9	31	45	yes	no	0	0	0	0	0	0	0	0	0	0
ASIIEEVVK	C6T172	138	146	yes	yes	15939000	21345000	0	24572000	24408000	32259000	21539000	20350000	24215000	21408000
ASITGDVYIHPSAK	K7KVU9;I1JX24	295	308	yes	no	0	1313900	0	0	0	2152600	0	0	0	2313700
ASKPPMLPDDFDKPEFATVNIQR	I1LRA0;I1LKY8;Q0H950	241	263	yes	no	5541800	0	0	0	0	0	0	0	4859800	0
ASLDQDDSTLSR	A0A0R0FGT9	37	48	yes	yes	0	0	0	0	0	0	0	0	0	0
ASLDTTWEESFSK	I1MF27;I1MF26;A0A0R0GS02	398	410	yes	no	0	0	0	0	2707700	0	0	0	0	0
ASLEISYNLIYITTTGSEM				yes	yes	409020000	599900000	226770000	506380000	649820000	460330000	211830000	210840000	266460000	457170000
ASLENSLEETK	CON__P02533;CON__P08779;CON__Q9Z2K1;CON__Q3ZAW8	353	363	yes	no	0	0	0	0	0	5870700	0	0	2534700	0
ASLFGLGEHTK	I1MG74	223	233	yes	yes	0	0	0	0	0	0	0	0	0	0
ASLGSVADSWK	C6T7F8;A0A368UHK4;A0A368UKD6	206	216	yes	no	0	0	0	0	0	0	0	0	2962500	2662400
ASLGVQAVHPPPLTSTSDPPPLFDGTTR	I1L8Q0;A0A0R0I0I4	2	29	yes	no	21375000	0	28989000	17641000	0	9126400	0	0	8134200	8066700
ASLHLTAIEDADYK	A0A0R0LBM8;I1KJU4;I1J4D0;I1J4C9;I1KJU3;C6TMT8	131	144	yes	no	0	0	0	0	0	0	0	0	0	0
ASLLAELASK	K7MYU5	375	384	yes	yes	2812700	6638300	6920100	5725800	9237200	8883400	4401600	0	9682000	7380200
ASLLNVPLQVVTPLDAK	K7M5A3;K7M5A2;I1M824	236	252	yes	no	0	0	0	0	0	0	0	0	0	0
ASLLSESQDILSTIEIETQDIPDAR	I1KTB0;I1K4S0;C6TBQ0;C6TK34;K7L6N8	94	118	yes	no	11262000	20100000	0	0	0	37675000	0	12817000	12326000	51858000
ASLNDFDR	I1L7F3;K7KSY1;K7K5S3;I1NI77;C6SY27;C6SXV0;A0A0R0KMM8;A0A0R0I6V4;A0A0R0FMT8	142	149	no	no	72848000	0	0	85635000	0	97808000	60012000	36861000	78697000	0
ASLNFDAYR	A0A0R0IFV9	2	10	yes	yes	119380000	115520000	159530000	147640000	144740000	66558000	55653000	59702000	51519000	86593000
ASLNHDDIFVLDTESK	I1MH05;K7MBR4;I1MH06;A0A0R0GCS7;K7LC06	160	175	no	no	0	0	0	10579000	0	0	10157000	0	0	11183000
ASLPSVSEEEK	I1KLC9;I1KLD0;K7L567;A0A0R0IHQ8	206	216	yes	no	0	0	0	0	0	0	0	0	0	0
ASLQAAEETGR	A0A0R0KB98;K7KTN4;A0A0R0K5D1	381	391	yes	no	0	0	0	0	2192700	1400600	0	0	1735700	0
ASLQPGLHDDVDICMESGSAR	I1K034	150	170	yes	yes	0	0	0	0	0	0	0	0	0	0
ASMENGVLTVTVPK	P04794;C6SXG1;A0A0R0GWE0;A0A0R0GZI4;P02519;C6T5U3;C6T2L4;C6SWI1;A0A0R4J3Q9;C6SVX0;P05478;A0A0R4J3Q7;C6T2N6;A0A0R4J4X6;P04793;A0A0R0JD60;A0A0R0J5K1	125	138	no	no	14055000	15529000	13980000	20491000	18021000	0	5421800	5003200	5949300	4940500
ASMGQDLSPVDLINVHQFAQR	I1K096;I1MUN3	253	273	no	no	0	0	0	0	0	6142000	4124900	0	0	3146700
ASMTTEDLAELAR	A0A0R4J2L6	587	599	yes	yes	0	0	4607600	0	0	6415900	0	0	2403900	0
ASNHEEVILLGK	C6T460	2	13	yes	yes	0	0	0	0	0	0	0	0	0	0
ASNLHGGVTGALLR	I1M099	254	267	yes	yes	7321100	9946400	0	0	0	0	0	13421000	0	0
ASNLHGGVTGALLRPEK	I1M099	254	270	yes	yes	0	39614000	11679000	16278000	34865000	92237000	73430000	58353000	59328000	109250000
ASNPFVNLK	I1J637;C6TD94;I1JWM4;I1JEI0;C6TJC8	272	280	no	no	0	0	0	0	0	0	0	617810	0	0
ASNVSAESYWPSLFAK	I1JYI8;I1KB09	33	48	no	no	34230000	48212000	50681000	35728000	0	0	50263000	0	0	70666000
ASNWILEDSCPDYMLK	I1MGR4;I1L117;A0A0R0G189;I1MRG9;I1MRG8;I1KN10;A0A0R0GND9	160	175	yes	no	0	0	0	0	0	0	0	0	0	0
ASPLSEIEFLDSR	I1NBA5	158	170	yes	yes	0	0	0	0	0	0	13069000	0	0	0
ASPQTVADYTLK	I1LJ68;I1LPX6	282	293	no	no	15799000	10959000	14300000	13955000	10671000	69825000	39260000	80759000	39569000	43261000
ASPSPSVSDWWR	A0A0R0I2D9	142	153	yes	yes	0	0	0	0	0	0	0	0	0	0
ASPVTAPSLHTTGVALR	A0A0R0JQZ9	6	22	yes	yes	0	0	0	0	0	0	0	0	0	0
ASQASLLLQK	C6T1V1;A0A0R0HH38;I1LK39;A0A0R0HPY6;C6SWR4	2	11	yes	no	0	0	0	0	0	0	0	0	0	0
ASQLEDGDIICFQK	A0A0R0L2F3;I1JIM7	764	777	yes	no	5817200	3819700	2451100	2634500	4892800	0	0	0	0	0
ASQLEDGDIVCFQK	A0A0R0GKM7;A0A0R0G928;A0A0R0G924	765	778	yes	no	3646300	5617600	4005200	3587400	2885500	0	0	0	0	0
ASSAAPYYLDDFSDDVNR	I1KNB6;K7L3W0;A0A0R0F6U6;A0A0R0FHD6;I1MR71	753	770	yes	no	0	0	0	0	0	0	0	0	0	0
ASSALISDTQQWK	C6TGC6;I1JTB8;I1JTB9	2	14	yes	no	13392000	0	0	0	0	0	0	0	0	0
ASSASGATGWYR	I1KP14;I1K565	2	13	no	no	0	0	0	0	0	0	0	0	0	0
ASSDVEYR	K7LP96	2	9	yes	yes	7129900	15897000	11541000	0	0	0	22939000	0	13747000	16861000
ASSEGFLTDGQR	I1JXE8;I1K072	2	13	no	no	3944700	3317900	0	0	0	21639000	0	0	0	0
ASSGDLDNTGIIDQILK	I1J4X9;I1L4U3	341	357	no	no	66507000	78220000	0	79277000	79060000	52478000	67581000	0	50251000	42374000
ASSLGFEFLTK	A0A0R0KB25;A0A0R0K188	2	12	yes	no	0	5721100	9177700	5472400	5523400	5588700	4325200	6601900	8242800	6466100
ASSLLEAGVAR	A0A7X4YMW9	397	407	yes	yes	55101000	0	34564000	68699000	76732000	49471000	49855000	77299000	65709000	34285000
ASSLYSSTSSHEIDEHDNEQALDGLQDR	I1LYH9;I1LYH7;C6T1E1	25	52	yes	no	0	0	0	0	15352000	0	3390300	0	0	0
ASSSSESAVSER	C6SWJ2	2	13	yes	yes	0	0	0	0	0	7347400	5771300	0	0	5833100
ASSSSSSSSAPAPAPAPAPAPAQAPPVESQPEK	I1LD65;I1LD66	127	159	yes	no	0	0	0	0	0	0	0	7768700	0	5015700
ASSTLICDTQQWK	K7MVZ6	2	14	yes	yes	1618700	0	0	0	0	87135000	48527000	82041000	54721000	0
ASSVVISGTDIVR	I1MFN0;A0A0R0I1V0;I1KZY9;C6THZ4;A0A0R0I1W6;C6TGR8	168	180	no	no	89761000	78379000	71290000	162990000	88068000	223630000	107500000	127150000	143850000	147550000
ASSVVISGTDIVRPR	I1MFN0;A0A0R0I1V0;I1KZY9;C6THZ4;A0A0R0I1W6;C6TGR8	168	182	no	no	3198000	3956600	0	0	2869800	0	2303000	5737700	0	3307000
ASSYVGTGK	C6T871	315	323	yes	yes	0	0	0	0	0	191030000	112740000	102850000	0	113160000
ASTASGATGWYR	I1JXS8	2	13	yes	yes	0	0	0	0	0	0	0	0	0	0
ASTDKPGGDPEYR	I1KN31;I1KN30;C6SVQ5	2	14	yes	no	0	11857000	0	0	0	0	0	0	0	0
ASTDKSPDPTPAK	A0A0R0GZT5;C6SWV3;A0A0R0H1P9	2	14	no	no	0	3620300	0	0	2992900	9086400	13172000	0	0	4748700
ASTESSPFK	I1LU40;I1LU38;I1LU39	2	10	yes	no	0	0	0	0	0	0	0	0	0	0
ASTILQTPIR	C6TA12;I1NGY5;A0A0R0I820	49	58	yes	no	0	0	0	2555100	0	0	0	0	0	0
ASTLETTLQAANER	I1LIN2;K7LSM2;K7LSM3	677	690	no	no	15081000	15734000	8615600	13406000	14138000	5703100	10108000	6347600	12184000	9309700
ASTPSIPSHIK	I1N5R7	2	12	yes	yes	0	35294000	28695000	41424000	27843000	34294000	43223000	34078000	30527000	31783000
ASTSYGPLDCSVPQCGQVR	A0A0R0K666	143	161	no	no	17823000	0	13948000	28983000	15902000	45708000	33690000	25906000	29070000	56250000
ASTVIDVINPATQEVVSQVPLSTDEEFK	I1KL66;A0A0R0J513	56	83	yes	no	16490000	0	21108000	34567000	15798000	24922000	17558000	21946000	13064000	0
ASTYFSHLTESLR	K7LI90	740	752	yes	yes	1652400	2760200	3338500	0	0	891160	0	5193900	7891600	3856500
ASVEALFLGEADELVK	I1KRB4	310	325	yes	yes	0	0	0	0	0	0	0	0	0	0
ASVEVAHQTPTTVPENETTEVIK	C6TAU4	2	24	yes	yes	0	0	0	0	0	0	0	0	0	0
ASVEVAQQTPTTVPENETTEVSK	I1MFN6;C6TC96	2	24	yes	no	18479000	18228000	22745000	20526000	16628000	21433000	44282000	27041000	19718000	8920800
ASVHLPFDHR	C6T7K0;I1LIQ4;I1LIQ3	106	115	no	no	78992000	83618000	25534000	120970000	115090000	120430000	131510000	123510000	140150000	160020000
ASVLDGGDDADANVK	I1LZP7	148	162	no	no	0	0	0	0	0	0	0	0	0	0
ASVTSDTASVK	A0A0R4J5Q8	694	704	yes	yes	0	0	0	0	0	0	0	0	0	0
ASVYIPVQNSEEEVR	I1MHE8;I1L1N9	2	16	yes	no	0	0	0	0	0	0	0	0	2338500	0
ASWDPAVQDIEDLK	I1L4U3	396	409	yes	yes	49073000	81553000	68815000	70450000	82283000	0	66646000	83452000	77701000	0
ASWQIFTPLLHR	F8SMC3;A0A0R0EK54;O81978;A0A0R0FM59	464	475	no	no	0	0	0	0	0	0	0	0	0	0
ASYQNPQGAQNEHDPNNTTIFVGNLDPNVTDDHLR	A0A0R4J3N9	244	278	no	no	7153600	8855700	5970200	6640100	12536000	20319000	12320000	17526000	0	9847100
ATADAALVEK	A0A0R4J2U8	64	73	yes	yes	29757000	33960000	34263000	0	34587000	85278000	68951000	77448000	47220000	51540000
ATAEGLAVVSK	C6TMQ6;I1JYF7;C6T7Q4	276	286	yes	no	0	0	0	0	0	0	0	0	0	0
ATAELLLGADNPAIK	Q42794;C6TNL0;A0A0R0FQN0;Q41199;I1M9F7;I1M9F8	138	152	no	no	9367100	13466000	9246300	10341000	11706000	13985000	12330000	13944000	9473600	14725000
ATAETLDSEGWLK	I1KC55;I1KC54;A0A368UJV7;I1JXI1;A0A368UID7;A0A368UIA6	458	470	yes	no	0	2366700	2933500	3966700	3797300	0	4854100	0	2802000	4153400
ATAFPVMCDK	I1M322	373	382	yes	yes	15350000	20941000	12990000	12267000	17426000	2735100	19983000	23711000	21291000	24980000
ATAGDTHLGGEDFDNR	A0A0R0FH00;I1JPC5;A0A0R0KKU3;A0A0R4J4D6;A0A0R4J626;A0A0R0ENM9;I1JGR5;I1LQR4;G3LTU4;I1MT10;P26413;K7K7B7;K7LZH1	226	241	no	no	593390000	781650000	184430000	374360000	853130000	878150000	997380000	976740000	1349500000	2.0097e+09
ATAGVQEVR	I1NA39;A0A0R0ENV4	2	10	yes	no	39915000	0	0	51186000	0	160070000	155070000	150320000	0	135290000
ATAPDDQVPELLGK	C6TEF1;K7M771	178	191	yes	no	12614000	0	18758000	25914000	0	0	0	0	21260000	0
ATAPPPSLSAAFLQK	I1K198	14	28	yes	yes	2318700	4158800	0	2128000	0	6940300	0	3701100	3313600	6602800
ATATEGQESSLVTDYTLK	I1MCJ7	286	303	yes	yes	1819200	2441600	3411700	2372100	8668200	2133200	0	0	8639900	0
ATATFGPR	C6TLC2	38	45	yes	yes	0	0	0	0	0	0	0	0	0	0
ATATLSPADADK	I1LM73;C6T9J2	2	13	yes	no	5519100	18909000	0	0	0	8565100	19261000	5514400	0	0
ATATNAAAAPPR	A0A0R0J3D8;O22518;A0A0R0IZE4	2	13	yes	no	16648000	10799000	6189300	8614400	7339700	0	28810000	0	17844000	17922000
ATAVGWAAAHFSAEK	Q39846;I1M3M9;C6K8D1	364	378	yes	no	0	0	19741000	0	0	11689000	0	6392400	0	0
ATAVLVR	I1LV18;I1M370;I1M369;I1M368	198	204	no	no	0	0	0	0	0	6697800	0	0	0	0
ATCLADEVAEEIDNMPCENVNQYYPSSVPGSGNLK	C6SYG6	56	90	yes	yes	0	0	0	0	0	54556000	0	46142000	0	37995000
ATCLADEVAEEIEK	C6SYM8	56	69	yes	yes	162490000	147670000	178080000	199500000	216440000	365610000	35258000	345070000	247130000	393700000
ATCYPALMEK	I1LV54;I1M322	165	174	no	no	0	0	0	0	0	0	0	0	0	0
ATDAESTEVILEAALK	Q8L7J5;Q42806;A0A0R0JW56;Q8L7J4;I1N5N0	464	479	no	no	50706000	56379000	36742000	66676000	49968000	108650000	0	55641000	62322000	91380000
ATDDEILENIADSR	A0A0R0IIR5;A0A0R0ITJ5;A0A0R0IIU6	181	194	yes	no	15966000	18155000	14717000	11525000	14782000	18964000	22645000	23871000	17724000	26380000
ATDEILSVEDNK	I1LME6	212	223	yes	yes	0	0	0	0	0	0	0	0	0	0
ATDLNQGVVYGVR	A0A0R0KIG7;I1N8V4	287	299	no	no	0	5094500	4126800	0	6586600	5928400	6639600	7196900	4685700	6733700
ATDNQLYVATCSPAR	I1K8F4;A0A097PL84	268	282	yes	no	0	0	0	0	0	0	0	0	3875900	2444600
ATDTASDLSPLK	I1MQ52	173	184	yes	yes	0	0	2915700	0	0	0	0	0	0	0
ATDVMIAGK	I1KS65;F8SMB9;C6T8D6;I1K3S5;I1K3S4;I1LN30	255	263	no	no	0	13136000	0	7955500	11141000	36503000	41142000	37783000	0	21514000
ATEEPTVAVEPAPEPASADPPPEEK	I1L8A9	2	26	no	no	0	0	0	0	0	0	0	0	0	0
ATEEQIQAQR	I1LP75;I1LIH4	182	191	yes	no	5824000	0	0	2004700	0	0	0	0	0	2750700
ATEEVLVDEITYPSK	A0A0R4J387;C6SV98;Q53B71	2	16	yes	no	17953000	21274000	19801000	0	0	67411000	60217000	60309000	31988000	64584000
ATEEVLVDEITYPTK	Q53B72;I1KB78;C6T391	2	16	yes	no	67488000	0	92898000	101280000	0	147920000	149570000	132200000	130710000	127090000
ATEEVNKPQSLPPYPEMIVK	I1MBW3;I1MBW4;I1JHW6;Q00423;I1JHW4	2	21	no	no	0	0	0	0	0	0	0	0	0	0
ATEGPIVADK	I1JJI4;C6TBS6;A0A0R0L8P5;I1JJI5	58	67	yes	no	39562000	0	0	0	54696000	0	64894000	65470000	68464000	86640000
ATEIEVGVVR	A0A0R4J3L5;O48551;I1LSZ7;C6TNX9	212	221	no	no	41501000	41609000	0	52372000	49226000	86218000	56416000	72898000	49347000	71546000
ATELTVGVDGEGMVR	I1LHP6	293	307	yes	yes	140240000	12981000	201460000	153900000	188780000	283910000	13590000	200220000	196600000	178030000
ATELVVGVDGGGMVR	K7K4G2	292	306	yes	yes	231490000	54883000	262440000	112870000	167910000	174250000	182990000	240370000	174560000	145770000
ATENPFNSILR	I1J8H1	2	12	yes	yes	0	0	0	0	0	0	0	0	0	0
ATENPFNSILTTLEK	K7LNL2;I1LI48	2	16	yes	no	0	0	6675800	0	0	0	35940000	0	13428000	0
ATETLEDTKPPLQDDDR	K7KL81	2	18	yes	yes	2313300	0	5826700	0	0	0	2377300	3231500	0	12440000
ATEVLENVGER	B3GJZ6;I1M361;I1LV24	63	73	no	no	18794000	5611300	7455000	9254500	7805300	23314000	24230000	22740000	24848000	17448000
ATEVVHAACK	I1N058;I1KYS4	866	875	yes	no	0	0	0	0	0	0	0	0	0	0
ATFDCLMK	I1LGB7;I1LGB1;I1JDH6	224	231	yes	no	0	0	0	0	0	0	0	0	0	0
ATFLEGIITSLPTLGAGQSAFK	D6PAW7;B3TDK6;P09186	79	100	yes	no	1245700000	0	4819000	0	0	235470000	501740000	659940000	18712000	0
ATGCNVLLIQK	I1KQG0;C7C6E2;C7C6E1;A7VJA5;Q9ZRX1;C7C6E3;Q70EL6;I1K5G1	287	297	no	no	0	0	0	0	0	1912000	990030	0	256860	0
ATGIVWSVEK	I1LST9;I1KDK5	137	146	no	no	0	0	0	0	0	0	0	0	0	0
ATGLTDSLLK	K7MTE4;Q9LLQ9;Q9LLQ8;Q39833;Q9LLR0;Q42779;A0A0R0F1N7	477	486	no	no	0	0	0	0	0	0	0	0	0	0
ATGQEYYDLMHEFMTAVK	K7KRR3;I1K5Y5;A0A0R0IQ37;K7L4Q7	253	270	yes	no	0	0	0	0	2342600	0	0	0	0	0
ATGSAAEGAPDSQPK	C6TG81	275	289	yes	yes	0	0	0	0	0	11461000	14229000	0	0	0
ATGSNVITPGGLAAMAQSAAAYNADCK	I1NGG4;Q9SEK9;I1LE41;Q9SEL0	164	190	no	no	0	0	0	0	0	0	0	0	0	0
ATGSSVTSVNPSNNQSIAQVTEATLQDYEEGLQACSEAAK	I1MHG6;I1MHH0;I1MHG7;I1MHG8;I1MHH1	31	70	yes	no	0	0	0	0	0	0	0	0	21358000	0
ATHNEELIEGDSIEIHLDHK	I1M0S4;I1MIR4	1051	1070	yes	no	0	0	0	0	0	0	11830000	0	0	0
ATIELTHNWGTESDPEFK	Q9ZS21;I1LL14;I1LR74;I1LR72;C6T1M8;I1LR73	93	110	yes	no	7942400	9402200	0	10286000	13730000	40212000	28079000	31190000	0	13401000
ATIGADFLTK	C6SW04;A0A0R4J4D0;I1LJE6;A0A0R0HGA9;A0A0R0HFW6;I1LJE5;C6SWS6;A0A0R0J6R1	39	48	no	no	37078000	71280000	47989000	47071000	40001000	108640000	85429000	103620000	97914000	77349000
ATIPVNPK	I1MSQ9;C6SYQ7;C6SWM0	2	9	yes	no	1449200	0	0	0	0	0	0	0	0	0
ATISAVQVEFLEFPAVVTSPASGK	Q93XE6;A0A0R0EFP3;C6SVP9;I1NJ68	2	25	yes	no	0	0	0	0	0	5763900	3639700	3176100	3248100	0
ATISDQPR	C3VHQ8;I1JUP4	2	9	yes	no	856930000	728180000	583010000	928910000	895740000	2210900000	1194000000	1.5805e+09	1.6609e+09	1.5807e+09
ATITNQADSVTEQLK	K7MWA8	102	116	yes	yes	0	0	0	0	0	0	0	0	0	0
ATIVSIK	I1JPW5;I1NAI7	2	8	no	no	23285000	5795500	0	9979200	3450300	3934400	13806000	45883000	35849000	26854000
ATLASVDFQTK	I1JTG3;I1K7W5;C6TF48	120	130	no	no	0	62033000	0	0	0	0	0	0	1588400	0
ATLDAPLVDNDDLEDLR	I1MUQ1	401	417	yes	yes	0	0	0	0	0	0	0	0	0	0
ATLDAPVVDNDDLEDLR	C6THB8;I1K0B3	401	417	yes	no	0	20818000	12891000	9850600	15245000	11281000	12154000	21150000	32447000	0
ATLDSDVPMVPAGEPSSSAGPSSK	I1KFB5;C6SZR6;I1LRR7	2	25	yes	no	0	5248100	6789800	0	3439900	0	6637600	4642100	0	0
ATLFPGDGIGPEIADSVK	I1L903;I1L904	31	48	yes	no	23391000	12764000	0	19584000	0	0	0	22851000	19517000	0
ATLFPGDGIGPEIAESVK	I1LZ93	33	50	yes	yes	6370800	0	0	6883900	0	0	0	0	0	0
ATLGLTHPSNIETPK	I1JGP8;I1MT23	49	63	no	no	16328000	20132000	20320000	19184000	32514000	14868000	23783000	18651000	24275000	19021000
ATLGLTLPANTESLK	I1N7G4	63	77	yes	yes	20046000	17807000	18051000	17636000	20540000	22823000	11515000	12310000	9116500	19793000
ATLIAPSNHSPQEDAEALR	A0A0R0GZF0;A0A0R0GR76;C6THM9	2	20	no	no	0	6753600	5355200	6108100	10033000	11212000	7173100	6064600	6189500	4896700
ATLIPPPPPPPPPPAAAADPK	I1KQE2	2	22	yes	yes	4315700	0	8134700	0	10026000	0	7267400	0	0	0
ATLMNEQETK	C6SW11	71	80	yes	yes	0	0	0	1139000	0	2747900	5591900	0	0	2683600
ATLQFLEK	I1KZK2;I1N5D5	128	135	no	no	21291000	19084000	0	0	28640000	35685000	30081000	24561000	27974000	27255000
ATLSEWSHYR	A0A0R0JVQ5	160	169	yes	yes	0	0	0	0	0	0	0	0	0	0
ATLSSAVTLAAK	I1JHA3	2	13	yes	yes	0	0	0	0	0	0	0	0	0	0
ATLTVPPVPPSPR	A0A0R0I9M4;C6TLC9;C6T8A9;C6THM2	2	14	no	no	0	9882600	12638000	9427600	0	28603000	21867000	19480000	26180000	34199000
ATLVVHNQTSSAQDAEALQQAFK	A0A0R4J4L3;I1LLC1	2	24	yes	no	0	23292000	176200000	0	53905000	400350000	315840000	264980000	372220000	353050000
ATLYLNTLGGDGSVVETDK	I1JSP6;I1LJE2;I1LJE3	533	551	no	no	3921700	0	2942100	5834400	0	4679000	5906000	3892100	6156700	4106300
ATPAPPVGPALGSK	C6SZB9;I1J9L7;A0A0R0GRR3	81	94	yes	no	0	0	4594400	3310900	0	0	8136300	6594300	0	5731600
ATPDHLFNLR	K7MB75;Q9MAX8	2	11	no	no	15526000	16889000	13524000	14057000	0	0	12890000	14487000	17817000	0
ATPEMWPDLIAK	Q6X0N7	73	84	yes	yes	0	0	0	0	0	0	0	0	0	0
ATQGQVITCK	I1JP95;I1N9X0;I1JP98;C6TG05	2	11	yes	no	0	76305000	63048000	74265000	61309000	36448000	29272000	41477000	50136000	32132000
ATQLEALLEESR	A0A0R0L716;K7K218;I1J5Z1	170	181	yes	no	0	0	0	0	0	0	3108900	1978700	0	0
ATQSLDEETTK	I1JUS4;C6TMN4;I1K995;I1K996	2	12	yes	no	0	0	0	0	0	7523200	8245700	6767500	13844000	8023700
ATQSPPPPTPTATDQNQGSEVVQATTVDQQNAR	K7MKQ6;I1MTH6	2	34	yes	no	0	0	0	0	0	0	0	0	0	0
ATSDLLLVQSDLYTLEDGFVIR	I1MBR7;C6T7U2	361	382	no	no	23688000	0	18847000	176170000	37274000	0	143910000	73280000	104590000	8455900
ATSEEVVAAAPEAAALEAGLK	C6TKG0	2	22	yes	yes	0	0	0	0	0	0	0	0	0	0
ATSEEVVAAAPEAAAPEAGLK	A0A0R0HT24;I1LAR9;I1LAR7	2	22	yes	no	9067900	11994000	0	12498000	13846000	18213000	16092000	14025000	17563000	0
ATSLPAACK	I1KR47	100	108	yes	yes	0	61198000	37893000	32979000	54657000	0	82237000	74601000	7416800	95464000
ATSLSSASIDDAAVINDLILK	K7KA83	853	873	yes	yes	0	0	0	0	0	0	0	0	0	0
ATSLSSASIDDAAVINDLIVK	K7M828;A0A0R0GFI8	855	875	yes	no	0	20853000	0	0	0	14586000	0	0	0	0
ATSLSTASIDDAAVINDLVIK	I1MZW3;A0A0R0EWS1;K7LR00	855	875	no	no	10462000	0	0	11128000	0	52676000	19973000	18384000	16523000	16291000
ATSPPGTPDGLVSNFEMK	I1L922	720	737	yes	yes	0	0	0	0	0	0	0	0	0	6562500
ATTATASASWEELTLK	I1KSQ5;C6T932	2	17	yes	no	0	0	0	0	0	0	0	0	0	0
ATTCLESIESIDEQNK	C6T3M1;A0A0R0GE22	66	81	yes	no	11979000	5801600	10854000	13359000	11120000	8377900	7917400	9399800	12220000	0
ATTCTPAPSQMK	I1K3K3;Q7XAC5;A0A0R0IJW2	439	450	yes	no	73008000	2873700	0	65305000	86031000	255930000	200700000	0	211000000	786060000
ATTEHLPLEQMR	Q9SWB4;A0A0R0H3L4	67	78	yes	no	31201000	5412500	0	30132000	8971500	83835000	68078000	57465000	0	77380000
ATTNPFDLLGDDAEDPSQLIAAEQLK	C6TH20;I1N466;I1JMQ3	2	27	no	no	15930000	692050	112190000	24581000	74689000	24534000	7764300	4661600	9718100	0
ATTTNAAAAPPR	A0A0R0FJR0	2	13	yes	yes	0	0	0	0	0	0	0	0	0	0
ATVANPADQATDLLQK	A0A0R0JWN2;A0A0R4J3D0;I1K478	2	17	yes	no	0	0	0	0	0	0	0	0	0	0
ATVEASHEAMATVANK	C6T9L0	2	17	yes	yes	3841200	11406000	7544300	14398000	10050000	23651000	35699000	28938000	16300000	0
ATVEVVTNLK	K7L432	209	218	no	no	0	0	0	0	0	0	0	0	0	0
ATVIDGK	C6TMV9;I1NB44;C6TL94	2	8	no	no	0	0	0	0	0	0	18430000	0	0	0
ATVLDSNLNIVASELVHFDSDLPHYK	I1JV02	24	49	yes	yes	0	3247900	0	0	5061000	3417300	6001300	0	2582000	4590600
ATVMDLVVK	I1JRF2;A0A0R0KP00;K7LJM5	475	483	yes	no	12624000	17924000	12130000	15334000	13961000	40364000	23572000	28563000	0	26513000
ATVPGQLIWEVVK	C6T0W1;I1MCX7	2	14	yes	no	22432000	77214000	63980000	16799000	88180000	99519000	31367000	43237000	20475000	120080000
ATVTDFADSLGDDTFHR	K7KNP4	919	935	yes	yes	0	0	0	0	0	0	0	0	0	0
ATVTESPQR	A0A8H6NY36;A0A8H6NQ25;A0A8H6N263	2	10	yes	no	1344600000	1445400000	1.0092e+09	0	1405100000	2723400000	2754400000	2406200000	2269700000	2426300000
ATVVPTSEEDAALSVVR	C6TED0;A0A0R0EK65;I1LAW6	2	18	no	no	11398000	19592000	13075000	15624000	23775000	33845000	23901000	0	24755000	21857000
ATYSTQSVSTNEPVVSVDWLYDNLK	I1MJB3;A0A0R0GHQ9;I1KTY9	71	95	no	no	0	0	0	0	0	0	0	0	0	0
AVADLDSTLR	K7L2W0	74	83	yes	yes	0	0	0	0	7996800	14453000	0	0	0	0
AVAEELEIGLSTERPR	I1K7B2	38	53	yes	yes	0	0	0	0	0	0	0	0	0	0
AVAEEMGIGFLGIGFQPK	I1K6J2;I1K6J1;A0A0R0IL99;Q9FVM6	180	197	yes	no	0	0	0	0	0	0	0	0	0	0
AVAESVAK	C6T9D7;I1K6M6;C6T7T2;I1K6M4	94	101	yes	no	23173000	0	0	0	0	79750000	0	0	0	42284000
AVAFDEIDK	I1N9E6;C6T9K9;I1JNR3;C6T8W5	98	106	yes	no	13424000	40550000	40492000	17944000	16241000	25597000	27391000	0	18008000	30142000
AVAGAGVLAGYDK	C6T977;I1M3R5;C6TN10;I1KTM3;A0A0R0GXN6;I1MJN2;C6T9E5	344	356	no	no	37135000	22805000	40355000	32875000	23631000	41916000	45788000	33462000	26983000	25594000
AVAHDVPIPGYK	I1LWR4;I1N6A5	294	305	no	no	44419000	30465000	30030000	34170000	18598000	113420000	93404000	110470000	95389000	114650000
AVAHHTDCTFIR	C6TE07;A0A0R4J3Y6;C6T7G4	213	224	yes	no	0	0	0	0	0	0	0	0	0	5842800
AVAIADDGNVVVR				yes	no	35435000	46516000	38577000	50286000	61677000	63096000	35769000	44342000	49958000	34445000
AVALSATDLVSDDDR	I1JDM5	19	33	yes	yes	0	0	0	0	0	0	0	0	0	0
AVALVLPTLK	I1ML66;Q38IX1;I1N843;C6TGQ9	283	292	yes	no	0	0	0	0	0	0	0	0	0	0
AVANQPVSVAIEGGGR	I1M8Q5;K7MNM4;I1MXL3	272	287	no	no	5610000	0	7099800	0	9932800	0	0	0	6055900	8132800
AVAPDLR	C6T8Y6;Q39856;C6TC98;A0A0R0ESZ9;O49857;A0A0R0F3F2;C6TCC6;A0A0R0F394;I1NBV8;C6TK81	79	85	no	no	0	0	0	0	0	0	0	0	0	0
AVAPPNLPPNFAAVK	I1KQV6	197	211	yes	yes	0	0	0	0	0	0	0	0	0	0
AVASISAGNDELIGQMIAEAIDK	I1LL25;I1LL24;I1LR60	188	210	no	no	0	0	0	0	0	0	0	0	0	0
AVASQPVSVGICGSER	I1JT73	247	262	yes	yes	0	0	0	0	0	0	0	0	0	0
AVATEDAQGYAEK	C6TJF9	134	146	yes	yes	0	17758000	0	0	10525000	0	0	0	0	0
AVATEDAQGYSEK	I1MJU0;C6SZ01	134	146	yes	no	0	0	0	0	0	0	0	0	0	0
AVAVLGSSEGVTGTIFFTQEGNGPTTVTGSLAGLK	Q7M1R5;C6SZ56;I1NC47;K7N014	4	38	yes	no	0	0	0	0	0	0	0	0	0	0
AVAVLGSSEGVTGTIHFVQEGSGPTTVTGSLAGLK	I1JRI7;C6SWE8;I1JRI8	4	38	yes	no	75854000	86007000	14213000	72657000	42866000	17896000	0	64717000	57084000	30733000
AVAVMTQALEQFLK	A0A0R0KRW9	94	107	yes	yes	0	0	0	0	0	6160800	1877200	1219800	0	7832000
AVAVPPPVPAAAEETK	I1KID4	35	50	yes	yes	19759000	13338000	0	22450000	23183000	14345000	15751000	19506000	12035000	9726300
AVAVVVDPIQSVK	I1M1N6;I1M8K7;I1M8K6;I1MEX1;I1MEX0;C6TM35;A0A8H6MZR8;A0A8H6J2X1;A0A8H6MTN6	140	152	yes	no	14241000	12114000	14179000	11837000	10912000	22233000	16974000	18632000	16593000	16971000
AVCNLFALEGATVGFTYVK	A0A0R0I4F6;C6T8W9	57	75	yes	no	10374000	11181000	9917100	0	8665800	22536000	24278000	31802000	28820000	22228000
AVDAQHEAVILPSAWAAPPENAGK	Q9AVK8;B2YDQ7;B2YDQ6	431	454	yes	no	0	0	0	0	0	0	0	0	0	0
AVDDGVNTYK	I1JD52;I1MNU1	393	402	no	no	0	7188700	0	0	0	56931000	0	44139000	0	4067300
AVDEITLNDITK	I1KGH6;I1KV08	460	471	no	no	7943200	7505800	0	0	8531600	14856000	9787900	9286300	11553000	9336700
AVDFNIIWSSSPDSLK	A0A0R0IVG1;K7MQY8;A0A0R0F877;K7MQY6	446	461	yes	no	0	0	1761600	0	0	0	0	0	0	0
AVDGIFHVLR	C6TI33;A0A0R4J410	118	127	yes	no	16079000	22937000	16228000	14764000	10353000	22570000	32858000	35811000	25790000	28864000
AVDGSFVFNK	I1KSQ2;I1KSQ0;I1KSQ3;I1KSQ1	103	112	yes	no	21732000	0	0	0	0	18374000	18120000	24515000	21199000	15403000
AVDGSYVFNK	A0A0R0K398;A0A0R0K1N9;I1K489;C6THN1	103	112	no	no	19629000	15096000	15713000	51245000	56323000	0	12815000	0	15135000	26465000
AVDLLYDTALISSGFSPDSPAELGNK	I1J675;I1JEL6	712	737	no	no	11184000	0	6709000	10219000	0	11250000	0	0	0	10478000
AVDNSGTVIGIK	C6TG97;I1K1X5;C6TMD6;I1N783;C6T4I5	30	41	no	no	0	0	0	0	0	0	0	58524000	0	0
AVDNVNTIIAPALVGK	I1JPW5	66	81	yes	yes	98281000	68787000	68770000	65550000	121370000	109690000	127810000	66310000	78818000	77328000
AVDNVNTVIGPALIGK	I1NAI7;Q6RIB7	66	81	yes	no	118450000	124750000	119150000	100060000	149680000	207920000	130240000	154080000	129540000	154270000
AVDPDIQLVCDDSNIFK	I1K9A5;I1K9A6;C6SWI7	20	36	yes	no	2301400	0	0	2100400	2300400	0	4829000	3691800	0	0
AVDQSDASAIQAAEVR	I1NGG4;Q9SEK9	148	163	no	no	1.0133e+09	1286600000	229070000	1146700000	254640000	1.7219e+09	1.7368e+09	2.0399e+09	1.7029e+09	1.7612e+09
AVDSLVPIGR	Q01915;Q6I8E6	154	163	yes	no	79603000	58778000	83460000	74705000	60585000	101300000	84290000	84360000	98832000	0
AVDVLTAMAVPVELSDR	I1KQG0;C7C6E2;C7C6E1;A7VJA5;Q9ZRX1;C7C6E3;Q70EL6;I1K5G1	137	153	no	no	4916000	0	0	3845000	0	0	5754900	7118100	6813000	6055400
AVDVTGPDESPVQGTR	I1JSF3	69	84	yes	yes	0	0	0	0	0	0	0	0	0	0
AVDVTGPDGASVQGTR	A0A0R0H1B4;I1LPN9;A0A0R0HE23;I1LPP5;I1LPP1;A0A0R0HA46;A0A0R0H7G6;I1LPP4;A0A0R0H1C8;I1LPP3;I1LPP2;I1LPP8;A0A0R0HAU0;I1LPN8;I1LPQ5;I1LPP7;A0A0R0H0S7;I1LPQ3;I1LPQ1;A0A0R0H0T1;A0A0R0H0K3;I1LPQ4;A0A0R0HA70;A0A0R0H0X7;A0A0R0H9C1;I1LPN7;A0A0R0HF66	65	80	no	no	44086000	0	0	42834000	46025000	66868000	63139000	54343000	41107000	44023000
AVDVTGVDGAPLQPR	K7K6H1;K7MH03	66	80	yes	no	0	0	0	1546000	0	0	0	0	0	0
AVEDAIQWLEGNQLAEVDEFEDK	I1JGR5	578	600	yes	yes	0	82303000	0	0	61308000	127070000	75018000	116200000	109340000	96871000
AVEDAIQWLEGNQMAEVDEFEDK	I1MT10;P26413	578	600	yes	no	181400000	58763000	124530000	160800000	127910000	161360000	268640000	279710000	0	233680000
AVEEELEK	I1N627;C6SZW1;I1LWI3;I1JZS5;G8FVT2;C6TLI9;C6TJ60;C6TEQ4;C6TNR1;I1JBQ0	127	134	no	no	0	0	0	0	0	0	0	0	0	0
AVEEGGSSYNDFNSLIEDLR	I1JE17	452	471	yes	yes	18931000	41290000	38096000	38612000	23431000	30806000	27383000	37640000	0	35698000
AVEEILSSLEVEATR	K7MFV3;A0A0R0FVS8;A0A0R0FVH5;I1MM40;I1MM39;B0M1A0	107	121	yes	no	0	0	0	0	0	0	0	0	0	0
AVEILEAYEGTLDEDHPPENER	I1KH61	164	185	yes	yes	0	0	0	4148800	0	0	0	7560300	0	10528000
AVEILEAYEGTLEEDHPPENER	I1KV97	164	185	yes	yes	0	0	0	0	0	0	4543000	0	0	0
AVEILFPLTSK	A0A0R0ESU5;I1NCA3;C6T7Q7;I1JRN5;I1JRN4	266	276	no	no	3432700	0	4548500	0	6259100	6453200	5753000	4669500	5483700	4954600
AVELAGCDWIHVDVMDGR	K7MKX6;I1MTV4;I1JZN0;C6TMB6	77	94	yes	no	3552300	5533700	0	4001500	0	0	0	7391200	0	7388700
AVELIAVHLR	I1N9N6;A0A0R0EX89;I1JP07;I1JP08;I1JP06	280	289	yes	no	0	0	0	0	0	0	0	0	0	0
AVELTVQQVEK	I1J9H6;I1LH30	422	432	yes	no	3403900	3591400	0	0	0	4362700	3891900	4693600	4139000	0
AVELVEYDGWK	C6TES3	100	110	yes	yes	0	0	0	0	0	0	0	0	0	0
AVENQVAENYYRPDLK	C6SY73	100	115	yes	yes	15679000	19551000	17112000	13844000	24576000	13965000	35098000	16761000	19836000	0
AVENSPFLEK	B6EBD7;D6C4Z9;D6C500;I1JJL6;I1M6E1;K7L4Q3;A0A0R0IG87;A0A0R0I089;A0A0R0IGH3	472	481	no	no	80549000	84529000	67127000	115460000	65908000	99609000	154610000	112060000	118700000	137980000
AVENSPFLER	I1MPI1;I1L314	472	481	no	no	19582000	17943000	15490000	21995000	15176000	23287000	0	11780000	0	17253000
AVENVEVPIDEK	C6T9F2	178	189	yes	yes	3379300	0	1625500	0	4354400	0	0	3767100	1357300	2593100
AVENVNSIIAPALLGK	I1MQ89;I1L3K7	66	81	yes	no	0	0	0	0	0	0	0	0	0	0
AVEPAACPSLTK	A0A0R0EUP5;I1LWZ0	87	98	yes	no	0	0	0	5303300	0	12754000	3721400	4007500	3142900	7938000
AVESLCR	I1NFG9;I1JDU8;I1JDU7	104	110	no	no	3570300	0	0	0	16323000	0	0	0	4324500	0
AVETVESIDR	I1M6X0	262	271	yes	yes	0	14012000	9356400	12346000	22946000	0	47456000	23639000	0	0
AVEVANEVNSWAEK	I1K7W5	131	144	yes	yes	0	0	0	0	0	0	3822100	0	0	0
AVEVTNEVNSWAEK	I1JTG3	131	144	yes	yes	0	11093000	0	10153000	0	14032000	0	13553000	19390000	11397000
AVEYIVSQTPVGR	C6SY07	219	231	yes	yes	0	0	0	0	0	0	0	0	0	0
AVEYLYSGIPEQAEAPPVTR	C6TIN6	195	214	yes	yes	22315000	6997500	15317000	16596000	23774000	19722000	24344000	16013000	21837000	34734000
AVEYLYTGIPEQAEAPLVAR	I1NFH7;I1NFH9;I1NFI0	204	223	yes	no	0	8640200	0	4532300	13729000	8872200	9229400	20807000	10010000	8757000
AVFGEVYPDPVR	A0A368UK73;I1LPK4	723	734	yes	no	0	0	16864000	0	0	0	31939000	26175000	0	26208000
AVFNKEEDIGTYTINSVDDPR	Q9SDZ0;C6TB98;C6TET4;K7KSG5	188	208	yes	no	0	7928900	6867600	2449600	0	0	3634200	3700100	0	0
AVFPSIIGR	I1KUG6;Q96442;C6T8Q2;I1MDT4	31	39	no	no	2722900	3525600	3645400	3067500	3649900	5494100	6368100	5902500	8594600	6995400
AVFPSIVGR	C6T7Y1;I1N570;C6TGZ9;C6TJ78;Q96445;I1JNK9;C6TK76;I1JY56;Q96441;I1K4W1;Q96448;K7LD67;I1JG11;P02580;Q96438;A0A8H6NS81;A0A8H6N463;A0A8H6KT82	31	39	no	no	24975000	20536000	27822000	30088000	24033000	55795000	36081000	37339000	33320000	17224000
AVFPSIVGRPR	C6T7Y1;I1N570;C6TGZ9;C6TJ78;Q96445;I1JNK9;C6TK76;I1JY56;Q96441;I1K4W1;Q96448;K7LD67;I1JG11;P02580;Q96438;A0A8H6NS81;A0A8H6N463;A0A8H6KT82	31	41	no	no	0	0	0	0	0	0	0	0	0	0
AVFTGHDHVNDFCGK	K7KH75;K7N0G2	235	249	yes	no	893180	0	0	1190000	1869200	0	0	0	0	0
AVFVDLEPTVIDEVR	Q2TFP2;I1KSD0;C6T898;I1KSD1;I1KSD2;I1K3X9	65	79	no	no	0	83798000	0	0	75577000	101350000	103860000	48556000	3925600	0
AVGDPIFFR	A0A0R0EJN3;I1LXK6	728	736	no	no	19364000	16282000	11428000	22952000	25311000	0	25407000	21890000	0	17981000
AVGDWFYGR	I1MMH4;K7MFS2;I1MLY5;A0A0R0FML8	361	369	yes	no	3057600	0	0	0	2859900	0	0	17216000	0	0
AVGEGNEAVNTTPVPK	I1JT49;I1K7L1	421	436	yes	no	0	2111400	0	2915900	0	0	0	0	0	0
AVGGSSIIDGQLELMVHR	I1JXQ5;I1KBX4	794	811	yes	no	2073400	0	0	797790	0	0	7214300	0	0	14531000
AVGICGSDVHYLK	I1MQ30;C6TD70;A0A0R0IEK0	50	62	no	no	0	0	6523400	8553700	0	18326000	14198000	15238000	3787100	0
AVGPTGLPVDNR	A0A0R4J5Q8;I1K2B5	523	534	yes	no	4859600	14427000	12618000	8017200	11921000	22040000	12539000	9665700	18608000	8965800
AVGSFLEFTHDEIEVIK	I1KUM4	183	199	yes	yes	0	0	0	0	0	0	0	0	0	0
AVGTGLGTAAVIVMDK	I1JB64;I1L7G4;C6TN99	363	378	yes	no	0	0	0	4524700	16485000	26069000	8310000	8194100	10896000	18549000
AVGTMLSHEVTK	A0A0R0EJ07;A0A0R0EVI7;I1MAK3;A0A0R0KBX5	1207	1218	no	no	0	0	0	0	0	0	0	0	0	0
AVGVEVNK	C6SZS1;A0A0R4J309;A0A0R0EIF3	71	78	yes	no	0	0	0	0	0	0	139800000	0	0	81094000
AVGYLSGK	I1L957;Q39871;Q8LJS3	280	287	no	no	58654000	0	96584000	68528000	72849000	245920000	0	220590000	214790000	220270000
AVHDVEEETR	C6T960	42	51	yes	yes	0	12204000	0	0	0	0	0	0	0	0
AVHPIALGK	I1KJ84;C6TKV3	285	293	yes	no	0	0	0	0	0	0	0	0	0	0
AVIDDVLAPLNLEEIGSR	A0A0R0FBT0	502	519	yes	yes	0	8379700	7664100	12995000	22595000	11183000	10960000	13178000	11321000	7414200
AVIDDVLAPLNLEEISSK	I1JXE8	527	544	yes	yes	19703000	18806000	17082000	28885000	31695000	25358000	25102000	28607000	28621000	20610000
AVIIGNPR	K7KNG2;I1MTB5	448	455	no	no	0	0	0	0	0	0	0	0	0	0
AVIISWVTTEEPGHSHIQYGTSENK	Q6YGT9;I1MU36;I1MU35	106	130	yes	no	0	0	0	0	0	0	0	0	0	0
AVIPNAPNLR	I1K843;A0A0R0GBU0	129	138	yes	no	0	2986800	4441300	7352500	4538100	8767000	6836400	7835500	5714000	0
AVIQHFHESNR	K7LYV5;K7LYV6;K7LYW1;I1LY02;C6T8H4	97	107	yes	no	0	0	0	0	0	0	0	0	0	0
AVISSIDGR	I1KDR2;I1KDR0;I1KDR3;A0A0R0JS71;I1KDR1;A0A097PSA0	295	303	yes	no	20129000	21136000	11147000	14711000	43360000	45478000	0	32913000	43330000	23541000
AVITVPAYFNDAQR	I1KQV7;I1KL72;K7L593;I1M2K9;I1ME25	187	200	no	no	10592000	9809600	11508000	11354000	14437000	27103000	16666000	15052000	17174000	18367000
AVIVLQGR	I1KRI7;C6T3R4;I1MGV6;C6TMU7	10	17	no	no	36168000	79032000	23301000	66945000	76687000	35503000	27978000	44680000	25678000	24118000
AVIVSEVEK	C6TID4	273	281	yes	yes	0	0	26383000	0	0	106490000	80998000	0	58268000	0
AVKPVLVGGPK	A0A0R0F259;A0A0R4J3M4	254	264	no	no	0	0	0	0	0	0	0	0	0	0
AVLAVADLAR	I1MYL7;I1LNE6	188	197	yes	no	21382000	18696000	15128000	18525000	22951000	27545000	25576000	27995000	20331000	27808000
AVLDAATIAGLHPLR	I1M5L8;I1M5L7;I1MCN3;I1KG78	155	169	no	no	31240000	0	0	0	37980000	34574000	29679000	17525000	35378000	26524000
AVLFVPPK	I1MC33;I1MC32;I1MC31;I1MC34;K7MP24;I1MY38	396	403	no	no	14844000	15001000	0	22216000	0	31083000	23374000	19471000	19633000	16545000
AVLGLVR	I1JF86;Q84V19;Q9SP11;C6T7Y4	185	191	yes	no	82797000	77876000	58922000	96943000	81499000	53245000	56561000	59508000	55725000	51967000
AVLGLVSESETEK	I1L860;I1L862;Q04672	179	191	no	no	3.4901e+09	3.9376e+09	3.6681e+09	4.1388e+09	4404200000	5073000000	4330100000	4.2677e+09	4903100000	3.5939e+09
AVLHPTAPLFDQESQTLK	I1LBC8;I1NIY9	178	195	no	no	4502200	0	0	1778100	1565000	0	0	0	0	0
AVLHPTAPLFDQESQTLKPR	I1LBC8;I1NIY9	178	197	no	no	0	22017000	10429000	13593000	15482000	39962000	16624000	28934000	0	29253000
AVLLAGQPGTGK	I1N048;I1KYT6	68	79	yes	no	4137200	4524600	3399900	0	5801000	3510300	0	6018700	6617600	6612200
AVLMDLEPGTMDSLR	P12459;I1KPA1;A0A0R0JYY8	63	77	yes	no	5025800	0	0	48706000	0	9522900	0	4712400	0	0
AVLMDLEPGTMDSVR	P28551;I1MG61;I1L0G9;I1K2Y0;I1KRC0;P12460;I1JLU8;I1J752;C6TIX6;I1NGT9;I1LDR2;Q2TFP1;I1N8P5	63	77	no	no	92013000	107990000	89432000	102080000	14082000	114620000	22225000	83191000	126000000	102920000
AVLQETTQLIEHK	C6TKC9;A0A0R0FXY0	230	242	yes	no	21779000	46400000	26226000	22558000	31955000	113060000	46907000	51452000	56733000	42854000
AVLSGSQDLDTDSLTSLR	I1JTX2;I1K8D2	166	183	yes	no	7609100	5993400	4930200	10666000	12681000	12583000	6015500	0	7378200	15428000
AVLVDEIWHAAGDNASDIDWYAK	I1LY75;C6TNR9	212	234	yes	no	51798000	52034000	0	0	23310000	0	44914000	18995000	31798000	0
AVLVDGVSR	I1MU21;I1LZU4	70	78	no	no	0	0	0	15503000	12160000	0	8723400	19566000	0	6322400
AVLVQIVNPAR	A0A0R0HE22;I1LSH8	374	384	yes	no	623830	0	0	718080	1481600	0	611200	0	0	0
AVLWLEEYLCR	I1LZP7	352	362	no	no	0	0	0	0	0	0	0	0	0	0
AVMEAVGSCLTNK	A0A0R0H289;C6ZJY9;I1M1L2;A0A0R0FP82;A0A0R0FY89	115	127	yes	no	0	0	0	0	0	0	17825000	0	0	0
AVMEQLVR	I1MQL3;A0A0R0I9G1	232	239	no	no	0	0	15050000	0	0	11946000	0	0	0	0
AVMVPLPAGVYIQDIPHSK	I1KAS2	134	152	yes	yes	0	0	0	0	0	0	0	0	0	0
AVPEGSQAAEYLFHK	P49158;A0A898CVP5;B0FFP7;R9ZTC5;R9ZUT2;R9ZT48;R9ZS14;R9ZQX1;R9ZQW1;R9ZSJ8;R9ZQ62	384	398	yes	no	0	0	0	0	0	0	0	0	0	0
AVPGATQAIAELDK	I1JHJ8	349	362	yes	yes	0	0	0	0	0	0	0	0	0	0
AVPNHLLLFADNK	I1K3L8;C6SWW1	73	85	yes	no	0	0	0	0	0	0	0	0	0	0
AVPSGDCLVIVAISSTK	I1JXS8;I1KBV2	18	34	no	no	0	0	0	0	0	0	0	0	0	0
AVPTLPINLEDAAR	I1M984;I1MX58	186	199	no	no	20536000	14642000	0	27063000	28467000	31601000	32025000	28324000	26824000	29584000
AVQDTYENAK	I1L957;Q39871	62	71	no	no	349950	548380000	0	0	318810000	0	426530000	454400000	0	0
AVQGNVGQVLDQK	I1LIG5;I1LIG6	179	191	yes	no	1150700	0	0	0	0	0	0	0	0	0
AVQIDGNVVNLK	I1M138	303	314	yes	yes	0	0	0	0	0	0	0	0	0	0
AVQLWETLK	I1LDS8;I1NGS1	2	10	no	no	19089000	20760000	17505000	18174000	19461000	13766000	9616100	10704000	12263000	11646000
AVQNQVADNYYRPDLK	C6T0W1;I1MCX7;I1M5E1	100	115	yes	no	0	0	5084100	12751000	13267000	39470000	30334000	17825000	25016000	23189000
AVQQEPIDFPF	I1JDR2	1019	1029	yes	yes	0	0	0	0	0	0	0	0	0	0
AVQSGNVEDAIEK	I1MED3;I1M296;C6TA56;I1MED4	87	99	yes	no	0	6335500	4795100	6156700	5816200	6384000	8840800	5587800	10796000	0
AVSAAVLETMIGEHAVSPDLK	Q93XE6;A0A0R0EFP3;C6SVP9;A6XKY2;A0A1A9C7M4;A0A1A9C8Q3;O81980;A0A1A9C9D4	181	201	yes	no	0	0	19377000	0	0	0	0	0	0	68415000
AVSAGAVAEGEVAEGEVACCGGR	C6SZI9	117	139	yes	yes	0	0	0	0	0	0	0	0	0	0
AVSAIPAEKPQPPAAK	I1MT11;A0A2L0RIP6	604	619	yes	no	7787700	2703300	5228500	7013400	4790500	5624500	5982500	4470200	10070000	5410100
AVSAIPSEKPQPPAAK	I1JGR4	599	614	yes	yes	5407800	19781000	6023600	0	21708000	21451000	17749000	13197000	13925000	13404000
AVSEDDGQALAER	I1LQK7	134	146	no	no	0	19803000	0	0	14392000	0	0	0	0	0
AVSELCHNIEGNINDGSFSR	I1N8B5	57	76	yes	yes	56841000	55825000	34195000	64010000	100220000	0	72226000	71345000	63091000	59093000
AVSEVFVK	A0A0R0ENW6	301	308	yes	yes	25168000	26555000	26978000	26946000	37135000	0	20449000	6915600	9034400	5563000
AVSLAIAR	A0A0R4J321;I1K964;C6SVE5	173	180	no	no	1101300	1763900	714020	1427800	0	2547700	3009400	2832200	3091100	2117300
AVSLLGAGETEEAK	I1NEN3;K7LJ63	453	466	no	no	0	0	0	0	0	0	0	0	0	0
AVSLVLPQLK	I1K7A8;Q38IX0;I1K7A9;C6TG31;I1K7A7;I1JST2;C6T9R8	303	312	yes	no	0	0	0	0	0	0	0	0	0	0
AVSTEEGEQFAK	C6TAZ2;I1L068;Q39824	128	139	yes	no	18963000	22211000	11129000	18863000	23778000	31597000	14760000	27688000	23162000	15921000
AVTAATNYNNR	I1MRT3;A0A0R0J3A5;I1KMP3	256	266	no	no	0	3916100	0	0	0	0	0	0	0	0
AVTADAQAVQR	I1J5B0;I1JC12;K7K676	339	349	no	no	0	0	0	0	0	0	0	0	0	0
AVTAYGFDIVR	I1JWK3;I1LXY1;I1LXY2	298	308	no	no	0	0	0	0	0	0	0	0	0	0
AVTFSDLHTEEGIK	C6T034	2	15	yes	yes	107680000	134440000	112700000	91553000	178620000	216880000	299820000	130390000	232420000	246890000
AVTFSDPHTEEGIK	I1M786;C6TLF0	2	15	yes	no	0	13366000	0	0	11229000	0	0	0	0	0
AVTFSNLHTESGLK	I1LWB8;C6SY42;I1LWB9;C6T1K9	2	15	yes	no	0	0	0	0	0	0	0	0	0	0
AVTLTLEIQK	A0A0R4J3C9;C6THM7;C6ZJY6;K4FZF8;C6ZJY7;A0A0R0IK90;K4FWJ6;K4FW35;A0A1Y9TL49;A0A1Y9TL32;A0A1X9PU96;A0A1X9PT62;A0A0R0IUS1;K7DVM0;A0A1Y9TL41;A0A1Y9TL34;A0A1Y9TL33	415	424	no	no	0	19831000	15061000	27110000	27405000	19233000	32391000	24993000	0	19250000
AVTLYDLSSASGLK	C6SXP1;I1JXJ3	2	15	no	no	59137000	0	0	50903000	0	86749000	91117000	75201000	61274000	0
AVTLYDLSSSSGLK	A0A0R0JI98;A0A0R0JMM2;C6TJH3	2	15	yes	no	58570000	59486000	63843000	61679000	61974000	46775000	47405000	42020000	42874000	63593000
AVTPEQWK	C6TFI3	74	81	yes	yes	0	0	0	0	0	0	0	0	0	0
AVTSDDEWGPEK	I1KZW8;I1MFL4	54	65	no	no	19201000	0	5360700	0	0	13761000	14507000	28106000	17928000	12581000
AVTSESLSVVTQK	K7N0N4;A0A0R0E510	456	468	yes	no	0	0	0	0	0	0	0	0	0	0
AVTVFGHR	I1KC70;Q07CZ3	75	82	no	no	0	1624600	4353400	0	0	0	0	0	0	0
AVVAQFNADQLLTDR	I1KW20	134	148	no	no	6329300	6710500	0	3638400	5291800	0	0	0	0	0
AVVAQFNADQLLTER	I1JW13	134	148	yes	yes	0	5216200	0	0	0	15560000	0	0	11452000	0
AVVAQTPDIAGER	I1K467;I1KSL6	2	14	no	no	30573000	33281000	73560000	0	49747000	52802000	42046000	49333000	46766000	45152000
AVVDDILPPAFLAR	A0A0R0FBT0;A0A0R0JQV7;I1K072;K7KMV0	205	218	no	no	0	6243200	2991600	12349000	0	13093000	6603500	0	7823600	6475200
AVVEGVGDHGCEYMTGGTVVVLGK	A0A0R0EJ07;A0A0R0EVI7;I1MAK3	1321	1344	no	no	0	0	0	0	0	0	0	0	0	0
AVVELANEEDAR	I1M3U2;K7LW22	487	498	yes	no	0	0	0	0	0	0	0	0	0	0
AVVGLPLGDPSLK	A0A0R0EQ02;K7N525;K7LJS8	277	289	yes	no	0	0	0	0	0	0	0	0	0	0
AVVIHVPYR	C6T530;I1K5L6;I1K5L7;C6SWE2;A0A0R0K869;I1L4B6;C6SW87	60	68	no	no	90115000	89089000	116970000	109930000	19143000	127910000	114220000	91686000	19833000	103570000
AVVIYVPFR	I1N6T0;I1LX29;C6T2H2;C6SV96	60	68	yes	no	0	0	0	0	0	0	0	0	0	0
AVVLDNLENSSEVAIHR	I1JAE3;C6TNT8;I1JAE4	72	88	yes	no	52041000	81882000	88923000	67355000	56508000	111480000	0	0	112500000	64513000
AVVQVFEGTSGIDNK	I1NF84;I1LF60;I1N438;I1L655;K7MUJ9	68	82	yes	no	15220000	0	12264000	7454300	14767000	45865000	27218000	24301000	32050000	22159000
AVVSGGVSSSVEEQPALFEK	I1MZA8	65	84	yes	yes	0	0	0	0	0	10173000	0	0	0	0
AVVSSPPGVR	I1L4M7;A0A0R0IAN9	690	699	yes	no	0	0	0	0	0	0	0	0	0	0
AVVTVPAYFNDSQR	I1MJU7;A0A368UHI2	188	201	yes	no	21825000	21477000	19971000	19860000	21196000	39671000	30962000	21624000	29063000	25954000
AVVVHADPDDLGK	I1JRI7;C6SWE8	115	127	yes	no	380010000	506330000	284450000	321200000	334050000	679140000	712970000	703100000	459820000	764680000
AVVVHADPDDLGR	I1MNV1;C6TNA5;I1MNV0	121	133	yes	no	6353300	0	9195600	0	7122300	6516800	5219000	10799000	20240000	7252600
AVVVHADSDDLGK	Q7M1R5;C6SZ56	115	127	yes	no	234540000	297700000	56196000	337390000	428730000	198120000	392040000	275600000	227860000	198920000
AVVVQADVSDPAQVK	A0A0R4J5C5	72	86	yes	yes	0	0	0	3686000	0	6839200	0	5488100	0	5011600
AVYECLR	A0A898CTM2;P27066;A0A1C3HPQ3;C0J370;R9ZR16;R9ZRP6;R9ZS68;R9ZTW8;R9ZSR8;R9ZR23;R9ZUX5;R9ZTA7;W0HJJ7;A0A0F7C9M2;A0A0F7EW21;A0A0F7EW41;A0A0F7C9T9;A0A0F7EWQ1;A0A0F7EW46;D3W5K6;A0A0F6Y5T0;A0A0F7C9N7;A0A0F7C9V0;A0A0F6Y5S8;A0A0F7C9U1;A0A0F7EWB9;A0A0F7EX42;A0A7D0JRT9;A0A0K1CVR2;A0A0F7C9M1;A0A6G7K327;R9ZS06	188	194	no	no	125970000	0	249700000	204070000	170370000	106270000	87949000	0	124610000	103590000
AWAYSEYGNTEEILK	I1N5R7	13	27	yes	yes	0	0	0	0	0	0	56757000	44279000	0	0
AWDADFVK	A0A0R0LC97;A0A0R0LKW3;C6SVG3;K7M8I2;C6TH23	80	87	no	no	20138000	15655000	12641000	0	17946000	16736000	0	19745000	0	20200000
AWDAEFVK	A0A0R0HM17	80	87	yes	yes	14854000	14705000	10996000	0	9550100	0	0	0	0	0
AWDLEESHVK	C6TGN6;A0A0R0G3Z6;A0A0R0G6Y4	148	157	yes	no	64042000	82939000	62760000	13043000	81324000	85267000	87631000	125760000	61813000	115180000
AWEADPDSVDESWDNFFR	A0A0R0EA65;I1NF12	82	99	yes	no	0	0	0	0	0	0	0	1358100	0	0
AWEADPNSVDESWDNFFR	I1JDR2;K7MVB9	89	106	no	no	0	0	0	0	0	0	0	0	3821600	4189600
AWEVDTLR	I1LCN7;I1NHR3;K7KMA4;A0A0R0KK47;I1LPY8;A0A0R0H183;I1LJ90	238	245	no	no	14966000	13577000	7610000	18016000	19111000	17638000	16242000	22946000	18730000	20365000
AWFHVLGTEQSK	I1NF29;I1NF30;K7LM15	275	286	yes	no	0	0	0	0	0	0	0	0	0	0
AWHLGPACLVGK	I1KN68;Q2VA65;I7HBP1	224	235	yes	no	0	0	0	0	0	0	0	0	0	0
AWIEEGIR	Q9ZTZ3;C6T9M6;I1LHH5	110	117	yes	no	0	0	0	0	0	0	0	0	0	0
AWISENPDVLGDK	I1KZL9;A0A0R0J6H9	74	86	yes	no	0	0	0	0	10392000	0	0	0	0	0
AWISENPDVLGHK	I1N5B5	74	86	yes	yes	0	8920500	14357000	0	0	17753000	9781400	11843000	18170000	11009000
AWLALGTK	C6TCX5;A0A0R4J3P8;I1J7C8;C6TIK9;I1JLC4	350	357	no	no	9385800	0	0	6946000	0	20786000	14371000	12331000	18034000	17188000
AWLGVEADPLAQSDDLLK	I1KUK8;I1MDP6	438	455	yes	no	0	0	0	0	0	0	0	0	0	0
AWQIVDQIPGR	A8IKE1;I1KHJ4;I1MK74;I1MK72;I1MK73;I1MK75	101	111	no	no	0	0	0	0	0	22260000	9389900	0	15721000	0
AWQVGLVDADAGAGK	I1MWX3;A0A0R0GNM9	772	786	yes	no	0	0	0	0	0	0	0	0	0	0
AWSEYNNPR	I1JRF8;I1NC22;A0A0R0ESH7;Q9M426;I1NC18;I1NC20;I1NC19	222	230	no	no	0	4951800	2735100	4085800	5497800	0	0	8141200	0	0
AWTAEENR	B8XJY3;K7S7Y8;Q52VR5;Q42807;Q52VR4;B8XJY4;A0A1Y9TL58;A0A1Y0B6E1;I1MAE7;A0A024BT07;A0A024BTE8;A0A024BTV6;A0A024BTW3;A0A024BU05;A1YNA0;A1YNA1;A0A024BSQ0;A0A1Y0B6E0;A0A1Y0B6D8	166	173	no	no	0	0	0	0	0	0	0	0	0	0
AWWEDISSR	A0A0R0HZX1;Q9FQD7;I1L7W8;I1JFH4;C6T9P9	147	155	yes	no	0	0	0	0	0	4599800	3674600	0	7614300	0
AWWEEDEER	I1N8M8;I1JMZ7	813	821	no	no	0	0	0	0	2494200	0	0	0	0	0
AWYHTMVSDSDYTEFDNFSK	I1LZ03;I1L8R1	380	399	no	no	14896000	19829000	18502000	22753000	23628000	34021000	19070000	16337000	17558000	57644000
AYAAAADYGHK	C6SWY9	34	44	yes	yes	0	0	0	0	13675000	0	0	0	19808000	0
AYAWGGNEYGQCGEEPER	I1N6P9	116	133	yes	yes	0	0	0	0	0	0	0	0	0	0
AYDLEGK	C6T9Z5;I1M005;I1N5S0;C6TDF5;I1N5R9;A0A8G0QB48	196	202	no	no	5894400	0	0	0	0	768210000	1242500000	1.9044e+09	2874000	1.469e+09
AYDYLSIK	C6T763;I1K2Z9;A0A0R0KF72;I1KRD4;C6TLM9	194	201	no	no	0	0	0	19838000	0	0	0	26350000	0	0
AYEEIYQEDLIK	A0A0R4J4L3;I1LLC0;C6T7M2;I1LLC1	51	62	yes	no	330850000	389480000	324740000	384030000	489310000	1215100000	823340000	771210000	983290000	780150000
AYEGLQYAVSK	D4Q9Z5;A0A2Z6BYW7;A0A0R0INR5	102	112	yes	no	0	0	0	0	0	0	0	0	0	0
AYELGLATR	I1J4J6;I1MCU4;I1M5G8;A0A0R0G5F6;A0A368UHW0;A0A0R0IXY1;I1MM08;K7KRR3;I1K5Y5	559	567	no	no	0	0	0	0	0	0	0	0	0	0
AYESATAAAEADLPPTHPIR	Q96453;A0A0R0H7R6;I1M3M0	154	173	no	no	14781000	0	18769000	0	20035000	31206000	0	15303000	0	21066000
AYESATTAAEADLPPTHPIR	A0A0R0HF31;C6TM63	154	173	no	no	35666000	72466000	38895000	45958000	38309000	40839000	30793000	52048000	51457000	36053000
AYETFGTLNIESECPK	I1MJ34;O49235;C6SWC9	166	181	yes	no	59927000	78703000	60702000	63994000	57940000	78700000	53947000	57561000	46278000	59513000
AYEVAGPLVMR	I1M322	221	231	yes	yes	8921300	9498900	0	11159000	18138000	26737000	0	0	40406000	0
AYFDSADWALGK	I1KU74;I1MJ45;C6SYE5;I1KU72;I1J5S9;C6T2F7;A0A0R0KUS9	56	67	yes	no	0	0	0	0	0	4477300	16311000	0	12122000	10696000
AYFPDEGVLDR	I1MZA8;K7LRK7;Q84XV9	1293	1303	no	no	0	0	0	0	11040000	7466500	0	0	0	0
AYGELPDTTR	I1MKP2;I1JRW5;I1NCH3	105	114	yes	no	7702900	6571500	6855100	8743300	5728800	0	11213000	10947000	11176000	8362000
AYGGVLSGSAVR	I1KXU2;I1J5Q7;C6SYB1;C6SXQ8	77	88	yes	no	0	18138000	15705000	0	0	18869000	30900000	30129000	38144000	29437000
AYGITDSTILDK	K7KWZ7	107	118	yes	yes	253380	20258000	23820000	25538000	33040000	53805000	38766000	43020000	34808000	39830000
AYGVDEQSVLEANK	K7LG03;K7MUF0	202	215	yes	no	0	0	0	0	0	0	0	0	0	0
AYHDSLFMAR	I1LC97;I1LC96;C6TG59;I1NI56	317	326	yes	no	0	1116600	0	0	2482600	2018600	2072800	2308600	1929900	2233200
AYHIHQTLGLEDR	K7KGC2;A0A0R0G6V6	292	304	yes	no	0	0	0	0	0	0	1283400	0	0	0
AYHTVFDYGNLQVGFAEAV	K7KGI6;Q948P0;I1NBM7;C6TIU2;C6TDL8	490	508	yes	no	9195800	0	0	0	0	0	0	0	0	40301000
AYINFETAEGEFER	I1JAC2;I1LGA1;I1JAC1	530	543	yes	no	0	0	0	0	0	20726000	0	0	0	0
AYIQQEYK	A0A0R0I9M4;C6TLC9;C6T8A9;C6TNJ9;A0A0R0IHL7	47	54	yes	no	0	0	33714000	29256000	0	0	0	0	64702000	0
AYLFPESPAR	A0A0R0HR30;C6T037;A0A0R0I177;C6T9X5	52	61	no	no	1363000000	1231400000	907680000	1391300000	1373800000	502320000	378780000	465980000	535750000	360230000
AYLGQTPPK	A0A0R0FLG8;A0A0R0FLH6	535	543	yes	no	0	0	0	0	0	23639000	24954000	27001000	26809000	0
AYLGSVLSPQK	A0A0R0H2I8;I1LQN3;K7LTA8	601	611	no	no	0	0	0	0	0	0	0	0	0	0
AYLHTTTELENR	I1NBZ6;I1JRD0;A0A0R0KNQ1	228	239	yes	no	1907600	1018600	0	0	14787000	9563200	0	0	1418600	0
AYLNLQSQATTK	I1M6K8;K7KBJ8	87	98	no	no	235990	0	346750	289080	0	0	0	0	0	572230
AYLPVIESFGFSSTLR	I1MJ86;I1KU21;I1KU22	771	786	yes	no	0	0	0	800120	0	0	0	0	0	0
AYLQQPDFVK	I1J9Y0;I1J9X8;I1J9X9;I1LGM2	152	161	no	no	15928000	14741000	13203000	14560000	16715000	38968000	16315000	17888000	45953000	0
AYNDDDFIR	G3E7M9;C6TM48	183	191	yes	no	53470000	74007000	37505000	82723000	90711000	21967000	39636000	0	37546000	22504000
AYNEVAQSFNHNLK	I1MA39;A0A368UH71	290	303	yes	no	2016000	826620	0	989170	404930	0	0	0	4965500	1215600
AYQALTDPIAR	I1MHK8	147	157	yes	yes	0	0	0	2968000	0	0	0	0	0	0
AYQALTDPTAR	I1L1W0	147	157	yes	yes	0	2971500	0	0	2332500	0	0	0	0	0
AYQDEINEIMGEK	C6T3K6;I1KBM3;I1JXZ5;C6TEQ1;C6TE32	133	145	yes	no	0	0	0	0	0	0	0	0	0	0
AYQDTLYVHSNR	I1JKR6	304	315	yes	yes	0	0	0	0	0	0	0	0	0	0
AYQLASTTAEAELASTHPIR	C6TKV8;Q96452;C6T7G3;E9KNA8	154	173	no	no	48748000	42944000	46430000	57556000	7384100	52609000	35181000	49395000	43922000	34518000
AYQSASTTAEAELPPTHPIR	A0A0R4J3S4;I1KSE0;C6TBI5	154	173	yes	no	11427000	0	0	0	0	0	21688000	0	37131000	17397000
AYSFTLEEDTTNYGR	K7M828;A0A0R0GFI8;K7KA83	312	326	no	no	0	31405000	30130000	22834000	29464000	28140000	19315000	12898000	19998000	20957000
AYSFTLEEDTTNYGTYEK	I1MZW3;A0A0R0EWS1	329	346	yes	no	3794400	2619700	2642800	0	0	0	0	0	0	5772600
AYSITDSTILDK	A0A0R0EDI1;C6T9C9;I1LT76	107	118	yes	no	0	0	0	0	0	0	0	0	0	0
AYSYAYDDPTSIATCTK	I1KQK1	225	241	no	no	12312000	11063000	11375000	17181000	12119000	0	15249000	13535000	14328000	16863000
AYTPGSPLIGYGVSK	C6TIQ5	70	84	yes	yes	0	0	0	0	0	0	0	0	0	0
AYTSLLEDNPLDQAIHK	C6TBK9;I1JRL7;I1NC78;I1NC77;C6TJS1	120	136	no	no	0	0	10603000	18315000	0	13856000	11707000	0	22657000	12723000
AYVEVDCPASVK	I1KJR2	2	13	yes	yes	0	0	0	0	0	0	0	0	0	0
AYVLEDSYNQLR	A0A0R0KCK8;A0A0R0K6G4;A0A0R0JJR3;K7K9Y5;I1MB15;K7M7U0	3296	3307	no	no	0	0	0	0	0	0	0	0	0	0
AYVPDVLAQFK	A0A0R0ELP2	202	212	yes	yes	0	0	0	0	0	0	0	0	0	0
AYVPVSEVLDGEEIDR	A0A0R0IQ92;I1KH24	109	124	no	no	5388700	0	0	0	0	0	80405000	0	43706000	56025000
AYVSDALSGGR	I1JHJ8;I1MBI6	411	421	no	no	0	0	0	0	0	0	0	0	0	0
AYVSNNLSLGER	C6TC72;C6T7Z3	148	159	no	no	0	0	0	0	0	2026400	0	0	0	0
AYYDGLTNSIVK	I1NBD9;D2E9R7	509	520	yes	no	0	1311500	0	0	0	0	0	0	0	0
CAACGFVSDVDMR	C6TAI9;I1K1P1;I1N5M4;I1JB31;I1N583	123	135	no	no	0	0	0	0	0	0	0	0	0	0
CAAVTER	I1JH86;C6T8D8;I1MB71;C6TMG1	197	203	no	no	171840000	299450000	0	0	0	184640000	172480000	0	0	223080000
CADAVIESLGLDIK	I1LEE5;I1NG28	326	339	no	no	4799000	7205700	0	0	0	7281000	6685700	6352100	7072500	9819800
CADDNPYVPIYQVSK	A0A0R0EY92;C6THW7	279	293	yes	no	0	0	2990600	2833100	3510800	0	0	0	6984800	6196600
CADLFNFANA	A0A0R0KVB4;P13917	418	427	yes	no	2252000000	2240400000	2271700000	2.0617e+09	0	917790000	1220200000	767080000	839470000	765050000
CADSITGTELGEGDK	K7KEB2	466	480	yes	yes	0	0	0	0	0	0	0	0	0	0
CAETVCLQMK	A0A0R0LJG5;I1J9U5;I1LGR6	450	459	no	no	2387300	4361200	5523700	4204600	3505800	5080300	0	2280100	4977100	0
CAGVTVSK	P02858	65	72	yes	yes	961450000	146940000	560780000	1411600000	1.6556e+09	451470000	177440000	631280000	0	667290000
CALVYGQMNEPPGAR	A0A0R4J4C8;I1NFS4	294	308	no	no	0	0	0	0	0	0	0	0	0	0
CAQLAQFDEELYK	I1LBD0;I1NIY6	210	222	no	no	14250000	0	16891000	14304000	0	0	6760400	0	0	0
CAQVLLEAGAK	C6TLC2;I1JVP6;C6THN2;C6TDJ3	276	286	no	no	0	0	0	0	0	0	0	0	0	0
CASTTLSSK	I1JIP5;I1M7B9	161	169	no	no	0	0	0	0	0	0	0	0	0	0
CATITPDEAR	C6T857;I1JHS8;Q06197;A0A0R0GQK7;A0A8H6NYP0;A0A8H6KGT7;A0A8H6JH21;O82585;C6TGV2;I1MJH1	76	85	no	no	0	0	0	0	0	0	0	0	0	0
CATPELEYGR	I1KEN4;I1M3L8;Q6Q2Z8	739	748	no	no	0	0	0	4741100	0	5272500	4090600	6598500	5737800	0
CCLEHAASVAK	A0A0R0IU60;I1MJ28	551	561	no	no	0	10933000	0	0	0	31669000	30468000	0	0	0
CCSEMSELK	Q9ZNZ4;C6T1Q7	94	102	yes	no	1229400000	1.5497e+09	937740000	1108400000	1.977e+09	1.7628e+09	6133200	1.5377e+09	1242500000	1.5499e+09
CCTEMSELR	A0A0R0GVW3;P19594	97	105	yes	no	5811900000	4.1458e+09	3.9785e+09	6.3452e+09	6.0287e+09	4308500000	4.2896e+09	6.1424e+09	5511300000	4603600000
CDALGDSQDNTMGLENR	I1LQ02;I1LQ03	370	386	yes	no	0	0	0	0	0	0	0	0	0	0
CDAYFETIQSR	K7K1R2	16	26	yes	yes	0	0	0	0	0	10496000	7760500	10523000	4638700	8227800
CDMLMEFVK	I1LEE5;I1NG28;I1JAY8	209	217	no	no	12947000	15322000	17975000	9144700	10737000	0	40301000	27249000	39037000	24045000
CDPAGHYFGHK	A0A0R4J3L5;O48551;I1LSZ7;C6TNX9	154	164	no	no	0	0	0	0	0	0	0	0	0	0
CDSLINFLK	I1L700;I1L701;I1L6Z9;I1N383	203	211	no	no	0	0	0	0	0	0	0	0	0	0
CDVIVINTPLTEQTR	C6T9Z5;I1M005;I1N5S0;C6TDF5	258	272	no	no	658020000	761030000	789290000	766630000	718990000	1.7914e+09	814990000	741150000	680190000	822440000
CEAAPGCGEWK	A0A0R0IF33;Q5NT70;Q39817;A0A0R0JMW2;A0A0R0JHW1;A0A0R4J3K0;A0A0R0K6C1;A0A0R0KAL0;I1JXS7	313	323	no	no	54642000	0	59531000	57941000	42180000	62025000	50237000	60760000	73500000	58770000
CEDIGIQIDDDGIR	P25272;C6SWW4	168	181	yes	no	2713000000	2.9422e+09	3.7494e+09	2.0478e+09	2.1403e+09	2.9299e+09	1.8905e+09	1.7676e+09	1.7346e+09	1.4715e+09
CEDVLLEFIDK	Q9SWB4;A0A0R0H3L4;K7LQ69;K7LQ70;I1LKS7	496	506	no	no	0	0	0	32749000	0	0	0	0	0	25424000
CEGSLCYDFSNMDK	K7LIK2;K7LIK3	333	346	yes	no	0	0	0	0	0	0	0	0	0	0
CELEDPLILIHEK	A0A0R4J656;I1LAL4	244	256	no	no	48989000	38590000	25220000	14231000	40011000	54900000	22836000	44684000	32279000	37134000
CELENPFILIHDK	I1KGB8;I1KUU1;I1KUU0	243	255	yes	no	0	0	0	0	0	4471000	3413600	0	0	0
CENSATLGER	A0A0R4J631;I1KMC2	157	166	no	no	0	0	0	0	0	0	0	1757000	0	0
CENTATLGER	Q8L7J5;Q42806;A0A0R0JW56;Q8L7J4;I1N5N0	167	176	no	no	0	0	0	0	0	25962000	0	0	0	0
CESLIIQCLQDAK	I1JAU2	343	355	yes	yes	0	4192000	0	0	0	0	0	0	0	0
CEVGIQELPK	Q3S3F6;C6TCU7	313	322	yes	no	0	0	0	0	0	0	0	0	0	0
CEVHSVVDVNK	I1MEK0;I1M228;I1M229	372	382	yes	no	0	0	0	0	0	0	0	0	0	0
CFDGSLFEYCAK	O23959	218	229	no	no	14000000	18311000	0	16317000	22318000	11359000	11863000	16914000	10255000	15573000
CFGFVNFENADDAAR	I1JE12;I1KM25;I1KM24	248	262	no	no	0	0	0	0	0	0	0	0	0	0
CFGFVNFENPDDAAK	I1M8P0;I1MXM6	253	267	no	no	0	5494000	0	0	4721700	0	4310200	0	0	6514000
CFGPGCCPSK	I1N4G3;A0A0R0ICF9	264	273	yes	no	3058800	0	6768600	3521500	3683900	7707100	0	4875200	6331900	7185200
CFLIFPIR	K7KLP3;C6TMP7;I1KB56;A0A0R0KKJ3;K7KLP5;K7KLP4	223	230	yes	no	0	0	907260	0	0	282940	0	0	0	0
CFNAPLQPSEIVGVK	I1LBC8;I1NIY9	229	243	no	no	0	0	0	0	0	0	2502100	10286000	2762300	0
CFVGGLAWATDDQALER	K7LP96	10	26	yes	yes	0	9466800	18732000	19678000	12409000	22787000	23848000	18441000	0	0
CGCTLPCTGGSTCR	O23958;I1N1Y7	20	33	yes	no	0	0	0	0	0	0	0	0	0	6055100
CGCTVPCTGGSTCR	O22378;A0A0R0IWP6	20	33	yes	no	0	0	0	0	0	4680100	6655800	0	0	0
CGDIGISIDHDDGTR	Q9ATY1;P01070;Q39898;C6T488;Q76B18;Q94IA1;Q39899;P01071	169	183	no	no	15463000000	18586000000	22261000000	21642000000	20603000000	26991000000	32719000000	30938000000	19166000000	30197000000
CGDIGISIDHDDGTRR	Q9ATY1;P01070;Q39898;C6T488;Q76B18;Q94IA1;Q39899;P01071	169	184	no	no	0	0	4434100	0	0	0	0	0	0	0
CGDLFNFANA	Q8RVH5;A0A0R0F1F3	424	433	yes	no	543540000	1.0597e+09	427480000	916850000	770360000	173580000	266800000	136900000	144570000	133210000
CGINYQPPSVVPGGDLAK	Q2TFP2;I1KSD0;C6T898;A0A7T0NCL1;I1K3X9	353	370	no	no	198020	23928000	0	16856000	18874000	21281000	19165000	19595000	0	0
CGINYQPPTVVPAGDLAK	I1N898;I1ML11	353	370	yes	no	0	6531800	0	0	6152700	25764000	12188000	19986000	18380000	18673000
CGINYQPPTVVPGGDLAK	A0A368UHL7;I1K2I1;C6TEP2	324	341	no	no	0	0	0	0	0	0	0	0	0	0
CGMNLAFDR	C6TI42	2	10	yes	yes	0	0	0	0	0	0	0	0	0	0
CGPLVDLCR	I1J5B4;I1JC08	256	264	no	no	11577000	4941400	7175400	9938900	9819700	0	9611600	6033800	0	7883700
CGPVQMPYTLLLPSSK	D6PAW7;B3TDK6;P09186	828	843	yes	no	0	0	7124600	0	3133300	1514700	0	988970	0	1240900
CGSVTVR	I1LGB7;I1LGB1;I1JDH6;A0A8H6KBA9;A0A8H6KA60;A0A8H6JS05;I1K5K3;I1KQB9	173	179	no	no	0	0	0	0	0	61068000	0	0	0	88261000
CGTDCACASCR	O23958;I1N1Y7	74	84	yes	no	0	0	0	0	0	43415000	14836000	0	0	0
CGTDCSCASCR	O22378;A0A0R0IWP6;A0A0R0IWK3	74	84	yes	no	6283100	0	0	0	0	49250000	42030000	0	0	0
CGVISPR	C6F117;K7MAP3;I1LFR8;C6T5L3;A0A8H6U7J4;A0A8H6U621;A0A8H6NKE1;A0A8H6KWQ2;A0A8H6JXS4	72	78	yes	no	44293000	58363000	0	0	39590000	48352000	55425000	0	0	0
CGVNLPYK	C6SXT1	106	113	yes	yes	0	41587000	51433000	0	46844000	60867000	67283000	85681000	60010000	97317000
CGVTSDLSSCK	I1K0K3;A0A0R0JXL2	94	104	yes	no	0	0	0	0	0	0	0	0	0	0
CGVYIPYK	I1JL08	99	106	yes	yes	3881400	4681600	0	0	0	4368800	6471600	6620400	5438200	6579200
CHFAHGEWELGK	I1N980;A0A0R0KT18;I1N979;I1JNK3;C6T6Y4;C6TAD1;C6TE53;A0A0R0KXN3;I1JG21;C6T9Y5;A0A0R0KP81;I1JNK1	50	61	no	no	0	0	0	0	0	0	0	0	0	0
CHFVAIDIFTGK	C6ZHS3;I1JE98;C6SY82	58	69	yes	no	0	0	0	0	0	0	0	0	0	0
CHFVGIDIFTAK	C6ZHS4;C6SXH6;I1KCW5;I1JWR4	58	69	yes	no	26421000	0	0	0	6334300	0	0	0	6578300	0
CHISQEVNHLHEGIK	A0A0R0IPI1;I1KGF2;A0A0R0IY29	257	271	no	no	0	0	0	0	8792100	0	0	0	0	0
CIELDPTFVK	I1J9Y0;I1J9X8;I1J9X9;I1LGM2	456	465	no	no	14643000	16274000	19985000	0	0	0	10274000	12172000	18451000	12122000
CIEMFNEIAENK	I1MPI1;I1L314	391	402	no	no	0	0	0	0	0	0	0	0	0	0
CIGATTLEEYR	A0A0R0K0U9;Q39889;I1MT57	312	322	no	no	0	0	0	0	0	0	0	0	0	0
CIPTFLPADQFTK	A0A088AWT3;I1JDI7;K7L2B3	135	147	no	no	0	0	0	0	0	0	0	0	8996100	0
CKETEVEEEDPELVTCK	I1L860;I1L862;Q04672	28	44	no	no	0	0	0	0	0	0	0	0	0	0
CLAAVEEEIVTSGFDNK	I1K5E5;I1KQI6	373	389	no	no	0	0	0	0	0	0	0	0	0	5342000
CLADIVINHR	A0A0R0FHY5;I1MXP2;C6T9Z1	85	94	yes	no	0	0	0	0	0	0	0	0	0	0
CLAFDNQR	I1LVQ6;C6T529	147	154	yes	no	0	0	0	0	0	0	0	0	0	0
CLDAGMSVAR	I1LCQ1	49	58	yes	yes	12275000	6069500	5193800	0	4786800	12266000	8534900	13422000	13036000	12117000
CLDTNDFCYK	P01064;Q43709;I1MQD2	67	76	yes	no	209680000	212130000	196330000	0	249120000	216990000	149640000	198120000	115330000	112670000
CLDTNDFCYKPCK	P01064;Q43709;I1MQD2	67	79	yes	no	116680000	171870000	36329000	173220000	197270000	129770000	156120000	254000000	167430000	202100000
CLDTTDFCYK	P01063;A0A0R0ID20;I1L3Q2;K7LE73;C6SX26	64	73	yes	no	319290000	361870000	217690000	346220000	245350000	188650000	165410000	148190000	237800000	152430000
CLDTTDFCYKPCK	P01063;A0A0R0ID20;I1L3Q2;K7LE73;C6SX26	64	76	yes	no	0	138490000	122140000	199970000	196770000	394010000	288600000	329490000	358020000	415320000
CLDVVATLK	C6SWJ2;C6T5K5	74	82	yes	no	0	0	0	0	0	0	0	0	0	0
CLICMEE	A0A0R4J4U4;C6TA60;Q8LJR2;I1MA91	373	379	no	no	42775000	24758000	68894000	40883000	118380000	28523000	0	19478000	32606000	15372000
CLNESVFLDPLK	K7K578	461	472	yes	yes	0	0	0	0	0	0	2397800	0	0	0
CLSLGDSKPPYMEPVR	I1KYF2	666	681	yes	yes	0	0	0	0	0	0	0	0	0	0
CLSSTGFQDVTFK	C6THL5;K7KWH3	214	226	yes	no	0	0	0	0	0	0	0	0	0	0
CLVYENPLAMK	I1ML63;I1N846	318	328	no	no	0	0	0	0	0	0	0	0	0	0
CMEPVEK	A0A0R0FH00;K7K7B4;I1JPC5;A0A0R0KKU3;A0A0R4J4D6;A0A0R4J626;A0A0R0ENM9;I1JGR5;I1LQR4;G3LTU4;I1MT10;P26413;K7K7B7;K7LZH1	318	324	no	no	603520	38225000	81340000	0	179150000	0	22523000	142050000	170410000	175770000
CMGDPDADTDNPVLK	I1LFP5;A0A0R0HJ74;I1JAY8	357	371	no	no	1134400	0	0	881400	1355200	1155100	0	3883400	1515500	974660
CMGDPNADSENPVLK	I1LEE5;I1NG28	344	358	no	no	19560000	0	20371000	20878000	27695000	23265000	34869000	21067000	28920000	27407000
CNCVPSGTYGNK	A0A0R0FHN7;C6SVU2;C6SY10	58	69	yes	no	12173000	9645600	0	0	0	0	553570	0	0	0
CNVVLVSAPYGLK	I1M099;C6TLD2	241	253	yes	no	3988200	8353900	7185200	11802000	8584900	23046000	0	0	8364100	9643300
CPEVLFQPSLIGMEATGIHETTYNSIMK	I1KUG6;Q96442;I1MDT4	259	286	no	no	0	0	0	0	14425000	0	30278000	0	0	0
CPFEAIQIINLPK	I1LIG5;I1LIG6	65	77	yes	no	0	0	0	0	0	0	0	0	0	0
CPGLQEFPPLVAPPTTVAR	I1JZ72	321	339	yes	yes	19570000	16373000	6782200	13336000	7281100	14118000	15012000	14947000	35297000	36727000
CPIQTWELHAR	I1N8B5	333	343	yes	yes	0	0	0	0	0	0	0	0	0	0
CPLMFEWYGEK	I1LS05;I1LS06	216	226	yes	no	0	0	0	0	0	0	0	0	0	0
CPLTVVQSR	Q9ATY1;P01070;Q39898;C6T488;Q76B18;Q94IA1;A0A172C178;Q39899;P01071	64	72	no	no	8.4194e+09	10163000000	8987800000	11122000000	12493000000	9461300000	9332400000	10895000000	10128000000	9433600000
CPNPVLDDAK	I1KR53;A0A0R0IPH2;A0A0R0K4H0	468	477	yes	no	0	0	0	0	0	0	0	0	0	0
CPSIEVAVVDISK	Q96558;I1N4I6;A0A0R0IRU3;C6TCW9;C6TJA5;I1LWR5;I1N6A6;C6TNZ6	24	36	yes	no	0	8053100	5002800	0	8753900	4673800	0	7545000	4601100	2179900
CPTGTGPGWICCLDCK	I1J6K4	474	489	yes	yes	0	0	0	0	0	0	0	0	0	0
CQCPTGFR	I1LFP5;I1JAY8	516	523	no	no	0	0	0	0	2068900	0	0	0	0	2944900
CQDLLFYGALDK	Q9SWB4;A0A0R0H3L4;K7LQ69;K7LQ70;I1LKS7	99	110	no	no	71562000	77749000	69154000	63773000	65898000	0	63943000	74457000	59930000	64463000
CSLEEDVAANTTGNLR	A0A0R4J4L3;I1LLC0;C6T7M2	130	145	yes	no	126520000	237860000	177310000	83431000	352690000	391250000	125420000	227140000	184010000	130870000
CSLLPHR	A0A0R0FXA5;I1M259;I1M261;I1MEH3	43	49	no	no	0	0	0	0	0	0	0	0	0	0
CSQGIQVQEYYGNFCK	I1NFB2;K7LLW8	750	765	no	no	0	0	0	0	0	0	0	0	0	0
CSSCAEEEEK	I1LHP6	409	418	yes	yes	0	0	0	0	0	0	0	0	0	0
CSVCNGSLEFDGR	Q9SWB4;A0A0R0H3L4;K7LQ69;K7LQ70;I1LKS7	111	123	no	no	8725500	16101000	7142100	6764100	5153700	0	7769500	9875700	5903100	10968000
CSVEECHNMIK	A0A0R0K5I7;C6T2C2;A0A0R4J3Q2	172	182	yes	no	0	0	0	0	0	20063000	16975000	0	0	0
CSWLIVK	I1L053;A0A0R0K9H9	256	262	no	no	0	0	0	0	0	0	0	0	0	0
CSYPVWAAAVPGGGR	I1K6M2	30	44	yes	yes	0	0	0	0	0	0	0	0	0	0
CTADINGQCPSQLK	I1K6M2;B6ZHC1	143	156	yes	no	11306000	11589000	14560000	14194000	12872000	0	0	0	0	0
CTAYPAVK	I1MZJ8;C6TBE8	329	336	yes	no	0	11853000	0	0	10475000	0	0	15549000	0	0
CTEDLGGQLGDGHDSYN	I1LV24	100	116	yes	yes	527620	302090	356900	0	0	2313100	3029800	1883600	0	1884200
CTILPPEEK	A8IKE1;I1KHJ4;I1MK74;I1MK72;I1MK73	457	465	no	no	0	4646100	0	0	0	0	4012500	0	0	0
CTNYVNIR	A0A0R0FLG8;A0A0R0FLH6	607	614	yes	no	0	0	3578400	0	0	7691900	0	0	0	0
CTVFPLVQNQK	I1KZJ9;A0A0R0FFI0	614	624	yes	no	0	0	0	0	0	0	0	0	0	0
CVADGELNEEDVAALLR	I1JHJ8;I1MBI6	508	524	no	no	0	0	0	0	0	0	0	0	0	0
CVAHLTGEGIAVCDLPGDTMLPGEM	I1LCM5;A0A0R0HW29;K7N4G1	399	423	yes	no	0	0	0	0	0	0	0	0	0	0
CVATLLHEMK	B0M1A9;I1LAJ0;I1NEH3;I1NEH4	402	411	no	no	0	0	0	0	0	0	0	0	0	0
CVCIIYDPSR	A0A0R0KUQ0;I1N504;C6TN20;K7MV98;D3G9M6	134	143	yes	no	0	0	0	0	0	0	0	0	0	0
CVDPGTLTHVEIR	K7MPT9;I1MZF8;I1LMA7	101	113	yes	no	0	0	0	0	0	0	0	0	0	0
CVISHPELHSDTGPFVIPDFPHR	I1KN68;Q2VA65	149	171	yes	no	0	0	26979000	0	0	0	43512000	0	0	31161000
CVKPPIIYGDVSR	A0A0R4J5Z8;A0A0R0FQE0;Q71EW8;I1MKZ0;I1JWK3;I1LXY1;I1LXY2	522	534	no	no	206130000	169420000	220430000	217960000	203190000	192200000	153080000	188370000	162200000	180390000
CVLVDSSSPR	I1K5T3;I1KQ42;A0A0R0IGM1	83	92	no	no	7763400	20981000	0	0	0	27853000	16167000	0	0	0
CVPPGTSGNR	I1MTK8;A0A0R0FKI8;A0A0R4J481;K7KVU4;K7KMN0;C6SYY5;C6SVF3	81	90	yes	no	73777000	0	104420000	95100000	0	0	0	158740000	209100000	22538000
CWQPQDFLPDPSSDGFEEQVK	B8XJY3;K7S7Y8;Q52VR5;Q42807;Q52VR4;B8XJY4;A0A1Y9TL58	89	109	no	no	0	0	0	0	0	0	0	0	0	0
CYEIVISR	I1N8B5	545	552	yes	yes	0	0	0	0	0	0	0	0	0	0
CYESYSEDPK	I1LA42;A0A0B4PJM3;A0A0R0L894;A0A0R0FL35;I1N8A3;A0A0R0EWH1;I1M7D8;K7LBF4	182	191	no	no	0	2876400	0	0	223410	0	4240100	0	0	0
CYTQADPVFDPTK	I1NCM4	163	175	yes	yes	0	0	0	0	0	0	0	0	0	0
DAAAASESIGLNDAEEVRPPLPVIR	I1MMM9	89	113	yes	yes	0	0	0	0	0	0	0	0	0	0
DAADMLNEAAALEEK	I1M647;I1JJV5	475	489	yes	no	11055000	0	0	0	0	0	0	0	0	2316600
DAAEDWPAPK	A0A0R0HHC1;I1M376;I1M375	67	76	no	no	0	0	0	0	0	0	0	0	0	0
DAAEEMLSGLLK	K7KGC2	592	603	yes	yes	0	0	0	0	0	0	0	0	0	0
DAAFQIINDELMLDGAPR	I1L3Z2	43	60	yes	yes	1319300	1620500	966060	1719300	0	0	0	0	0	2624300
DAAGSMR	I1M222;Q9SPJ6	109	115	yes	no	19467000	0	0	0	25602000	32378000	44624000	0	6223700	36475000
DAAGTVADK	I1M222;Q9SPJ6	138	146	yes	no	77356000	0	0	0	132840000	328480000	232620000	0	0	140690000
DAALMQATENQALGQTQK	I1L849	37	54	yes	yes	377460000	475050000	172690000	412050000	430240000	430340000	356450000	439390000	366940000	208420000
DAALNAIQSPLLDIGIER	I1JQ15;K7LHW9;I1LZJ8;I1NAM9	348	365	no	no	0	0	0	0	0	2323800	2473800	2114600	2076400	3388700
DAASHLLK	I1K9S1;I1JV82	97	104	yes	no	0	0	0	0	0	19111000	0	0	0	0
DAATIMINYIDQIR	C6TA11;I1JPM6;I1NA94;D2DKE7;A0A0R0EPL0;K7MZ15	281	294	no	no	0	0	0	0	0	0	0	0	0	0
DAAYQIINDELMLDGAPR	I1MQM4;C6TCI6	43	60	yes	no	0	1026900	0	1836100	0	0	0	0	0	0
DACEGSLK	I1KEA0	107	114	yes	yes	0	0	0	0	0	0	0	0	0	0
DACIDGDLSIPEAVEVAK	I1L922	350	367	yes	yes	3325000	0	0	0	5142200	0	3273600	1659600	2142900	5088000
DADEASEVAYLK	K7MNG0	58	69	yes	yes	0	0	0	0	0	0	0	0	0	0
DADERPELCR	I1NFB2;K7LLW8	469	478	no	no	0	0	0	17811000	0	51679000	29963000	0	0	38003000
DADGNPLSPDYK	A0A0R0G8Z9;A0A0R0G8T3;C6TJ74	201	212	yes	no	1017200	0	651770	0	0	0	0	0	0	0
DADPGGVGGLIMEELR	A0A368UI93	186	201	yes	yes	0	0	0	0	0	0	0	0	0	0
DADTQGIFDACSATVNTLNEAGIR	I1JQX3;I1NBI3;I1NBI4	329	352	no	no	0	6334600	0	0	0	0	24108000	0	0	0
DAEAWFNEK	CON__P13645;CON__Q7Z3Y7;CON__Q148H6;CON__Q7Z3Z0;CON__Q7Z3Y8	335	343	yes	no	12458000	13844000	9676100	8231600	11303000	4986600	7837100	18558000	8208600	9478400
DAEEWFFTK	CON__P02533;CON__Q6IFX2	301	309	yes	no	0	0	0	0	0	0	0	0	0	0
DAEFFEWQEK	G3E7M4;A0A0R0HLZ4;C6TGX4;A0A0R0LIH0	266	275	no	no	2318200	3674500	0	2514800	2311600	2515500	3006700	2216800	0	3590600
DAEGQDVLLFVDNIFR	A0A0R4J4C8;I1NFS4	324	339	no	no	0	54015000	109040000	121880000	0	0	324840000	321450000	158220000	47905000
DAELIVVCQK	I1KC98	175	184	yes	yes	0	0	0	0	0	0	0	0	0	0
DAFGQDINK	G3E7M9;C6TM48	210	218	yes	no	99954000	143870000	102280000	121020000	142270000	105640000	58693000	60635000	55696000	8583800
DAFLANEATK	G3E7M9;C6TM48;I1KT27;C6TFT8;A0A0R0JX95	88	97	yes	no	55271000	60585000	62034000	83618000	68034000	34017000	51988000	52299000	51371000	56678000
DAFSSNDPPHTPSPLPQPISDSDSVGDADAVR	I1JB16	97	128	yes	yes	0	0	0	3811400	0	0	0	0	0	0
DAFVGAESDIR	I1MSF4;A0A0R0GL93;I1LY12	380	390	yes	no	0	0	0	0	0	0	0	0	0	0
DAGADNLIPMELALK	I1LI58;I1LI59;I1J8G3;I1J8G4	599	613	yes	no	0	0	0	0	0	0	0	0	0	0
DAGAISGLNVLR	I1JGR5;I1MT10;P26413	163	174	no	no	62594000	83793000	51619000	100520000	101860000	0	113400000	138580000	104090000	133620000
DAGAVVPTSYEAFEAAIR	I1MGE7	294	311	yes	yes	5934100	0	7057700	21997000	8489500	0	0	0	0	0
DAGAVVPTSYEAFEVSIK	K7LBM2;I1L0Q8	294	311	yes	no	19679000	0	0	0	0	27787000	0	0	0	0
DAGIDGVITDFPK	I1KYF3	643	655	yes	yes	0	0	0	0	0	0	0	0	0	0
[truncated: 17,983 more rows]
