# Supplementary material for: Enhanced Analysis of Low-Abundance Proteins in Soybean Seeds Using Advanced Mass Spectrometry
Source: Int J Mol Sci. 2025 Jan 23;26(3):949. doi: 10.3390/ijms26030949 (PMC11817203; doi:10.3390/ijms26030949)
Supplement: Supplementary file 1 [file ijms-26-00949-s001.zip › Table S4 Protein&Peptides identification of C18-SCX-SDB-RPS.xlsx]

## Sheet: C18-SCX-SDB-RPS Proteins
Protein identification using C18-Tip,SCX-Tip and SDB-RPS-Tip methods
Protein IDs	C18-Tip	SCX-Tip	SDB-RPS-Tip
A0A1Y0B6E1;A0A1Y0B6D8;A0A024BT07;A0A024BTE8;A0A024BTV6;A0A024BTW3;A0A024BU05;A1YNA1;A1YNA0;A0A024BSQ0;I1MAE7;A0A1Y0B6E0;A0A1Y0B6E2	140980000	107560000	25897000
A0A068JF28;A0A068JEE3;A0A0R0G5D9;I1MIX4;A0A068JEE9;Q53B73;C6TC55;A0A0R0H0T7	15655000	9475100	0
A0A088AWT3;I1JDI7	64358000	0	0
I1M6Z5;A5Z1N7;A0A088MGH9;A0A088MTH1;I1M6Z4	602290000	209190000	169690000
A0A097PK35;C6T474;C6SVQ8	1.897e+09	324300000	145240000
I1K8F4;A0A097PL84	964930000	208300000	89197000
A0A097PLE7;I1N9W2	75042000	0	0
I1LA42;A0A0B4PJM3;A0A0R0L894	610570000	115110000	42694000
Q4JR86;A0A0B5E2H5;A0A0R0HKG9	3.2459e+09	2.1014e+09	1152500000
C6SYD9;A0A0B5E2K6;I1KK63	121730000	183270000	41201000
Q9FQE4;A0A0B5E8V1;C6SZR4	5390600000	1.9159e+09	2.0493e+09
I1JLH3;A0A0R0E3U7;A0A0R0E240;A0A0R0KMT0;K7KD84;A0A368UID6;A0A0R0KFI1	498460000	192520000	242980000
A0A0R0E5C1;I1ND90	3.3789e+09	207810000	76930000
A0A0R0E5J0	943070000	358750000	158420000
C6TGS1;A0A0R0E6P5;I1NDD4;I1KM93	3.1849e+09	877660000	153510000
A0A0R0E752;K7N1Q0	609840000	18017000	36927000
A0A0R0E794;A0A0R0E838;A0A0R0E7K6;A0A0R0EIA4;I1NE11;A0A0R0EGS0;I1NE10	235860000	11573000	0
A0A0R0E869;A0A0R0L595;K7K8Q2;A0A0R0E866;K7N241;Q8H1P5;I1JFP4;C6TKJ6;A0A0R0EK18	121320000	5692300	0
C6SY29;I1NDS7;C6SVA2;A0A0R4J4X2;A0A0R0E881	124420000	44245000	19835000
C6T6X2;A0A0R0E8X0;I1LAX6;C6TEX6;A0A0R0E9G0;A0A0R0EIV6;K7LJD0	25122000	0	0
A0A0R0E967;I1LB21;I1LB20;C6TCS5	0	5862300	0
I1NFD0;I1NFC7;I1LF20;A0A0R0E9X9;I1NFC9;I1NFC6;I1LF19;I1LF17	160550000	0	0
A0A0R0EA65;I1NF12	17649000	0	0
A0A0R0EAL6;C6TLE3;A0A0R4J4D2;C6TJK5	243580000	31147000	30526000
C6TDX0;A0A0R0HZ75;A0A0R0EAT4	589810000	17909000	14844000
C6TDP7;A0A0R0EB56	1345300000	436410000	64849000
A3RM04;A0A0R0EBB0;A0A0R0EBC1;A0A0R0ECH8;A0A0R0ENQ6	0	0	0
C6T3S9;C6SYB6;A0A0R0EBS2	0	0	0
C6T048;C6SZK1;A0A0R0EC54;A0A0R4J2Q0	17018000000	5462500000	2785400000
C6TJE4;C6TNJ1;A0A0R0ED38;A0A0R0HWP9;A0A0R0I4T4	0	79976000	0
A0A0R0ED69	26499000	0	0
A0A0R0EDI1;C6T9C9;I1LT76	6.1843e+09	2.9865e+09	1343000000
A0A0R0EDR0	14500000000	4928900000	11509000000
I1NHG0;A0A0R0EDW0;K7N476;A0A0R0ELF0;I1LD09;A0A0R0HWQ2;I1LD08	804940000	387700000	478070000
P30236;C6T2W1;A0A0R0EEA1	659370000	166640000	93507000
A0A0R0EEE4;C6SZA3;K7LKJ0	118450000	47756000	21954000
A0A0R0EEL8;I1NIJ5	6188500	0	0
I1LB44;A0A0R0HTF1;A0A0R0I178;I1LB43;I1LB42;C6THA5;I1LB41;A0A0R0EEX3	17810000	0	0
A0A0R0ERF5;A0A0R0EQ54;K7N553;K7N550;A0A0R0EF73;I1LBH5;K7LJP9;K7LJP8;A0A0R0EFF9	26553000	0	0
A0A0R0EFJ9	9217400	0	0
Q93XE6;A0A0R0EFP3;C6SVP9;A6XKY2;A0A1A9C7M4;I1NJ68;A0A1A9C8Q3;A0A1A9C8J0	7.3742e+09	4513600000	1.7176e+09
A0A0R0EGJ9;C6T8D2;I1M021	1.0283e+09	0	0
A0A0R0EGZ2	260070000	44107000	0
A0A0R0EHI9;C6SXJ7	293010000	63712000	38459000
I1N6I4;A0A0R0EHQ4;A0A0R0EHR6	3.2752e+09	1.9106e+09	1.4574e+09
A0A0R0ETH4;A0A0R0EIY9	25506000	0	0
A0A0R0EJ07;A0A0R0EVI7;A0A0R0EJU2;A0A0R0EV06	346330000	10797000	0
A0A0R0EJA3;I1NF03	42712000000	29760000000	13682000000
I1LAG7;A0A0R0EJE2;A0A0R0G599	37616000	0	0
A0A0R0EJM5;K7MXD0;A0A0R0EWD8;Q9SLW5	33269000	0	0
A0A0R0EJN3	0	118410000	95206000
C6TED0;A0A0R0EK65;A0A0R0E916;I1LAW7	1.4948e+09	306660000	149120000
I1N815;A0A0R0EK76;I1N814	331800000	15207000	0
A0A0R0EKG7;I1LEN7;A0A0R0HZK7	670380000	0	0
A0A0R0EL27;K7MG68;K7L0P3;A0A0R0EJN7	156840000	48109000	22975000
A0A0R0EVV2;A0A0R0KQ56;A0A0R0ELW9;I1JMY9;A0A0R0EL31	9585500	0	0
A0A0R0EL35;I1N8I2;A0A0R0EWR2;C6TL66;I1K1W8;I1N780	79966000	0	0
A0A0R0EXM4;A0A0R0EL36;K7MY28;A0A0R0EX80;I1N8M6;I1JMZ6	45461000	0	0
A0A0R0ELE0;P17817;K7KEQ2	206850000	0	0
A0A0R0ELP2;A0A0R0KD58	710570000	254630000	102260000
C6TBT9;A0A0R0KKK6;A0A0R0EM30	863050000	187990000	37578000
A0A0R0EM71;A0A0R0EAU1;K7N2X7	970430000	285850000	24924000
A0A0R0KI11;A0A0R0EMD7	130820000	0	0
A0A0R0EMP7;C6T769	128560000	0	0
A0A0R0EMR0	77913000	0	0
Q43463;C6T714;A0A0R4J4C5;A0A0R0ENT1;C6TMF1;C6SW30;I1LDB3	1264100000	227660000	224080000
A0A0R0ENW6	3.0052e+09	510630000	141370000
A0A0R0EPA1;A0A0R0EP44	2442200000	966390000	416470000
C6SVP0;A0A0R0EPQ6;I1NIT7;A0A0R0ERI6;I1NIT8	591450000	555650000	231970000
C6TLE9;A0A0R0EPX0;C6SYK7	51131000	8070100	29358000
A0A0R0EQ02;K7N525;K7LJS8	152620000	13684000	0
A0A0R0EQ11;A0A0R0F1A8;A0A0R0EQS1;K7MZA3	17615000	0	0
A0A0R0EQB4;Q43448;C6T8C0;Q9SWC7	66563000	75973000	60373000
A0A0R0EQB5;I1NIZ2;A0A0R0HTJ4;I1LBC5	124930000	62872000	12865000
A0A0R0EQE5;I1NI91;K7LK48	0	0	0
A0A0R0EQG6;K7LK37	166230000	0	0
P28759;A0A0R0EQT1;C6TLJ0	6.8263e+09	3.6449e+09	2181900000
A0A0R0ERR0;I1LBA2;I1NJ15;C6TAN1;I1JRA0	7.2774e+09	2762600000	994690000
E3W9C1;A0A0R0ERR6	473310000	73984000	0
A0A0R0ERV6;I1JQP7;C6TBP9;K7N5C1;K7LJH9;I1NJ45;I1LB67	0	0	0
I1NBI6;I1JQX4;A0A0R0ERZ1;C6TAH6;I1JQX5;A0A0R0EZX1	1.0142e+09	250040000	104580000
A0A0R0ES03;A0A0R0F2N6;K7KGM9;C6T928;I1NBX9	4155200	0	0
A0A0R0ESN9	28081000	0	0
A0A0R0EST0;I1NCD8;C6TB76	16840000	0	0
A0A0R0ESU5;I1NCA3;C6T7Q7	237800000	122720000	0
A0A0R0ESZ8	1191500000	405000000	1.8662e+09
A0A0R0ET25;A0A0R0KPQ7;K7N067;K7KGZ3	22153000	0	0
A0A0R0ETB2;I1JS41;I1NCR1	165810000	7534900	0
C6SYQ9;A0A0R0ETG1	769390000	365920000	67097000
A0A0R0F5M4;A0A0R0EUD8;I1MYR0;I1LNJ9;K7KQW8;I1KT02;A0A0R0ILH6	13988000	0	0
A0A0R0EUH6;C6T7P8;I1LNJ3;A0A0R0HLF5	180390000	0	0
A0A0R0EUP5;I1LWZ0	55093000	0	0
A0A0R0EV02	276510000	0	0
A0A0R0EV63	3.0223e+09	820850000	171010000
Q6RUF7;D0RCI1;D0RCI0;A0A0R0EVL3;C0MP14;C0MP13	79763000	21064000	0
A0A0R0EVZ6;I1N7Q4;A0A0R4J5Y3;I1MLJ4;I1MLJ3	230350000	239300000	95284000
A0A0R0EW30	2600200000	635380000	752370000
A0A0R0EWQ1;K7MQ57;K7LR08	54607000	0	0
P0CG89;B9MST3;A0A0R0EX12;A0A0R0EXQ1;I1L934;K7MMV2	1.934e+09	606760000	223720000
I1N9M4;A0A0R0EX78;I1N9M3;I1N9M6;C6T5S9;C6TGQ4;I1N9M5;K7KFC0	142240000	0	0
I1N9N6;A0A0R0EX89;I1JP07;I1JP08;I1JP06	818680000	149550000	48130000
C6TG22;A0A0R0EXE0;C6TEA9;K7MJ94;K7L409;C6THE4;C6TNN1	296410000	0	10614000
A0A0R4J4W3;A0A0R4J439;A0A0R4J302;A0A0R0EXW6	8.2103e+09	903830000	400830000
I1NAH7;A0A0R0EXX1;K7KFW9;A0A0R0KLR3;I1JPV5;A0A0R0KSL9	327970000	78603000	0
A0A0R0EY92;C6THW7;K7MQS5	1.6061e+09	366550000	308750000
A0A0R0F9Z4;A0A0R0EYR7;I1N0T8;A0A0R0F0H9;C6TAV6;K7MSD8;A0A0R0F068;A0A0R0F081	9617700	0	0
A0A0R0EYT8	0	9322300	10786000
P11828;A0A0R0EZ76	28462000000	13212000000	3.9777e+09
I1KCQ0;I1JBP0;A0A0R0EZF0;I1KXR3;C6SYH9;C6SWF0;C6SVL7	399860000	87676000	53886000
A0A0R0F0M1;I1NAA7;C6SVI2	22919000	0	0
A0A0R0F137	0	64264000	70797000
Q8RVH5;A0A0R0F1F3	183880000000	123090000000	99548000000
A0A0R0F1L5;C6T6Q8	61395000	0	22844000
C6TGS3;A0A0R0F1U8;K7L1P5;A0A0R0FB81;I1KKA0;K7MTE7	0	0	56255000
A0A0R0F259	11442000000	1.8806e+09	2815300000
C6TGF0;A0A0R0F290	39042000	0	0
K7MTR3;A0A0R0F2C6;A0A368UHR8	15736000	0	0
A0A0R0F2E8;C6SVZ3	5162700000	1.0695e+09	733310000
A0A0R0F2K3;K7MTU2;K7MTU1	820200000	119630000	116660000
A0A0R0FBD8;A0A0R0F2W3;A0A0R0FE87;A0A0R0F2V7;A0A0R0IDV4	9339200	0	0
C6TCC6;A0A0R0F394	402300000	117370000	27161000
A0A0R0F3E0	72007000	12700000	0
I1KHI7;I1JS74;A0A0R0F3P0	45931000	13958000	8577900
C6SVS9;A0A0R0F3S5;I1MZ14;I1LMS5	892910000	293440000	412220000
K7MUF4;A0A0R0F492	0	0	0
A0A0R0ISH4;I1KWP1;A0A0R0F4W4;I1N6L1;I1LWY9;C6TGB4	260710000	0	0
A0A0R0F5D4;C6TA20;A0A0R0F536	0	0	0
A0A0R0F5Q2;C6TA81	2.9223e+09	566700000	129340000
A0A0R0F6Q0;I1MZ21;Q43444;I1LMR9	17299000	0	0
C6SVR5;Q9SWB6;A0A0R0F7D3	120880000000	37411000000	19699000000
A0A0R0F7W2;A0A0R0GWS4;K7LZ48	44249000	0	0
A0A0R0IW65;A0A0R0F8K2;I1N056;I1KYS6	13489000	0	0
A0A0R0F8W6	10535000000	3.1122e+09	2734300000
I1MSU1;A0A0R0F8Z5	9562700000	1.967e+09	1206400000
A0A0R0F940;K7MBS0;I1MH11;K7MBR9;A0A0R0GVH1;K7LWU3;K7LWU2;I1L1B8	5377600000	0	0
A0A0R0FAE9;A0A0R0J9Y6	16419000	0	0
I1MTR0;A0A0R0FAJ6;A0A0R0FAY2	1.9595e+09	390930000	145870000
C6TH27;A0A0R0FB29	0	0	11705000
A0A0R0FB49	1135100000	204010000	343390000
I1N1X0;A0A0R0FB78	253200000	56127000	0
I1N2Z5;A0A0R0FBK4	12131000000	16115000000	9501100000
A0A0R0FBL6;I1N3M2;I1L6N5	7636400	0	0
A0A0R0FBT0;A0A0R0JQV7	1.7223e+09	474190000	186770000
I1K0D3;I1K0D2;A0A0R0FC11	416910000	77972000	0
A0A0R0FC59;I1N268	9163300	0	0
I1K0I6;A0A0R0FC89	170830000	30442000	0
A0A0R0FCD2;O23963;A0A0R0FKF6	755960000	420520000	152000000
Q1W376;A0A0R0FD94;C6SZ36	2.0549e+09	169210000	209970000
A0A0R0FDT4;A0A0R0FNN3	88558000	0	0
A0A0R0FDT6;C6TNP5	1.0468e+09	424410000	259710000
C6T2H9;A0A0R0FDV1	552500000	50136000	65713000
A0A0R0FDV7	141040000	0	0
A0A0R0FE22	185830000	0	0
A0A0R0FE40;A0A0R0FEC3;I1N356;I1L744	66951000	0	0
K7L8P1;C6TCM3;I1KWF6;A0A0R0FE79	9955200	0	0
I1K245;A0A0R0JZV6;A0A0R0FE88;I1K243;I1MVV5	229190000	10454000	31739000
A0A0R0FEM3;K7MVE5;K7MVE6	1307400000	200200000	114630000
A0A0R4J426;A0A0R0FEN3	111810000	47692000	23304000
P25698;C6EVF9;A0A0R0FER5	133380000000	70422000000	31724000000
A0A0R0ICT2;A0A0R0FEV7;K7MUM8	31600000	0	0
A0A0R0IN83;A0A0R0FEX4;K7MUD6;K7LG18;K7LG17;K7LG16	13604000	16180000	0
K7MUB5;C6TN79;A0A0R0FF17	61528000	33105000	0
A0A0R0FFH5;I1N508;A0A0R0IPN1;I1JDU0;A0A0R0IV94;K7L7R7;A0A0R0IXV4;I1JDT9	36680000	0	0
Q94IA2;I1MR37;A0A0R0FFL6	3.1014e+09	1.5579e+09	676470000
A0A0R0FG80	419330000	59090000	28841000
A0A0R0FGT9	43577000	0	0
K7MV74;A0A0R0FGW1;K7MV73	33627000	0	90118000
A0A0R0FH00	614850000	0	0
C6TAN0;A0A0R0FHE6;A0A0R0FSJ3;I1MXE7;I1MXE5	168070000	0	0
A0A0R0FHM5;K7MK54	29836000	0	19986000
A0A0R0FHN7;C6SVU2;C6SY10	587410000	174720000	287000000
A0A0R0FHY5;I1MXP2;C6T9Z1	121260000	49600000	0
A0A0R0FHZ8;C6T410	692080000	35125000	0
A0A0R0FI85;I1MT09;I1JGR6;C6TD39	209490000	0	0
A0A0R0FIC1	17419000	0	0
C6SXX4;A0A0R0FJ21;I1MJT7;K7LVB3;Q43462;I1MJT8;K7LVB2;I1MJT9	815200000	153580000	107320000
A0A0R0FJ88;I1MRY9;I1LYF7	12549000	0	0
K7LZ41;A0A0R0FJF5;P13708;K7MJY8;A0A0R0GW94	387490000	67277000	0
A0A0R0FJR0	0	24706000	0
I1MSR6;I1MSR5;A0A0R0FK88	117650000	12248000	0
I1MTK8;A0A0R0FKI8;K7KMN0;C6SYY5;C6SVF3	92533000	9652800	0
A0A0R0FKW9	3550300	0	0
A0A0R0FLC1;I1N838	26952000	0	0
A0A0R0FLG5;I1JZU5;I1MTN1	320260000	21986000	0
A0A0R0FLG8;A0A0R0FLH6	9007600000	3.4938e+09	1350600000
A0A0R0FLS7;A0A0R0FX86;I1MLC3;C6SZZ1;I1N7Y5;I1N7Y4;I1N7Y3;C6SZ88	2543400000	2761600000	1.9322e+09
A0A0R0FM59;I1MLP0	0	15816000	0
P34811;A0A0R0FND6;I1K0K6;A0A0R0JRC6	472400000	0	0
A0A0R0FND9;I1MUN1;C6TBP8;I1MUN0;A0A0R4J391;C6SY23;I1MUN2	5052700000	864340000	218590000
A0A0R0FNT7;I1MV76;Q5F2M8	1.0043e+09	129190000	0
A0A0R0FP88;A0A0R0GWQ5;I1NE02;C6TGF2;K7LXA6	0	0	0
A0A0R0FPC6	12994000	0	0
Q42794;C6TNL0;A0A0R0FQN0;Q41199	321710000	145240000	0
A0A0R0FR38;A0A0R0G0H4;Q39822;C6TJQ0;A0A0R0KTP5	47814000	19728000	0
A0A0R0FR50;I1MNU8;I1JD62;I1JD61;C6T2J3;C6SW38;I1JD60;I1MNU7	173340000	0	0
A0A0R0G1Q6;K7MI50;K7MI49;A0A0R0FSH5;A0A0R0G0X1;K7MI46;A0A0R0FS66	13235000	0	0
A0A0R0FSB9	3.7648e+09	1.7926e+09	503250000
A0A0R0FSS2;I1KHJ6	83355000	0	0
P29756;A0A0R0FSY1;O48560;A0A0R0GNE3;C6TJJ3	3.1369e+09	822580000	666830000
A0A0R0FT50	181000000	40791000	13211000
I1MCE0;I1MCD9;A0A0R0FUI8;C6SZW8;I1MCD8;C6SW75;A0A0R0FUC5	299230000	0	0
A0A0R0FUV4	0	0	0
A0A0R0FV11;I1MD36;I1M585	107620000	0	0
A0A0R0FV32	90695000	0	0
K7MFV3;A0A0R0FVS8;A0A0R0FVH5;I1MM40;I1MM39;B0M1A0	32394000	0	0
A0A0R0FVI5;A0A0R0J0P8;I1MKN3;I1KHZ6;I1KHZ4;C6TL04;K7MEX9;I1KHZ5	4849700000	1.6208e+09	970940000
A0A0R0FVM5;I1N803;I1JCZ5;Q9XHC5;I1MNP0	0	0	0
A0A0R0FVU4;I1ML37;K7MXS8;I1ML38;I1MNT5;I1JD46;K7MXS5	0	0	0
A0A0R0FVX7	386340000	53793000	90969000
C6SYR2;A0A0R0FW30	129180000	0	0
K7KZV0;A0A0R0FWS9;K7MEU4;K7MEU2	18555000	0	0
A0A0R0FXA5;A0A0R0FY54	25277000	0	0
A0A0R0FXE6;I1MDY1	255930000	71884000	116280000
C6TKC9;A0A0R0FXY0	3.3227e+09	999300000	483910000
A0A0R0FYE3;K7MFW9;A0A0R0KNZ0;I1JMB0;A0A0R0KP53	312740000	101200000	76514000
C6T6Y5;A0A0R0FYH8;A0A0R0FZB2;A0A0R0G7X6;K7M122;A0A0R0G7G5;A0A0R0FYF1;I1MF68;I1MF67;A0A0R0FYL6;A0A0R0FYM3;A0A0R0G9L3	0	0	0
C6SZX2;C6SV94;A0A0R0FZ23;A0A0R0KP31;A0A0R0KW03;I1M1E3;A0A0R0KP25	8.2326e+09	3.8556e+09	2.0621e+09
A0A0R0GA83;A0A0R0FZ63;I1MFK5;I1KZV8	30943000	0	0
A0A368UGS2;A0A368UGM4;A0A368UHU9;A0A0R0J4J2;I1KKH2;A0A0R0FZ83	28434000	0	0
P29531;A0A0R0FZF4	270350000000	188280000000	105870000000
A0A0R0FZI9;K7MID0	35512000000	14944000000	6.6229e+09
K7MGS9;A0A0R0G040;I1MMX7;I1JCA6	0	26238000	43412000
A0A0R0G058;I1L1I7;C6TEL3	6969000	0	0
A0A0R0G082;I1MNS0	12207000	0	0
A0A0R0IT41;K7L927;A0A0R0G0B2;I1KWX3	83922000	0	0
A0A0R0G0K3	605210000	86526000	0
I1MQ49;A0A0R0G0T0;A0A0R0IEM2;A0A0R0I8P3;A0A0R0IIM3;I1L3G2;A0A0R0I8N3;A0A0R0IHP7;A0A0R0EBJ8	374010000	70621000	0
I1JDD3;A0A0R0KU29;K7MHQ7;I1JDD2;A0A0R0G0X8;K7LKV6;A0A0R0HXC9	9291600	0	0
A0A0R0G8L1;A0A0R0G179;I1MGE5;B4YB11;B4YB13;B4YB12;A0A088AWR2;B4YB10	55149000	0	0
I1MGR4;I1L117;A0A0R0G189;I1MRG9;I1MRG8;I1KN10	1.4614e+09	399400000	210750000
I1MGG5;A0A0R0G1E5;A0A0R0GAF0;C6SWV4	17473000000	5013000000	4.1196e+09
A0A0R0G342;C6TAZ8;C6TB87	0	29555000	35684000
I1KVL0;C6SW79;C6T064;C6SVV7;A0A0R0G3G4;K7L817;I1KGU0;I1KVK9	12649000000	4.2906e+09	2469500000
A0A0R0G3Y5;A0A0R0G3R6;K7MIA6;K7MIF4;K7MIF0;A0A0R0FSF5;A0A0R0G3W0	613900000	488070000	0
A0A0R0G3Y8;C6SZE4;I1ME62	855120000	384130000	263890000
C6TGN6;A0A0R0G3Z6;A0A0R0G6Y4	6.4958e+09	832670000	773180000
A0A0R0G477	0	155270000	136350000
A0A0R0G4H8;I1M509;I1M508	21970000	0	0
I1M5I2;A0A0R0G4T6	10253000	0	0
A0A0R0I9F0;K7MIZ6;A0A0R0G4U4;I1MQK0;I1L3W9	51945000	21095000	0
B3TDK8;Q43446;A0A0R0G554;I1MD20;B3TDK9;Q42780;Q43438;P38417;B3TDK7	0	0	0
A0A0R0G5K6;I1M239;C6SW40;I1M238;I1M236	324380000	229440000	91308000
A0A0R0G601;I1MIW3	419840000	45140000	0
A0A0R0G679;O48923	79105000	0	11166000
A0A0R0G6A2;A0A0R0GHM3;A0A0R0G6D0;I1MJF7;A0A0R0IMY4;A0A0R0IRC4;A0A0R0IX43;A0A0R0IMY2	109250000	0	0
A0A0R0G6T3;C6TKJ5;C6T6J1	11105000000	3.9673e+09	1.7026e+09
A0A0R0G766;C6T2J4	13084000	0	55067000
I1M654;P35055;A0A0R0G797	157270000	11042000	0
C6SVG6;A0A0R0G7B7	90688000	0	0
A0A0R0G7C3;I1JJQ0;A0A0R0G7G3	64748000	0	0
A0A0R0GGZ9;A0A0R0G8J2;A0A0R4J2T3;K7M4F5	495990000	832140000	0
A0A0R0G8R3	13215000	0	4535900
A0A0R0G8Z9	260930000	15871000	0
A0A0R0G928;A0A0R0GKM7;A0A0R0G924	3.8478e+09	1111700000	863440000
A0A0R0LBY6;K7KAZ8;A0A0R0L1X9;A0A0R0G9A6;A0A0R0L1I3;A0A0R0G9Q6;K7M511;K7KAZ7	8245500	0	0
C6TGG8;A0A0R0GL08;A0A0R0G9B6	22731000	0	0
A0A0R0G9R0;K7MBG3;A0A0R0G1M8;K7MBG4;A0A0R0G163	14802000000	6.1098e+09	3.6237e+09
A0A0R0GA14	2356900000	1.7605e+09	667090000
A0A0R0GIN2;A0A0R0GAK0;I1M7W9;A0A0R0L1G2;A0A0R0L896;A0A0R0LB64;C6TEZ8;I1JI64	2.014e+09	1.9813e+09	832110000
A0A0R0GAU0;A0A0R0GAP0;A0A0R0GK66;I1M859	9081000	0	0
A0A0R0GAQ3;A0A0R0I3N7	3401400	0	0
A0A0R0GAV8;I1L0W9	279430000	21448000	26300000
A0A0R0GBB6	839590000	97530000	108660000
A0A0R0GBI4;A0A0R0H0C1;C6SVG5	129120000	0	0
A0A0R0IWR8;A0A0R0GDV3;A0A0R0GBM3;A0A0R0IUK7;I1MI76;I1MJC0;I1KTY2;I1MJC1;I1KTY1	32771000	0	0
I1NFU9;A0A0R0GC27;A0A0R0G2C6	545480000	137180000	32902000
Q9FZL4;I1MX35;A0A0R0GC62	11751000	5715300	0
A0A0R0GC63;O04133;B8XJZ3	253730000	35805000	55114000
A0A0R0H2Q6;A0A0R0GEX3;I1M0T4;A0A0R0GGL1;A0A0R0GCH5;A0A0R0GQZ5	5676400	0	0
A0A0R0GDY6;I1M669;C6TCN9	1233800000	337760000	379030000
C6T3M1;A0A0R0GE22	671470000	400170000	331500000
K7M828;A0A0R0GFI8	584540000	403380000	235130000
I1JHM8;A0A0R0GFK8;I1LLZ1;K7LR64	670040000	276940000	192320000
Q43759;A0A0R0GFV1;O82560;C6TCD2;A0A0R4J2T4;A0A0R0GR05;Q94KI2;Q94KI1;A0A0R0GFU9;A0A0R0EVJ4;Q43760;Q42802;P24099;Q9FUK4;C6TJN5;A0A0R0EVM7	82496000	0	0
A0A0R0GFW0;A0A0R0GG39;A0A0R0L892;A0A0R0GPT5;A0A0R0L197;I1JHW2;A0A0R0L6P0;K7M8F1;K7L4X9;A0A0R0FR52;K7KRK1;K7MHH7;A0A0R0FR41;K7MHH3;A0A0R0G096;A0A0R0IMU3;A0A0R0FR20;A0A0R0IGV3;K7MHH5;K7MHH6;A0A0R0K0I4	127850000	21873000	11693000
A0A0R0GFW6;I1MJC6	5.8971e+09	1105700000	1392000000
A0A0R0GG96;K7MP05	3.0726e+09	807860000	630490000
I1LXJ2;A0A0R0GGJ8;K7N1Y1;I1LXJ1	89572000	0	0
I1MJB3;A0A0R0GHQ9;C6TH99	647320000	0	0
K7L5C2;K7LXY3;A0A0R0GI97;A0A0R0INL8;A0A0R0IU07;I1MDY7;A0A0R4J3U8	43701000	0	0
A0A0R0GIG5;P26690;C6TI38;I1JJS4;A0A2Z5WQ86	1329800000	388800000	116380000
I1LX01;C6TBZ4;A0A0R0GIJ9;A0A0R0GIC4	275230000	0	0
A0A0R0GIU4	0	0	0
A0A0R0GIY4	11581000	0	0
A0A0R0GRI1;A0A0R0GIZ5;A0A0R0KM01;I1J7R6	54595000	0	0
A0A0R0GJF4;A0A0R0GGN1	365450000	0	18857000
A0A0R0GSM8;I1LWS2;A0A0R0GJG2;A0A0R0LDG1	412950000	63336000	14424000
A0A0R0GJG3	60378000	5788500	27747000
A0A0R0GJQ5;I1M7R2;I1JIE7	329970000	0	0
A0A0R0GKM0;I1MST0;C6TKG4	1.8524e+09	242620000	288390000
A0A0R0GKS8	0	84482000	110430000
A0A0R0GKW3;I1MSL2;I1LVL8	124680000	23898000	0
A0A0R0GKX8	586140000	221680000	94367000
A0A0R0GL56;K7M7B1;K7LXZ1	25830000	0	0
I1MSF4;A0A0R0GL93;I1LY12	265150000	52808000	13002000
A0A0R0GLR3;Q5ECI4;Q5ECI5;I1MS53;Q9M4Z8	298650000	116780000	0
A0A0R0GMA6;A0A0R0GX50;A0A0R0GM95;A0A0R0GMA5	41878000	0	0
C6SZ89;A0A0R0GML1	28278000	0	0
A0A0R0GMV1	346920000000	242170000000	137270000000
A0A0R0GN30;I1L8L5;I1LYU9;I1LYV0	12933000	0	0
A0A0R0HPQ9;A0A0R0GNB5;K7LZQ2;I1L8X8	52796000	0	0
A0A0R0GXP6;A0A0R0GNB8;K7LZP8	8056300	0	0
A0A0R0GNK5;K7KVS7;A0A0R0H094;K7MKQ2;I1MTH1	84344000	14883000	0
I1MWX3;A0A0R0GNM9	284350000	0	0
I1MAE3;A0A0R0GNY2	0	0	0
A0A0R0GQ87;A0A0R0J598;I1KLI4;I1M0C2;A0A0R0JG07	0	0	0
Q39837;A0A0R0GQS9;I1M0P6;Q7XZC3;Q9ZQX0;G3FGW8;G3FGW7	15658000000	11642000000	5004100000
A0A0R0GRC9	601980000	348590000	172030000
A0A0R0GRJ6;K7N1N5;I1NE39	224660000	35801000	0
A0A0R0GSM7	3.9907e+09	667760000	62774000
C6TDI0;K7LWR8;A0A0R0GTA0;I1M715;K7MK36;I1M717;I1LVK5;C6THV0	6262200	0	0
A0A0R0GTN8;C6TFH9;I1M2G9	43637000	22377000	0
A0A368UJY1;A0A0R0GU21;I1ME49;A0A368UHA2;I1KQU0;I1KQU1;I1KL91;I1KQT9;I1KL90	3460300	0	0
I1ME38;C6TIU1;C6SZE1;A0A0R0GU41;I1ME37	10932000	0	0
I1M2S6;A0A0R0GU71	0	19712000	36757000
A0A0R0GUI6	9351300000	374240000	1.4691e+09
A0A0R0GUR9;I1LW56	362190000	72563000	47573000
A0A368UK41;A0A0R0GVF8;A0A0R0GW17;K7LWD0	60835000	0	0
A0A0R0GVW3;P19594;C6SYA7	294920000000	304160000000	168210000000
A0A0R0GW88	0	40470000	0
P04794;C6SXG1;A0A0R0GWE0;A0A0R0GZI4;P02519;C6T5U3;C6T2L4;C6SWI1;A0A0R4J3Q9	0	0	0
A0A0R0GWR1;C6T5W8	139080000	45693000	0
C6T1D2;I1M036;I1KLS1;A0A0R0GWU7	227540000	0	0
I1M3Z4;A0A0R0GX77	578540000	343840000	90845000
A0A0R0GXL3;I1LTG9	3.689e+09	625360000	331380000
A0A0R0GYC5;K7MKF1	0	13558000	0
A0A0R0GYH7;Q9MAZ9;I1M5A9;I1KG99	0	50581000	28221000
A0A0R0GZ36	11542000000	2.0335e+09	710210000
A0A0R0GZF0;A0A0R0GR76;C6THM9	931340000	108500000	317290000
I1LYV4;I1LYV5;I1L8L8;C6T497;A0A0R0HPA5;A0A0R0GZH8;C6SY00	43555000	0	0
A0A0R0GZL3	0	16265000	0
A0A0R0GZP2;C6T3H4	135520000	29871000	10559000
A0A0R0GZQ6;I1LNS5	35055000	12401000	0
A0A0R0GZT5	17106000	0	0
I1LP03;A0A0R0H004	236730000	0	80892000
A0A0R0H092;K7LSI5;K7LSH9	3.2312e+09	823650000	452920000
A0A0R0H093;A0A0R4J4G9;Q39818	108540000	42789000	0
A0A0R0H1B4;I1LPN9;A0A0R0HE23;I1LPP5;I1LPP1;A0A0R0HA46;A0A0R0H7G6;I1LPP4;A0A0R0H1C8;I1LPP3;I1LPP2;I1LPP8;A0A0R0HAU0;I1LPN8;I1LPQ5;I1LPP7;A0A0R0H0S7;I1LPQ3;I1LPQ1;A0A0R0H0T1;A0A0R0H0K3;I1LPQ4;A0A0R0HA70;A0A0R0H0X7;A0A0R0H9C1;I1LPN7	1.0279e+09	382820000	0
A0A1W7GJW2;C6T0Q0;A0A0R0H141;C6SX83;A0A0R4J4H3;C6SYT3	4.1763e+09	1425100000	1.0487e+09
A0A0R0H152;C6TGS9;I1LQ65;I1LQ64;K7LPB1;I1LJH2	185050000	115560000	24709000
Q56I15;A0A0R0H1R8;Q56I14;A0A0R0HCH7;A0A0R0H1Y4	46735000	0	0
A0A0R0H1W3;I1LJU3;A0A0R0HGV8;K7LPJ3	1.7098e+09	400090000	104120000
A0A0R0H267;A0A0R0H987;K7LTH7	73378000	0	0
C6SWA8;A0A0R0H271	0	512590000	300050000
A0A0R0H289;C6ZJY9;I1M1L2	2200600000	497190000	56043000
A0A0R0H2I8;I1LQN3;K7LTA8;A0A0R0HGT4;I1LJZ1	411620000	60128000	0
A0A0R0H2Q4	1.5343e+09	346470000	196450000
A0A0R0H2Z4;I1M2T0;I1M2S9	770440000	1.0296e+09	1081300000
A0A0R0H4W2;A0A0R0H3J2;K7LTX5;A0A0R0HFW9;I1LRL8;I1LU05;A0A0R0H385;A0A0R0HHJ5;A0A0R0HAA4;A0A0R0H771	59041000	0	0
A0A0R0H3C2;I1LRQ2	297780000	20745000	0
A0A0R0H3C7;I1LRQ4;K7KYB2;K7KYB1;A0A0R0HAF7	761700000	108190000	89333000
Q9SWB4;A0A0R0H3L4	10642000000	10616000000	4826600000
A0A0R0H4C5;A0A0R0JUR0;I1LS27;I1KF18	0	0	0
A0A0R0H4Y1;I1KEH2;A0A0R0HHA4	198080000	115990000	19402000
A0A0R0H9Z8;A0A0R0H530;I1LTU5	38846000	0	0
A0A0R0H569;B3TDK4;P08170;D6PAW3;I1M597	642250000000	382960000000	198990000000
K7LVG8;I1LTI0;Q2TFP3;C6TLJ6;C6TBC3;A0A0R0H6W8;I1M4K4;C6TI29	5524300000	1.8106e+09	911110000
I1LU23;A0A0R0HE75;I1M467;C6TB16;A0A0R0H7B6	9804800	0	0
A0A0R0H7H3;I1LU70;I1LU69	0	0	0
Q96453;A0A0R0H7R6	15456000000	6.5203e+09	2681200000
A0A0R0H8Q8;C6T0S7	55196000	10877000	0
I1M312;A0A0R0H939;K7LWG6;I1M311	133500000	0	0
P51061;A0A0R0H967;Q8H929;Q8H928;O22117	2.1272e+09	221420000	170020000
P49161;A0A0R0H975;R9ZV57;R9ZUZ8;R9ZSV0;R9ZS96;R9ZS32;R9ZR50;R9ZR45	123060000	0	0
A0A0R0H9D3;I1LJ19;I1LJ18	152230000	0	0
A0A0R0H9T5	64247000000	19884000000	16846000000
A0A0R0H9Z0;I1LP20;I1LP19;A0A097PSX8;I1L5H6	32893000	0	8402900
A0A0R0HA20;I1LP45;I1LP44;I1LP46	23954000000	7.3736e+09	4.2005e+09
I1LG02;I1NIN0;I1LBQ7;A0A0R0HAB8	11012000	0	0
A0A0R0HAM0	6.8293e+09	592380000	1394200000
A0A0R0HAY2	0	0	59166000
A0A0R0HJU8;A0A0R0HAZ6;I1LG62;I1JAF6	26681000	0	0
A0A0R0HBF0;A0A0R0LJH9;I1LGQ3;I1J9V8;A0A0R0HNB8;A0A0R0HJQ2	47263000	0	18256000
I1LR30;A0A0R0HC39;A0A0R0H360	0	0	1417600000
C6SWP6;A0A0R0HC62	16451000	0	0
I1MCI6;C6T4K6;I1M5R0;A0A0R0HCA5;I1MCI7	149990000	0	51138000
A0A0R0HCC6;I1LH96;I1J9B5	38830000	0	0
A0A0R0HCG7	1.4805e+09	93975000	172950000
I1LH06;A0A0R0HCK9;C6T8J8	69305000	0	0
A0A0R0HCT7;K7LN96;A0A0R0HCL9;I1LHG7	0	0	0
A0A0R0HEJ8;A0A0R0HHD8;I1KEV2;A0A0R0HD06;I1LS96;I1KEV1	0	0	0
B1Q2X5;A0A0R0HDA3	991450000	406800000	122190000
A0A0R0HDU0;I1MMY0;I1LI93;I1JCB1	255960000	10142000	0
A0A0R0K7J0;A0A0R0HDW2	0	42864000	0
A0A0R0HDX9;I1M5X1;I1LI32;C6TGV1;A0A0R0HE89;C6TKN3	1.6223e+09	160630000	72896000
A0A0R0HE22;I1LSH8;I1KEL5	226480000	40813000	137430000
I1LIN0;A0A0R0HEI5;A0A0R0HCZ0;A0A0R0H0I8;I1LPE4	791570000	109370000	0
A0A0R0HEL8;Q8W171	28476000000	10382000000	10717000000
C6T571;A0A0R4J661;C6SWE9;C6T1C4;A0A0R0KKD0;A0A0R0HPZ5;C6SWY5;I1LQT0;A0A0R0HEQ3;A0A0R0H449;A0A0R0H6V3;A0A0R0GW87	4517100000	1.763e+09	538640000
A0A0R0HER9	38991000	0	0
A0A0R0HF31;C6TM63	242140000	170350000	275390000
A0A0R0HF66	842290000	1259200000	843300000
A0A0R0HF88	89978000	16005000	0
A0A0R0HFD5;K7LSG9	0	0	0
I1JVL6;I1KFQ7;C6SXI7;C6SX72;A0A0R0HFE2;I1MIK9;A0A0R0JNM6;A0A0R0H4Q2;A0A0R0JNS2;I1MIL0	5478800000	1.6131e+09	627410000
A0A0R0HFK5;I1LJ81;C6TGQ1;A0A0R4J4H6;O22107	41958000	0	7294500
A0A0R0HFS7;I1LJE0	79212000	8129200	0
A0A0R0HH51	632360000	190790000	56904000
C6T5N1;A0A0R0HHB6	0	382170000	197080000
A0A0R0HHC1	4.2456e+09	1191200000	245760000
A0A0R0HI47;A0A368UKZ0;A0A0R0L0D4;I1MZV7	26387000	0	0
I1LUY6;A0A0R0HIX3	251400000	0	0
A0A0R0HJ44;A0A0R0HJ47;A0A0R0HTL3;A0A0R0HJ83;I1LRD0;I1LKV5	0	0	0
I1LKZ4;A0A0R0HJA5;I1LKZ3;I1LKZ2;C6TFH5;A0A0R0H3D3;I1LR93	6.813e+09	2482800000	888140000
C6TB10;A0A0R0HJA9	429760000	0	33031000
K7MQ23;A0A0R0HJM6;I1LLY6	367150000	13017000	0
A0A0R0HJS2;I1LM14;K7LR89;K7LR88;A0A0R0HJQ9	260810000	27629000	37344000
K7MPI7;A0A0R0HL09;I1LMS4;K7LRR7;I1MZ16;K7MPI6	0	0	0
A0A0R0HL34;I1LIQ7;C6T5F7;A0A0R0HAZ7;C6T617;I1LPH2	0	15006000	24134000
A0A0R0HL74;I1LV30;I1LV31;C6TH57;A0A0R0H563	0	53040000	0
G3E7M4;A0A0R0HLZ4	21537000	0	0
C6T533;A0A0R0HM17	0	45482000	90171000
C6TJ63;A0A0R0HMF0	262690000	29078000	60059000
I1JAP1;I1JAP0;A0A0R0HMG3;I1JAN9;C6SX21	205170000	51503000	78311000
C6T937;I1LCB5;I1L7I0;A0A0R0HMI8;K7LK88;K7LK89;C6TII4;I1JB89	18790000	0	0
A0A0R0HMK4;I1LHD6;I1LHD7	66256000	0	0
A0A0R0HMU8;I1L7Q9;C6SXE8	577500000	197990000	159490000
A0A0R0IL25;A0A0R0HN38;C6TIC3;A0A0R0LK87;C6TMY2;A0A0R0IM08	279840000	156840000	0
A0A0R0HN41;C6SWW0;C6TFS4	382430000	134010000	0
Q945U4;I1LGS5;A0A0R0HNI5	107880000	0	0
A0A0R0HNU9;I1L8B2	23368000	0	0
A0A0R0HQ60;I1LK45;I1LK44;C6TJD5;I1LQS5	44639000	27073000	12983000
A0A0R0HQQ2;A0A0R4J2P7;C6TGM9;A0A0R4J495	8608600000	4.0069e+09	2185600000
A0A0R0HQX5;A0A0R0HHN6	160720000	154700000	0
A0A0R0HR30;C6T037	2.9218e+09	658110000	312460000
I1L9U1;I1L9U0;A0A0R0HR66	14333000	0	0
A0A0R0HRF3	75868000	0	0
I1LAI0;C6TM44;A0A0R0HSC1;C6T8S2	342220000	40833000	0
A0A0R0HSJ1;A0A0R0E907	1111200000	197140000	51997000
A0A0R0HSN1	156670000	0	0
A0A0R0HSV1	33360000000	9660200000	5121300000
A0A0R0KQ74;A0A0R0HSV6;Q9SYI0;K7KI88	29933000	0	0
A0A0R0HT24;I1LAR9;I1LAR7	539760000	184100000	73991000
A0A0R0HTH9	9455200	0	0
C6T0B0;A0A0R0HTQ0	1094600000	686530000	694240000
I1NIV0;I1NIV1;D0VVE6;A0A0R0HTW9;D2DF33;I1LBH2;I1NIU9;A0A0R0HTX1	47607000	0	0
A0A0R0HUJ3	88005000	0	0
A0A0R0HUZ5;K7LRX9	8896900	0	0
A0A0R0HW06	13269000000	3.8772e+09	2.0251e+09
I1LCM5;A0A0R0HW29;K7N4G1;I1LCM6	909270000	500620000	80417000
A0A0R0HW38;I1LKR1	79346000	0	0
A0A0R0HW97;A0A0R0I3R5;A0A0R0I683;A0A0R0EDH2	398700000	43952000	38982000
A0A0R0HXF6;A0A0R0HXR3;A0A0R0I7V5	141130000	0	0
I1LMH7;C6THG4;A0A0R0HXT4	788980000	37490000	0
A0A0R0I5Z2;A0A0R0I4S5;I1LDR4;K7LL24;A0A0R0HY59	0	43263000	0
A0A0R0HYF9;I1LE22;C6TIB6	34339000	0	0
A0A0R0HYJ0;I1L7C1	172920000	0	6829300
A0A0R0HYM3	178430000000	104330000000	78204000000
A0A0R0HZX1;Q9FQD7;I1L7W8;I1JFH4;C6T9P9	384620000	0	0
A0A0R0I0B9;C6SW15	0	599380000	247450000
C6TC28;A0A0R0I3A2;A0A0R0I0E5	319490000	74801000	41841000
A0A0R0I0G8;Q944B5;I1JG84	455090000	72343000	0
P48513;A0A0R0I0L9;I1JG98	233690000	0	0
A0A0R0I0P7;I1LFC1;A0A368UGD8	5701500	0	0
A0A0R0I0S2;I1L9Y6;A0A0R0KYK4;A0A0R0KYK6;I1JGA5	53807000	0	0
A0A0R0I177;C6T9X5	17998000000	6.0127e+09	2896900000
A0A0R0I1A5;C6TGZ5	453260000	131090000	42226000
I1KZR9;A0A0R0I1T7	24686000	0	0
A0A0R0I1U4;I1LBH7;A3RM05;I1LBH8	0	0	0
A0A0R0I1V0;I1KZY9;C6THZ4;A0A0R0I1W6;C6TGR8	732240000	558990000	117900000
I1LBU8;C6TJF5;A0A0R0I1Y1	31409000	39450000	0
A0A0R0I242;I1MFP1;I1L006;C6T8I1;I1L007	471440000	23610000	17615000
A0A0R0I2D9	243220000	0	0
A0A0R0I2H1;A0A0R0I2H9;K7LBD0;K7LBC9;K7MB16;K7MB15	0	0	0
A0A0R0I2I0	366950000	114340000	123940000
K7LK53;A0A0R0I2I1;K7LK51	4208700	0	0
A0A0R0I2J7;C6SXX0;Q5QJB6	169690000	202820000	0
A0A0R0I2M2	1.5841e+09	114240000	160180000
O23961;A0A0R4J5A2;C6TB83;A0A0R0I2M6	528320000	112590000	0
A0A0R0I373;I1LXP0	622760000	248910000	0
A0A0R0I3G4;I1LCM3;C6T0S9	767500000	591010000	329180000
A0A0R0I487;I1LES7	0	1150800000	0
A0A0R0I4F6;C6T8W9	216210000000	152970000000	56088000000
A0A0R0I4P8;I1LB48	141930000	0	18513000
I1LDV5;A0A0R0I5G1	3.6234e+09	777850000	341240000
A0A0R0I5U3;I1L252	6171800	0	0
I1JFW8;A0A0R0IGD8;A0A0R0I6L1;A0A0R0I6K5	88967000	0	0
A0A0R0I6U8;I1LEU9	166130000	0	32055000
A0A0R0I7A8;C6SXW6;I1LD42	542230000	121070000	72200000
A0A0R0I7G4;I1NJ60	27466000	0	17149000
C6TCB9;Q84P43;C6ZRT7;C6TIF8;A0A0R0I7I9	38469000	0	0
A0A0R0I7L8;I1MGR7;I1L118	0	0	0
K7N5G0;I1LFI8;A0A0R0I7M1;I1NJA6;C6TLW0;C6TE84;C6T6J3;I1LFI9	411280000	56315000	24402000
A0A0R0I7Q2	3.0101e+09	341840000	293140000
A0A0R0I842;A0A0R0I851;A0A0R0IEU9;A0A0R0IE75;K7LDR7;K7LDR6	160110000	0	40854000
A0A0R0I854	1189100000	149400000	88874000
C6TKP4;A0A0R4J5L2;A0A0R0I960	11325000000	4.1724e+09	2563400000
A0A0R0I9A2	33638000	0	0
I1MQJ9;A0A0R0I9D1	1226000000	665600000	480250000
A0A0R0I9G1	0	16351000	0
A0A0R0I9M4;C6TLC9;C6T8A9;I1L417	9282200000	5709200000	3.1056e+09
A0A0R0IA73	130540000	20310000	0
C6T799;A0A0R0IA81;I1L4F2	34281000	0	0
A0A0R0IA82	65540000	33893000	0
A0A0R0IAF2;C6T072;C6SWE0;I1L4K5	44097000000	18520000000	20068000000
I1L4M7;A0A0R0IAN9	13182000	0	0
A0A0R0IB08;I1L4V4	227690000	0	0
A0A0R0IBP0;I1L1L2;I1MHA4;A0A0R0IAZ0	36692000	0	0
A0A0R0IHZ3;A0A0R0IC55;K7LSA8;I1LNU8;K7LFJ3;I1LNU6	144790000	0	0
A0A0R0ICF2;K7LFP0	552810000	131810000	0
A0A0R0ICH7;I1L5V5;I1N664;I1N665;I1LWL4	15992000	0	0
P01063;A0A0R0ID20;I1L3Q2;K7LE73;C6SX26	17946000000	11921000000	5815600000
A0A0R0ID28;K7MUH8;A0A0R0ID22;A0A0R0IMY8;C6TBI2;A0A0R4J5Y0	1374200000	437730000	196610000
C6SZV5;C6SWF1;A0A0R0ID39	47827000	0	0
I1L6D0;A0A0R0ID86	190670000	41956000	24173000
A0A0R0IDW9;C6TMH2;A0A0R0IB61	134770000	40112000	8579900
A0A0R0IED0;K7MHY7;I1L2Z2	0	0	0
A0A0R0IEH4;K7LGK0;I1NCY8	37817000	0	0
C6TD70;A0A0R0IEK0	293950000	3198000	0
A0A0R0IEL2;K7MXT7	30165000	6008500	19428000
P28583;A0A0R0IEW5;Q84P29;I1K557	904870000	166770000	107880000
A0A0R0IF33	2850700	541810000	228100000
A0A0R0IIA2;A0A0R0IF69;Q39811;I1L3R4;C6TLN0	54429000	0	0
A0A0R0IIY8;I1KP34;A0A0R0IL19;K7L4B3;I1JXP6;I1KBY4;A0A0R0IF86;A0A0R0IF74	79264000	0	0
C6SVB2;A0A0R0IFS8	24662000	0	0
A0A0R0IFV9	2660700000	1.5829e+09	560890000
A0A0R0IG58;A0A0R0K9K5;A0A0R0ILQ8;A0A0R0JZV2	11598000	0	0
C6T2A2;A0A0R0IH13;I1KIW8	344170000	0	0
A0A0R0K6Z2;I1K5H3;A0A0R0IH39	34034000	0	0
A0A0R0IHR9;I1KIT0	0	36438000	65148000
A0A0R0IIR5;A0A0R0ITJ5;A0A0R0IIU6	1429000000	823340000	459860000
A0A0R0IIS7	609670000	0	0
A0A0R0IIX3	906150000	229850000	0
A0A0R0IIZ3;C6TNP0;A0A0R0I9W6	69523000000	23162000000	8917600000
A0A0R0IJD2;I1KRP8;C6TIS9;K7KQ38;I1K3B7	171800000	26195000	28948000
I1K3K8;A0A0R0IJY1;I1K3K9	379200000	0	0
A0A0R0IK73;I1KPX3	34440000	0	0
A0A0R0IK92;K7KRQ2;I1K5X6	1.7982e+09	180050000	295500000
A0A0R0IKB7;K7MTQ5;I1L757	102320000	1.6487e+09	636000000
K7L292;A0A0R0IKU5;I1JDH2;I1JDH1;K7K751	24826000	0	0
I1L702;C6T7Q8;A0A0R0IKV3	104440000	16154000	19912000
A0A0R0IL03	48506000	0	0
A0A0R0JWR2;K7KQP4;A0A0R0IL12;A0A0R0K4U1;I1KSR4;I1K4A1;A0A0R0JWR6;A0A0R0JWY2;A0A0R0K2I7	57381000	11289000	0
C6TJM8;A0A0R0IL89;I1KSW9	301530000	0	103850000
Q39828;Q39821;I1K693;A0A0R0ILF6	39415000	0	15879000
A0A0R0ILS3;I1K609	1.4951e+09	430430000	191610000
I1N3U4;K7MUD4;A0A0R0IM79	893290000	82705000	22745000
A0A0R0IM98;C6TL00;I1KPV6	196370000	0	0
A0A0R0IMB6	405810000	0	0
A0A0R0INJ2;C6TB41	0	7570200	0
A0A0R0INP3;I1KUF6;I1KUF5;I1KUF4	20136000	0	0
D4Q9Z5;A0A2Z6BYW7;A0A0R0INR5	1382200000	593360000	88811000
A0A0R0J530;K7L2L4;A0A0R0INR7;A0A0R0IRG6	17438000	0	0
A0A0R0IPA5	8643300000	2487600000	1.7238e+09
A0A0R0IPI1	202470000	33719000	0
A0A0R0IPI9;I1KUV8	107590000	0	0
P10743;C6TN53;A0A0R0IPP2;I1KV11	81872000	0	0
A0A0R0IPV2;A0A0R0IR39	182390000	0	0
A0A0R0IPX8;I1KV01	0	0	0
A0A0R0IQ81;C6T4V6;K7M8V6	138320000	0	0
A0A0R0IQ92	15586000000	4972100000	2805100000
I1KSB8;C6TC86;C6T5E0;A0A0R0IQB1;C6SYH6	1.5588e+09	240770000	131360000
I1K3G0;A0A0R0IQI3	121420000	0	0
I1KG52;I1KVS4;I1KG51;A0A0R0IQT8	79281000	0	0
I1K3T9;Q6X0N8;A0A0R0IQZ2;A0A0R0JVW6;A0A0R0IP02;A0A0R0ITI5	191810000	0	10863000
A0A0R0IR68;I1KSX1	5617300	0	0
A0A0R0IRH4;C6T920	105040000000	31457000000	19554000000
A0A0R0IRL8;K7L8H2	6132800	0	0
Q96558;I1N4I6;A0A0R0IRU3;C6TCW9;C6TJA5;I1LWR5	4426500000	858780000	1.831e+09
A0A0R0IRU4	44005000	0	0
A0A0R0J1J9;A0A0R0IS57;A0A0R0IRY5;K7L8N0;K7L8M7	15858000	0	0
I1N4R3;A0A0R0IS82	22183000	0	0
A0A0R0ISB0;A0A0R4J5H0	381690000	19742000	0
A0A0R0IU60;I1KU96	23721000000	8868200000	4359700000
A0A0R0IUQ7	104490000	0	11616000
A0A0R0IV62;A0A0R0IX14;A0A0R0IZW3;I1N6A2	81993000	27867000	0
I1KVB1;A0A0R0IVF1	64996000	0	0
A0A0R0IVG1	1.7478e+09	787390000	450930000
I1KYR5;A0A0R0IW79;I1N065;A0A0R0F5Y7;A0A0R0EXC2	1.043e+09	155050000	42005000
A0A0R0IX07	177190000	0	17128000
A0A0R0IX16	155560000	0	0
Q9XHC6;A0A0R0IXC2	8989300	11218000	0
A0A0R0IXP9;K7MSX8	351460000	0	0
I1KGF2;A0A0R0IY29	963580000	152000000	672760000
A0A0R0IYN4;C6TDW4;A0A0R0IW04;A0A0R0IPU2;C6TAE6	387260000	94064000	24207000
A0A0R0J3D8;O22518;A0A0R0IZE4	17344000000	9042500000	3.8534e+09
A0A0R0IZE9;I1KHL3;I1KHL2;C6TAF5	297470000	19470000	0
I1KYB6;C6TE87;A0A0R0J154;K7MQS2;C6T8D7;I1N0K6	1.8675e+09	962960000	203610000
I1KYJ1;A0A0R0J1S6;K7MQI7;A0A0R0F746;I1N0A8;A0A0R0EXM7;A0A368UHS2;A0A368UJV9;K7LAB8	72415000	0	0
A0A0R0J1Y1;I1KJ60;C6TA31;I1KJ59	705490000	32770000	0
I1KJE6;I1JMJ6;A0A0R0J299	23724000	0	0
A0A0R0J2L9	0	8492300	0
A0A0R0JAW3;A0A0R0J2Q1	0	0	6494100
A0A0R0J324	2.0038e+09	671350000	278800000
I1N0Z5;I1KXZ9;A0A0R0J3C7;C6THR1	25702000	0	0
K7MTP6;C6T069;K7MTP5;A0A0R0J3X4;C6SVH8;C6TB94	756840000	162850000	92624000
A0A0R0J415;I1KGC6;I1KUU8;I1KGC5	0	0	0
A0A0R0J464;I1KGM8;I1KV61	850530000	23710000	39447000
I1KKU9;A0A0R0J475	92988000	28975000	0
A0A0R0J4T8	186310000	13568000	0
E9KNA6;A0A0R0J4X0;C6TCD3;I1KZK0;Q96450;C6TK50;Q8LJR3	9959200000	4.2292e+09	1.8818e+09
A0A0R0J536	112090000	0	20125000
P24095;A0A0R0J5A9;A0A0R0IXU0;Q41244	3.0335e+09	907520000	505210000
A0A0R0KV09;A0A0R0J693;C6T1N8;C6T0F3;I1KM08	82415000	85651000	34070000
A0A0R0J6J3;A0A0R0J6J1;I1KIA2;I1KIA1	75080000	0	0
A0A0R0J6K6;I1NDC1	35541000	0	0
A0A0R0J7I1;I1M2R5;C6TGA0	0	0	0
A0A0R0J7Q6	268120000	99703000	0
I1KJN0;A0A0R0J877;I1KJM9	53035000	0	0
A0A0R0J8B8;C6TLB7;I1KN74	610620000	211450000	101200000
A0A0R0J924;K7KZV6;K7KZV5;K7MEW0;I1KHW3;K7MEV9	9168900	0	0
A0A0R0J9B8;I1KVH4;A0A0R0H8Z0;A0A0R0GZG6;I1M5W4;A0A0R0H7M5;I1M5W3	143530000	0	0
A0A0R0J9H4;A0A0R0J9H2;A0A0R0JJK8	39818000	0	0
A0A0R0J9I2;I1KGD0;I1KGC9;C6SX27	19276000	0	0
P45621;C6TIB8;A0A0R0J9J2	562380000	0	27114000
A0A0R0J9K8	277750000	0	0
C6T9Z3;A0A368ULF7;A0A0R0J9Q5;I1K6U7;A0A368UI76	45486000	0	5540600
A0A0R0J9Y0;I1KLJ1;A0A3P8MS07;I1M0B2	279460000	44816000	38317000
A0A0R0JA61;K7KSH9;I1JSR9	100470000	81723000	0
A0A0R0JAM3;C6THR8	1167800000	261660000	94427000
A0A0R0K3E6;I1KRN0;I1K3A2;C6TLI5;C6TG41;I1ND43;A0A0R0JAR5	59462000	0	15515000
K7KHV8;A0A0R0JBC9;I1K7S9;I1JTC6;I1K7T0	42651000	104220000	37844000
C6T962;K7K263;K7MM52;C6SWY8;A0A0R0JBF5;I1K7U9;A0A0R0JFC1;K7KSW1;I1K7U8;I1J4T6;C6T8K1;K7LF32	0	0	0
A0A0R0JBY6;B0M199;I1MRK1	1.6871e+09	1.7219e+09	834810000
A0A0R0JCA1	12675000	0	0
A0A0R0JCK2;A0A0R4J346;I1K8K7;C6TC84;I1M9A8;I1MX28;A0A0R0GC70	27368000	0	0
A0A0R0JD77	11615000000	8827600000	3.2176e+09
C6SWR5;A0A0R0JD84	356360000	0	55347000
A0A0R0JE20;I1JUV7;I1K9D8	0	0	0
A0A0R0JEC7;I1KNE6;A0A0R0FIF0;K7MJE5;K7MJE4	462370000	92786000	44811000
A0A0R0JED0;I1K9L3	0	0	0
A0A0R0JEI9	300920000	127840000	0
A0A0R0JER2;I1KLX5;I1JEW8;C6TJ00	37995000	0	0
C6T429;A0A0R0KBI3;A0A0R0JF58	2388300000	2.9513e+09	1336100000
A0A0R0JFP2	882420000	350850000	178050000
A0A0R0JGK7;I1KAZ9;C6TM72	55898000	17565000	0
A0A0R0JGQ3	0	15991000	23557000
A0A0R0KC59;P26585;I1JSU3;A0A0R0JGZ3;I1K7C2;I1K7C0;I1JSU0	0	304250000	139340000
A0A0R0JH94	475680000	62092000	66574000
Q5NT70;Q39817;A0A0R0JMW2;A0A0R0JHW1;A0A0R4J3K0	2648600000	1132300000	285700000
A0A0R0JI09;I1K8P5;K7KIG0;K7KIF9	0	0	0
I1MRK4;A0A0R0JI69;I1MRK5;I1MRK6	135520000	0	0
A0A0R0JI98;A0A0R0JMM2;C6TJH3	2381200000	997410000	376020000
A0A0R0JPX2;A0A0R0JIF2;A0A0R0JIF4;A0A0R0JTZ3;A0A0R0KHI1;A0A0R0JIG0;K7KVL6;K7KVL4;I1KC85;I1JXE7;A0A0R0JIE9;K7KVL8	64914000	69681000	0
B2ZF64;A0A0R0JIM9;I1KCD0	0	0	20006000
A0A0R0JIT8	82380000	0	41255000
A0A0R0JJ72;I1KNL5;A0A0R0J8W7;K7MJA4	61076000	0	0
I1K8X7;C6T1R3;A0A0R4J320;A0A0R0KBJ0;A0A0R0JJA1;A0A0R0K544;C6SW66;I1K8X8	14113000000	14067000000	6.1722e+09
I1JVF6;A0A0R0JJL1;C6TI18;I1K9Z8;A0A0R0JN29;C6TG13;I1K9Z7	56798000	0	0
A0A0R0JK36;I1JYN0;C6SVY0;I1JYM9	779840000	164500000	148010000
A0A0R0JK73;A0A368UII5;I7GEK3;C6TJT5;A0A368UIF4;A0A368UIF8;C6T9F8;E3W9C2	7.0241e+09	3.2191e+09	2.0852e+09
A0A0R0JKX7;I1JUD5;A0A0R0J4Q6;I1KVD4;A0A0R0J4W7;Q9LFN6;Q56XG6	2.0281e+09	794700000	740580000
A0A0R0JL19;I1KAJ4;I1KAJ5;A0A0R0JM61;C6TD82	122000000000	60297000000	33403000000
A0A0R0JLI3	0	0	0
I1KE56;A0A0R0JLU7;A0A0R0JRU7	114250000	0	0
A0A0R0JMD5	136810000	0	0
A0A0R0JMI0	198050000	53982000	61137000
A0A0R0JTZ1;A0A0R0JN47;I1LS42;I1KF11;C6T9B4;K7LU89;A0A0R0JV11	195290000	0	106310000
A0A0R0JVM8;A0A0R0JNC7	182450000	60091000	0
A0A0R0JNH1;I1KFJ2;C6TBK4;C6T7X6;A0A0R0JND1;I1KFJ3;I1MSH9	939920000	351960000	177790000
A0A0R0JNT0;A0A0R0JNL5;K7KYH7	8301700	15534000	0
A0A0R0JNZ6	55345000	19179000	0
A0A0R0JP17	20643000000	11350000000	3.0944e+09
C6TKN5;A0A0R0JP45;C6SY45;C6TDT7	165760000	0	0
A0A0R0JPL6	255550000	0	0
A0A0R0JQ81;I1KDC4;I1KDC3	122150000	0	0
A0A0R0JQM8;I1KBB6	387400000	69461000	49541000
A0A0R0JQT2;C6TBD8	8274500	0	0
C6T9I0;A0A0R0JQU1	120270000	33167000	0
A0A0R0JQZ9	7.2642e+09	2736700000	434230000
A0A0R0JRB0;I1MUZ7	5640000000	1.6158e+09	851120000
A0A0R0JRM9;A0A0R0JRF7;K7KW51	25777000	6449900	0
A0A0R0JRL1;K7KWK9	143930000	0	0
Q9ZRD9;A0A0R0JRW7;A0A0R0JRZ5	1.4587e+09	90551000	39327000
A0A0R0JSY5	56620000	0	82315000
A0A0R0JTB2;A0A0R0K090;K7KP88;K7MM62;K7MM61	14634000	0	0
Q42803;A0A0R0JTF7	712470000	202220000	24938000
A0A0R0JTV5	3.3167e+09	312070000	702980000
A0A0R0JTW3;I1K2N3;K7KPP5;A0A0R0IP73;A0A0R0IPB6;K7L5D6;I1KR24;C6TKT9	464100000	102740000	0
A0A0R0JU37;I1KD82;C6TGZ1	0	0	0
A0A0R0JU53;I1KR59;I1KR58	15662000	11934000	0
A0A0R0JUF9;I1K1L2	21496000	0	0
C6TKY2;A0A0R0JUR8;A0A0R0HDE5;K7LU64	6.2025e+09	2724500000	999240000
I1KDU7;A0A0R0JV14	41324000	4964000	0
A0A0R0JV79;I1KRT9;K7L5S0;I1K3E9	9950700	0	0
A0A0R0JVQ5	1.7576e+09	283730000	35508000
Q8L7J5;Q42806;A0A0R0JW56	15931000000	4562500000	3.8397e+09
O81970;C6TEC2;A0A0R0JWB2	101960000	0	0
A0A0R0JWC4;K7KMA7;I1JZD4;K7KYQ4;I1JZD6;I1JZD5;K7KYQ6;K7KYQ5	205140000	0	0
A0A0R0JWF4	97381000000	80115000000	46054000000
A0A0R0JWN2;A0A0R4J3D0;I1K478	13763000	12165000	0
I1K0K3;A0A0R0JXL2	0	0	0
A0A0R0JXM6	17253000	0	0
A0A0R0JY46;K7L479;I1K518	0	0	0
A0A0R0JY56;I1MV80;I1K0W7;C6TB01	1369300000	477900000	75758000
A0A0R0JYD8;A0A0R0K3Q8;I1K517	22322000	32774000	45769000
A0A0R0JYI2;A0A0R0K4G9;K7LXX3;I1JM01;A0A0R0J348	5528000000	1.9778e+09	1.6203e+09
P12459;I1KPA1;A0A0R0JYY8	873390000	268310000	0
A0A0R0K069;I1KPW0;K7KRR7;O49014;C6TMY8	9479400	0	0
A0A0R0LK68;K7LN05;A0A0R0K0I3;I1LH11;I1K2J5;I1J9J7;K7K4T9;I1LH12;A0A0R0JTT3;I1MVF0;I1MVE9	72912000	4561700	0
I1KS20;C6TF76;A0A0R0K0L0	30985000	0	0
A0A0R0K0U9;Q39889	3.2177e+09	1221800000	724310000
A0A0R0KB25;A0A0R0K188;A0A0R0K5Q3;I1K585	526030000	99022000	46393000
K7KSA3;K7KHE4;K7KSA4;K7KHE1;K7KHE2;K7KSA5;K7KSA6;K7KHE3;A0A0R0K1H2;A0A0R0KBE7;A0A0R0K734;A0A0R0K5V1;A0A0R0K1H7;A0A0R0K1I1;A0A0R0K6M0;A0A0R0K1Q2;A0A0R0J9Y3;A0A0R0J9N0;A0A0R0JGF6;A0A0R0JF10	51129000	0	0
A0A0R0K398;A0A0R0K1N9;I1K489;C6THN1	14034000000	5605200000	2702800000
A0A0R0K771;A0A0R0K1P1;I1JSG1;A0A0R0K1R7	0	0	0
A0A0R0K1S3	7601900	12588000	0
I1MV54;C6T574;I1MV53;A0A0R0K2F0;C6TJP0;A0A0R0JRR7	860220000	136020000	67032000
A0A0R0K2F5;I1JSX9;C6TJG7	311080000	151820000	64033000
A0A0R0K2N4;A0A0R0K7M2;A0A0R0K6T3	39089000	0	0
C6TAY2;A0A0R0K2W2;I1K2V7;I1MG96;I1KR96;I1K2V6;F8SMC5;C6TL49;C6TBP5;A8VFL5;I1K2V4	25814000	0	0
A0A0R0K3K3;K7KI00;Q00M91	167170000	164780000	168940000
A0A0R0K3W6;C6TB56;F8SMC1;C6T942	22750000	0	0
A0A0R0K474	0	63036000	0
A0A0R0K508	0	399720000	142060000
A0A0R0K560;K7KIM1;I1K8Y9;K7KIL9;I1K8Y8;C6TCJ1	18464000	0	0
C6TLC1;A0A0R0K581;I1KJT5;I1K620;I1J4E1	35903000	27123000	0
A0A0R0KB98;K7KTN4;A0A0R0K5D1	270770000	86850000	57397000
A0A0R0K6W2;A0A0R0K5H8	1.6374e+09	389270000	397640000
A0A0R0K5I7;C6T2C2	3.9898e+09	1288900000	696360000
C6TKL2;A0A0R0K5J9	3.7031e+09	3.1288e+09	2.138e+09
A0A0R0K5N2	349700000	46579000	0
A0A0R0K5W0	21012000	0	0
A0A0R0K5X0;I1JUX8;I1K9G4;K7KIY3;I1K9G2;K7KTZ6;K7KIY2	1848100	0	0
A0A0R0K5X3;I1KPQ5;A0A0R0IFZ8;Q9ZVW2	23017000	0	0
A0A0R0K666	5.8382e+09	2274700000	837600000
A0A0R0K6A7;Q96451	1.724e+09	1084000000	545860000
A0A0R0K6C1	21758000000	14164000000	6.0484e+09
A0A0R0K6S7;Q39849	29446000	0	39023000
A0A0R0K737	6.8243e+09	1.9404e+09	1.011e+09
A0A0R0K7P8;A0A0R0K7N5;I1JVV8	2699600000	921390000	563140000
A0A0R0K7S9;I1K832	218080000	0	0
C6SZ47;A0A0R0K806;I1JSN5;I1JSN6;I1JSN4	391710000	38963000	24715000
O48561;A0A0R0K8D9;I1JSV3;I1K7D4	75093000	0	0
A0A0R0K972;C6SY02	285930000	193110000	0
I1KCJ1;I1JX42;C6T1X8;C6T1S0;A0A0R0K9J7	0	0	0
A0A0R0KA84	121200000000	41301000000	39614000000
A0A0R0KAL0;I1JXS7	9062300000	5.8404e+09	3.1261e+09
A0A0R0KAT4;A0A0R0JPA1	859800000	0	17474000
A0A0R0KBX5	19124000	0	0
A0A0R0KCK8;A0A0R0K6G4;A0A0R0JJR3	799680000	59171000	64612000
A0A0R0KCY4;K7KJZ6	740450000	172460000	393920000
A0A0R0KJS3;A0A0R0KD43	63209000	0	0
A0A0R0KDY5;A0A0R0KFX3	16432000	0	0
A0A0R0LB39;K7K3S1;I1JKP1;K7KCH3;A0A0R0LJV8;A0A0R0LJ20;K7K3S2;A0A0R0KE23;A0A0R0LFW4;A0A0R0KE15;A0A0R0LAN8;A0A0R0LAS4;A0A0R0LHP3;A0A0R0KEI3;A0A0R0LH90;A0A0R0KNE1;A0A0R0KLT4;K7KCG5	231800000	0	0
I1JWV6;A0A0R0KE60;C6TC63;A0A0R4J3H1	1.512e+09	448360000	345910000
A0A0R0KE73;R9ZUK9;R9ZTD8;R9ZSX5;R9ZSA0;R9ZQM1;R9ZQK0;R9ZPN7;Q2PMT2;A0A898CWG4	143200000	39582000	45025000
I1JLC8;A0A0R0KF19	23709000000	17397000000	5079800000
A0A0R0KRB3;A7Y7F6;A0A0R0KF64;A0A0R0KF79;B0M198	1269400000	448360000	0
A0A0R0KFI8;C6TAG0;A0A0R0LEX1	419930000	164680000	24467000
A0A0R0KGG4	1.0056e+09	384110000	223360000
A0A0R0KGZ8;C6T0G4;I1JMI6	0	0	0
I1KBQ5;C6T399;A0A0R0KH89	0	0	61682000
P43210;A0A0R0KHB4;I1KAC1	483840000	77792000	25467000
A0A0R0KJC9;A0A0R0KHG6	11790000	0	0
C6SY63;A0A0R0KHH6;Q39861	1.044e+09	311880000	51864000
A0A0R0KHV8;I1KJP7;A0A0R0J669	72778000	0	0
A0A0R0KHW0;C6SXR4;C6T4K2	3.3096e+09	1.8831e+09	505880000
A0A0R0KIG7	0	19414000	0
A0A0R0KIX6;C6TLZ1;I1KAJ2	148690000	34698000	0
A0A0R0KIZ5;K7KLV4	13817000	0	0
A0A0R0KJM6;I1JNY3	9739200	0	0
K7KMA4;A0A0R0KK47	842330000	0	0
A0A0R0KK84	290740000000	259930000000	116500000000
P04776;A0A0R0KKD6	1251600000000	1185500000000	511620000000
A0A0R0KKR3	1232400000	485780000	204380000
I1JPC5;A0A0R0KKU3	10245000	0	0
A0A0R0KL80;I1JPY7;I1JPY8;A0A0R0KLT7;A0A0R0KWU6	571610000	0	0
A0A0R0KM34;K7KYY3;C6ZRW4	30691000	0	0
A0A0R0KMX1	0	3.137e+09	25422000000
A0A0R4J2Y8;C6SY44;A0A0R0KN50;I1JQU8	921550000	145260000	158920000
I1NBZ6;I1JRD0;A0A0R0KNQ1	33987000	11613000	0
I1NC94;A0A0R0KNW9;A0A0R0KV37;C6T5G2	112330000	0	0
I1NC41;I1JRI0;C6TC59;A0A0R0KP44	24694000	0	0
A0A0R0KP81;I1JNK1	26380000	19521000	31027000
A0A0R0KPC8;C6TEW9;I1NC83	726710000	265940000	81277000
I1JN32;A0A0R0KQK3;I1N8Q0;A0A0R0KI66;I1N8P9	44730000	0	0
A0A0R0KQM5;C6TNJ8	339920000	99830000	40097000
C6TGN0;A0A0R0KRH5	66320000	0	0
A0A0R0KRW0	56902000000	30746000000	8591500000
A0A0R0KRW9	1.5055e+09	218320000	141600000
I1KCC3;K7L9G9;Q9XHP4;K7KVP1;K7MS36;A0A0R0KRX5;I1JC69;I1N1K4;I1KXB5;I1KCC2	28173000	0	0
A0A0R0KRZ3;K7MY09	249270000	60859000	36944000
A0A0R0KSG7;A0A0R0KMR6;C6T1S2	2799900000	199780000	75927000
A0A0R0KSI5;I1NA14	183880000	15028000	0
A0A0R0KSQ2	171730000	0	0
A0A0R0KSU6;I1JCK0;A0A0R0KYW1;K7MH25	56747000	13724000	0
A0A0R0KTG9;I1JR88;C6T8A0;I1JR89	3.5429e+09	2167100000	850960000
A0A0R0KTM3;A0A0R0KTM8	9147000	0	0
A0A0R0KUQ0;I1N504;C6TN20;K7MV98	1.017e+09	378800000	217700000
I1KU74;I1MJ45;C6SYE5;I1KU72;I1J5S9;C6T2F7;A0A0R0KUS9	288710000	118580000	38396000
A0A0R0KVB4;P13917	655280000000	361910000000	199660000000
K7KGP6;A0A0R0KVU3;I1NC02;I1JRD4;C6TJV4;C6TBU8;I1JRD5	100910000	0	0
A0A0R0KW93	42858000	0	0
C6TBY0;A0A0R0KWB3;C6TKR7;I1LIV8	3.6245e+09	878880000	527780000
C6T1F4;K7LIA5;A0A0R0KXI8	22013000	0	0
A0A0R0KYI2;I1JBP2	203290000	12024000	0
P05046;A0A0R0KZI2	468970000000	421750000000	203020000000
A0A0R0L0Q0	345680000	19679000	131620000
A0A0R0L111;I1JI27	10935000	0	0
A0A0R0L140;P50346;I1JI71	4.198e+09	1298600000	612480000
A0A0R0L186	6.1199e+09	10496000000	4344300000
A0A0R0L1W4	379510000	0	0
A0A0R0L273;I1LFC6;C6SXA5;A0A0R0F5U2;C6TKN1;I1M4U0;I1LK55;I1MDH9;I1M4T8	1172200000	234250000	65008000
A0A0R0L2D6;A0A0R4J571;I1JIS1;I1JIS0	227620000	0	0
A0A0R0L2F3;I1JIM7	334050000	89269000	14536000
I1JFN5;A0A0R0L378;Q9SE03;I1JFN3;I1JFN4	336970000	0	35642000
A0A0R0L5B0	653390000	172280000	95833000
C6SVY2;A0A0R0L5K2	79391000	0	0
A0A0R0L5P5;I1L9X3;I1L9X2;I1JG72	32554000	0	13938000
A0A0R0L5Y8	0	0	0
A0A0R0L716;K7K218;I1J5Z1;A0A0R0KW50;A0A0R0L1G5	26221000	0	0
A0A0R0L903;K7K306;I1J700;C6T903	0	31229000	0
A0A0R0L9B5;A0A0R0GEL8;I1MAY0	0	73035000	35396000
A0A0R0L9C8;I1LW99;I1NE13;I1M6C5;I1JJN0	0	13206000	9812000
I1J7A4;A0A0R0L9H1;A0A0R0L9U6;I1J7A3	1.0364e+09	553590000	234750000
A0A0R0LA35;I1JHG7;K7M836;K7M835	2165200000	1.4684e+09	480030000
C6T0L2;A0A0R0LAD9	1.5398e+09	2.141e+09	1132900000
A0A0R0LAF9;C6TAZ5	430210000	27754000	0
A0A0R0LAZ3;C6TII0	205360000	35499000	33325000
A0A0R0LBM8;I1KJU4;I1J4D0;I1J4C9;I1KJU3;C6TMT8	0	0	0
A0A0R0LBW1;A0A0R4J2R3	114000000	0	0
I1JEM1;A0A0R0LC36	170120000	0	0
A0A0R0LC97;A0A0R0LKW3;C6SVG3	1.953e+09	2249700000	677700000
A0A0R0LCG5;K7K7V7	0	0	0
A0A0R0LCL7;C6T2Y3;C6SXP0	120840000	13187000	0
C6TI79;C6THB5;A0A0R0LCR8;A0A0R0L274	103090000	32577000	21236000
A0A0R0LCZ4;I1J6L0	553990000	8760900	0
C6TGW8;A0A0R0LDW8;I1J6J8;A0A0R0L895;K7K2L7	120280000	0	0
K7K596;A0A0R0LFC3;K7LMM0	51830000	0	0
A0A0R0LHF6;C6SZI7;I1J7Y9	0	0	0
A0A0R0LHW9;C6TEC0;I1J838	26284000	0	0
C6TGX4;A0A0R0LIH0	92990000	0	9264600
A0A0R0LJG5;I1J9U5	692110000	73495000	0
A0A0R0LP27;Q5NUF3;I1LFS6	1371600000	292160000	183980000
I1J4A2;A0A0R4J2H1	22988000	0	23224000
K7K3B0;A0A0R4J2I4	24202000	0	0
A0A0R4J2L6	1.0589e+09	120840000	104740000
A0A0R4J2L9;I1JB84;Q6RIB6	56549000000	22354000000	10364000000
C6TJG9;A0A0R4J2M7;C6TN03;A0A0R4J5K4;A0A0R4J581;C6TNY3;I1JL82;A0A0R0L9T9	26147000000	8.3741e+09	4.0529e+09
A0A0R4J2M8	3.6214e+09	1388100000	964550000
A0A0R4J2N2;C6THR4	101320000	15114000	0
I1JEM3;A0A0R4J2N8;C6THA1	343740000	61750000	18231000
A0A0R4J2Q1;K7LH14	183400000	0	0
A0A0R4J2Q7;C6SVF4;A0A0R0JKN5;C6SWZ6;I1MB53;A0A0R0GFJ1	9066900000	5426600000	2321200000
K7KA00;A0A0R4J2Q8;A0A0R0KZQ5;A0A0R0GEV0;C6ZJZ0;A0A0R4J3Y9	1.9212e+09	376250000	563100000
C6TD54;A0A0R4J2R6;I1JIS5;K7M4U3	447910000	20805000	0
A0A0R4J2U8	7.2207e+09	3.9719e+09	3.2615e+09
A0A0R4J305;I1MXZ0;A0A0R0GHN2;C6TIJ2	1.9009e+09	199370000	116350000
I1JPS0;C6T446;Q39882;A0A0R4J307	2311700000	1285000000	1.6955e+09
C6SZS1;A0A0R4J309;C6SVZ0	4333600000	2495000000	840540000
A0A0R4J318	77973000	65854000	0
A0A0R4J321	4712900000	2.0447e+09	627270000
A0A0R4J332;A0A0R4J336;I1K855;C6SWN0;I1K856	967740000	379350000	292400000
A0A0R4J338	41562000	0	0
I1JWG5;A0A0R4J363;C6TCN0;A0A0R0H137;I1MIT6;I1M0U7;C6T7B5;A0A0R0H0L0	8.5869e+09	8959400000	3.2639e+09
A0A0R4J364;Q9ZT38	2251900000	711260000	387390000
A0A0R4J375	246820000	27400000	0
A0A0R4J384	0	0	59040000
A0A0R4J387;C6SV98;Q53B71	2.0087e+09	1.7228e+09	513080000
C6TAV9;A0A0R4J3A8	270320000	54127000	0
A0A0R4J3C9;C6THM7;C6ZJY6;I1K3S6	17227000000	6.2496e+09	3.1033e+09
A0A0R4J3E6;I1K935;I1K936;A0A0R0K5E1;A0A0R0JDI7	153290000	0	0
K7KSG7;A0A0R4J3E9	0	0	10945000
A0A0R4J3G4	2033300	0	0
A0A0R4J3I5;C6TGR0;A0A0R4J3J0;F8SMC0;I1KB23	3.777e+09	909690000	789840000
A0A0R4J3J4	31509000	0	0
A0A0R4J3K7;C6TN23	924340000	297330000	27899000
A0A0R4J3L4	3.3574e+09	1235900000	281390000
A0A0R4J3L5;O48551	11735000000	4469200000	3.2914e+09
A0A0R4J3M4	1108800000	391620000	338490000
I1NCS8;I1JS66;C6TGM0;C6TEK4;A0A0R4J3N1;I1JS70;I1JS67;I1JS69;I1KHK3;C6TCR9	5079200000	1.6186e+09	640560000
C6TMV0;A0A0R4J3N3	1183300000	205160000	95463000
A0A0R4J3N9	174840000	0	0
A0A0R4J3P1;K7L0W4	18441000000	5487200000	3.5796e+09
C6TFM3;A0A0R4J3Q0;I1N2R6;Q42796	496710000	0	0
C6THI4;A0A0R4J3Q4	159480000	0	0
A0A0R4J3R4;I1NDC0	97571000	0	0
A0A0R4J3S4;I1KSE0;C6TBI5	2171900000	474170000	319270000
A0A0R4J3S5;A0A0R0JVZ4;A0A0R0ETL8;I1LN13;A0A0R0HM79;I1LN14;Q84W89;Q9M2F9	614790000	33412000	27953000
C6TDB4;A0A0R4J3X4	144480000	91826000	16755000
A0A0R4J3X7	70284000	159670000	55780000
A0A0R4J3Y5;C6TI26;A0A0R4J3M1;I1KUR0	272030000	797040000	39761000
C6TE07;A0A0R4J3Y6;C6T7G4	2.9903e+09	1.6994e+09	1.0637e+09
C6TI33;A0A0R4J410	6.1616e+09	4690100000	2.1421e+09
A0A0R4J455;C6TNK1	9758900000	3.5576e+09	2.0702e+09
A0A0R4J460;I1L5Q0;C6TH82;A0A0R0GZS9	367130000	475220000	168040000
I1NIG1;A0A0R4J467;I1LBZ6;C6TAT9	8.2638e+09	6.9569e+09	2544800000
I1NHI2;A0A0R4J478;C6T225;I1LCX9;I1LCX8;C6SWK2;A0A0R0I3Y8	987940000	76005000	37709000
A0A0R4J4A7;C6T0B7	0	73160000	66664000
I1J9N4;A0A0R4J4A9;C6TFH1;A0A0R0JYU2;I1MYR8;I1KT12;I1K4J2;C6T500	2599600000	1347700000	433790000
C6TBX4;K7MH04;A0A0R4J5K2;A0A0R4J4B4	81098000	53500000	27296000
A0A0R4J4C3	0	0	96889000
A0A0R4J4C8	4685800000	1.9253e+09	964520000
C6SW04;A0A0R4J4D0;I1LJE6;A0A0R0HGA9;A0A0R0HFW6;I1LJE5	5131500000	1166300000	340230000
A0A0R4J4D6	1.6485e+09	519620000	293280000
I1JAF2;O48921;A0A0R4J4E0	20039000	0	0
C6TIC8;A0A0R4J4F2;C6SVW5;I1LM67;I1LM66;C6TED4	530650000	44797000	0
A0A0R4J4G7;I1LLA0;C6TBR0	95868000	8742100	6675700
C6SW12;A0A0R4J4L7;A0A0R4J4H2;C6TJU4;I1JT21;I1J8J0;I1K7I7;C6SVK5;C6TCP3;C6T4E6;C6SX18	75082000	24195000	0
K7MQ21;C6TAY6;K7MTV5;I1LX80;C6SXV5;A0A0R4J4H5;K7MQ19;I1LPS4;I1L6Y4;I1KWZ3;I1LLY9;C6TKT1;C6SXK4;K7MQ20;C6SXA6;C6SX33;C6SW33;Q8LJR9;K7MTV8;I1MZP0;A0A368UHD6;I1KAM3;I1MAG8;I1MAG9;K7N197	1.6712e+09	0	57276000
C6TL53;A0A0R4J4L1;I1LLS2;I1LLS1;K7MQ62;K7MQ59;B0LVF3;A0A0R0F859	3.1299e+09	827400000	803500000
A0A0R4J4L3;I1LLC0;C6T7M2;I1LLC1	110140000000	58213000000	31859000000
A0A0R4J4L8	170100000	0	0
A0A0R4J4R5;I1LQL3;K7LPL6	1132000000	581190000	224190000
K7ML14;A0A0R4J4T0;A0A0R0IQF0;I1LZT8;I1LZT9;I1KVG8;I1KGY6	3.2522e+09	1.8095e+09	94999000
I1LVC9;A0A0R4J4U0;I1M0X1;I1M0X0	98206000	0	0
A0A0R4J4U4;I1LXD1;C6TA60	645040000000	514460000000	307290000000
C6TBF5;A0A0R4J4X3;Q39840;C6SYG7	49795000	28053000	0
A0A0R4J4Z2;A0A0R4J5N3;P41376;P41377;Q9CAI7;C6TJ25	0	0	60259000
A0A0R4J549	147930000	0	95177000
I1MB25;A0A0R4J574	150140000	0	21189000
A0A0R4J5B5;I1MCD0	144500000	0	0
A0A0R4J5B7;C6TG12;I1KTS5;C6TEJ6;A0A0R0IR73;K7L722	787320000	376100000	143790000
A0A0R4J5B9;C6T2A9	0	34835000	0
A0A0R4J5C5	153470000	33496000	29495000
A0A0R4J5C6;C6SXC0;I1MH61	0	66774000	26229000
A0A0R4J5E0	24430000	0	0
A0A0R4J5G6;C6TC65	281940000	0	77087000
I1MJE1;A0A0R4J5H1	11178000000	2624700000	1243900000
A0A0R4J5J8;C6T8Y3	925830000	68802000	0
I1L4R0;A0A0R4J5K1	55179000	0	0
A0A0R4J5L5;C6TDX7;I1LVX1	178360000	0	0
A0A0R4J5N5;C6TIT1;A0A0R0JQT3	3.0994e+09	1.5399e+09	525840000
A0A0R4J5Q8;I1K2B5	1151000000	439060000	128680000
I1MVU1;C6T9R2;A0A0R4J5R0	119480000	0	0
A0A0R4J5T7	37220000	0	0
A0A0R4J5U6;C6T7R2	1.0251e+09	568220000	188500000
A0A0R4J5W9;I1N6R2	11794000	0	0
A0A0R4J5X9	2728800000	585160000	29741000
C6T6K1;A0A0R4J5Y4;C6TB28	79094000	0	0
K7MWI5;A0A0R4J5Z6	162310000	16675000	0
A0A0R4J5Z8	85372000000	35112000000	23892000000
A0A0R4J626;A0A0R0ENM9	5.9011e+09	2216200000	950460000
C6T4J5;A0A0R4J629	8.463e+09	4.2305e+09	4619200000
A0A0R4J631	0	0	0
I1KMF4;A0A0R4J632	435050000	31532000	0
K7N0Q6;C6TBK2;A0A0R4J642	16157000	10374000	0
A0A0R4J654	1.765e+09	599930000	197470000
A0A0R4J656	0	0	29175000
A0A0R4J669;I1NHP8	555970000	0	0
A0A0R4J681;Q9LLQ6;C6TAX1	21102000000	13038000000	6.241e+09
A0A411P310;B5L5C4;A0A1A9C725;Q9M6D6;D0VBL6;B5L5F2;B5L5D6;B2CM89;B5L5C9;A6XKY3;A0A1A9C8P8;A0A1A9C7L9;B5L5D1;Q9M6B9;A0A0P0QMB3;A0A1A9C9C9;B5L5C7;Q9XHP5	264500000	73393000	0
A0A3G5AR86;Q5BLK5;A0A1L2D5W8;A0A1L2D5T8;A0A1L2D5W1;A0A1L2D5W2;A0A1L2D5W7;A0A1L2D5T6;A0A1V0QSY0;A0A1V0QSX4;A0A1V0QSX1;P48630;Q5FBA1;B5LSX3;C6TLC6;Q19AK8;A0A1V0QSY2;I1NFE0;Q5FBA0	23268000	0	0
I1L880;C6TMQ7;C6TGX5;A0A1V0CIA1	133910000	36219000	74912000
A0A1V0PL37;K7LQ94;A0A1V0PL28;A0A1V0PL25	23308000	0	0
I1MT11;A0A2L0RIP6	6.4374e+09	780610000	392250000
A0A368UG72;D3G9L7	5743900	0	0
A0A368UGC3;A0A368UGD5;I1LWP6	913340000	199590000	327370000
A0A368UGF3	11065000	0	0
A0A368UGI4;I1JRS9;A0A0R0HUD3	490170000	262660000	0
A0A368UGI6	507540000	247480000	179770000
A0A368UGL3;K7KDS5;A0A368UJX6	131220000	0	0
A0A368UGN5	998990000	851980000	240720000
A0A368UGP3	58090000	0	0
A0A368UGQ5;A0A368UGP5;A0A368UGQ6;C6TIX4	9762800000	4.168e+09	1.8607e+09
A0A368UGS1	113320000	57132000	0
A0A368UH27;I1JJP2	4.0223e+09	379800000	203350000
A0A368UH36	11479000000	2.9545e+09	1298400000
A0A368UH41;A0A368UHE3	228400000	0	0
A0A368UHE1	14123000	0	0
A0A368UHG2	0	75483000	30235000
A0A368UHG3;K7LPM5;I1LJZ4	151070000	0	0
C6T7F8;A0A368UHK4;A0A368UKD6	30506000	0	0
A0A368UHL7;I1K2I2	1.98e+09	740200000	459450000
A0A368UHN6;A0A368UHM1;I1NJ78;K7N5D9;A0A368UHR9	94572000	0	0
A0A368UHY2	922120000	141330000	11554000
D2DKE9;A0A368UI10	1184400000	157380000	130280000
A0A368UI25;A0A0R0HDH7;I1LS25;I1LS24	26778000	8953800	0
K7KHU1;A0A368UI50	1081500000	643450000	119730000
A0A368UI54	1.004e+09	429350000	172710000
A0A368UI93;A0A0R0JPR5	9086800	0	0
I1MAS2;A0A368UID8	12962000	0	0
A0A368UIE9;A0A368UIE4;O49154;K7MY54;A0A0R0KNE8	1.8285e+09	268610000	29459000
A0A368UIG3	942680000	187670000	64371000
A0A368UIM9	0	0	0
A0A368UIN7	106550000	5147200	0
A0A368UJF6;B0M193;C6THP6;K7L3J3	176310000	0	75798000
A0A368UML8;A0A368UJK4;I1N5J6;C6T9S8;I1LXP8	356200000	0	0
A0A368UK08;A0A0R0H948	216690000	70886000	31330000
A0A368UK73;I1LPK4	8977900000	2.0566e+09	920610000
A0A368UKI2	101780000	0	78201000
A0A368UKJ9	68505000	23291000	0
A0A368ULS0;A0A368UJN5	112550000	0	0
C6T9C1;A0A368ULV3	0	0	0
C6T2L9;K7MSR4;A0A368UM86	135750000	0	0
A0A368UNA6;A0A0R0GDS6;A0A0R0G729;A0A368UIK0	314210000	34069000	169680000
Q9SWR5;K9LH71;A0A411P320;O48926;B5L5H5;B5L5H4;B5L5G6;B5L5G4;B5L5F6;Q5DP49;B5L5H2;B5L5H1;B5L5G7;B5L5F7	4302900000	1.8719e+09	605770000
I1KDT2;A0A5P8TY68	21028000	8329600	0
C6TLE6;I1MEZ2;C6ZJZ3;A0A6H1NPT7	144930000	0	0
A0A762;I1LB53	11450000000	7.5257e+09	3.3611e+09
A0A7X4YM50	0	0	19837000
A0A7X4YP88	300970000	0	0
A0A7X4YPT9	58941000	767770000	906790000
A0A7X4YS20	625470000	0	0
A0A7X4YSX3	242590000	0	0
A0A7X5C1X6	0	0	0
R9ZVD8;R9ZU73;R9ZT45;R9ZSM8;R9ZRW6;R9ZRD5;R9ZRC8;Q2PMP9;A0A898CSP9	53085000	0	0
Q2PMP0;A0A898CV28;A0A898CUB9;A0A898CTQ9;A0A898CSW4;R9ZS50;R9ZUW0;R9ZT85;R9ZR06;R9ZR00;R9ZTF6	41839000	0	0
Q2PMV0;A0A898CT38;R9ZTP9;R9ZSQ3;R9ZQ63;R9ZUA5;R9ZRG3;R9ZRF3;R9ZQB4;R9ZT63;C0J3I3;Q29V95	1.6368e+09	288640000	69012000
Q2PMS8;K7LWI4;A0A898CTB8;R9ZVB5;R9ZU51;R9ZT23;R9ZSH6;R9ZRA6;R9ZRA0;R9ZRT4	96721000	70444000	0
A0A898CTM2;P27066;A0A1C3HPQ3;R9ZR16;C0J370;R9ZSR8;R9ZR23;R9ZRP6;R9ZTW8;R9ZUX5;R9ZS68;R9ZTA7;W0HJJ7	46844000000	19852000000	14358000000
R9ZUU9;R9ZT71;R9ZSL6;R9ZS35;R9ZQY9;R9ZQY5;R9ZQ83;Q2PMQ5;A0A898CTT0	31653000	0	0
C6T2Q9;Q2PMP7;A0A898CU48;A0A898CTV2;A0A0R0C5S4;R9ZV75;R9ZV18;R9ZU11;R9ZSB6;R9ZS54;R9ZR69;R9ZR59;R9ZSY6	666760000	0	0
R9ZV31;R9ZTA8;R9ZT03;R9ZSE0;R9ZR78;R9ZQH9;R9ZPV8;P07135;A0A898CU17;C6SY52	83911000	15035000	0
K7K414;R9ZUB2;R9ZT65;R9ZSQ7;R9ZRG6;R9ZRF7;Q2PMU5;A0A898CUJ9;R9ZTQ2;R9ZQ67	88406000	0	0
R9ZUU4;R9ZT67;R9ZSL3;R9ZS28;R9ZQY4;R9ZQX8;Q2PMR0;A0A898CV36;A0A0R0E7Q2;R9ZQ77	430480000	42643000	0
I1N0B4;R9ZUH7;R9ZTU5;R9ZTA3;R9ZSU1;R9ZRU9;R9ZRJ7;R9ZQC4;P07816;A0A898CVF3	9400800	0	0
P49158;A0A898CVP5;B0FFP7;R9ZTC5;R9ZUT2;R9ZT48;R9ZS14;R9ZQX1;R9ZQW1;R9ZSJ8;R9ZQ62	563860000	0	0
A0A898CWE1;R9ZR03;R9ZUV6;R9ZUQ7;R9ZTK9;R9ZTF2;R9ZT78;R9ZT22;R9ZRY6;R9ZSM3;R9ZQZ5;R9ZQU1;R9ZQS6;R9ZQ93;Q2PMM3;P18663;R9ZRP3;C6TGY4	346650000	103070000	0
REV__I1KC19;REV__K7KL68;A0A8H6K3I8;A0A8H6JZ51;A0A8H6IPM2	0	2862200000	0
A0A8H6KPS5;A0A8H6J8A5;A0A8H6IVL4	3.4799e+09	319070000	643230000
A0A8H6NX25;A0A8H6K9D3;A0A8H6IXM0	94658000	0	0
A0A8H6KNR6;A0A8H6K6A3;A0A8H6IZC7	0	0	0
A0A8H6J1C2	0	54519000	0
A0A8H6NAQ3;A0A8H6KHU8;A0A8H6J3W9	4.1474e+09	1.7481e+09	662700000
A0A8H6NL59;A0A8H6N4D8;A0A8H6J4P7	5162100000	2164100000	0
A0A8H6J5V1;A0A8H6KDA0	0	114780000	0
A0A8H6KJH8;A0A8H6N3N5;A0A8H6J6L8	0	0	0
A0A8H6NKT0;A0A8H6KDV2;A0A8H6J8K6	0	32447000	38688000
A0A8H6J8Y3	18574000	0	0
A0A8H6U8I0;A0A8H6KXY0;A0A8H6JBF1	311960000	473070000	0
A0A8H6JDB9;A0A8H6MKJ9	0	24050000	24155000
A0A8H6NW92;A0A8H6JKS0;A0A8H6NP55	29236000000	4854000000	3.6463e+09
A0A8H6K7V3;A0A8H6JQ37	0	12525000	0
A0A8H6KQ56;A0A8H6KQV1;A0A8H6JQP4	3.0681e+09	628330000	759290000
A0A8H6K209;A0A8H6NSE7;A0A8H6JR40	174360000	113890000	40345000
A0A8H6JX22	0	791730000	365970000
A0A8H6KW36;A0A8H6KU64;A0A8H6JYJ8	4.0101e+09	949960000	744900000
A0A8H6NGB3;A0A8H6K0N8	0	0	68185000
A0A8H6N9X8;A0A8H6MT37;A0A8H6K5P1	1443900000	413640000	100010000
A0A8H6ML18;A0A8H6K852;A0A8H6NIE5	327590000	28971000	0
A0A8H6K9P6	0	82448000	0
A0A8H6U983;A0A8H6N186;A0A8H6KJ14	217880000	0	0
A0A8H6KJD8	0	1.4879e+09	0
A0A8H6KMA2	0	0	0
A0A8H6NW51;A0A8H6KSB9;A0A8H6MQP7	0	54164000	0
A0A8H6NS81;A0A8H6N463;A0A8H6KT82	443240000	43817000	26000000
A0A8H6MU31;A0A8H6MU45;A0A8H6KVI8	644160000	80142000	0
A0A8H6MI23	2623300000	655900000	344460000
A0A8H6MRW9	0	0	0
A0A8H6MUQ7	0	0	87697000
A0A8H6NXM6;A0A8H6NPF5;A0A8H6MWL3	10059000000	2.0676e+09	1383900000
A0A8H6NUV3;A0A8H6NRX5;A0A8H6MZS1	366270000	0	0
A0A8H6NQU6;A0A8H6NVP3;A0A8H6N057	839070000	0	179130000
A0A8H6N0F3	2400300000	100960000	115400000
A0A8H6NY36;A0A8H6NQ25;A0A8H6N263	23807000000	10100000000	5180300000
A0A8H6N5Z9	0	6.1516e+09	0
A0A8H6NVF2	0	0	0
A0A8H6U5G2	1.0483e+09	454820000	211750000
A0A8H6U668;A0A8H6U8E3	0	0	180260000
Q941G7;A0MZ84;Q43757;C6TI81;I7CLX5;I7DIZ2	3.2004e+09	1.0265e+09	1.6111e+09
A1KR24;Q7XAW0;Q70EL7;Q70EL9	58666000000	40737000000	15311000000
A3RM03	1.7528e+09	629190000	194710000
I1NIU6;A3RM06;I1LBI3;C6TJE5;C6T9Z8;I1NIU5;A0A0R0I270	1.9326e+09	592590000	35057000
A4ZFE0;K7L519;E3NYP7;C6SYW0	86194000	99954000	0
I1MEB5;A5A338	833640000	2531300000	1147500000
A5I866	0	20125000	0
A5JVZ7	10259000	690710000	377400000
I1M600;A5YN45;Q2LAK0;I1M5Z9	731260000	48511000	90834000
A5YT88;C6TDJ4;A0A0R0J5W4;A0A0R4J2P9;I1KLU7	989840000	265760000	102010000
A7BIC9;A0A1Y9TFD9	1.6132e+09	198190000	72205000
B2CM88;Q53B75;Q53B70;C6TDI3;A7ISP5	1.8507e+09	505050000	223160000
A7LCD6;K7L7J7	16167000000	14391000000	0
I1KQG0;C7C6E2;C7C6E1;A7VJA5;Q9ZRX1	10106000000	3.563e+09	2.0709e+09
A7X657;I1L4Y5;W6FJ05	69745000	0	0
A7XZJ7;O65810;O65809;I1K601	9792900000	3.4539e+09	1250100000
A8IKE1;I1KHJ4	5412000000	1.8233e+09	741140000
A8IKE9;I1J547;I1JC65;A8IKE5	82085000	0	0
I1M3Y7;I1LUB3;C6SXW5;A8Y7Z9	90702000	38077000	0
A9CPA7;C6T7D9	7.1384e+09	1.6046e+09	1428600000
I1MR18;C6T4T2;B0M195;C6T421;I1KZX7;I1KZX6;C6TLW3;C6T3T2	378010000	0	15243000
I1LPR9;B0M196	8049400	0	0
B0M197;I1N4A7;C6TMN6	3.3351e+09	2.0739e+09	511350000
I1MJ29;C6TBK3;B0M1A2;I1KU94;B0M1B1	20400000	7738400	0
C6TE51;Q84SM7;Q84L66;B0M1A3	10707000	0	0
I1K7D2;B0M1A4;A0A0R0JAG1;I1K7D3;O48562	9731300000	5.8595e+09	3.152e+09
B0M1A5;E0YL26;I1JZW5;E0YL22	10935000000	3.6095e+09	3.1268e+09
B0M1A6;U5ILS4;I1KCK6;I1KCK7	4333100000	1.5409e+09	1208500000
B0M1A9;I1LAJ0;I1LAJ1;C6TI67	3.529e+09	1.7951e+09	662400000
B1ACD3	1.7543e+09	642800000	35363000
B2BF98;C6TAJ3	667410000	177430000	192510000
B3GJZ6;I1M361	1.4789e+09	327280000	130760000
B3TDK5;Q39870;I1M596;P09439;D6PAW6;D6PAW5;Q39874	1014400000000	561950000000	299590000000
D6PAW7;B3TDK6;P09186	2339200000000	1460700000000	786290000000
K7LDZ9;K7MIM6;B3TPN3	54030000	0	0
I1K0H2;P62302;C6T9Q3;B6CBQ9	11065000000	6.8403e+09	4.1594e+09
I1LDY3;C6SYB3;B6EBD3	0	0	8704200
B6EBD4;I1JA98;C6TJ65;K7LMM2	68579000	0	0
B6EBD5	0	0	0
B6EBD7	4733100000	717500000	170830000
I1J4G9;I1J4H0;I1J4G8;B6ETP1	84156000	0	0
I1L6Q5;C6SW77;B6ZK00	26545000	0	0
B8XJY3;K7S7Y8;Q52VR5;Q42807	4763400000	1103800000	423220000
Q52VR4;B8XJY4;A0A1Y9TL58	223040000	51111000	47502000
B9VJS6;K7LXH7	0	0	0
B9VJS7	62069000	0	44408000
Q42797;C0LUU6;C5IWL6	734680000	91348000	17062000
C3VHQ8;I1JUP4	52426000000	42595000000	16748000000
C6KXH6;C4T848	1334300000	130970000	63590000
C4XVM5;I1KW53	55983000	0	0
C5HU39	323210000	103390000	162300000
C6F117;K7MAP3;I1LFR8;C6T5L3	6.7411e+09	3.1527e+09	2596500000
C6TK65;C6F119	1371400000	121920000	20438000
C6K8D0;C6T599	20832000000	12267000000	4748500000
I1K863;I1JTQ9;C6SUX1	57483000	0	0
I1MEW0;C6SV59	181040000	0	0
C6SV60;C6TFB9;I1KDR4	153290000	0	0
I1L8Z2;C6TKY8;C6SV70	54279000	24650000	16531000
C6SZU9;C6SV85	93343000	77678000	28555000
C6SV88;I1JM67;I1JM68	6.5114e+09	3.0665e+09	857440000
C6SXW4;C6SV91;A0A0R0GMQ7;I1MA65;I1MA63	221190000	151300000	0
C6SV97	2593900000	937390000	469690000
C6SV99;I1J8Y7;I1J8Y8	306130000	37810000	0
I1L683;C6SW27;C6SVA9	603220000	148000000	91965000
C6SVB1;C6SYY8;I1L2D3	259830000	0	0
C6SVB6	84410000	0	0
C6SVI7;I1NGL9;C6SVB7	392340000	109310000	81408000
I1M4W8;I1M4W7;C6SVB9;C6SW13	415360000	134600000	53739000
C6SVC0;C6T0D5;K7MYM5	543790000	140180000	102110000
C6T097;I1J7I5;C6SVD0	891430000	247620000	323920000
C6SVD6	1314400000	474920000	136430000
C6SVD7;Q9FQD6;K7MRB1	1103800000	536410000	412190000
C6SVE0;I1JGP5	648100000	239020000	141540000
C6SVE3;I1JB54;I1KWQ7;I1N4X6;I1L7D4;C6TCF6;C6T7Z6;I1JB55	884260000	305390000	157230000
I1K964;C6SVE5	66765000	0	0
C6SVE8	43159000	0	0
K7LBC4;C6SVF1;C6SYJ7	4460500000	1.8718e+09	755360000
C6SVF6	1188600000	634470000	420950000
C6SVG8	88264000	31800000	0
I1LWR7;C6THE9;C6SVH1	2797400000	1258000000	462690000
C6SVH2;I1L3J0;I1MQ65	165030000	265960000	71740000
C6SVH4;I1M208;C6SZ41	343230000	162740000	71007000
C6SVI1	398970000	127720000	0
C6SVI5	1391700000	380930000	247680000
K7MUC1;I1MKV4;I1L6I2;I1KI88;Q9SPB9;I1MKV3;I1L6I4;C6SVI8;I1L6I1;C6TJZ1;A0A0R0JZ70;A0A0R0K3S3;I1K6H0;I1MTJ4;I1JZY3;C6T4L2	233930000	0	0
P17093;I1MU00;C6SVJ4;A0A0R0GPK2	9402900000	2623700000	648890000
I1JI59;C6SVJ6	0	23426000	0
I1L6F7;C6T3P8;C6SVJ9	64184000	0	0
I1JSN0;C6SVK0	62221000	16536000	0
I1JBL1;C6T007;C6SVK2;K7LD50	2316400000	459710000	39814000
C6SVK3	1308900000	296790000	170780000
C6SVK7;I1MKF6	32163000	278660000	0
C6SVL1;C6T552;C6T5C1	436130000	282240000	110390000
I1N6Q6;Q9FUJ5;Q9FUJ4;Q39832;C6T1Y2;C6SVL2;P12468;P00865	28608000000	11185000000	4297400000
C6SVM3	6.403e+09	2360200000	1390500000
C6SVM4	32801000	0	0
K7N2J5;C6SVM9;K7N2J4;I1LB26	0	17315000	21301000
I1KFP3;C6TMV2;C6T4F7;C6SVP2;I1LYK6;I1K1V3;C6TE09	420960000	34557000	0
C6SVP4	18604000	0	0
C6SVP6	129500000	29430000	0
I1MKN8;I1KI04;C6SVQ2	427800000	176050000	89790000
I1KN31;I1KN30;C6SVQ5	663770000	66071000	76236000
C6SVR2	1.0549e+09	619430000	458660000
C6SVR3;K7KYQ3;I1JVK4	274940000	0	44766000
C6SVS3;C6TCT0	795010000	204520000	35668000
C6SVT0;C6T9I2	12997000000	7.8675e+09	2.9649e+09
C6SVT6	31930000	0	0
I1NAH4;C6SVV1	3.3798e+09	1.9381e+09	1132200000
I1JIV1;C6SVV3	341840000	0	0
I1JIV3;C6T584;C6T5D5;C6SVW8	83145000	0	0
C6SVX0;P05478;A0A0R4J3Q7	0	0	0
I1LCV0;Q39872;C6SVX2	3.6839e+09	2326600000	1.9368e+09
I1LJX3;C6SVX3	2248000000	505760000	393840000
C6SVX9;C6TAZ4	47275000	0	0
C6SVY4	89165000	93641000	21274000
C6SXE3;I1M9A1;C6SVZ2;I1M9A0;I1M998	168170000	88348000	10596000
Q9FQD4;C6SVZ7;K7KBB0;C6TD55	5790400000	2616000000	849370000
C6SW05;I1MX85;C6T0J5	0	0	0
C6SW11;A0A0R4J5B2	0	37320000	47928000
C6SW16	283380000	287370000	263920000
Q6VEV1;I1K758;I1K759;C6SW17	519320000	598000000	260950000
C6SW24	7.8822e+09	26011000000	16030000000
I1JZQ6;C6SW41;C6T193;I1JWW7	23859000	0	0
I1NEF7;I1LAH8;C6SW54	17119000	0	0
C6SW56;I1LFE1	2259600000	658150000	170060000
I1K4B2;C6SW61;A0A0R0IL27;I1MA22;I1MA21;I1LW57;C6T4Y4	672910000	0	71603000
C6SW63;K7N0E2	1292600000	333320000	33500000
C6SW70	527970000	119640000	72145000
Q9M4T8;I1JBH2;C6SW82;I1L7R0;C6TN64	349390000	198370000	81760000
C6SWA5	1380500000	469380000	216470000
C6TMV8;I1MDH5;I1M4U3;C6TG01;C6SZZ2;C6SWA6	221240000	79509000	0
C6SWA9	845090000	843550000	357280000
I1MV10;I1MV09;C6TDQ6;K7KN39;I1MV08;C6SWB2	18642000	0	0
I1K302;C6SWC1;I1KRD7;I1KRD5;I1K301	155990000	0	0
C6SWD4	221150000	70449000	0
C6SWD5;C6SZX3;I1N3X5	84253000	33982000	0
C6SWD7;K7K3P5;I1JKU5;I1JKU6	617160000	51638000	44993000
I1LXB2;C6SWE3	7.3945e+09	1.9145e+09	1161300000
C6SWF2;I1LN74;K7MP81;C6SWC4	127360000	43660000	31575000
C6SWF6	3.3457e+09	1.5441e+09	714320000
C6TJX5;C6SZV8;C6SWG1;I1NAS2;K7KG35;C6SZ75;I1NAS3	325210000	34872000	62602000
C6SWG3;I1KQ68	822590000	690150000	693640000
C6T6P9;C6SYE0;C6SWG4	1076300000	902770000	346340000
C6SWG6;I1KPT1;C6SYF3	877570000	0	0
I1KT08;C6T3P9;C6SWH0	87391000	0	0
I1KJI9;C6SWH1;C6SY94;I1JMP2	10246000	29166000	31631000
C6SWH2;I1LYK5;I1L8E4	11572000	0	0
I1M0N9;C6TIS2;C6SWH3	267910000	0	0
I1MC38;C6SWI0	62090000	0	0
I1K9A5;I1K9A6;C6SWI7	35302000	0	0
C6SWJ2;C6T5K5	195860000	82133000	140560000
I1L7J2;I1NER3;I1NER2;I1NER1;I1L7J1;C6TIX7;C6SWK4	316660000	131870000	55949000
I1MX60;C6SWL0;I1MX61	845680000	10657000	28268000
C6SZL8;C6SWL2;I1KGN4;I1KGN3;I1KV65	63961000	0	0
C6SWL3	135370000	0	0
I1MSQ9;C6SYQ7;C6SWM0	56746000	11581000	0
I1NC08;C6SWM6;A0A0R0F5Y6;C6SWP5;I1LBD9	585050000	151430000	42998000
C6SWN2;I1KDI9	1.6036e+09	0	47536000
I1JQN0;I1JQM9;C6SWN7;I1NB77	5680600000	2417500000	1408800000
C6SWQ6	185470000	56210000	83861000
C6SWS6;A0A0R0J6R1	500220000	5166400000	215730000
K7M5W5;I1KU56;C6SWT2	26728000	0	0
I1LP68;C6SWU2	275620000	17132000	18400000
C6SWV3;A0A0R0H1P9	91403000000	30285000000	17405000000
I1JD07;C6SWV6;A0A0R0FZM4;A0A8H6KTL5;A0A8H6J4C3;A0A8H6IZ16	1435600000	572810000	286460000
C6SWW4;P25272	256010000000	320940000000	169970000000
C6T3R2;C6SWW6	179080000	26718000	34409000
I1K4T5;C6SWW8	0	42866000	25834000
I1LJB4;C6SWX1	1423400000	628030000	169970000
C6SWX2;K7L6V9	4487100000	1414900000	467590000
C6SWY9	367440000	707490000	127020000
C6SX05;E0YNQ4	11499000000	3.8872e+09	2562000000
I1JIY7;I1JIY6;C6SX10	393060000	51967000	33914000
C6TIM4;Q8LJR5;I1M3K1;C6SX31;I1M3K2	550800000	78038000	97854000
I1MEF5;I1M277;C6T0A6;C6SX35	1201600000	180620000	88876000
I1JD82;C6T4J9;C6SX47	16456000	8969600	0
C6SX50	8848700000	2440000000	1156500000
C6SX79	24424000	0	0
C6SX81;I1K498	27570000	0	13567000
C6SX86	6.0976e+09	2277400000	402740000
C6SYA8;C6SX87	30444000	14134000	0
C6T569;C6SX98	285140000	42257000	47528000
I1LSM6;I1KEG8;C6SYG5;C6SXA4	57193000	10286000	62087000
C6SXB4;C6SZ81	1097800000	220600000	173200000
C6SXC3;C6TBI4;C6SXI3;C6SW44	715950000	347580000	0
I1LBM5;C6SXR5;C6SXC9	611380000	151060000	155860000
C6SXE0;I1JC94;I1JC93	73038000	0	18226000
I1L7G1;C6SXE1	372490000	30077000	17853000
I1JUU1;C6SXE9	18410000	0	0
C6T0P8;C6SXG4	309290000	34213000	28705000
C6T9Y1;C6SXG5	612420000	242140000	0
I1KEM1;C6SXJ2;C6T1P5	152760000	24942000	0
I1MWP7;C6SXJ9;C6T501	659860000	419080000	32309000
C6SXK8	0	10093000	0
I1LUT8;C6SXL2;A0A0R0H7E5;C6SWY7;A0A0R4J532	118600000	16357000	37567000
C6SXM8;I1NB91;A0A0R0HWC8;K7K5X7;C6SXR2;C6T4U7	3.1293e+09	2672800000	382240000
C6SXN0;C6T249;I1JMJ8	379690000	85517000	0
C6TIS3;C6SXN1	16603000	0	0
C6SXP1	0	0	0
I1KXU2;I1J5Q7;C6SYB1;C6SXQ8	1.0616e+09	944220000	694150000
I1J4F7;I1J4F6;C6SXR3	221730000	0	0
C6SXR8;I1L9L9;I1JGG0	1.0449e+09	199400000	63072000
I1N388;C6T0F0;I1L709;C6SXR9;A0A0R0IHX7	86268000	0	0
I1NJ59;C6SXS9	9587900000	2623500000	1.9971e+09
C6TEI8;I1JED9;C6SXT0;I1JED8;C6TG21	0	184220000	0
C6SXT1	0	28461000	0
K7MRU6;C6SXT7	51454000	0	0
C6SXW1;C6SVM8	0	108550000	0
C6SXX2;C6TGK5;A0A7S7YDY8;I1KLN6;A0A0R0JCB6;I1M077;I1MS00;I1LYE4;I1L8T7;Q9S7H2;P69325;A0A0R0FJH4;K7LZM7;I1LYE5;C6T5M5;I1L0E5;I1MG31;I1JQ42;I1KAY5;I1NAQ2;O81975;I1M076;A0A8H6NA23;A0A8H6JDA8;A0A8H6NIR0;C6T080	3.04e+09	1353200000	1176800000
C6SXX6;I1JJ47	0	200890000	0
I1M5R5;C6SXY3	52455000	0	0
C6T5A5;C6SXY5	449310000	32688000	0
I1KA54;C6T1G9;C6SXY7	0	0	0
I1M5V9;C6TIE6;C6SY06;I1M5V6;A0A0R0HBQ2	333830000	134920000	82154000
C6SY07	40044000	0	0
C6SY14	871680000	299580000	61012000
I1K6E7;C6SY19	547110000	126010000	0
I1N104;C6SY24	968470000	189770000	96602000
C6SY25	776220000	40043000	0
I1JHJ0;C6TN69;C6SY32	154520000	0	13873000
I1LWB8;C6SY42;I1LWB9;C6T1K9	8834000000	3.1264e+09	2.0457e+09
C6SY43	1.9672e+09	2.0276e+09	1173100000
I1LIG0;C6SY72	39437000	0	0
C6SY73;I1KUX8;C6SY71	953720000	578770000	253010000
C6SY77;I1JYG7;C6TI89	2401800000	454530000	163720000
I1LP16;C6TM41;C6SY80	43222000	0	0
C6SY81	12951000	0	0
C6SY85	0	0	48391000
I1KW54;C6SY93	231660000	60774000	27089000
I1MFM5;I1KZY3;C6SY97;C6T1D1	31709000	0	0
I1JIJ5;I1M7H6;I1JIJ4;C6SYA3	83200000	0	11496000
C6T0E8;C6SYA5;C6SZ28;C6SVU7;I1JJ27;A0A0R0G947	5587600000	1.6056e+09	584320000
C6SYB0;I1J5X4;I1J5X6;I1J5X5	58222000	0	0
C6SYC0;I1NFJ3	253390000	0	0
C6SYC1	4.1322e+09	1360800000	368810000
I1LFN9;C6SYX7;C6SYE2	224360000	86238000	22384000
I1NFY4;C6SYE6	1.584e+09	482340000	93918000
C6SYG1;I1L1F3;K7MBV7	274700000	0	23031000
I1MS47;I1LY94;C6SYG3;C6T293	831770000	217250000	0
C6SYG6	1440500000	683750000	351140000
I1KBP3;C6T160;C6SYU8;C6SYH7	174380000	0	0
K7K9M8;C6SZP7;C6SYI2	72385000	12967000	0
C6SYI8;I1J728;C6SZP4	1398700000	558750000	154290000
I1K554;C6SYJ3	2.9605e+09	1429200000	741300000
C6T6T0;C6SYJ4	5578500000	2.9221e+09	534980000
I1LL87;C6SYK1;I1JWI5;C6SYC3	137930000	0	0
I1KYX3;C6SYK2	71140000	51167000	0
C6SYM3;I1M8A1;C6SYN1	53423000	10256000	0
C6SYM8	4839100000	3.9672e+09	1.6063e+09
I1MDN0;C6SYN2;C6TCR7	573950000	17138000	67695000
I1LHV0;I1J8S9;C6SYN5;C6T4R2	1142000000	238740000	0
I1LTT3;C6SYP2	1.9601e+09	610180000	486970000
I1JGV5;C6SYQ4	452720000	481490000	214650000
C6SYR6;C6SZC0	336270000	161580000	82247000
I1N0C3;C6T2U8;C6SYS4	254290000	33822000	0
C6SYT6	0	87795000	23087000
C6SYW6	1.6492e+09	756200000	386650000
C6T0M0;I1MWP3;C6T2B0;C6SZ77;C6SYX1;C6SXQ2;A0A0R0GJB9;A0A0D6DQH0;C6SYX2;A0A0R0KK01	3.2939e+09	5485400000	2.9339e+09
C6T481;I1JX41;C6T4Z5;C6SYY0	454610000	0	0
I1MTS6;C6SYY3	122300000	0	0
I1MMI6;C6TL61;C6SYZ4	1.9381e+09	540960000	257980000
C6SYZ8;I1MG34	4667800000	2650700000	636650000
I1MJU0;C6SZ01	928810000	138820000	32186000
C6SZ11	0	80911000	0
C6SZ13	21924000000	29486000000	16894000000
C6SZ18;I1JQD4	887630000	443790000	184370000
I1K310;C6T5W6;C6SZ20;I1KRE2	0	100920000	44615000
I1MRM5;C6SZ24	16278000	0	0
C6SZ50;A0A0R0J128;A0A0R0J709;I1KIL9;I1KIM0;C6TA59	16972000	0	0
C6SZ55;A0A0R0JW03;A0A0R0KFM2	471410000	86528000	45650000
Q7M1R5;C6SZ56;I1NC47	8851700000	1.8287e+09	1452200000
I1K767;C6SZ73	0	0	0
I1JRI3;C6T456;C6TGL5;C6SZB8	4814100000	1.811e+09	810850000
C6SZB9;I1J9L7;A0A0R0GRR3	195860000	0	0
I1LZ10;I1LZ09;I1L8S1;C6SZC2;I1JPJ4;I1NA60;A0A0R0H296;C6SXT4;C6TDD7	3.9405e+09	645630000	1.0236e+09
C6SZC5	29985000	68446000	0
C6SZE2	160420000	0	0
C6SZE3	126810000	135710000	88750000
C6SZF6	10952000	0	0
C6SZG1	60943000	0	0
C6SZH2	127350000	0	0
C6TCJ7;C6SZH5	0	25002000	0
C6SZI5;I1MLE9;C6T792	1417500000	474880000	661260000
C6SZI9	775850000	11608000	27935000
C6SZJ2	705300000	18034000	0
I1LGG2;C6SZK3	877470000	559520000	0
C6SZL9;I1KQC4;I1KQC5;I1LNU5;K7LSA3	115790000	39218000	0
I1LY74;C6SZM3	3.6835e+09	1114700000	770660000
C6SZN6	6.6277e+09	5102200000	1249400000
I1M877;C6SZN7	257830000	0	67027000
M1FIU8;C6SZP9	349920000	299980000	0
C6SZR2;I1LS43	11568000	0	0
I1KFB5;C6SZR6;I1LRR7;I1LU61;C6T2R2	250520000	82513000	32065000
I1MV14;I1MV13;C6SZT7	203380000	0	12300000
I1N2P6;C6SZT9	1330200000	707400000	321890000
I1JMZ3;C6SZW0	691890000	249610000	105440000
C6SZW2;I1KDL8;I1LV61;I1LV57;I1LV59;C6T0I9	3.1133e+09	411280000	85896000
I1MIB4;I1KW18;C6SZW7;I1KW16	727750000	0	0
C6SZW9	45816000	0	0
C6SZX0	5566000000	4357600000	2493700000
C6SZX7	18673000000	12151000000	4754400000
I1KHW7;C6THA8;C6SZY8;I1MKK6	23691000	0	0
I1KHS3;C6SZZ3	699420000	233070000	47433000
C6T4S0;I1JTF5;I1JTF4;C6TDU9;C6T008	80187000	0	0
C6T017;I1JYF9	103370000	173590000	0
C6T030;C6T1E2	0	13386000	0
C6T034	5204000000	1.7387e+09	983480000
Q02243;C6T035;I1NCA0	40322000	0	0
I1N7P5;I1N7P7;I1N7P4;I1N7P3;C6T041	313030000	73488000	12086000
K7L123;K7L122;I1KJD9;C6T042	318660000	0	0
C6T049;C6T699	5.9232e+09	3.1107e+09	1343900000
I1L0B0;I1MFZ3;I1L0A9;C6TC07;C6T056	0	0	55260000
K7L6U2;C6T063	206660000	0	0
C6T065;C6T0V5;K7LCS7	57451000	0	0
C6T073	2767200000	928780000	241950000
C6T074	48474000	0	0
I1NJF5;C6T089	60090000	0	0
C6TIP7;C6T096	35655000	0	0
C6T0A7	2297200000	402400000	482020000
C6T0B5	53604000000	16703000000	10157000000
I1JR44;C6T0C6	359110000	132200000	20031000
Q944T2;C6T0D4	14593000000	6.6847e+09	2660100000
I1LFS1;C6T0F7	705640000	145680000	60369000
I1MGG9;I1L0T1;C6T0G1;C6SVE7	1435400000	308690000	277210000
C6T0H9;A0A0R0GZ38	5113800000	1426500000	643760000
C6T0J9;K7MNQ0	139870000	0	0
C6T0K6	0	0	0
I1MTC0;C6T0R3;I1K179;I1MTB8;I1K178;C6T7R0	5341600	0	0
C6T0R5	700310000	126120000	232230000
C6T0S3	22742000	9836900	0
C6T0W1;I1MCX7;I1M5E1	409000000	328440000	0
C6T0X5	153940000	22131000	0
I1L4F7;I1KIT8;C6T5K0;C6T0Y7	30833000	0	0
C6T107;C6T5I8	944380000	513230000	256920000
I1NE09;C6T129	272500000	13877000	24894000
C6T142;C6SWA7;I1N263	492280000	274730000	68855000
C6T172	385670000	15512000	19231000
I1LPI9;C6T179	101070000	11022000	0
C6T188	684960000	169690000	124670000
I1L398;I1MPZ3;I1L397;I1MPZ2;C6T194;C6SYU1	96683000	118820000	0
C6T197	1.5418e+09	270910000	95703000
I1M6R4;C6T4P6;C6T1B2;K7KBG0;I1M6R3	806200000	501390000	237650000
C6T1E0;A0A0R0K7M8;C6SXV7;A0A0R0IBE3	360690000	59496000	0
I1LYH9;I1LYH7;C6T1E1;C6SZI2	408470000	48764000	0
C6T1E4	4424800000	1.6762e+09	1.0301e+09
I1KYW8;C6T1F1	24611000	0	0
I1LRH8;C6T1F3	302510000	73191000	0
C6T1F6	38701000	40571000	0
C6T1I2;I1KQP3;I1KLE1;C6TBD2	141040000	27985000	25355000
C6T1J0	28652000	0	0
C6T1K3;Q9FQF3	841280000	57087000	214190000
I1JLU5;I1JLU3;C6T1M4;K7K346;K7K345	0	0	0
I1LWE3;C6T1N2	83705000	23753000	12682000
Q9ZNZ4;C6T1Q7	159460000000	149360000000	77050000000
C6T1R7;C6T2V4	0	0	0
C6T1V1;A0A0R0HH38;I1LK39;A0A0R0HPY6;C6SWR4	74922000	222060000	57518000
C6T1V2	6.6631e+09	4739000000	3.5868e+09
I1K081;C6TA28;C6T1V4;A0A0R0GQL8	261540000	206900000	145270000
C6T1W3	297090000	232110000	126560000
C6T1W7;I1JAH2	316310000	11764000	0
C6T1X0;I1KRI6;I1K367	429810000	5670700	0
I1L0V3;C6T3L5;C6T206	243890000	22000000	0
C6T8D3;I1MDS1;I1KUI9;C6T224;C6SYI9	31583000	31129000	12043000
C6T2Q2;C6T284	12314000	0	0
C6T292;I1N1W2;I1JLP5	0	0	0
C6T2W2;C6T294	127840000	26264000	0
Q6PV94;C6T2B8	350640000	0	0
C6T2C1	1438500000	384400000	89971000
C6T2E5;A0A0R0J2M7	154610000	19583000	0
C6T2G1	36163000	0	0
C6T2G3;I1KA82;C6TLU6	215620000	61158000	44749000
I1MSY4;I1JGU0;C6T2G4	118550000	13034000	0
C6T2G5	72077000	0	0
C6T2N0	101980000	68354000	0
C6T2N6;A0A0R4J4X6;P04793;A0A0R0JD60;A0A0R0J5K1	21166000000	9110200000	4420900000
I1L7P7;I1JBG2;C6T2P2;K7KGE0;I1JQS3	22900000	0	37272000
I1NGK8;C6T2Q6	0	0	0
C6T2R6	9553600	7398200	7596500
I1LUZ9;C6T2R9;I1M393;I1KDX9;A0A0R0HFK6	1.5212e+09	138770000	0
I1NJ52;C6T2S4	0	0	0
I1M9X1;C6T2S6	57410000	0	0
I1K570;C6T2W7	402280000	60884000	13947000
I1LLA7;C6T2X0;I1JWG8;C6SXG7	636170000	6382100	19075000
I1LD41;C6T2X8	175670000	0	0
C6T2Y2	40080000	31094000	0
I1K8S6;I1K8S5;C6T319	478140000	0	0
C6T321;I1L0A4;C6SYI1;Q9MAZ1	223860000	42984000	19123000
I1NFX2;C6T327	11003000	0	0
K7L353;C6T336;K7LRE0	4.2046e+09	1.064e+09	1111200000
I1KK43;K7MTA5;C6T337;C6TMQ2	114500000	0	28807000
I1JNA8;I1N8Y3;C6T346	30687000	0	0
C6T374	8.4051e+09	6.4296e+09	3.6014e+09
C6T3E3;I1L7F4;C6SYQ5	202910000	72138000	52012000
K7KBN4;C6T3E5;K7KBN5	70512000	61739000	26961000
C6T660;I1LCG0;C6T3E8	48309000	16662000	0
K7KUK1;I1JZ22;C6T3F8;I1JZ21	144750000	0	0
I1JFI7;I1JFI8;I1JFI9;C6TGN9;C6T3G2	846350000	147380000	136160000
I1M655;C6T3H7;I1M656;C6SYN6	189110000	0	0
C6T3K0;I1JAG0	205390000	40527000	0
I1KZ93;C6T3K3	3.1489e+09	1.0168e+09	898950000
I1MBN4;I1JHP9;C6T3K4;I1MBN7;C6SZ25	4.1806e+09	1.5009e+09	369480000
C6T3K6;I1KBM3;I1JXZ5;C6TEQ1;C6TE32	562000000	22776000	45333000
I1MCG6;C6T3L6	136860000	95075000	0
I1MRR2;I1MGE4;C6T4C6;C6T3N4	69870000	21994000	0
C6T3P3;C6SZY3	200100000	39507000	18507000
C6T3R4	1286300000	765030000	211670000
C6T3U6	1.4902e+09	424100000	107320000
C6T3V8	3.1952e+09	633780000	311860000
I1KZ57;I1KZ55;C6T3X0;I1KZ58	0	0	0
I1LWM1;C6T3X3	36842000	0	0
I1LN85;C6T3Y4	178380000	26550000	0
I1N0F1;C6T3Z7	236910000	126910000	64889000
C6T403;A0A0R0K8H5;K7LCE1;C6T4F2;C6SYR7	162220000	0	0
C6T419	10406000	0	0
I1N7B1;C6T420	2232000000	692890000	469710000
C6T460	1140200000	521040000	749290000
C6T463	547090000	387140000	352880000
I1K0Q3;I1K0Q2;C6T470	27490000	0	0
Q9ATY1;P01070;Q39898;C6T488;Q76B18;Q94IA1;Q9LD16;A0A172C178	1324300000000	1587100000000	768070000000
I1M672;I1JJT3;I1JJT2;C6T498	1272400000	256810000	223740000
I1K6J6;C6T4A1;I1KP94;I1K6J8;C6SYT7	1107900000	327880000	278050000
I1N8I7;C6T4C0;K7LX92;A0A0R0EIV3	0	26336000	0
I1KPJ5;C6T4F9;C6T3F0	2.0374e+09	478450000	616370000
I1KGM1;I1KGM0;C6T4G6;A0A0R0IVG9;C6SZ10;I1KV55	227280000	42356000	0
C6T4I7;I1NB92	142230000	0	0
C6T4J1	967690000	529350000	238980000
C6T4N0;I1L918	63948000	23067000	0
I1M090;C6TMR6;C6TGJ9;C6T4P7;I1KLM0;I1KLM1;A0A0R0H2D1	6.8475e+09	1.9818e+09	1.0337e+09
C6T4V0;A0A0R0KJC6;A0A0R0FG92	385700000	237100000	122270000
I1LY62;I1MSA4;C6T4X1	53492000	65577000	0
C6T4X6	171580000	0	0
I1KIY3;C6T4Z2	37616000	41581000	22862000
C6T4Z6	7.4777e+09	3.3655e+09	1412900000
C6T4Z8;I1KGR7	0	28539000	0
C6T502	0	0	0
I1MM89;C6T514	684660000	701910000	847580000
C6T522;I1KG00	1104100000	145760000	0
C6T530	82558000	179110000	61445000
C6T531;I1JR90;I1JR91	169250000	35492000	0
C6T539;I1K0P5;A0A0R0JRG4;I1MV04	87160000	0	0
C6T588	67522000000	35881000000	15847000000
C6T594	931860000	322910000	136950000
I1MTJ0;C6T5A2	33423000	18867000	0
I1LVI1;C6TL22;C6T5B0	23257000	0	0
C6T5B3;K7K4Y1	23470000	0	24129000
C6T5C4;K7KSI0;C6SZ03;A0A0R0K263	624390000	36364000	33042000
C6T5C9	1.0204e+09	245210000	185490000
I1JYA9;C6T5D0;Q8GUE3;I1JYB0	13649000000	5075500000	2.9433e+09
I1MP11;C6T5E4;I1JD99;I1MP12	1327500000	617750000	96825000
I1J9B0;C6T5F2	17035000	23875000	0
I1LI06;I1J8M4;C6TMR0;C6T5K7	8805300000	5628100000	7.5548e+09
I1KCR9;I1KCR8;C6T5L1	0	0	0
I1M987;C6T5M8	324270000	40753000	0
C6T5R3;I1JI78	194430000	0	0
C6T5R4;A0A0R0JPA5	0	275140000	113310000
I1JC73;C6T5S2	2687100000	624080000	78404000
I1KQE3;C6T5U0	1.5712e+09	477340000	317170000
C6T5Y6;I1JZI4;C6TJN7	97072000	15237000	0
C6T670	0	167240000	42711000
C6T6T6	201400000	0	0
Q1ERH0;K7MYN2;C6T703;I1N9L7	150900000	49803000	0
I1N4B8;C6T721	2898900000	465220000	220990000
C6T750	385980000	79192000	72577000
C6T763;I1K2Z9	4771000000	2.1145e+09	523960000
I1LEE9;C6T770;I1NG25;I1NG24;C6TI11	71059000	0	195340000
I1J4R0;C6T777;K7K185;A0A0R0IB53;I1L506	86824000	0	0
I1N344;I1L759;C6T795;C6TKK2	1315200000	545330000	146950000
I1M9R5;C6T7A5	22537000	0	9481000
C6T7D2;A0A0R0I3V4	69424000	71898000	0
C6T7E0	713830000	230370000	43441000
C6T7E3;I1JYI1	924570000	35920000	0
C6T7F1;I1MP04;A0A0R0FYD6	37390000	0	0
C6T7H6;I1L1R2;I1L1R1;A0A0R0IEQ8	58151000	32965000	0
C6T7J5;K7MT91	6.4684e+09	4.2555e+09	1.6006e+09
I1N6P2;C6T7J8	38716000	0	0
C6T7K0	1.4838e+09	637750000	759260000
I1M7N8;C6T7L2;I1M7N9	8511300	0	0
C6T7R6;I1NFY2	1127500000	222200000	135240000
C6T7R8;I1KC12;I1KC11	115620000	40216000	0
C6T7U2	6.87e+09	2568400000	1181000000
I1LVS0;C6T7U9	0	0	0
C6T7V6;C6TK33	946530000	196940000	87053000
I1LE12;I1LE10;C6T7X9;I1LE11;I1LE09;K7LL74	29303000	0	0
C6T7Y1	835360000	410340000	38568000
C6T7Y5;I1NGM2;I1LDX9	33968000	0	0
C6T827;A0A0R0G869;I1M6N5;I1JJD2;C6T902	651890000	97609000	57554000
K7KC62;C6T828	532680000	31372000	0
C6T857;I1JHS8;Q06197;A0A0R0GQK7	1400200000	564510000	400180000
C6T871	39993000000	17432000000	13396000000
Q2TFP2;I1KSD0;C6T898;I1KSD1;I1KSD2	0	23451000	0
I1KNS9;C6T8B0	555420000	69649000	54126000
C6T8E0;I1LS76;I1KEY3	482030000	54985000	28055000
C6T8F0;I1L431;I1L432	2530900000	608360000	247270000
C6T8H0;I1KGN9;A0A0R0IQ05	82775000	0	0
I1JRY0;C6T8H5	7488800	0	0
I1MCK2;C6T8I2;I1MCK3	3.1098e+09	1.0558e+09	505490000
C6T8I5;I1M5G5	0	19479000	0
C6T8J1	1.7286e+09	206290000	83156000
K7KQE4;Q6X0N9;I1KS88;C6T8J5	0	0	0
C6T8K3;I1L6A2;I1N3Z3;C6TM75	10202000000	3.0203e+09	2245500000
K7KKI9;I1JWP6;C6T8L7;A0A0R0JPJ7;I1KD11;I1KD09;C6T7F0;C6TG43	2461200000	1.7133e+09	630990000
I1LFX9;I1LFX8;C6T8N8;I1LFX7;I1JAN1;C6TCS6	249330000	21727000	0
C6TJT0;C6T8R3	121560000	0	0
I1J4Z0;I1L4T1;C6T8R8	25711000	42930000	0
C6T8S0;I1MBA9;K7KA66	9728900	0	0
C6T8V8;D2DJQ6	558910000	223700000	84585000
C6TLV6;C6T8X0;C6T5T0;I1JAS0	170800000	43815000	16211000
I1KPF0;C6T8Y2;A0A0R0JZ96	1.8664e+09	638400000	361590000
C6TIM5;C6T8Y4	793720000	40817000	0
C6T8Y6	544810000	71740000	33587000
C6T8Y7;I1MN82;A0A0R0FYU5	2541100000	491280000	283860000
I1JYT8;C6T8Z4	2570300	13169000	29020000
C6T918	2652600000	671370000	351830000
I1KSQ5;C6T932	9530400	0	0
C6T952;I1KBN9	4.2902e+09	1.5669e+09	808620000
C6T960	990880000	877480000	238290000
C6T968	1435000000	546150000	134170000
C6T977;C6TH45;K7M3H5	8861300000	3.2059e+09	1.4886e+09
C6T988	5803100	0	14523000
D2DKE8;C6T990;I1NA10;C6TKD3	713580000	386890000	457390000
C6T9B1;Q9XGS2;I1KRG4	18238000000	7.7536e+09	4776700000
C6T9D7;I1K6M6;C6T7T2;I1K6M7;I1K6M4	11683000000	5656300000	3.7511e+09
C6T9F2	854220000	398740000	6142600
C6T9G0;I1K0U9;A0A0R4J5M7	1.9389e+09	944620000	375300000
C6T9G3	66264000	13159000	0
I1JRE1;I1JRE2;I1JRE0;C6T9H0;A0A0R0ESP4;A0A0R0F0V8;I1NC05;I1NC04	996100000	255920000	33197000
C6T9H4;K7MBZ3;I1MHA1;I1L1K9	234320000	0	0
C6T9H6	257520000	21697000	0
I1LEI7;I1LEI8;C6T9H7	0	65280000	0
I1N9E6;C6T9K9;I1JNR3;C6T8W5	3.082e+09	883770000	359810000
C6T9L0;A0A0R0F101	683340000	88495000	107230000
I1K099;C6T9M0	1.7826e+09	715640000	168350000
Q9ZTZ3;C6T9M6;I1LHH5	7.7122e+09	2536600000	907280000
I1KWV8;C6T9M7;I1KWV7;I1KWV5;I1KWV6;A0A0R0J0Z8;A0A0R0IXZ9	419610000	25610000	0
K7LT03;I1LJF6;C6TLL0;C6T9Q7	91092000	0	0
K7LVS5;C6T9S3;I1NAR0;I1JQ51	44902000	0	0
I1L690;C6T9S5	0	0	0
I1JT72;I1K7N4;C6T9V4;I1K7N3	451300000	0	0
C6T9V7;K7M3M7	44011000	14130000	0
K7M6Q3;K7M6Q2;I1K992;I1JUR9;C6T9X4;I1K990	1346900000	114680000	0
C6T9Z5;I1M005	229620000000	113970000000	78234000000
C6TA02;I1J6C3;I1J6C5	208350000	0	0
C6TA11;I1JPM6	74103000	72757000	0
C6TA12;I1NGY5	367380000	12029000	19917000
I1MYX8;C6TA16;C6TCH2;A0A1V0J8J4	994270000	173140000	66282000
C6TA48	320430000	21578000	35674000
I1KB06;I1JYJ0;C6TNJ2;C6TA73	48622000	0	0
I1J8X1;I1LHP3;C6TA79;I1J8W9;I1LHP2;I1J8X0	856450000	265220000	203210000
C6TAC5;K7M6T0	453160000	204140000	15448000
I1JPH8;C6TAE9;I1NA38	395950000	91564000	466390000
C6TAG6;I1M1E9;I1M1E7	29248000	3578800	0
I1N120;I1KXX2;C6TAG9	25462000	0	0
C6TID5;C6TAH8	447130000	0	80356000
C6TAI9;I1K1P1;I1N5M4	164430000	0	16157000
C6TAJ8;I1K635	1307000000	207450000	78664000
C6TAL2;I1NCH1;I1MU23	3210100	0	0
I1KU39;C6TAN4;I1KU40;C6T9K5	3.2436e+09	1189100000	453680000
I1L152;C6TCZ6;C6TAQ9	503920000	114100000	32167000
C6TAT0;I1KF52;A0A0R0HCJ7;I1LRY5;C6TF49	60130000	26141000	0
C6TAT2;Q9FQE9;I1MJ37;P46417;A0A0B5EA80;C6T2B6	2316600000	720580000	200370000
C6TH03;I1MQT6;I1KNR5;I1MQT5;I1KNR4;C6TNM9;C6TAT4	0	0	0
I1LNX4;I1LNX6;I1LNX3;I1L5L6;C6TJZ5;C6TAU0	0	23902000	0
I1J4S9;C6TAU1	418660000	0	0
I1JL80;C6TAU2;I1JL81;I7DM41;I7CBU6	23788000	62771000	0
C6TAU4;I1KZZ6	201680000	13440000	38054000
I1MBL6;C6TAV3	261940000	40176000	0
C6TAW2;C6SXD3	5791500000	1.6743e+09	1.6796e+09
C6TAW8;I1KVB5	1.5585e+09	530130000	254340000
I1JR62;C6TAX0	998490000	450900000	154330000
C6TAX7	3.7222e+09	2.9684e+09	897250000
C6TAY3	258120000	0	29734000
C6TAZ2;I1L068;Q39824	4313900000	2293500000	1.7181e+09
C6TB02	450170000	56113000	150230000
I1NE92;C6TB26;I1LXL0	84568000	34146000	0
C6TFG6;K7LT23;I1LJJ5;C6TB73	43614000	0	0
I1KQB3;C6TB96	0	16269000	0
Q9SDZ0;C6TB98;C6TET4;K7KSG5	18602000000	13983000000	6.5791e+09
C6TBC1;K7KQW5;I1KSZ2;C6TND4	36874000	0	0
C6TBG9;I1NA97	6.6185e+09	6.3688e+09	2898900000
I1KNE0;I1KNE1;C6TBI1;I1KNE3;I1KND9	6.6508e+09	2808600000	2.0163e+09
C6TBK9;I1JRL7;I1NC78	116700000	109680000	103470000
C6TBN2;A0A0R0KVN6;A0A0R0KY26	1127500000	836320000	240530000
I1KTB0;I1K4S0;C6TBQ0;C6TK34;A0A0R0GE46	3.5664e+09	1369700000	1335600000
C6TBQ2;C6TF09;C6SV79;K7LZZ5	266470000	100810000	0
C6TBS0	799140000	130140000	54493000
C6TBU4;I1LHV3;C6TL83	443750000	263190000	0
K7LG33;C6TDY5;C6TBV1	8022300	0	0
I1LA27;C6TBW5	17274000	0	0
C6TBW6;I1KSX0	283690000	619890000	298910000
C6TBW7	189550000	15233000	0
I1KHZ8;C6TBW8	214390000	0	55598000
C6TBX2;K7K9X0;K7M7S7;I1MAZ9;A0A0R0GNH6	359290000	0	0
I1NJ23;C6TBY4	207360000	0	0
I1MR11;I1KNI7;C6TEF0;C6TBY8	0	0	0
K7LS11;I1LNB1;C6TC08	0	106310000	0
I1JRS4;C6TC09	173330000	107090000	0
C6TC20;I1MTB4;I1K173	488920000	229220000	37732000
C6TC54;K7K9Y7;A0A0R0GES3	179420000	131700000	33289000
C6TC72;C6T7Z3	278760000	172300000	78905000
C6TC87;K7KFY2	118370000	0	27859000
I1LM02;C6TCA9;K7MQ04;I1LM03;C6TKU5;I1MZM7	88066000	0	0
C6TCB6;K7M0M2;I1M0N1	119120000	60259000	51321000
I1LGY5;C6TCC0;I1LGY1;I1LGY0	17115000	0	0
I1LLR5;C6TCF1	61865000000	26625000000	22496000000
I1LNL7;C6TCG3;I1KT36;I1K4K1	0	0	0
I1JFA3;I1JFA2;C6TCH7;K7LH22	65369000	0	0
I1MQM4;C6TCI6	13523000	0	0
C6TIX8;I1JDN1;I1N579;C6TCK2	145360000	15393000	13164000
I1NGI0;I1NGH9;C6TII2;C6TCM1;I1NGH7;I1NGH8;I1NGI2	319020000	20295000	0
C6TCM2;I1J8T9;K7LNG1	0	0	120950000
C6TCN5;P19976;K7MTN2	1243000000	817190000	233800000
C6TCQ1;A0A0R0KB30;C6TN16;K7KID3;I1K8L7;A0A0R4J3G6	41425000	0	0
C6TCR3	1391000000	270390000	287880000
C6TCR6;O48642;I1NH02	12085000000	7.2231e+09	9901600000
Q3S3F6;C6TCU7	102170000	0	23151000
C6TCW0;A0A0R0IZU0;K7MQF1;K7LAF0	1108000000	235790000	69269000
C6TCW7	127720000	14197000	0
C6TCX5;A0A0R4J3P8;K7MTL5;A0A0R0F2G5;C6TBM0;A0A0R0F235	17674000000	7.941e+09	6.1736e+09
I1LLC6;C6TCX8	1.5697e+09	1186600000	434250000
I1JDW4;F6KBT2;F6KBT1;C6TCY8	56082000	0	0
I1M713;I1JJ04;C6TD25	87511000	0	0
C6TD38	654890000	232820000	83847000
C6TD56	144120000	0	0
C6TD78;I1LZM0	17890000	0	0
C6TD94;I1J637	0	12383000	0
C6TD99;C6TGU4	37708000	0	0
I1M753;C6TDB5;I1M754;I1M755	82676000	0	0
I1M6F0;C6TJC3;C6TDC0	361330000	55665000	94712000
C6TDC8;I1L456	0	6542900	0
I1MU26;C6TDD0	45989000	0	0
I1LMV5;I1LMV8;I1LMV7;C6TDG1;I1LMV4;C6TMI5;I1LMV6	0	56499000	0
I1JVP6;C6THN2;C6TDJ3;I1JVP7	251080000	0	0
C6TDL2	298750000	68024000	35374000
Q9FEZ7;I1MN72;C6TDL5	2.1321e+09	1151000000	2163700000
Q9FQD3;C6TDL9	1080000000	319380000	264830000
C6TDM8;I1JQK1	50255000	0	0
I1NC74;C6TDP9	1.9414e+09	646070000	395230000
I1M6S4;I1JJ91;I1M6S0;C6TEM0;C6TDT0;I1M6R8;I1JJ92;I1JJ90;C6TLL9	89546000	0	0
P62163;C6TDT8	3.6196e+09	3.5583e+09	1362300000
K7KPN3;I1N6V9;C6TDU7	0	116080000	102760000
C6TDW7;C6T582;K7MTU9	174330000	57213000	59938000
I1LBL0;C6TDX4	323620000	22146000	0
Q5F2M9;C6TDZ0	1.7381e+09	524710000	267140000
C6TE19;I1MC12;C6SW53	230430000	0	25753000
Q9XES7;C6TE25;I1LNN8	12681000000	6.0519e+09	4902900000
K7M3W6;I1M5N7;C6TE37;I1MCK5	0	0	0
C6TE39;I1M6V9	86335000	0	0
I1MR14;C6TE76	59384000	0	0
I1N855;I1N854;I1ML53;C6TJL0;C6TE81	80500000	0	34618000
I1L9C6;C6TE82	0	16675000	13156000
C6TEC9;I1LNC8;A0A0R0F3K2	48436000	0	0
C6TED2;I1NH38	0	0	10438000
C6TEE4	26597000	0	0
I1LFW4;I1JAP5;C6TEE9;I1LP35	53803000	25484000	0
C6TEF1;K7M771	1.0731e+09	7233600	0
C6TEP8	105500000	0	0
C6TER4;I1MMK6	345970000	236590000	99879000
C6TER9	39384000	0	0
C6TES3	1115100000	40293000	42572000
I1L645;C6TEV7;K7LFV8	2229100000	374500000	86738000
C6TEW0	692310000	129870000	0
I1JJN9;C6TEW5;I1M6B8	199980000	0	0
I1M2E2;C6TEY7	113040000	26030000	23330000
C6TF02;I1MFI3;K7LB48	1.0355e+09	74891000	85753000
I1L5N3;C6THN4;C6TF22	28376000	0	0
I1ME40;I1M2J1;C6TF34;C6TLC0	416300000	98321000	48859000
C6TF65	936190000	549530000	406270000
C6TF85;I1N8K4;K7MY10	138160000	0	0
C6TFA8;A0A0R0H3H7	160880000	21553000	0
C6TFC1;C6TFP9;I1J7P1	816220000	0	0
C6TFC7;I1L2H4	786800000	650520000	399200000
I1N9G0;C6TFD6;C6TN35;I1JDT3;C6TBT7	90612000	0	0
C6TFE2	3.5017e+09	1.8989e+09	1092300000
I1LFQ4;C6TFE6	768000000	53576000	0
C6TFG0	10937000000	4498200000	2711400000
C6TFI3;C6T2B7	0	0	0
C6TFI8	431240000	231060000	99735000
I1JGB0;C6TFJ4	0	155980000	0
I1K8G3;C6TFK4;C6SX96;I1JU13	0	17982000	34911000
C6TFL8	60213000	24485000	12941000
C6TFM7;I1NAI6;A0A0R0KL47	5183900000	1.6045e+09	1.0205e+09
C6TFP4	193130000	0	0
C6TFR3;I1M0C6;I1KLI2	51007000	10616000	0
I1JWF0;C6TK86;C6TFV2	63643000	0	0
C6TFW4	938810000	500040000	234060000
C6TFW8	52263000	0	0
I1K7A8;Q38IX0;I1K7A9;C6TG31;I1K7A7;I1JST2;C6T9R8	210230000	0	0
Q42800;C6TG34	2838400000	490870000	284060000
C6TG38;C6TJ58;I1K8P0;K7KIF6;C6TNG6	66702000	41729000	76530000
I1MZ01;C6TG44;I1LMU3;C6TLG6	2710100000	1087100000	503510000
C6TG52	70392000	0	0
C6TG81;I1MEF8	1.5126e+09	165540000	97193000
K7KSB8;I1K708;C6TG85	946810000	51967000	47201000
C6TG91;C6TC41	3.6629e+09	1341800000	491490000
C6TG97;I1K1X5;C6TMD6	7.4815e+09	2850300000	958230000
C6TGA6	21810000000	7.0592e+09	3.84e+09
Q6S9W0;I1LIL5;C6TGA8;O49016;O49013	2607700000	796060000	191920000
C6TGB8	4830100	0	0
C6TGC6;I1JTB8;I1JTB9	9231500000	3.5377e+09	1.0137e+09
I1MTU1;C6TGD9	12916000000	3.7081e+09	2348700000
I1K970;C6TGF3	303010000	97387000	69978000
C6TGF6;I1K7J6;K7KHR5	0	0	0
I1NGA5;C6TGG0	1.0548e+09	287310000	82650000
I1K7G7;I1JSZ5;C6TGH2;I1K7G6	25933000	0	16557000
I1J6X5;I1J6X6;I1JLN8;I1J6X4;C6TGH9;I1JLN7;C6THL6;I1JLN6	14161000	0	0
I1LK56;I1LK53;C6TM96;C6TGI0	0	126040000	45813000
I1K8P4;I1JU83;I1KGU2;C6TNY2;I1KVK6;C6TGJ0	11717000	0	0
C6TIE2;C6TGJ4;I1LS33	1.4823e+09	1.0237e+09	435190000
I1M604;I1KG43;I1KG42;C6TNE5;C6TGK7;I1M603;I1KVT1	45518000	0	0
K7MUH2;C6TGK9	434990000	258530000	95378000
I1K9A1;I1JUS8;C6TGL2	252230000	0	0
I1J4L8;C6TGL4;C6TC38	329010000	41590000	0
C6TGN8;I1MBX2;I1MBX3;K7M8F9;K7M8F8	341280000	85569000	26460000
I1MNX3;C6TGP5	0	0	0
C6TGQ0;K7MJZ7	0	26353000	0
I1MK36;C6TGR3	1404500000	412460000	293680000
I1MLN9;C6TGR9	32253000	0	0
I1KM64;C6TGT7	38669000	0	0
C6TGU0	893730000	33487000	0
C6TGU2;C6TMT4	4927300000	3.1153e+09	1269700000
C6TGU6;I1LFZ1;I1LFY9	146270000	90614000	47725000
O82585;C6TGV2;I1MJH1;A0A0R0IMT3;A0A0R0GGB5	339810000	33440000	73578000
I1JC44;I1JC43;C6TGV7	1.0592e+09	566550000	195530000
C6TGW1	18814000000	6.7431e+09	4355700000
C6TGW2;A0A0R0L4C1;A0A0R4J5A5;A0A0R0GRY6	6.5804e+09	2875500000	1344800000
I1KJW0;C6TGW4	788520000	247350000	0
C6TGW7;I1L008;A0A0R0I1X8	0	8105900	0
K7KZ11;P15490;C6TLN7;C6TGX7;P10742	34908000	63495000	0
I1K7E0;I1JSW2;C6TGY6	32244000	0	0
C6TGY7;P22177;A0A0R0IWL2	1395100000	359270000	255510000
C6TGZ7	928250000	632880000	198020000
I1N570;C6TGZ9;C6TJ78;Q96445	1.7574e+09	571600000	489730000
C6TH01	0	5297800	0
I1KMF6;C6TH02	864920000	0	0
C6TH16;C6TGE9	4457000000	1.6194e+09	1.0508e+09
C6TH20	4.1859e+09	674000000	497080000
C6TH23	35029000	0	0
I1L2M2;C6TH54	78984000	0	0
C6TH59;I1KTZ5	3.4063e+09	844210000	491680000
C6TH62	37502000	0	0
I1LVR3;I1LVR2;C6TH89	74370000	0	0
I1MR81;C6TH90	3.2143e+09	1179400000	737560000
I1JI22;C6TH97;K7MPN6;C9WPQ7;C6TKD9;C6TI75	0	12589000	0
C6THA0	0	39345000	0
K7L259;K7KAE2;K7KAE1;K7KAE0;I1L2T1;I1JHN9;C6THA6	0	12381000	0
C6ZJZ1;C6THB2;K7KA62;C6TIE4	24563000	38723000	0
C6THB8;I1K0B3;K7KMW8	1.7302e+09	406210000	355760000
Q9SWB5;C6THB9;I1LRM2	872350000	45701000	0
I1MGP8;C6THC0	23238000	0	0
I1JRM7;C6THC7	616500000	53465000	0
C6THD1	276380000	12931000	0
C6THD3;I1JF32	96028000	36944000	21457000
C6THE6	470910000	91444000	39748000
C6THF2	0	22612000	14005000
C6THI3	34524000	8955400	0
I1MMF8;K7MG92;I1KWX1;C6THI8	448690000	0	0
C6THL5	255870000	13761000	0
K7MNV7;I1MXW5;C6THM0;K7MNV4;K7MNV8;K7MNV6	2464000	0	0
C6THM2	0	52784000	27277000
C6THP4;A0A0R0GK31;C6TGM1;I1LVP1;C6TJS4;A0A0R4J5J5;I1L1B0;A0A0R0GAY5	7453200	0	0
I1K7F5;C6THQ2	122420000	0	17135000
C6THQ5;K7LGP4	62499000	0	0
C6THR3;I1KZA2	42479000	0	0
K7KIR9;I1K956;C6TMB9;C6THT7	76231000	0	0
C6THU0;I1M0D1	719760000	231260000	112140000
I1MFU1;C6THU1;A0A0R0FZN4	2468500000	1.8045e+09	833820000
C6THW5	148850000	47684000	0
E6Y2N1;I1KRI3;C6THW6;I1K364;I1K363;K7KQ02	516460000	148040000	0
I1M3B1;C6TLE0;C6THW8;I1LUY8;Q9FYX7	1411700000	288200000	98390000
I1JJS3;I1JJS2;C6THX1	19740000	0	0
K7LTX3;C6THY6	31583000	0	0
I1K7Z9;C6TI14	101190000	0	13786000
C6TI42	38308000	0	0
C6TI51	809930000	0	0
I1NGI9;C6TI64;I1NGJ0	10989000000	5824400000	3.5536e+09
I1L9T0;C6TI82;Q43445;I1LNX8;C6TAL0	146860000	0	0
C6TI83;I1LUU6;O24482	161580000	0	0
I1LVU0;C6TIQ6;C6TI92;I1MSU2	813290000	173140000	75542000
C6TI98;K7KUE8	339490000	43254000	12993000
C6TIC4;I1MKQ3;I1KI22	985340000	219810000	106420000
C6TID4	4.1238e+09	1246500000	848880000
C6TIE9;I1M2Z5;C6TM07;Q8LJR6;A0A8H6KIE5;A0A8H6JXL3;I1M812;I1JI35	763810000	258490000	191670000
C6TIG0;I1KR41;K7KPQ8	53130000	0	0
C6TIG2;I1JCZ8;C6TM59	84764000	23461000	0
I1J574;C6TII8	0	10469000	0
C6TIJ7	32381000	0	9484900
K7LT17;I1LJI0;C6TIK7	4147600	0	0
I1JEH1;I1J630;C6TIL1	105510000	15305000	0
K7N312;I1NFP3;I1NFP2;C6TIL3;I1NFP1	58392000	0	0
C6TIL9;Q2LAJ9;K7KEG4;I1KJM6;I1JMU0	8726900	0	0
C6TIN6;C6TH05	1298500000	931860000	329380000
C6TIQ5	5359300000	1387700000	425240000
C6TIQ8	552550000	178300000	22803000
C6TIR2;Q6LEG8	5056400000	15325000000	6.6512e+09
I1JG19;C6TIT5	53393000	0	0
I1KVT8;I1KVT7;C6TIU6	9896900	0	0
K7LSQ5;I1LPJ8;C6TIV7	3.109e+09	1411000000	404270000
I1NFR3;C6TIW0;I1LEQ8;I1LEQ9;A0A0R0HCG5	1.82e+09	459550000	142220000
C6TIW1;I1JFB7;C6T8Y1	554740000	160980000	43722000
C6TIY1;C6SXA1;A0A0R0KU36	828720000	226610000	41588000
C6TIY9;I1K354	450360000	259720000	149380000
C6TIZ7;A0A0R0F6X9;I1KN85	481550000	17116000	5190700
I1JAV0;C6TJ08	3.2741e+09	1379900000	515220000
I1L689;I1L688;I1L687;C6TJ15	127920000	0	0
C6TJ17;C6TIQ7	1163400000	796870000	395540000
I1LTR4;C6TJ33	1318100000	268270000	137180000
C6TJ56;I1KDA6;I1JW77	28956000	0	0
I1M384;C6TJ88	7808600	0	0
C6TJ91	467680000	26795000	0
I1LY10;I1LY08;I1LY07;C6TJB3;I1LY05;I1MSG0;I1MSG1;I1MSF8;C6TND8;A0A0R0FHA5;C6TAV8;I1MSG2	2774000000	1352700000	1.7376e+09
I1N860;C6TJC4;I1N859;C6TNS9;A0A0R0FXY5	745470000	135640000	63996000
C6TJC7;I1MXL6;I1M8Q0	24245000	0	0
C6TJD3;Q39836	15068000000	5.9415e+09	3.5851e+09
C6TJF3	0	0	0
C6TJF9	0	96321000	0
C6TJG0;C6TNA3;I1L1T1	4586700000	3.2467e+09	1.7197e+09
C6TJH0;K7MAQ4;I1M136;C6TEA4	967600000	319700000	213690000
C6TJH2;C6SXA3	4881100000	2341300000	1.5064e+09
I1L530;C6TJL2;C6THL8	3.5524e+09	799730000	572200000
C6TJL4;K7MUD9;K7LG12;C6TJX0;K7MUE0	223130000	0	0
C6TJM2;K7K549;I1MUS3;A0A0R0FQT4;I1M9T9;I1MI49;I1KTG8	3841000	0	0
C6TJN4	425840000	79718000	21306000
I1L4Z3;C6TJQ6	1.6846e+09	335530000	266930000
I1NC77;C6TJS1	0	0	33968000
C6TJW4;I1LFQ7;I1NG53	12066000	0	0
C6TJX1;I1LYP8;I1LYP7	402610000	541440000	725710000
C6TJY4;I1KN53;C6TG86;I1M192	143280000	0	40064000
K7MQG6;I1KYL4;C6TJZ2	379660000	89184000	0
I1L9P5;C6TK02	445120000	16697000	58030000
I1LNT6;I1LNT3;I1LNT4;C6TK09	49855000	0	7540900
I1MZ53;I1LMN5;C6TK14;C6TAE4	329310000	0	0
C6TK22;A0A0R0EPH6;I1NAD0	3.1678e+09	692970000	235350000
I1NF26;K7LM18;K7LM16;C6TK28;I1NF28;I1NF27;A0A0R0EJY2;I1J418;C6TJ48;A0A0R0IEQ9;I1J419	342160000	18614000	12858000
C6TK30;I1LDP9;K7N3S3;K7N3S2	2626800000	0	0
C6TK44;Q58J25	0	0	0
I1N0T5;K7MR25;C6TK46;Q58J24;K7MAR0;I1M125;A0A0R0FZY1	258760000	127240000	22070000
I1JIK8;C6TK48;C6T995;I1JIK9	391580000	119880000	26988000
I1MQS1;C6TK57	368300000	198450000	137130000
I1JVA6;I1K9U6;C6TK63	22242000	0	0
I1NBV8;C6TK81	212410000	15026000	0
I1LWR8;C6TK92	305180000	0	0
C6TKA3	1131600000	359240000	139620000
C6TKB0	197820000	195420000	81997000
C6TKC0	782510000	115460000	144420000
C6TKD5;I1KDJ8;I1KDJ9	48167000	229780000	0
C6TKE3;I1JYS5	628770000	352320000	209560000
C6TKE9	50710000	0	48712000
C6TKF0;I1KSD7;A0A368UI56;A0A368ULC4	533060000	288880000	0
C6TKG0	0	42626000	0
C6TKH0;A0A0R0J965	240980000000	129240000000	96688000000
I1J717;C6TKI4;I1JLZ4	766160000	70680000	29910000
I1NE22;C6TKI9	169230000	0	0
I1L6A3;C6TKJ1;A0A6S5ZYU0;A0A6S6A9N2	1.9196e+09	374850000	158170000
I1N7F4;I1K147;C6TKJ4;I1K146	0	5815200	0
C6TKK5;C6T7H0	1100700000	301620000	114150000
I1K1C9;C6TKK6	457920000	90896000	107390000
I1L7P0;C6TKM4;I1JBF7;I1JBF6	23145000	311600000	222750000
I1MPT8;C6TKM8	670490000	0	0
I1KHR5;I1MKE7;C6TKP6;I1KHR3	94743000	0	0
C6TKQ3	5241800000	3.3347e+09	1.9718e+09
C6TKS1;A0A0R0K8J0	641390000	128970000	43738000
C6TKT3;I1MH87;I1MH86;Q39892;C6TGG3	487890000	240320000	157270000
I1L7I9;C6TKT7	0	17167000	24075000
Q7X750;I1JXE2;C6TKU1;I1KC88	135590000	11576000	15972000
C6TKV4;I1JNY7	142130000	0	0
C6TKV8;Q96452;C6T7G3	2442000000	861640000	445410000
I1JT85;C6TKW5	44305000	0	0
I1NFE2;I1LF04;C6TNN7;C6TKX3	90224000	70691000	32648000
C6TKZ2	2304700000	988420000	299770000
C6TKZ5;K7LNZ3;I1LSS5	163720000	21900000	0
C6TL39;I1MDV8;K7M9Q4;C6TFY9;K7L7E6	558640000	405820000	0
C6TL41;A0A0R0GZE2	0	12198000	0
C6TL46;A0A0R0F896;I1MSG4	578370000	173380000	243480000
C6TL64;I1J9D2	113640000	11969000	0
I1LVH9;I1LVH8;C6TL70	24961000	0	0
I1L2I7;C6TL99;I1L2I8;I1K3V8;I1KSA9;I1JFV1	73469000	0	78008000
C6TLC2	1.7222e+09	1275700000	559600000
C6TLE4;F2XF89	2903000000	1.0484e+09	148850000
I1KU18;C6TLE7	31599000	0	8093100
K7KPY9;C6TLG5;I1KRH2;A0A0R0JUW3	224610000	15196000	0
K7MVA6;K7MVA5;I1N512;C6TLI3;C6T6T4	505410000	0	0
K7L6N1;C6TLI8	451200000	0	0
I1LZI9;C6TLJ3	426440000	0	14907000
I1KC47;I1JXI9;C6TLJ9	1.5841e+09	594320000	472760000
I1KP69;I1K6N2;C6TLM5	1418700000	477350000	25665000
C6TLQ0	26434000	0	0
I1NIE5;I1MQC8;I1L3P5;C6TLQ4;K7LK09	688590000	655270000	300130000
I1M643;C6TLS1	1.0235e+09	605410000	367230000
R4NHE5;I1K618;I1KPU6;C6TLS4	0	7820200	0
C6TLS9;C6TA47;I1K9N8;I1K9N7;A0A0R0JED2;I1K9N5	2163500000	1.0114e+09	251110000
C6TLT3	15266000000	7.5456e+09	3.5736e+09
C6TLT7;I1JIU5;C6TIF1;I1JIU4	919810000	126230000	36904000
I1JMT0;C6TLW9	26981000	0	0
K7MNG2;I1M926;C6TLY8	109590000	39628000	0
I1KL87;C6TM03;B0M1B3;A0A0R0IRN6;I1KQU5;C6TE03;B0M1B0	382580000	0	0
I1L6T8;C6TM29	25777000	0	31982000
I1NIW9;C6TM31	455870000	18586000	0
I1MYZ8;C6TM43;I1MYZ9;I7DIY6;Q948P6;A0A0R0HL31	0	17683000	0
I1J8H0;C6TM81;C6T5Q6;I1LI50	356210000	46293000	210140000
I1JWB8;C6TM87	45555000	0	0
I1J9E4;C6TMA2	2288100000	530650000	324900000
C6TMA8	10812000000	3.5234e+09	1445900000
K7KQ57;E5RPJ6;C6TMA9;I1KRU1;C6TDD9;A0A0R0FHC7;I1M8Z1	143260000	0	74521000
I1L0V0;C6TMB1;Q02226;A0A0R0KK42;A0A0R0G0V2;P05491	971360000	165380000	61337000
C6TMB5	2804300000	2.0295e+09	661700000
K7MKX6;I1MTV4;I1JZN0;C6TMB6	202800000	60157000	211200000
C6TMC4	188310000	75074000	0
C6TME1;A0A0R4J4J7	90685000	0	47018000
C6TMH8;C6SY65	0	49092000	0
C6TMI3;I1N7Y6	1.8244e+09	527910000	285400000
K7M2R7;I1LUD8;C6TMJ2	65752000	0	0
Q2PMN9;C6TMJ3;R9ZTX6;R9ZU80;R9ZT51;R9ZSP0;R9ZRE4;R9ZRD6;R9ZQ96;R9ZQ41	18573000	0	25219000
O04720;C6TMK3	1218700000	84020000	841060000
I1MXC0;I1MXB9;C6TMK9;K7MNH4;I1MXC1;K7MNH3;K7MNH2;K7MNH5	530660000	415980000	271250000
I1M9G9;C6TML0	791840000	0	0
I1K1X3;I1K1X2;C6TMM7;C6SW69	131260000	112530000	22993000
I1LPJ0;I1LIS1;C6TMN0	149280000	0	0
K7KLP3;C6TMP7;I1KB56	114500000	43786000	20606000
C6TMQ6;I1JYF7;C6T7Q4	1384200000	265750000	106220000
I1M8Y8;I1M8Y7;I1M8Y6;C6TMT6	0	0	28534000
C6TMU7;K7M8C7	237940000	0	0
C6TMV9	18277000000	8.3537e+09	3.9461e+09
C6TMX1;I1M6L0;I1JJF1	7612000	0	0
C6TN24;C6TMZ5	41284000	37582000	0
C6TN05;I1L3L1	1.8663e+09	178700000	98540000
I1M3R5;C6TN10	615430000	117440000	0
I1KH47;I1KH46;I1KH45;C6TN22	47086000	23952000	61458000
I1MYI8;C6TN36;K7MPA8	27303000000	12178000000	9011000000
C6TN40;I1M8D2	24948000	0	0
I1JMV0;C6TN54;I1KJN5;I1KJN4	501230000	0	0
I1K0L7;C6TN55;I1MUY0;C6TNB6	2.9353e+09	945130000	801990000
C6TN86	0	16007000	0
I1MNV1;C6TNA5;I1MNV0	0	64881000	32539000
I1LCP2;C6TNC2	56938000	30967000	26858000
Q948P5;C6TNF0;I7CBU1	1328400000	333560000	261760000
I1LIP5;C6TNH2;I1LIP7	2.0079e+09	186670000	583200000
K7MA66;I1MEK5;C6TNH8;A0A0R0KY31	1099200000	1.0711e+09	389910000
C6TNJ7;I1NCQ2;I1JS33	411070000	24074000	0
I1N8J5;C6TNK6;I1JK20;I1JK19;I1JK18;C6T7C5	102670000	0	0
I1JP19;C6TNQ0	13860000	0	0
C6TNR1;I1JBQ0	16519000	0	0
C6TNT2	33843000000	14704000000	7.4072e+09
C6TNV4;I1MQH3	883940000	413170000	159280000
C6TNW0	109240000	7456800	0
C6TNW7;I1LBR4;C6TMI1;I1JRT4	304990000	110070000	87974000
C6TNX5;I1LUL7	181730000	48042000	0
C6TNZ4	1235500000	341570000	163570000
I1MD60;C6TP01	17471000	0	0
I1JHM4;C6TP03	3.0139e+09	958110000	427930000
C6ZHS3;I1JE98;C6SY82	1333100000	508670000	53409000
C6ZHS4;C6SXH6;I1KCW5;I1JWR4	21031000000	13556000000	5363700000
C6ZRR4;A0A0R0L0K1	331140000	0	0
C6ZRR6;I1JQW0	87249000	0	0
C6ZS00	8995800000	1.9026e+09	713330000
C6ZS03	0	0	0
C7C6E3;Q70EL6;I1KKD9	209680000	27068000	0
C9WSW4;C6TGC7	276130000	46938000	25074000
[truncated: 2,331 more rows]

## Sheet: C18-SCX-SDB-RPS Peptides
Peptides identification using C18-Tip,SCX-Tip and SDB-RPS-Tip methods
Sequence	Proteins	Start position	End position	Unique (Groups)	Unique (Proteins)	C18	SCX	SDB_RPS
AAAAAAAAAAAVAGTVPENETAEDK	I1NH15	454	478	yes	yes	0	7448700	6832400
AAAAAAAATAAPK	C6TH20	28	40	yes	yes	151080000	0	0
AAAAAATAPPK	I1KJK0;I1JMQ3	28	38	no	no	384840000	193530000	114210000
AAAAAGLTVAEVTGSNVVSVAEDELMR	C6T9Z5;I1M005;I1N5S0;C6TDF5;C6TCK9	141	167	no	no	20883000000	573680000	8.5183e+09
AAAAASAATAAPK	I1N466	28	40	yes	yes	499140000	0	0
AAAAATTPSWQPQEQGFK	I1NF81	2	19	yes	yes	0	0	0
AAAADFCEIVEK	C6TNW0	155	166	yes	yes	24969000	0	0
AAAAGGVTTVVDMPLNCYPTTVSK	I1M261	130	153	yes	yes	2267300000	344220000	364030000
AAAAGGVTTVVDMPLNNYPTTVSK	I1MEH3	130	153	yes	yes	837230000	116740000	109670000
AAAAPPPAPTPAPEPATSLPETTPLFTR	I1LA26	2	29	yes	yes	288840000	46251000	0
AAAATAAGK	B0M1A9;I1LAJ0;I1LAJ1;C6TI67;Q6TXD0	225	233	no	no	0	120450000	0
AAADNSGSIDDVDAK	I1LQP7	421	435	yes	yes	147770000	49546000	0
AAADNSGSIDDVDVK	C6THD1	421	435	yes	yes	46505000	12931000	0
AAADSSAAPSHQLSQR	A0A0R4J5B7;C6TG12	2	17	yes	no	0	109220000	29289000
AAAEEAHQDMLNWFAK	A0A0R4J5G6	221	236	yes	yes	0	0	0
AAAEGLNR	A0A0R0K6A7	2	9	yes	yes	0	46436000	0
AAAEPAPPAR	I1JPD4;K7MYU5	862	871	no	no	67712000	0	0
AAAEPAPPARPLESGSAAPAAAAAAAAAPTPGK	I1JPD4;K7MYU5	862	894	no	no	26713000	0	0
AAAEPDITITR	A0A0R0H092;K7LSI5;K7LSH9	631	641	yes	no	0	0	0
AAAEVDQIKPLK	I1NGN1	193	204	yes	yes	74835000	0	21657000
AAAHVVEGAAGYAGHK	Q39846;I1M3M9;C6K8D1;K7LW58	385	400	yes	no	14228000000	8.4183e+09	22519000000
AAAIGANNQAAQSILK	I1KKK0;I1KKK1;I1N318;I1N319;C6TAW4	161	176	no	no	99181000	0	0
AAALLDVSPITDVTGISDSNTFVR	I1KEH3	138	161	yes	yes	330810000	26046000	0
AAALLQLDK	C6TJ63;A0A0R0HMF0	52	60	yes	no	54663000	0	0
AAALNIVPTSTGAAK	I1K7A8;Q38IX0;I1K7A9;C6TG31;I1K7A7;I1JST2;C6T9R8;I1ML66;Q38IX1;I1N843;C6TGQ9	268	282	no	no	169790000	14303000	0
AAALSTPVEAGEEEVLDDDGEEER	I1JYQ8;A0A0R0JGC9;K7KUT1;I1KAT4	162	185	yes	no	0	7397500	0
AAAMDFYNLELSNTNETDHTTHYFK	A0A0R0I7A8;C6SXW6	152	176	yes	no	0	0	72200000
AAANAPITMK	I1JIA0;I1M7S3;I1M7S4	2	11	no	no	108390000	0	0
AAANPAEDMDFETTEGVK	I1L171	14	31	yes	yes	36678000	37510000	22325000
AAANYVATESK	I1K3L8;C6SWW1	133	143	no	no	0	0	0
AAAPSPR	I1K9V8;E9KNA4;I1K9V7;I1JVB9;I1K9V9;I1JVC1;I1JVC2;I1K9W0	2	8	yes	no	228020000	0	0
AAATAEEDDDDLDLFGDETEEDK	I1M786;C6TLF0;C6T034	92	114	no	no	0	508090000	145120000
AAATAEEDDDDLDLFGDETEEDKK	I1M786;C6TLF0;C6T034	92	115	no	no	0	142610000	95085000
AAAVAAEEISR	K7N0N4;I1KL35	47	57	yes	no	43921000	0	0
AADALAAANTAAEVALR	I1JLC4;I1JLC6;A0A0R0KPK2	137	153	no	no	382270000	79998000	0
AADELQALQEER	I1NDE9;I1NDF0	138	149	yes	no	53440000	0	0
AADELQTLQEER	I1KM99;C6T5Y4;I1KMA1;A0A0R0JCK6;I1KMA0	139	150	yes	no	32154000	70095000	0
AADHDVPITPDEIIDR	I1JGX0	236	251	yes	yes	41629000	0	0
AADHDVPITPDEIIER	I1MAX9;A0A0R0GF61	241	256	yes	no	159120000	0	0
AADLEASK	I1MIA8;K7L8B5	129	136	no	no	2.9737e+09	0	0
AADLETEVAR	I1M6X0;I1JJ48	90	99	yes	no	0	115170000	0
AADLTYWESAAR	Q96558;I1N4I6;A0A0R0IRU3;C6TCW9;C6TJA5;I1LWR5;I1N6A6;C6TNZ6;K7KMG0;K7MKG5	100	111	no	no	0	129810000	108510000
AADQIAGQTFNDVGR	I1L957;Q39871	420	434	no	no	36489000000	9434300000	2854100000
AADVGADLVGK	K7L866;I1KG22;I1KVV4;I1KVV2;K7ML14;A0A0R4J4T0;A0A0R0IQF0;I1LZT8;I1LZT9;I1KVG8;I1KGY6;I1KGY7;I1NF01;A0A0R0J3R4	252	262	no	no	581580000	466180000	0
AADVIAAANTAAEVALR	C6TCX5;A0A0R4J3P8;K7MTL5;A0A0R0F2G5;C6TBM0;A0A0R0F235	137	153	yes	no	1348800000	0	0
AADVLTVDQIK	I1M6Z5;A5Z1N7;A0A088MGH9;A0A088MTH1;I1M6Z4	355	365	yes	no	60566000	39648000	35063000
AADVVTTIVQNNPR	I1J702	119	132	yes	yes	97676000	0	0
AADYLHNYQGDNTTAPSQPAESK	C6TMA8	76	98	yes	yes	2636500000	1268300000	312790000
AADYLHNYQGGGGGAPSQPAESK	I1NDJ4	77	99	yes	yes	209160000	51891000	0
AAEAANATPDNFYCK	A8IKE1;I1KHJ4	416	430	yes	no	0	41830000	24355000
AAEAEPAKQPEPEPEPEPVPMELTGEEK	I1J9Y0;I1J9X8;I1J9X9	221	248	yes	no	0	23207000	0
AAEAIEEFGGILVSLK	I1M8K9;C6T518	125	140	yes	no	368630000	6980900	0
AAEDADVYHDLVK	I1J8Z9	1156	1168	no	no	0	0	0
AAEDEDLAPGAK	I1LAQ3;I1NEN5	157	168	yes	no	0	22584000	23025000
AAEDGNVYHDLVK	I1JIA0;I1M7S3;I1M7S4	1157	1169	no	no	933440000	0	0
AAEEDPENDLYR	I1LN85;C6T3Y4	113	124	yes	no	0	19377000	0
AAEEGDMSTFEAHSSETLSK	C6SYB0;I1J5X4;I1J5X6;I1J5X5	23	42	yes	no	58222000	0	0
AAEEGEASTFEALSSEILSK	I1JEB4;C6T7J6	23	42	yes	no	18985000	0	0
AAEILHGLGFDK	I1LL18;K7LTN0	192	203	yes	no	41198000	0	0
AAELASMSAGAVK	Q39846;I1M3M9;C6K8D1	401	413	yes	no	6.5897e+09	1.0519e+09	428550000
AAELTTLLESR	Q01915;Q6I8E6	7	17	yes	no	1264300000	743130000	328800000
AAEMGGDYATIK	I1J7G5	95	106	yes	yes	1282800000	801500000	189240000
AAENAVPESAAAPVENPLFK	I1KCF1;C6T6M8	83	102	yes	no	134000000	0	0
AAENVVEFTDLPVK	C6T918;C6THA0	2	15	no	no	566090000	251390000	98999000
AAEPTRPVK	I1NC74;C6TDP9	2	10	yes	no	183830000	0	0
AAESAVPESAPVENPLFK	C6TK44;Q58J25	75	92	yes	no	0	0	0
AAESSDESIK	I1K5H2;K7KRH2;I1KQE8	121	130	no	no	0	152440000	0
AAETAEAAK	I1L957;Q39871	335	343	no	no	0	14425000000	3.2075e+09
AAEVFPNDR	A0A0R0EUH6	303	311	yes	yes	51627000	0	0
AAEVLNLVQGK	I1MTR0;A0A0R0FAJ6	48	58	yes	no	0	0	0
AAEYFQQAVDEDPSNELYR	I1K1X3;I1K1X2;C6TMM7	106	124	yes	no	54845000	4207400	11410000
AAEYMEIPVR	I1L1W0;I1MHK8	252	261	no	no	0	31174000	0
AAFAEILHILDSNR	I1KH61;I1KV97	770	783	no	no	0	49753000	76430000
AAFEEAEK	A0A762;I1LB53	362	369	yes	no	0	787070000	306700000
AAFGAEEVGR	C6SZI9	45	54	yes	yes	217270000	0	0
AAFNLYTETLGYK	I1JWF0;C6TK86;C6TFV2	117	129	yes	no	0	0	0
AAGAELFAEGGR	A0A0R0EMP7;C6T769	12	23	yes	no	128560000	0	0
AAGASWIQFDEPTLVLDLESHK	A0A0R4J5Z8;Q71EW8;I1MKZ0	197	218	no	no	3.4088e+09	3.6365e+09	1.4842e+09
AAGATWIQFDEPTLVK	I1JWK3;I1LXY1;I1LXY2	235	250	no	no	2.9775e+09	1142500000	582400000
AAGDANTAPDNFYCK	I1MK74;I1MK72;I1MK73	456	470	yes	no	0	0	0
AAGEEPLPEEDPSNPIFK	A0A0R0KUQ0;I1N504;C6TN20	278	295	yes	no	30083000	0	0
AAGEEPLPEEDPSNPIFKPLPEPSR	A0A0R0KUQ0;I1N504;C6TN20	278	302	yes	no	791160000	214550000	57428000
AAGEVLALQK	I1JV39;I1JV38;A0A0R0GEU1;I1K9N4;I1JGY5	530	539	no	no	67867000	0	0
AAGGFGGLR	I1LN08;I1KMC8	135	143	yes	no	640270000	70897000	105170000
AAGIGAVQAVSR	I1MGG5;A0A0R0G1E5;A0A0R0GAF0;C6SWV4;I1L0S5	44	55	no	no	8.1954e+09	1.9062e+09	776780000
AAGIWYEHR	O82585;C6TGV2;I1MJH1;A0A0R0IMT3;A0A0R0GGB5	243	251	yes	no	84298000	33440000	23126000
AAGPQLVEACR	C6TAC5;K7M6T0	67	77	yes	no	336750000	14646000	0
AAGSTTAQYVGEK	A0A0R0JWF4	460	472	yes	yes	10270000000	5666400000	1.8494e+09
AAGTAEAAK	I1L957	317	325	yes	yes	5412000000	5724500000	1306400000
AAGVDGVMVDVWWGIIELK	I1LRU3;Q42795;Q588Z5;Q588Z4;Q588Z3;Q45UE7;P10538	45	63	no	no	0	147600000	0
AAGVGGSCEVTIK	I1L3T1	455	467	yes	yes	284190000	0	0
AAHGWLCNK	I1JV02;A0A0R0JI06	491	499	yes	no	16264000	0	0
AAHLVDTTNQVGHFQK	I1KCP1;I1MTP0;I1JZT5;I1JWZ3	227	242	no	no	0	0	26152000
AAIAWEAGKPLVIEEVEVAPPQAGEVR	I1MAE6;O82478	13	39	no	no	0	0	0
AAICWGIGK	A0A0R0HA20;I1LP44;C6T0Y5	12	20	yes	no	435290000	79974000	0
AAIDDLSELADSMR	I1LVI3	2	15	yes	yes	23139000	0	0
AAIDQLTK	I1LMH7;C6THG4;A0A0R0HXT4	172	179	yes	no	482650000	0	0
AAIDSEMEVFSK	A0A0R0I842;A0A0R0I851;A0A0R0IEU9;A0A0R0IE75;K7LDR7;K7LDR6	482	493	yes	no	0	0	0
AAIDVVCNPLGK	I1KH50;I1KVA8;I1M5Q4;I1MCJ2	507	518	yes	no	46008000	0	0
AAIFQAPVSDR	C6TIZ7;A0A0R0F6X9;I1KN85	178	188	yes	no	254020000	0	0
AAIGLSEHGFNTACITK	I1J8V9;I1J8W0;A0A0R0LCB5;I1JCQ7;I1LHR7	60	76	no	no	0	0	0
AAIHGSISHIDDVISQAQATR	I1J7S7;I1J7S6	158	178	yes	no	0	0	23923000
AAILEIETK	A0A0R0K2F5;I1JSX9;C6TJG7;I1K7F5;C6THQ2	126	134	no	no	0	0	0
AAILHGVTEVADAVK	I1KGB8	44	58	yes	yes	0	23540000	15990000
AAILVVVQVEER	Q9M426;I1NC18;I1NC20;I1NC19;I1JRF8	231	242	no	no	39014000	0	0
AAISIPSHMK	I1MLW9;C6TD67;C6T8Z3	2	11	yes	no	179000000	109910000	133630000
AAITAPQHR	I1K5G1	2	10	yes	yes	183040000	0	47161000
AAITGDTVGDPFK	K7L866;I1KG22	763	775	yes	no	0	21315000	14388000
AAITTVDVLTPK	K7ML14;A0A0R4J4T0;I1LZT8;I1LZT9	552	563	yes	no	83213000	0	0
AAKPEIDAAIEALNALK	I1KZJ9	76	92	yes	yes	1.8921e+09	253120000	110610000
AALALHDCFSNLGDAVDEIR	I1KQ89;I1K5N3	112	131	yes	no	0	0	0
AALANEHEQDIYFQGIPEAAVPENEQR	Q43463;C6T714;A0A0R4J4C5;A0A0R0ENT1;C6TMF1;I1LDB3	175	201	yes	no	541200000	227660000	76835000
AALDTQSLEDDPNCGK	I1MPM4;I1MPM3	236	251	yes	no	180420000	240230000	203610000
AALECCHK	I1JP95;I1N9X0;I1JP98;I1JP97;C6TG05;C6T6U9	280	287	yes	no	0	53237000	39636000
AALGDQSEEQAMAAQPK	A0A0R0K771;A0A0R0K1P1;I1JSG1;A0A0R0K1R7	2	18	yes	no	0	0	0
AALGEQSEEQAMAAQPK	K7KSB8;I1K708;C6TG85	2	18	yes	no	16794000	33283000	19821000
AALGIHDAAYDAVDTK	Q14SM9	545	560	yes	yes	0	0	0
AALGIVSSEANEINEDGTDGLGNDGK	A0A0R0FPC6	141	166	yes	yes	12994000	0	0
AALLEFHAVPVYQSK	I1KYK0	246	260	yes	yes	135790000	68680000	0
AALNLAYQNR	A0A0R0LJG5;I1J9U5	339	348	yes	no	37238000	0	0
AALPALER	I1L0U6;I1MGI7	244	251	no	no	95113000	0	0
AALPTAELSDANATHVASCDVR	A0A0R0GTN8;C6TFH9	2	23	yes	no	43637000	0	0
AALPTAELSDANATHVASGDVR	A0A0R0G3Y8;C6SZE4	2	23	yes	no	202500000	137820000	0
AALPVGTVSGAPK	I1NF54;A0A0R0EVG9;K7MPL4;A0A0R0F675	448	460	yes	no	150880000	0	0
AALQYLESLR	I1L530;C6TJL2;C6THL8	2	11	yes	no	478680000	0	0
AALVDSNWDIEEAQK	I1N5M3;C6TET7	45	59	yes	no	0	0	0
AALVNFYETLR	C6T871;A0A0R0HAM0	202	212	no	no	12596000000	3.8488e+09	3.4649e+09
AAMENGVLTVTVPK	A0A0R0L186;C6T1V2	125	138	no	no	1400600000	488640000	146250000
AAMENTGILCAVMLDTK	A0A0R4J631;I1KMC2	61	77	no	no	141380000	0	0
AAMGHPAPFDLR	I1JMY1	368	379	yes	yes	74606000	0	0
AAMLNAVPIVR	I1MCF0;A0A0R0GZ36	275	285	no	no	103180000	43876000	0
AAMLVVGSHGYGAIK	I1JFI7;I1JFI8;I1JFI9;C6TGN9;C6T3G2	119	133	yes	no	1387000	0	0
AANEDAVQEFTPK	I1JLY3	2	14	yes	yes	12633000	0	0
AANPAEEMDFETTEGVK	A0A0R0GBB6	14	30	yes	yes	96946000	30237000	0
AANPAEIAR	I1LLC6;C6TCX8	455	463	yes	no	0	65064000	0
AANPGLVYDISEADYVK	K7M586	588	604	yes	yes	0	76736000	42003000
AAPAVDNFLDTYEGLVSK	I1MBP5	155	172	yes	yes	0	33848000	0
AAPESVVEPELTSDDTNGDVPGEPR	I1JXS8	228	252	yes	yes	14040000	0	0
AAPTGNER	Q9ATY1;P01070;Q39898;C6T488;Q76B18;Q94IA1;Q9LD16;A0A172C178;Q39899;P01071	56	63	no	no	527660000	95838000000	46242000000
AAPTPIQK	C6SXW1	2	9	yes	yes	0	13234000	0
AAPTPSWQPQEQGFK	I1LF63	2	16	yes	yes	0	21434000	0
AAPVSTPEK	I1NFK8	210	218	yes	yes	40672000	18213000	0
AAQDALAFR	I1LPX6	358	366	yes	yes	88937000	0	0
AAQDALLFR	I1LJ68;I1JSJ3;I1JSJ4;C6TF50	359	367	yes	no	696200000	135620000	0
AAQDFNTLLEVVSR	I1M2L8	448	461	yes	yes	78271000	0	0
AAQDIANAELPPTHPIR	I1K9V8;E9KNA4;I1K9V7;I1JVB9;I1K9V9;I1JVC1	160	176	yes	no	951700000	276300000	242580000
AAQDIANTELPPTHPIR	C6TGW2;A0A0R0L4C1;A0A0R4J5A5;A0A0R0GRY6	161	177	yes	no	259800000	575330000	154420000
AAQDIASADLPPTHPIR	A0A0R0K6A7;Q96451	162	178	yes	no	126680000	0	0
AAQDIASGDLPPTHPIR	A0A0R0JEI9	162	178	yes	yes	30203000	0	0
AAQLDVVLTNK	C6SXB4;C6SZ81	113	123	yes	no	888030000	116620000	85950000
AAQLDVVVTNK	I1KSB8;C6TC86;C6T5E0;A0A0R0IQB1;C6SYH6	113	123	yes	no	1152500000	82754000	0
AAQQALFPDTTYGVDSGGDPR	A0A0R4J2L6	275	295	yes	yes	0	37303000	11556000
AASAEGVALVAPDTSPR	I1JGB2;C6TB50;I1LA40;C6TA09	73	89	no	no	969430000	722990000	301640000
AASAGGVTTVVDMPLNNHPTTVSK	A0A0R0FXA5;A0A0R0FY54	140	163	yes	no	25277000	0	0
AASAPTPR	C6TGW2;A0A0R0L4C1	2	9	yes	no	123290000	35965000	0
AASASATAVPYLDK	I1NHG0;A0A0R0EDW0;I1LD09	2	15	yes	no	37826000	0	0
AASEEFDLSAFNAGR	I1LWR4;I1N6A5	319	333	no	no	1097900000	1198300000	206040000
AASESTIADSTLQDK	A0A0R0IEH4;K7LGK0;I1NCY8	90	104	yes	no	37817000	0	0
AASFNIIPSSTGAAK	C6TD56;I1MYI8;C6TN36;K7MPA8;A0A0R0KA84;I1KC70;Q07CZ3;Q2I0H4;I1KC66;I1KC65;I1KC68;I1KC67;I1KC69	203	217	no	no	471910000	65285000	0
AASHITLECALQTHPNITIIGEEVAAK	I1KNH5;I1KNH4;K7MJC5;I1KZW7;I1MFL2;A0A0R0FZ92	278	304	no	no	0	0	111940000
AASIFSSTDDDNDGGCVSDPWPSAK	I1KV72	49	73	yes	yes	84627000	0	19869000
AASILSSHDPPIVLAK	I1KAB7;A0A0R0JFL1	74	89	yes	no	8.0502e+09	2.0324e+09	829290000
AASILSSHDPPVVLAK	I7FST9;B1Q2X4;I1JZ42;I1JZ43	86	101	yes	no	10358000000	9048500000	3.6103e+09
AASTILATGGYGR	I1LHR7;I1LHR8	234	246	yes	no	33100000	0	0
AASVDPLVVGR	A4ZFE0	2	12	yes	yes	53472000	99954000	0
AATDPVFPPGIIDAYGIQR	I1JU43;A0A0R0EB51	262	280	yes	no	234700000	19541000	0
AATEEPILSR	I1M0X9;A0A0R0GRF8	2	11	yes	no	295380000	101210000	69468000
AATFETLTAPYNDTAAVEK	I1JSD2	216	234	yes	yes	58559000	67818000	0
AATFETLTAPYNDTEAIEK	P45621;C6TIB8;A0A0R0J9J2	212	230	yes	no	417330000	0	27114000
AATGMTDNATDYDGVEFWSNPER	C6T5R3	7	29	yes	yes	64070000	0	0
AATLQDAEGVACAEVR	I1NGG4;Q9SEK8;Q9SEK9	214	229	no	no	12518000000	14318000000	7.4515e+09
AATLQDAEGVASAEAR	I1LE41;Q9SEL0	214	229	yes	no	7.6947e+09	18328000000	4331700000
AATMDEVLQEADIISLHPVLDK	C6TE51;Q84SM7;Q84L66;B0M1A3	164	185	yes	no	10707000	0	0
AATPAVPVGGCYR	K7KHJ1;I1K764;A0A0R0K692;I1LQ25;I1LJC2	107	119	yes	no	0	0	0
AATSLIQR	I1NFB9;I1LF24;K7LLW5;I1LF25	327	334	yes	no	156710000	0	0
AATTLVSEVTLPSSSGQR	I1N520;K7MVA9;C6TH10	2	19	yes	no	658740000	272310000	172850000
AAVAAEETPAEEEPK	I1KQB3;C6TB96	202	216	yes	no	0	16269000	0
AAVAAEVIPAEDEPK	I1K5K8;C6TKR5	202	216	yes	no	154800000	120680000	0
AAVAEDDDDDDVDLFGEETEEEK	C6SXP1;A0A0R0JI98;A0A0R0JMM2;I1JXJ3	98	120	no	no	0	354340000	617220000
AAVAWEAGK	A0A0R4J4U4;I1LXD1;C6TA60;A0A8H6KXA7;A0A8H6K5L0;A0A8H6JRH3;I1JY29	12	20	no	no	32851000000	22193000000	12127000000
AAVAWEAGKPLSIETIEVAPPQK	A0A0R4J4U4;I1LXD1;C6TA60	12	34	yes	no	12124000000	5.9398e+09	2570900000
AAVAWEPNKPLTVQDVQVAPPQAGEVR	I1JP95;I1N9X0;I1JP98;C6TG05	12	38	yes	no	3.3624e+09	2.9638e+09	1091600000
AAVDAGYVPNDLQVGQTGK	I1KEH3;C6T8I8;A0A0R0H4V4	273	291	yes	no	0	29438000	0
AAVDPHSFTDSR	I1NJ89	2	13	yes	yes	51244000	0	0
AAVEEGIVPGGGVALLYASSELDK	I1LCI1;I1NHW4	436	459	no	no	399160000	0	0
AAVEEGIVVGGGCTLLR	A0A0R0IU60;I1KU96;I1MJ28	451	467	no	no	561470000	147030000	147380000
AAVGAPNVLGDCPFSQR	I1NJ59;C6SXS9;I1LFD6;C6TFB8	9	25	no	no	1.0127e+09	204390000	203370000
AAVGVEPLR	I1JCU3;I1MNJ7	46	54	yes	no	493500000	0	0
AAVIGDTIGDPLK	K7ML14;A0A0R4J4T0;A0A0R0IQF0;I1KVG8;I1KGY6	707	719	yes	no	577260000	315290000	94999000
AAVILTDATEQLK	A0A0R0F2K3;K7MTU2;K7MTU1	129	141	yes	no	405900000	46474000	35387000
AAVLAEMDAAGR	I1NGC4;I1LE62	624	635	yes	no	93975000	0	0
AAVLHIDTGPGLEIK	K7LWC6;K7LWC5;K7M2D8	856	870	yes	no	0	0	0
AAVPSGASTGIYEALELR	I1JPW5;I1NAI7;Q6RIB7	35	52	no	no	13241000000	2751700000	1.7065e+09
AAVPSGASTGVYEALELR	I1MQ89;I1L3K7;C6TDQ1	35	52	yes	no	473710000	40267000	47926000
AAVSAMPELLR	K7KQG4;I1KSC8	730	740	no	no	146940000	0	0
AAVSAMPELLSSAK	I1ML09;I1N8A0	730	743	yes	no	0	0	0
AAVSWEAGK	A0A0R0JL19;I1KAJ4;I1KAJ5;A0A0R4J364	14	22	no	no	3.7485e+09	1.5723e+09	1.0362e+09
AAVSWEAGKPLVIEEVEVAPPQAGEVR	A0A0R0JL19;I1KAJ4;I1KAJ5;A0A0R4J364	14	40	no	no	7.0689e+09	933420000	662270000
AAVYLEMGK	I1J9Y0;I1J9X8;I1J9X9;I1LGM2;I1K0K7;Q43468	298	306	no	no	351000000	43080000	34557000
AAWEELIDR	I1KJ84;C6TKV3	165	173	yes	no	334990000	278520000	0
AAYNNPER	C6TIN6;C6TH05;I1NFH7;I1NFH9;I1NFI0;I1LEX5;I1KWV8;C6T9M7;I1KWV7;I1KWV5;I1KWV6;A0A0R0J0Z8;A0A0R0IXZ9;I1M604;I1KG43;I1KG42;C6TNE5;C6TGK7;I1M603;I1KVT1	196	203	no	no	0	204380000	0
AAYQLVHTETSPGLLEAIIK	K7MYR3	513	532	no	no	59618000	82253000	0
ACAELGIK	C6TMV9;I1NB44;C6TL94	56	63	no	no	2677200000	0	0
ACAFQDTTEPSHALLK	M4QS19;I1LJJ4;H9TVI9;M4WFN0	109	124	yes	no	355240000	169860000	29557000
ACAFSEDTHLLLTGGVEK	I1K1C9;C6TKK6;I1MUD7;A0A0D6DQF3;I1MUD6;I1MUD8	107	124	no	no	0	65838000	0
ACASAQEFMQELPK	I1K3R3;K7KQC9;I1KS56;O63067	805	818	no	no	85988000	0	0
ACDAASAR	I1LS05;I1LS06	111	118	yes	no	0	0	0
ACDEQQHWK	I1JIA0;I1M7S3;I1M7S4;I1J8Z9;I1MZ13;I1LMS9;Q39834	1365	1373	no	no	0	22627000	26207000
ACDFPQENLPIDMLELQK	K7MF03;I1MKT0	467	484	yes	no	51742000	0	0
ACEELIFNNLK	C6TGW7;I1L008;A0A0R0I1X8	50	60	yes	no	0	8105900	0
ACELGLQVK	I1J8H1;C3VLR3;K7LNL2;I1LI48	461	469	no	no	104290000	0	8102100
ACENPTCAEIGDCCSYLK	C6TCJ7;C6SZH5	37	54	yes	no	0	25002000	0
ACENVTQPLK	I1NJ85	506	515	yes	yes	2204200000	892930000	285510000
ACFAGLWSLEDSDIAK	I1JRF8	409	424	yes	yes	77838000	22753000	0
ACFAGLWSLEDSDIVK	Q9M426;I1NC18;I1NC20	361	376	yes	no	0	0	0
ACGAVIVNRPDELQESDVGTGAGLFEVK	I1L3P6;I1L3P8;K7K9E1;I1MQD0;I1NIE7	325	352	no	no	1167800000	759990000	834200000
ACGCPSNLR	I1MCK2;C6T8I2;I1MCK3	355	363	yes	no	46382000	0	0
ACGVCHSDLHVMK	A0A0R0IIS7;I1K547;I1K548	34	46	no	no	0	0	40189000
ACIELLQR	C6TMV9;I1NB44;C6TL94	146	153	no	no	859500000	420060000	0
ACIVFFDEVDAIGGAR	I1NCS8;I1JS66;C6TGM0;C6TEK4;A0A0R4J3N1;I1JS70;I1JS67;I1KHK3;C6TCR9	262	277	yes	no	0	55971000	101100000
ACNALLLK	I1JPW5;I1MQ89;I1L3K7;I1NAI7;Q6RIB7;K7MIR3	345	352	no	no	55513000	0	0
ACQCPDCSCK	I1JAY8	541	550	yes	yes	0	11833000	0
ACQCPECSCK	I1LEE5;I1LFP5;I1NG28	528	537	no	no	0	114520000	0
ACQEVIGYSDTDVAEYLYSSKPDIDSLR	I1KJU5	123	150	yes	yes	0	15740000	0
ACTIPYR	I1L3K8;C6TGB0	23	29	yes	no	69336000	0	0
ACVGIGGPEGHPGQQTFSGTFSIQK	Q9LLX2;C6SVQ6;B1ACD5	84	108	yes	no	28202000	0	0
ACVIEILHHAR	I1KUN0	98	108	yes	yes	14859000	0	0
ACYGVLR	A0A0R0G342;C6TAZ8;C6TB87;A0A8H6U992;A0A8H6KWA7;A0A8H6J645;A0A0R0HSV1;A0A0R0I0B9;C6TG91;I1MQB5	118	124	no	no	629110000	91471000	79428000
ADAAGSTSDLYNAYK	K7LAK1;K7LAK0;K7KEA2;K7K2V9;K7L149;I1KJH0	932	946	yes	no	0	0	0
ADAALSLLR	I1L4J2;I1L4J3	369	377	yes	no	71439000	0	0
ADAEDIEPLVCDNGTGMVK	P02580	2	20	yes	yes	1141800000	732960000	312140000
ADAEDIQPLVCDNGTGMVK	C6T7Y1;I1N570;C6TGZ9;I1JNK9;C6TK76;I1JY56;I1K4W1	2	20	no	no	90249000	236270000	109650000
ADAEDIQPLVVDNGTGMVK	I1KUG6;C6T8Q2;I1MDT4	2	20	no	no	523810000	145730000	75140000
ADAFEYADQVLER	I1NIW9;C6TM31	150	162	yes	no	29005000	0	0
ADAFLLVGTQPR	I1LMA5;A0A0R0HKE3;I1MZF9	439	450	no	no	135410000	0	0
ADAGAEGASSSTVGQIDVFWHEGMLK	I1LTZ2	2	27	yes	yes	121420000	0	0
ADAGEEGLK	C6T8K3;I1L6A2;I1N3Z3;C6TM75	192	200	yes	no	0	170250000	118570000
ADASVAPPPPLK	I1LWV7;C6TAB7	2	13	yes	no	115090000	35235000	0
ADATVTIIHSHTSQPESIIR	C6TMV9	183	202	yes	yes	1219100000	278410000	621980000
ADAVENWISQDLLK	K7MCM2;K7MCM1	830	843	yes	no	14425000	0	0
ADAVHSVLGK	I1KAY3	214	223	yes	yes	167910000	12833000	0
ADAVIEHYPFGR	E2FKH7;E2FKH2	521	532	yes	no	0	0	0
ADAVIEITEWVEVPR	A0A0R0EJN3;I1LXK6	540	554	no	no	69716000	0	0
ADDAIMLDQDGYLSETNATNIFVVK	I1JRF2;A0A0R0KP00;Q6VEV2	432	456	yes	no	148740000	0	0
ADDATQFLDVIR	I1JIA0;I1M7S3;I1M7S4;I1MZ13;I1LMS9;Q39834	1145	1156	no	no	761660000	390230000	180070000
ADDDYDYLFK	C6TIE9;I1M2Z5;C6TM07;Q8LJR6;I1M049;C6T441;A0A0R0JBP2	6	15	no	no	73758000	71685000	35633000
ADDFEFADK	C6SZW9	2	10	yes	yes	45816000	0	0
ADDFEFSDK	C6T1F6	2	10	yes	yes	38701000	40571000	0
ADDGSDTVTFMFESPTQDK	C6TGY7;P22177;A0A0R0IWL2	92	110	no	no	21611000	16497000	47057000
ADDLMEFYK	K7KNG2	223	231	yes	yes	228740000	28199000	18422000
ADDSNVGDQFSLLYDYLK	K7M5A3;K7M5A2;I1M824;I1JI28;K7KAN4	35	52	yes	no	39119000	0	0
ADDVPLDVR	I1LWX5;C6TGT2;I1N6H7	314	322	yes	no	29121000	0	0
ADEATHPDSMR	C6TKP4;A0A0R4J5L2;A0A0R0I960	11	21	yes	no	11325000000	4.1724e+09	2563400000
ADEAVVVPDPTQIDVK	I1M3W1;I1LUE0;C6SX30;C6SW88	2	17	yes	no	1.0108e+09	575450000	168730000
ADELMEFYK	I1MTB5;K7LID2	196	204	yes	no	217030000	0	0
ADESAEAEPMDSTNEATPQE	C6TCX5	375	394	yes	yes	0	54175000	0
ADESEHTAAPASGESLLDK	C6TIC4;I1MKQ3	2	20	yes	no	152830000	219810000	106420000
ADESQYSANPDSIPTPPSLK	I1M903	2	21	yes	yes	19115000	0	0
ADESVVESPVK	I1KXH0;C6T6Y9;I1N1F7	2	12	yes	no	5981600	0	0
ADETPNEMK	I1MBL6;C6TAV3;I1JHM4;C6TP03	2	10	no	no	0	17094000	0
ADETPNEMKEEVPEIVPFDPTK	I1MBL6;C6TAV3;I1JHM4;C6TP03	2	23	no	no	32946000	34344000	43451000
ADEVAGPLVMHSNHDDEHTFK	I1LV54	219	239	yes	yes	0	142610000	54490000
ADEVVLLDFWPSPFGMR	I1MJ34;O04874;Q2TUV6;C6ZQJ7;C6T2R8	2	18	no	no	119540000	0	0
ADEYWPLVLDIAQK	I1J8X1;I1LHP3;C6TA79;I1J8W9;I1LHP2;I1J8X0	155	168	yes	no	47863000	49783000	0
ADFELLEK	I1MSU1;A0A0R0F8Z5	447	454	yes	no	495940000	0	0
ADFGSVMDVLK	Q2Q021;I1MD26;I1M592	492	502	no	no	0	67368000	0
ADGAFAISEDTWNEPLGR	I1MC33;I1MC32;I1MC31;I1MC34;K7MP24;I1MY38	228	245	no	no	2.0074e+09	547310000	409790000
ADGEDIQPLVCDNGTGMVK	K7LD67;I1JG11	2	20	no	no	33125000	0	0
ADGFAGVFPEHK	I1KCP1;I1MTX6;I1LZM3;A0A0R0KAU1;I1LVP7;I1MCB8;I1KVJ0;I1KGW2;I1K937;I1JUM2;I1MI27;I1LWI1;I1MTP0;I1JZT5;I1JWZ3;I1M5Y0;I1MSP4;I1MGZ2;I1L1A4;A0A0R0IAH0;K7MW11;I1N620	562	573	no	no	0	15564000	0
ADGINFDQGAR	I1M561	88	98	yes	yes	1295900000	0	0
ADGSSGEILMLEAPASYGR	I1KQI0;I1KQH9;I1KQH7	2	20	yes	no	3195000	0	0
ADGVLSFDVPTSLHR	A0A0R0FVX7	512	526	yes	yes	154280000	0	0
ADGYILEGK	I1MM89;C6T514;I1N0F1;C6T3Z7;C6T968;I1JM69;C6TBA9;I1KYF8;I1N1Y6;C6T0G7	191	199	no	no	46414000	0	0
ADHAVLVGPTSEEER	I1JU51	101	115	yes	yes	30125000	0	0
ADICQLGMDQR	I1J8X1;I1LHP3;C6TA79;I1J8W9;I1LHP2;I1J8X0	209	219	yes	no	355940000	0	0
ADIDDYLASGAK	I1KH72;I1KH71;I1MJX0	288	299	no	no	0	232380000	111120000
ADIGIAVADATDAAR	I1KCP1;I1MTX6;I1LZM3;A0A0R0KAU1;I1LVP7;I1MCB8;I1KVJ0;I1KGW2;I1K937;I1JUM2;I1LWI1;I1MTP0;I1JZT5;I1JWZ3;I1M5Y0;I1MSP4;I1MGZ2;I1L1A4;A0A0R0IAH0;K7MW11;I1N620	603	617	no	no	188960000	54529000	20079000
ADILDPALMR	A0A0R0ERR0;I1LBA2;I1NJ15;C6TAN1;I1JRA0	319	328	yes	no	777010000	0	0
ADILLCESGGDNLAANFSR	A0A0R0IIX3;C6T9B1;Q9XGS2;I1KRG4	173	191	no	no	1.915e+09	245540000	281320000
ADINIPDDELLVPLK	I1NJC3;I1NJC2	325	339	yes	no	166080000	30247000	0
ADKPSTLYWVETQDGGDAK	I1JQS1;I1JQS2	405	423	yes	no	0	0	0
ADLATTGSTESVK	I1K6T4;A0A0R0IL26	327	339	yes	no	305660000	0	0
ADLDGLIEIR	I1LV40	313	322	yes	yes	71832000	0	0
ADLEEVCTLYLDAK	K7KZ42;I1KV60	430	443	yes	no	0	0	24901000
ADLEMQIESLK	CON__P02533;CON__Q6IFX2	233	243	yes	no	8822400	0	0
ADLHHLGLFLQGR	I1MQL3;A0A0R0I9G1	302	314	no	no	0	0	0
ADLLEEGSFDSVVEGCHGVFHTASPVR	C6TB02	65	91	yes	yes	98750000	0	45446000
ADLLEWSK	I1KNE0;I1KNE1;C6TBI1;I1KNE3	2	9	yes	no	540500000	289300000	135850000
ADLLFVDNPVGTGYSFVEDK	I1LRA7;K7LQ97	106	125	yes	no	79202000	0	0
ADLLNQLK	C6SW56	15	22	yes	yes	2.0539e+09	217160000	113850000
ADLLNYESLR	A0A0R4J3K7	62	71	yes	yes	0	71570000	0
ADLLVEGSFDEAVR	C6TGW8;A0A0R0LDW8;K7K2L7	59	72	yes	no	21041000	0	0
ADLNVPLDDNQNITDDTR	A0A0R0GFW6;I1MJC6;I1KTX8	103	120	no	no	458450000	396130000	206070000
ADLVNNLGTIAR	B6EBD7;D6C4Z9;I1JJL6;I1M6E1;I1L314;I1MPI1;A0A8H6NX25;A0A8H6K9D3;A0A8H6IXM0	89	100	no	no	2636800000	1196200000	460080000
ADMDALPLQEMVEWEHK	I1MCX3	111	127	yes	yes	152280000	0	0
ADMDALPMQEMVEWEHK	I1M5E5;A0A0R4J3Y1;A0A0R0IPJ5	111	127	yes	no	151850000	137180000	0
ADMNEVYAEYAR	I1L6Y9;I1N3A6;K7MTV2;C6TFG7	242	253	no	no	3.5758e+09	1.0449e+09	321440000
ADNADSEEIDPNVK	I1L6I9;I1N3R8	225	238	no	no	0	47686000	0
ADNFAAQR	A0A0R0IFV9;A0A0R0IIZ3;C6TNP0;A0A0R0I9W6	282	289	no	no	4534800000	3.8168e+09	1220200000
ADNFDEFDFATGLAEAR	I1MZD1	287	303	yes	yes	32131000	0	0
ADNIVNDAEFIR	C6TJL4;K7MUD9;K7LG12;K7MUE0	136	147	yes	no	205580000	0	0
ADNTQSYWEGYK	C6T9Y1;C6SXG5	2	13	yes	no	108090000	0	0
ADPAATTGVQYDK	I1LF63;I1NF81	627	639	no	no	0	75968000	25629000
ADPQQQDNYMK	I1MTE2	2	12	yes	yes	1218500000	714330000	220970000
ADPTSSNPDKDQSSTEPK	I1JXA0	2	19	yes	yes	0	163110000	0
ADQFKPFEQVTLEPFER	K7LRU2;K7KVG4;I1JXQ3;I1MYV4	279	295	yes	no	325330000	0	0
ADQLTDDQIAEFK	P62163;C6TDT8	2	14	yes	no	3.6196e+09	3.5583e+09	1362300000
ADQLTDEQISEFK	C6TIR2;Q6LEG8;Q940X5	2	14	yes	no	2.0901e+09	3.0744e+09	1267600000
ADQYPSPAQAHR	I1K198	2	13	yes	yes	2174200000	550080000	259020000
ADSADVTHDVVSLLSSPQR	I1KXE7	2	20	yes	yes	0	42921000	35086000
ADSPWHYGDEGVDLVVK	I1M672;I1JJT3;I1JJT2;C6T498	56	72	yes	no	0	0	75579000
ADTDHTSFLAGTLSLK	I1JSW8;I1JSW7;I1JSW6;C6TJH1;I1K7E4;I1K7E3	24	39	yes	no	0	0	0
ADTGGGDAVR	O23958;I1N1Y7	2	11	yes	no	535930000	266720000	175910000
ADTGGGDAVRPVVICDNK	O23958;I1N1Y7	2	19	yes	no	0	1.6727e+09	705870000
ADTLDPALLR	A0A0R0EW30;A0A8H6K6B3;A0A8H6JHP6;A0A8H6IWS7;A0A0R4J4L8;I1LLZ2	318	327	no	no	233630000	81865000	0
ADTSGGDAVR	O22378	2	11	yes	yes	0	413430000	203000000
ADTSGGDAVRPVVICDNK	O22378	2	19	yes	yes	5159100000	1.4976e+09	697130000
ADVDGDLITSEIQK	I1J730;C6T5X7	558	571	yes	no	13299000	0	0
ADVDMNK	C6T048;C6SZK1;A0A0R0EC54;A0A0R4J2Q0;A0A0R0HXF6;A0A0R0HXR3;A0A0R0I7V5;C6T0A7	48	54	no	no	0	200790000	0
ADVEGFFK	I1LIT2	493	500	yes	yes	30619000	0	0
ADVEVDAAAAAGAAQPK	I1MQW1;C6TCC4	2	18	yes	no	207500000	22001000	94456000
ADVEVDVAAAAAAAAAGQPK	I1KNN1	2	21	yes	yes	272670000	59627000	0
ADVEVDVAAAAAAGLPK	I1KQ69;C6SV63	2	18	yes	no	171710000	58949000	116170000
ADVEVDVAAAAAAGQPK	C6SWG3	2	18	yes	yes	322290000	300190000	288400000
ADVMSIFDDLTQDDQDSVR	I1NFG9	199	217	yes	yes	0	0	0
ADVTVAADGSGDFK	I1MK76;K7KZN7	180	193	no	no	0	57410000	167730000
ADYLPPILTT	A0A0R0IQ92;I1KH24	779	788	no	no	276740000	144390000	64447000
AEAAAAADGPAQPAFGEAEVAEKPK	I1KH50	70	94	yes	yes	30611000	0	0
AEADFGR	C6TKY2;A0A0R0JUR8;A0A0R0HDE5;K7LU64;C6TIE2;C6TGJ4;I1LS33;A0A0R0GWA2;A0A0R0GWU6;I1M3U3;C6THU0;I1M0D1	159	165	no	no	169470000	95531000	0
AEADVEPVPADPVKPGNVDVK	I1L8W8	57	77	yes	yes	76034000	0	0
AEAEAQNVAEQLK	A0A0R0H092;K7LSI5;K7LSH9;A0A0R0H0Q5;A0A0R0H9H8	595	607	yes	no	336010000	104970000	176260000
AEAEFANNSIEQVIK	C6T8Y6	160	174	yes	yes	238940000	71740000	33587000
AEAESLYQSK	CON__P04264	367	376	yes	yes	0	247480000	133810000
AEAETLSSVGK	K7L4G7	475	485	yes	yes	0	106000000	0
AEAHLYTIIK	A0A0R0EGZ2;A0A0R0G928;A0A0R0GKM7;A0A0R0G924;A0A0R0L2F3;I1JIM7;A0A0R0GSM7	561	570	no	no	65716000	0	63808000
AEALDDSHEAR	K7MV60	187	197	yes	yes	0	22495000	0
AEAQAAYEK	I1K0G1;I1K0G0;I1MUT2	262	270	no	no	225540000	0	0
AEAQQNSFNATEAAK	A0A0R0JWF4	331	345	yes	yes	2.0302e+09	738140000	297830000
AEASVPEVQSVDNDDK	C6T7E0	213	228	yes	yes	0	24561000	0
AEATDVANAVLDGSDAILLGAETLR	A0A0R0ED69;A0A0R4J669;I1NHP8;I1LCQ1;I1NAH7;A0A0R0EXX1;K7KFW9;A0A0R0KLR3;I1JPV5;A0A0R0KSL9;I1LZE1;I1L964	327	351	no	no	3.4147e+09	0	0
AEATDVANAVLDGTDCVMLSGESAAGAYPELAVK	Q8L7J5;Q42806;A0A0R0JW56;Q8L7J4;I1N5N0	314	347	no	no	16380000	0	112250000
AEATEDLSEALETANK	C6T6X2;A0A0R0E8X0;I1LAX6;C6TEX6;A0A0R0E9G0;A0A0R0EIV6;K7LJD0	106	121	yes	no	10381000	0	0
AEATQSNAELLEWPK	I1KZT2;A0A0R0I1N0;I1MFH9	2	16	no	no	5523000000	1.7329e+09	894370000
AEAVGNDDCPVK	I1MZ01;C6TG44	228	239	yes	no	239710000	33236000	0
AEAVWTDFSQR	Q9SWB4;A0A0R0H3L4;K7LQ69;K7LQ70;I1LKS7	517	527	no	no	2262000000	2.9929e+09	1199700000
AEDASAIDVK	I1K1B0;C6TJF3	252	261	no	no	0	100300000	0
AEDEAATGSDGIAGFQK	A0A0R0KAL0;I1JXS7	424	440	yes	no	617540000	444710000	136970000
AEDFDAEEGELIK	K7KQG4	424	436	no	no	8283600	0	0
AEDGILYPLEK	A0A0R0GRI1;A0A0R0GIZ5;A0A0R0KM01;I1J7R6	160	170	yes	no	17936000	0	0
AEDITAIHTESGVR	K7MF03;I1MKT0;I1KI60;I1KI61	326	339	yes	no	125020000	0	0
AEDLAGNMWQHLK	I1JV52;C6T907;C6TKQ1	124	136	no	no	0	14026000	0
AEDNLYEEEFAK	I1N4K3	536	547	no	no	42855000	0	0
AEDQPQIGK	K7LSJ2;I1LII4;A0A0R0HE95;I1LG13;I1JAH7	771	779	yes	no	160240000	0	0
AEDSIGPEVEK	A0A0R0GFW6;I1MJC6;I1KTX8	174	184	no	no	0	953150000	0
AEDSYTHR	I1M984;I1MX58	317	324	no	no	0	40923000	21029000
AEDTEVDTAELSAIK	I1MS73	607	621	yes	yes	11430000	0	0
AEDVVSGMLAK	I1J4S9;C6TAU1;I1L4Z3;C6TJQ6	107	117	no	no	101560000	0	0
AEEAILGFLEK	I1LJD2;C6TG24	2	12	yes	no	224800000	0	0
AEEALLQNK	A0A0R4J5U6;C6T7R2	2	10	yes	no	183830000	100510000	103540000
AEEDCIVLR	I1L5C0	87	95	yes	yes	10056000	0	0
AEEDGVACVEYIAGK	I1MRV6;O81413	358	372	no	no	308100000	142290000	0
AEEDQASSEIAALK	I1KLQ5;I1KLQ4;I1M057	610	623	yes	no	20403000	0	0
AEEEAATGSDGISGFQK	Q5NT70;Q39817;A0A0R0JMW2;A0A0R0JHW1	423	439	yes	no	223120000	355790000	110690000
AEEEGIEIDESK	I1N2Z5;A0A0R0FBK4	97	108	yes	no	0	3.5251e+09	2330600000
AEEEGIELPYSCR	C6SX81	76	88	yes	yes	0	0	0
AEEEYDYLFK	I1MJU0;C6SZ01;C6TJF9	5	14	no	no	59851000	18109000	0
AEEGQVIGVHSVEEWEEHLK	I1JT75	2	21	yes	yes	770230000	542190000	493910000
AEEGQVIGVHSVEEWK	I1K7N6	2	17	yes	yes	616200000	532590000	244050000
AEEIMGQAIR	I1LAJ3;I1NEH6	59	68	no	no	682420000	203450000	0
AEEITSQLK	K7MVR5	2	10	yes	yes	0	31836000	0
AEEIYLEAANLK	K7MZA6	223	234	yes	yes	49170000	0	0
AEELLLESIEK	C6TLE4;F2XF89	338	348	yes	no	242350000	261720000	28278000
AEELLQEGGFGMGASEINK	I1MVB9	318	336	yes	yes	288920000	112710000	54021000
AEELLSR	A0A0R0G9R0;K7MBG3;A0A0R0G1M8;K7MBG4;A0A0R0G163	192	198	yes	no	668260000	0	207090000
AEENHLLGYFK	I1JAU2	481	491	yes	yes	266500000	220470000	39662000
AEENPDFFNWNR	I1JR09;A0A0R0EZM4;I1NBM1;I1JQY5;I1NBJ8;K7LZ56;K7LZ54;A0A0R0GWV8;A0A0R0ERD8;I1JQY4;I1NBJ7	138	149	yes	no	256020000	61982000	25816000
AEEPESTVTTGAPDESLLDK	C6TH16	2	21	yes	yes	231040000	216530000	75309000
AEEPTTPTITEDTNK	C6T7R8;I1KC12;I1KC11	264	278	yes	no	31604000	15830000	0
AEESFQILDQLK	A0A0R0JJ72;I1KNL5;A0A0R0J8W7;K7MJA4	495	506	yes	no	0	0	0
AEEYVVYLNQAEELHFMTPK	I1NBD9;D2E9R7	728	747	yes	no	156340000	497120000	248810000
AEFHLPSITDEEATPER	I1JC59	361	377	yes	yes	35171000	27010000	0
AEFLDLESQDGVR	A0A0R0FYE3;K7MFW9;A0A0R0KNZ0;I1JMB0;A0A0R0KP53	2	14	yes	no	0	50424000	30081000
AEFPIFDK	I1LGG2;C6SZK3;C6T020;I1K5J1;I1K5J3;C6T3W7;I1K5J0;C6SZX7;I1MX60;C6SWL0;I1MX61	95	102	no	no	3.4514e+09	3.7854e+09	922120000
AEFPVFDK	I1K6J6;C6T4A1;I1KP94;I1K6J8;C6SYT7;I1K6J7	94	101	yes	no	0	178540000	117330000
AEFQESSVEK	K7L432	920	929	no	no	0	92440000	0
AEFTASVPLTR	A0A0R0I7Q2	356	366	yes	yes	0	67215000	0
AEFVDIINAATVK	Q38IW8;Q6GW08	239	251	yes	no	4924000000	1.5717e+09	945970000
AEFVEELR	I1KQ70;K7KRK6	852	859	no	no	0	60070000	0
AEFVEVTKLVTDLTK	CON__P02769	249	263	yes	yes	72029000	0	0
AEGAMYLFPQIR	A8IKE1;I1KHJ4;I1MK74;I1MK72;I1MK73	397	408	no	no	79120000	0	0
AEGEALVIK	K7KBW1;I1KJQ4;I1JK06	75	83	yes	no	15119000	0	0
AEGEVILEDVQPK	A0A0R4J654;I1LF06	261	273	no	no	39311000	61905000	0
AEGEVILEHVQPK	K7LP83;I1LJA7;I1LQ07;I1LQ06	238	250	yes	no	197400000	0	0
AEGGFLGADVILK	C6TF02;I1MFI3;K7LB48	302	314	no	no	916400000	25784000	0
AEGLVLR	I1K5E6	2	8	yes	yes	602440000	110350000	57991000
AEGQDTIVLAGAEYGSGSSR	I1LU53;I1M442;I1M443	852	871	no	no	478930000	40201000	0
AEGVLFEDDGDGYEFTK	A0A0R0K7P8;A0A0R0K7N5;I1JVV8	639	655	yes	no	295200000	176670000	0
AEHELPLILSAELK	C6SZI9;I1N1R1	62	75	yes	no	24113000	0	0
AEHHEHEEVK	C6TKL2;A0A0R0K5J9;C6TGW1	2	11	no	no	0	1408100000	0
AEHHEHEEVKGESLLEK	C6TKL2;A0A0R0K5J9;C6TGW1	2	18	no	no	649720000	349090000	995370000
AEHLASIFGTEK	I1ND08;I1KKN4;I1NAI8;I1JPW6;I1LTR2	2	13	yes	no	306910000	0	0
AEIADFVTSNK	I1LL59;I1LQV6	302	312	no	no	702450000	427730000	245610000
AEIAHLFR	I1JP48;K7MYQ2	574	581	no	no	0	61068000	0
AEIDDSEFMTPR	I1LIY4;K7LST1	202	213	yes	no	31517000	0	0
AEIEATVPDPSQIDVK	C6TFC7;I1L2H4	2	17	yes	no	84475000	650520000	399200000
AEIEIGDGLPDIR	I1L9T0;C6TI82;Q43445;I1LNX8	218	230	yes	no	0	0	0
AEIETTVPDPTQIDVK	I1JFW7;I1JFW6	2	17	yes	no	174370000	506950000	273710000
AEILAQQQAQR	K7K9Y5	2624	2634	yes	yes	32889000	0	0
AEITLGAR	A0A0R0KVB4;P13917	381	388	yes	no	30988000000	44517000000	22417000000
AEIVELITQLEAK	I1KZW8;I1MFL4	111	123	no	no	496370000	620500000	664330000
AEKPQPVR	I1L1H7;I1L1H6;I1MH79;C6T0J0	2	9	yes	no	0	0	0
AELALLR	I1MDK2;C6SW56	26	32	no	no	0	440990000	0
AELDDWEDAADMSTPK	K7LAK1;K7LAK0;K7KEA2;K7K2V9;K7L149;I1KJH0	992	1007	yes	no	0	11838000	0
AELHYQPQHQYPLR	C6SZ13	2	15	yes	yes	883460000	10205000000	8.3916e+09
AELHYQQQHQYPHR	A0A0R0EDR0	2	15	yes	yes	11216000000	2.0032e+09	10437000000
AELLKPQEEMER	I1KLR6;I1M042	178	189	no	no	0	0	0
AELLNQLK	I1MDK2	15	22	no	no	143730000	0	0
AELLVGTPAK	I1KQV7;I1KL72	98	107	yes	no	120200000	0	0
AELSVNR	Q39860;I1N5F7;Q39859;G3ECQ7	190	196	yes	no	73896000	0	0
AELVLER	A0A0R0GZT5;C6SWV3	185	191	no	no	4461000000	671620000	0
AELWPYLPYDVVAHPYAPGVYDR	Q9ZRD7;I1LIH1	72	94	yes	no	227740000	0	0
AEMGVESSPSPATPAKPTEEITK	A0A0R0HN41;C6SWW0	81	103	yes	no	181120000	0	0
AENIVPSDIPNTWK	C6T7J5;K7MT91	128	141	yes	no	1.0083e+09	1.0025e+09	269100000
AENIVPSDIPNTWKAMEALNK	C6T7J5;K7MT91	128	148	yes	no	0	651800000	0
AEPIHWTSLEFTR	B6EBD5	237	249	yes	yes	0	0	0
AEPSSTAATIATADPPVPATK	I1N1X2	2	22	yes	yes	185850000	46695000	0
AEPYSDEAIALMR	I1KBV2	626	638	yes	yes	6704000	188470000	43550000
AEQDAQIGK	I1N383	353	361	yes	yes	160250000	60691000	0
AEQFEDALK	I1KAV2	51	59	yes	yes	31538000	0	0
AEQTFIMIKPDGVQR	I1KJI7;I1JMQ0;C6SYC6	2	16	yes	no	734500000	67844000	49115000
AESEVEVIHSWSAPR	I1JRF2;A0A0R0KP00	2	16	yes	no	395540000	319540000	217990000
AESGGGLSHIE	C6SVK3	194	204	yes	yes	0	57024000	0
AESIMICDYPSTVEGWNNER	I1LDV5;A0A0R0I5G1	881	900	yes	no	53621000	0	0
AESISSFWGPVTSTK	I1MR11;I1KNI7;C6TEF0;C6TBY8	2	16	yes	no	0	0	0
AESQQISDASGSIGR	A0A0R0FSS2	479	493	yes	yes	0	0	0
AESSEVEIVGK	C6TEW0	2	12	yes	yes	20382000	14159000	0
AETAVVFEK	I1KT81;A0A0R0ILW8;I1KT82;I1K4P0;A0A0R4J3C5	422	430	yes	no	40349000	12018000	0
AETCAELDPDK	I1LHN4;G3E7N0;A0A0R0LCF1;I1J8Y0;I1J8Y1;A0A0R0LJC8	439	449	no	no	0	173920000	51915000
AETECQNTEYQQLLDIK	CON__P13645	423	439	yes	yes	332550000	0	0
AETENLENLLK	A0A0R0G6A2;A0A0R0GHM3;A0A0R0G6D0;I1MJF7	649	659	yes	no	0	0	0
AETFGIPIPDWGK	I1MZW3;A0A0R0EWS1;K7LR00	812	824	no	no	281880000	34840000	0
AETFGIPIPDWVK	K7M828;A0A0R0GFI8;K7KA83	812	824	no	no	326250000	0	0
AETIAAEDILHDK	P08298;A0A0R0HLW6	610	622	yes	no	10597000	0	0
AETLITMDTPEEGK	I1N383;I1L700;I1L701;I1L6Z9	123	136	no	no	332260000	161660000	66342000
AETNNNVAVEVLEK	I1KAY3	2	15	yes	yes	12429000	60137000	44935000
AETPIDENEIR	C6TE19;I1MC12;C6SW53	12	22	yes	no	75851000	0	0
AETPINENEIR	I1KBE4;I1KBE3	12	22	yes	no	58218000	0	0
AETQTLTTPSYSSDVDNGIVK	Q9ZTZ3;C6T9M6;I1LHH5	7	27	yes	no	1.505e+09	288370000	345980000
AEVAPTEVK	I1MST3;I1MST4	93	101	yes	no	545640000	0	0
AEVEEGQVIGVHTVDEWK	I1MXZ6;A0A0R0FSI6	2	19	yes	no	1311400000	1.5158e+09	1188500000
AEVEHQGAAGAR	K7LDT9;Q9SWB3	932	943	yes	no	808230000	817720000	281560000
AEVEMLQEELR	K7LK53;A0A0R0I2I1;K7LK51	624	634	yes	no	4208700	0	0
AEVEQVNQGAAGER	A0A0R0G3Y5;A0A0R0G3R6;K7MIA6;K7MIF4;K7MIF0;A0A0R0G3W0	309	322	no	no	0	0	0
AEVGVEALSWSEK	A0A368UIM9	149	161	yes	yes	0	0	0
AEVIDDFAK	O04720;C6TMK3;I1M0K3;C6SXU0	199	207	no	no	2797000000	536310000	0
AEVLAQQQAQR	A0A0R0KCK8;A0A0R0K6G4;A0A0R0JJR3;I1MB15;K7M7U0	2627	2637	no	no	0	0	0
AEVLPASETQASSADANEGSLPNR	K7M034	51	74	yes	yes	16056000	0	0
AEVLPESETQASSGDANEGTLPK	K7ML33	57	79	yes	yes	8772600	0	0
AEVLSAVQK	I1L9T0;C6TI82;Q43445;C6TAL0	14	22	yes	no	55019000	0	0
AEVPESGDVMIEK	E2FKH7;E2FKH2	681	693	yes	no	62062000	0	0
AEVTDMGPVSGTVGR	A0A0R0HEJ8;A0A0R0HHD8;I1KEV2;A0A0R0HD06;I1LS96;I1KEV1	207	221	yes	no	0	0	0
AEVTLGTR	Q8RVH5;A0A0R0F1F3	387	394	yes	no	42387000000	43247000000	20997000000
AEVVTSAPGK	I1KAQ7	2	11	yes	yes	56447000	11916000	0
AEYAVDHNSGTGALFFR	I1M4Y9;I1MDC4	773	789	no	no	62113000	27003000	34678000
AEYDESGPSIVHR	C6T7Y1;I1N570;C6TGZ9;C6TJ78;I1JNK9;C6TK76;K7LD67;I1JG11	362	374	no	no	2.1293e+09	1.6322e+09	861430000
AEYDLTPR	I1JGB5;I1LA47	2	9	no	no	119640000	0	0
AEYHSITDEEALEAFK	I1N0T6;I1JFS9;C6TF21	401	416	yes	no	87173000	154120000	77107000
AEYLLDTLSNK	A0A368UHY2	4540	4550	yes	yes	0	27429000	0
AFADEIGIPFMETSAK	C6T6K1;A0A0R4J5Y4;C6TB28;C6T9G0;I1K0U9;A0A0R4J5M7;I1MV61	138	153	no	no	936110000	559030000	300470000
AFADELGIPFLETSAK	C6SXX4;A0A0R0FJ21;I1MJT7;K7LVB3;Q43462;K7LVB2;I1MJT9	138	153	yes	no	0	0	0
AFADGIGIPFMETSAK	Q39845;C6T3C1	138	153	yes	no	96397000	0	0
AFAHPPEELNSPASYK	I1M3B1;C6TLE0;C6THW8;Q9FYX7	8	23	yes	no	642700000	186750000	39379000
AFAIIEEVFER	I1KQ70	373	383	yes	yes	317760000	119980000	87470000
AFALLSEEGIAK	A0A368UK73;I1LPK4	775	786	yes	no	541240000	206820000	0
AFANIGSDMAK	I1K0L7;C6TN55	140	150	yes	no	127110000	0	0
AFATYVQAK	I1LWR4;C6TI30;K7N100;K7N0Z8;I1N6A5	753	761	no	no	819440000	169600000	93699000
AFAVIAASPLR	K7L432	622	632	no	no	109440000	0	0
AFCDVSPLVPK	I1KZI4	238	248	yes	yes	42212000	0	0
AFCQEHLPR	A0A0R0FDV7	302	310	yes	yes	6576100	0	0
AFDAQDQSGGGGFISVEGFHQVLR	K7LKW9;I1NH16;K7N3W6	435	458	yes	no	217580000	118060000	64666000
AFDEGWGAVIAK	I1KJ84;C6TKV3	79	90	yes	no	0	0	0
AFDEVNSQLETK	C6SZJ2	43	54	yes	yes	457610000	0	0
AFDEVNSQLQTK	C6SYC1	43	54	yes	yes	791610000	177450000	0
AFDFISDHMSSAR	I1KGL0	683	695	yes	yes	32006000	0	0
AFDHGPWPK	I1KXG9;I1N1F9;I1J5A5;A0A0R0LCW8	105	113	no	no	1.5516e+09	0	380160000
AFDLASKPEGAGSATK	A0A0R0JAM3;C6THR8;I1N2I4	227	242	no	no	871790000	436130000	85871000
AFDLGGHQIAR	I1LB56;A0A0R0F2E8;C6SVZ3;C6TKK5;C6T7H0;I1NJ52;C6T2S4	68	78	no	no	554400000	435070000	427500000
AFDLGGHQVAR	I1MGG9;I1L0T1;C6T0G1;C6SVE7;I1KMT1;C6SZI8	68	78	no	no	308900000	108730000	76981000
AFDLLHEGGCLR	I1JP95;I1N9X0;I1JP97;C6TG05	361	372	yes	no	1350800000	993870000	1166100000
AFDMIQDLAESENK	I1J675;I1JEL6	470	483	no	no	0	17736000	0
AFDMIQDLAESENKEDYK	I1J675;I1JEL6	470	487	no	no	98331000	0	0
AFEDPDIIHVDDTVDPVR	C6TI33;A0A0R4J410	128	145	yes	no	851840000	3.0478e+09	1.0035e+09
AFEMASGK	I1JAE3;I1LG74;I1LG76;I1LG77	323	330	no	no	634710000	0	0
AFEPILLLGK	I1JE09;I1KM19	61	70	yes	no	4472700000	1089200000	556050000
AFEPILLLGR	I1KQE3;C6T5U0	60	69	yes	no	1.5712e+09	477340000	317170000
AFESIQQLR	A0A0R0HHC1	296	304	yes	yes	130230000	57483000	0
AFFDSTGHLWK	I1LHN5;I1J8X9	152	162	yes	no	52364000	0	0
AFFVNSGSEANDTQVK	I1LIN0;A0A0R0HEI5;A0A0R0HCZ0;A0A0R0H0I8;I1LPE4	163	178	yes	no	0	49614000	0
AFGAELVLTDAAK	A5YT88;C6TDJ4;A0A0R0J5W4;A0A0R4J2P9;I1KLU7	178	190	yes	no	29702000	20616000	89225000
AFGAELVLTDPAK	I1NC67;C6TIP9;A3RM03	114	126	no	no	1.0235e+09	290380000	220240000
AFGAEVYLTDPAK	I1NIU6;A3RM06;I1LBI3;C6TJE5;C6T9Z8;I1NIU5;A0A0R0I270;A0A0R0I1U4;I1LBH7;A3RM05;I1LBH8	113	125	no	no	463310000	0	0
AFGASDIIAVDVR	A0A0R0IIS7;I1K547;I1K548	212	224	no	no	519070000	166010000	187580000
AFGDDFLEDK	B1Q2X5;A0A0R0HDA3	385	394	yes	no	206870000	0	0
AFGEDFVEDK	I1M4K9	390	399	yes	yes	60831000	81351000	0
AFGMELLR	A0A0R0IK92;K7KRQ2;I1K5X6;A0A0R0IHZ7;A0A0R0LAX1;I1J802;I1L4L5;A0A0R0LFH0	245	252	yes	no	756690000	0	125310000
AFGPAMVGWR	I1NIG1;A0A0R4J467;I1LBZ6;C6TAT9	203	212	yes	no	895260000	222590000	24110000
AFGVTVDFIDVELSR	A0A0R4J5N5;C6TIT1	319	333	yes	no	0	0	0
AFHEQPAEER	A0A0R0J536;K7K747	109	118	no	no	0	74086000	0
AFHIIDHDK	A0A0R0FXE6;I1MDY1	106	114	yes	no	0	0	57608000
AFIAGVADDNGYGWAIAK	I1KZ09;I1N1X0;A0A0R0FB78;K7LSQ5;I1LPJ8;C6TIV7;I1LIT1;C6TKG3	97	114	no	no	0	0	0
AFIEADEAQQLLSPLK	K7LLB1	131	146	yes	yes	140260000	0	0
AFINDVSEITLK	I1M540	307	318	yes	yes	236820000	43321000	0
AFISNGGGMDDNLLYR	K7KV62	258	273	yes	yes	29816000	0	0
AFLDATGGLWR	I1LUT8;C6SXL2;A0A0R0H7E5;C6SWY7;A0A0R4J532;C6SVU1;C6TD38	94	104	no	no	0	0	0
AFLDTATGS	A0A0R4J2Q7	214	222	yes	yes	97962000	49041000	0
AFLEFAEASGYPIAVMPSGK	I1M1V8;I1M1V9	254	273	yes	no	3.5429e+09	936050000	272950000
AFLGSVSNHCAQNVK	C6SVT0;C6T9I2	132	146	yes	no	1400800000	154650000	0
AFLIIEEVFER	K7KRK6	446	456	yes	yes	205950000	0	0
AFLINLTPK	I1LL87;C6SYK1	125	133	yes	no	105910000	0	0
AFLTMEELK	C6SW11;A0A0R4J5B2	41	49	yes	no	0	25120000	47928000
AFLVEEQK	I1KXU2;I1J5Q7;C6SYB1;C6SXQ8	94	101	no	no	721120000	628060000	395650000
AFMWDSGTNVGEFDGHSR	I1KQI6;I1K5E5	130	147	no	no	112540000	81545000	20034000
AFQDLNEGK	A0A0R0IIS7;I1K547;I1K548	354	362	no	no	0	0	0
AFQHVASYDSAVSEWLWK	I1LLH3	258	275	no	no	0	0	38825000
AFQTILAEIYR	I1MJU0;C6SZ01	165	175	yes	no	88663000	0	32186000
AFQTSAEQETLVR	I1JC12;K7K676	466	478	yes	no	94094000	0	0
AFSAVTASQFPWVK	I1K3E1;I1K3E2;I1KRS9;I1KRT0	190	203	no	no	120700000	0	0
AFSDGESAATLDELGLTNK	I1K0C8;I1MUR0	570	588	no	no	0	59249000	0
AFSDSPIIGEIR	I1LIN0;A0A0R0HEI5;A0A0R0HCZ0;A0A0R0H0I8;I1LPE4	415	426	yes	no	0	0	0
AFSDVLWK	I1LWJ2;C6TGV4;I1N634	121	128	no	no	0	109790000	55982000
AFSEFADGASSLSGDHLLR	I1MZ22;K7MPJ5	30	48	yes	no	0	0	77016000
AFSEVVSEAK	I1K3R3;O65027;K7KQC9;I1KS56;O63067	746	755	no	no	75238000	0	0
AFSGWGTNEELIVSILAHR	G3E7M9;C6TM48	23	41	yes	no	0	45690000	85313000
AFSHYGEIVESK	K7KHJ7	27	38	yes	yes	756480000	222780000	315510000
AFSNYLGDNK	I1JGB2;C6TB50;I1LA40;C6TA09	190	199	no	no	437970000	0	0
AFSPTTINSGR	C6TKD5;I1KDJ8;I1KDJ9;I1LST6;I1LV79;C6TBU3	198	208	no	no	440490000	0	0
AFSQFGEIVESK	K7KSG7;A0A0R4J3E9	27	38	yes	no	0	0	10945000
AFSQYGEIVETK	K7LP96;Q9SWA8	27	38	yes	no	852780000	759620000	381410000
AFSSAPIISLAVER	I1LCN7;I1NHR3	967	980	no	no	155360000	0	0
AFSSVSGAQFPWLK	A0A0R0L0Q0	184	197	yes	yes	82790000	0	0
AFTSDESSGLDSNIR	K7KU93;A0A0R0JEP1;A0A0R0JPZ5;A0A0R0K6K3;A0A0R0JEV8;K7KJ83;K7KJ82;K7KJ81	253	267	yes	no	147940000	21957000	0
AFTTTFPR	I1KAK6;A0A0R0JFW9;I1KAK8;C6TN90;C6T5R4;A0A0R0JPA5	135	142	no	no	1332800000	175220000	0
AFTVGIGGPVGTGK	C6T9B1;Q9XGS2;I1KRG4	83	96	yes	no	3.6048e+09	1.9449e+09	778580000
AFVDLILKPSEDDIK	C6T8J1;A0A368UGQ5;A0A368UGP5;A0A368UGQ6;C6TIX4;A0A368UGV0	98	112	no	no	1.4587e+09	536000000	395380000
AFVDLILKPSEEDTK	K7MBQ9;K7MBR2	126	140	yes	no	0	0	0
AFVDLILKPTEEDTK	K7LC03	117	131	yes	yes	125450000	0	36915000
AFVDSGAQSTIISK	C6TCW0;A0A0R0IZU0;K7MQF1;K7LAF0	210	223	yes	no	127010000	54011000	0
AFVEHYYSTFDTNR	C6TFP4;I1K3M8;I1LN66;I1LN67;I1LN65	9	22	no	no	2.1172e+09	903900000	891850000
AFVHWYVGEGMEEGEFSEAR	A0A368UHL7;A0A8H6KEJ5;A0A8H6JRD8;Q2TFP2;I1KSD0;C6T898;I1K2I1;I1K3X9;I1N898;I1ML11	403	422	no	no	458460000	891360000	332450000
AFVPVFYNSR	I1LDP2;I1NGW2	173	182	no	no	36405000	0	0
AFVQEEVPRPPPPVISR	K7MHQ3;I1MP44;I1JDC7	169	185	yes	no	24335000	0	0
AFVSEYAVTGK	I1JMY1;I1N8L6	459	469	yes	no	527000000	653250000	82874000
AFVVVGDNNGHVGLGVK	I1LGB7;I1LGB1;I1JDH6;I1K5K3	111	127	no	no	430370000	184950000	210490000
AFYEEFSHVDGK	I1JXH8	471	482	yes	yes	72936000	0	0
AFYYYFVEAQR	I1LNY6;I1L5K6	102	112	yes	no	0	0	0
AGAATSEAENK	I1LI24;C6TGJ3	275	285	yes	no	0	42187000	0
AGADFVR	I1JEI0;C6TJC8	148	154	yes	no	325590000	78253000	0
AGADIVSVHCEQSSTIHLHR	K7MKX6;I1MTV4;I1JZN0;C6TMB6	136	155	yes	no	59315000	60157000	211200000
AGADPNVSDEDGVKPIQVGAAR	I1JRN5;I1JRN4	241	262	yes	no	0	28072000	0
AGAEALPGGVK	I1JAV0;C6TJ08	177	187	yes	no	611510000	24518000	0
AGAEEVYQLGPLNEYER	I1KL87;C6TM03;B0M1B3;A0A0R0IRN6;I1KQU5;C6TE03;B0M1B0;B0M1B2	307	323	yes	no	96485000	0	0
AGAEGLNR	A0A0R0JEI9	2	9	yes	yes	0	20701000	0
AGALADTITVTR	I1NJ23;C6TBY4	50	61	yes	no	207360000	0	0
AGALGDSITVTR	I1JBL1;C6T007;C6SVK2;K7MZW1;C6SVS8;K7LD45	51	62	no	no	1122000000	618780000	224190000
AGALGDSITVVR	I1LB97	50	61	yes	yes	791530000	227920000	94829000
AGALGDSVTVTR	C6SVM3	50	61	yes	yes	1.6876e+09	353410000	108490000
AGANVILTTK	I1K467;A0A8H6K3J6;A0A8H6JAE1;A0A8H6J266;I1KSL6	284	293	no	no	240050000	0	0
AGAPVDQTIAALSDHLDPGDCIIDGGNEWYENTER	I1KPH6	82	116	yes	yes	322270000	0	0
AGAPVDQTIK	I1KWM7;I1N4U1;O22111;I1N6I4;A0A0R0EHQ4;A0A0R0EHR6	94	103	no	no	0	304320000	157140000
AGASAVLVADDIVEK	I1NG28	117	131	yes	yes	290590000	155090000	89173000
AGASAVLVSDDIEEK	I1LEE5	117	131	yes	yes	164660000	132130000	64039000
AGASGFTFHVETSK	I1N7P5;I1N7P7;I1N7P4;I1N7P3;C6T041;C6T4H4	84	97	yes	no	0	29118000	0
AGATAVGLSGMDGR	I1JUK7;I1K925	168	181	yes	no	127160000	0	0
AGATTLNIPDTVGITMPSEFGK	I1NJA5;I1NJA3;I1NJA4	246	267	yes	no	371150000	15755000	0
AGATVILR	C6SVH4	89	96	yes	yes	60712000	0	0
AGAVSTLAK	I1LJE2;I1LJE3	494	502	yes	no	34909000	0	0
AGAVVVGISGDDAASHK	I1MS47;I1LY94;C6SYG3;C6T293	125	141	yes	no	810480000	151210000	0
AGAVYER	A0A0R0JQZ9;I1K099;C6T9M0	102	108	no	no	355980000	0	0
AGDEQLNVFR	I1KZJ9	595	604	yes	yes	643190000	166290000	78084000
AGDESHSALTEFDR	I1NH37;I1LDE9;C6THR0	291	304	yes	no	5453400000	5155500000	1289500000
AGDIDGAAAVLDAAIK	K7L5V1	430	445	yes	yes	108760000	18252000	0
AGDIDGAAAVLDNATK	I1K3J0	430	445	yes	yes	237360000	9726700	0
AGDIFQIVLSQR	I1NF54;I1NF55;A0A0R0EVG9;K7MPL4;A0A0R0F3X5	294	305	yes	no	68483000	0	0
AGDISDSPGLK	A0A0R0GRC9	405	415	yes	yes	0	73313000	35834000
AGDNANPAPPPASAEPMETDKPENTGSA	I1MCN3	836	863	yes	yes	56831000	0	30688000
AGDSSLEELANATQVQGPFLPIVR	I1MMI6;C6TL61;C6SYZ4	135	158	yes	no	1325300000	357460000	134490000
AGDSSQNTLIEIK	K7MFQ1	117	129	yes	yes	102400000	14720000	0
AGDSTPEELANATQVQGAFLPIVR	I1L571	135	158	yes	yes	872480000	147350000	80658000
AGDSTPEELANATQVQGSFLPIVR	I1JVU2;I1MLX4;C6SYD1	135	158	no	no	329840000	0	47747000
AGDTCPTAVHDFEGDQTYSEK	I1MZJ8;K7MPX7;C6TBE8	235	255	yes	no	0	0	0
AGDTLAFNYSPGTHNVVAVNK	C6SXK8	51	71	yes	yes	0	10093000	0
AGEDLVDAYAK	C6T8Y7;I1MN82;A0A0R0FYU5	292	302	yes	no	122070000	0	0
AGEEYGGGR	A0A0R0JK73;A0A368UII5;I7GEK3;C6TJT5;A0A368UIF4;A0A368UIF8;C6T9F8;E3W9C2	186	194	yes	no	0	35711000	0
AGEGDGELQSILSR	A0A0R0GZ36	194	207	yes	yes	6.9904e+09	851330000	336860000
AGEIGSSTMPHK	I1M7Y3;I1JI54	355	366	yes	no	98888000	0	0
AGEIVVFNVDGR	A0A0R0JNH1;I1KFJ2;C6TBK4;C6T7X6;A0A0R0JND1;I1KFJ3;I1MSH9;K7M8T7	79	90	yes	no	100830000	0	0
AGELSAAELDSVMTVVANPR	C6T048;C6SZK1;A0A0R0EC54	56	75	yes	no	3.5181e+09	845790000	556090000
AGELTAAELDSVMTVVANPR	A0A0R0HXF6;A0A0R0HXR3;A0A0R0I7V5;C6T0A7	56	75	no	no	2297200000	402400000	482020000
AGENVEVPIEEEK	I1KDC1	177	189	yes	yes	55705000	0	0
AGEPLGIEEIMVAPPMPGEAR	A0A0R0LBW1;A0A0R4J2R3	23	43	yes	no	20453000	0	0
AGESIKETAANIGASAK	Q01527	7	23	yes	yes	15448000	0	0
AGEVLNNDLLGMLLESNR	A0A0R0H2Z4;I1M2T0	288	305	yes	no	0	110910000	343450000
AGEYTDYAAQK	Q9ZTY1;I1JPV0;C6T9C2	133	143	yes	no	2.9939e+09	0	0
AGEYTDYASQK	I1L957;Q39871	156	166	no	no	31548000000	35699000000	14590000000
AGEYVEVPIEEEK	I1JWB8;C6TM87	177	189	yes	no	45555000	0	0
AGFAGDDAPR	A0A8H6NS81;A0A8H6N463;A0A8H6KT82;C6T7Y1;I1N570;C6TGZ9;C6TJ78;Q96445;I1JNK9;I1JY56;Q96441;I1K4W1;Q96448;I1KUG6;Q96442;C6T8Q2;I1MDT4;K7LD67;I1JG11;P02580;Q96438	21	30	no	no	2572500000	3.7719e+09	1.5801e+09
AGFHTWEQLILK	P10743;C6TN53;A0A0R0IPP2;I1KV11	184	195	yes	no	0	0	0
AGFNIVEQSLWK	I1LCU6;Q6Q2Z9	220	231	yes	no	46906000	0	0
AGGADLVEIR	A0A0R0LCZ4;I1J6L0	74	83	yes	no	71697000	0	0
AGGALSIAFVSK	I1K3K3;Q7XAC5;Q41214	755	766	yes	no	53380000	0	62392000
AGGECLTFDQLALR	A0A0R0F137;I1JQN0;I1JQM9;C6SWN7;I1NB77;C6T0R5;I1NJ30	104	117	no	no	2550800000	1178200000	574560000
AGGKPNDYGYGTGGT	Q541U1;Q01417	159	173	yes	no	632250000	855650000	725720000
AGGMADVLPAASDQTAPSR	A0A8H6U668;A0A8H6U8E3	2	20	yes	no	0	0	180260000
AGGNPNDYGYGTGGTYN	Q01527	136	152	yes	yes	1180500000	788100000	366860000
AGGVFLPIIK	I1MDY6;I1KUB5	233	242	yes	no	153920000	0	0
AGHASVYTVAQYNAPFEYDNR	C6TFW8;I1JBN4	197	217	no	no	0	0	0
AGHPEWELPDDAGK	I1LRU3;Q42795;Q588Z5;Q588Z4;Q588Z3;Q45UE7;Q588Z6;P10538	225	238	no	no	14320000000	16159000000	4885800000
AGHPTFLLVR	Q9SDZ0;C6TB98;C6TET4;A0A068JFC7;A0A068JFE9	29	38	yes	no	317870000	54711000	11312000
AGHQTSAESWGTGR	I1L8R1;I1L8R2;I1JPI7;I1NA53;A0A8H6NSN2;A0A8H6ML89;A0A8H6J8C6;I1LZ03	62	75	no	no	893640000	218250000	602980000
AGIIASLDDLVK	I1JR62;C6TAX0;E3W9C1;A0A0R0ERR6	267	278	no	no	717400000	270630000	121900000
AGIPTFGPSAEAAALEGSK	I1LBE7;K7LJM6;C6T9Y3;Q42804	123	141	yes	no	0	0	0
AGISLNDNFVK	I1MYI8;C6TN36;A0A8H6KNG5;A0A8H6JVC9;A0A8H6IVR0	302	312	yes	no	2776100000	2337000000	1.7135e+09
AGISLNENFVK	C6TD56	304	314	yes	yes	130400000	0	0
AGITVIQIDEAALR	A0A0R4J5Z8;A0A0R0FQE0;Q71EW8;I1MKZ0;I1JWK3;I1LXY1	597	610	no	no	10246000000	5124600000	3.8171e+09
AGLAPEGTQFDGR	A0A0R4J3Y5;C6TI26;A0A0R4J3M1;C6TA21	2	14	yes	no	236590000	721930000	0
AGLDNTSVLQATEDFIAK	I1JU82	137	154	yes	yes	41097000	0	0
AGLDNYDTYSPGGR	I1NHC6;I1LD52	56	69	yes	no	94424000	0	0
AGLEEPQEQIHK	I1LFQ4;C6TFE6	11	22	yes	no	353590000	0	0
AGLQDLAVLTGGALITEELGLK	A0A0R4J656	318	339	yes	yes	0	0	29175000
AGLQFPVGR	C6T0M0;I1MWP3;C6T2B0;C6SZ77;C6SYX1;C6SXQ2;A0A0R0KNL8;C6TMV8;I1MDH5;I1M4U3;C6TG01;C6SZZ2;C6SWA6	34	42	no	no	2.9365e+09	5336200000	2.9339e+09
AGLQFPVSR	A0A0R0F3E0	25	33	yes	yes	72007000	12700000	0
AGLQYLGPDLDAMK	I1K970;C6TGF3;I1JUQ0;C6TN97;A0A0R0GJV8	274	287	no	no	516560000	227000000	51530000
AGLTEDEVLHLIDER	A0A0R0I6U8;I1LEU9	452	466	yes	no	41571000	0	32055000
AGLTEDEVLHLIEER	A0A0R0EM71;A0A0R0EAU1;K7N2X7	452	466	yes	no	61517000	0	0
AGMDVECGDYITK	I1LVZ8;I1MAR9;A0A0R0GP29	323	335	no	no	305900000	185450000	0
AGMENGVLTVTVPK	A0A0R0GA14	130	143	yes	yes	71907000	18933000	0
AGMIFYR	A0A0R4J3C9;C6THM7;C6ZJY6;I1K3S6;K4FZF8;C6ZJY7;A0A0R0IK90;K4FWJ6;K4FW35;A0A1Y9TL49;A0A1Y9TL32;A0A1X9PU96;A0A1X9PT62;A0A0R0IUS1;K7DVM0;A0A1Y9TL34;A0A1Y9TL33;A0A140HPU9	251	257	no	no	0	132270000	0
AGMSYFHETIWK	I1KDL4;A0A0R0JT01;I1KEN4;I1M3L8;Q6Q2Z8	239	250	no	no	121370000	52120000	27543000
AGNEIEELYGTPQDIEGVIK	I1KXC2;K7MS29	1427	1446	no	no	82472000	12743000	0
AGNESLPGDLK	A0A0R0LP27;Q5NUF3;I1LFS6	177	187	yes	no	0	10119000	0
AGNIAPEEALHIGDSMR	I1L152;C6TCZ6;C6TAQ9	185	201	yes	no	321990000	79590000	32167000
AGNLFIVPR	C6TGN6;A0A0R0G3Z6;A0A0R0G6Y4;I1LQU7;I1LK79;I1LK74	275	283	yes	no	597140000	0	0
AGPGENLR	I1K5F2;I1K5F0;A0A0R0K0Z8;I1KQH1;I1KQH2	364	371	no	no	290620000	42180000	0
AGPGILGVNLGK	I1LF90;I1NF53	230	241	yes	no	0	0	0
AGPGVHLSPSDIASR	C6TIJ7	51	65	yes	yes	32381000	0	0
AGPGVHLSPTDISSQLPTQNPDAPVMLDR	A0A0R4J3I5;C6TGR0;A0A0R4J3J0;F8SMC0	51	79	yes	no	1324200000	309260000	213080000
AGPLASLLNQNPPSPGK	A0A0R0LJG5;I1J9U5;I1LGR6	1101	1117	no	no	101410000	0	0
AGPLVDTMPEK	K7M7D2	60	70	yes	yes	0	0	0
AGPVDYGPAISGDGVIPR	I1N630	250	267	yes	yes	221820000	0	0
AGSAASLSTLLNR	I1KXC2;I1KXC3;A0A0R0ITU1;A0A0R0IZB6;K7MS29	975	987	no	no	0	0	0
AGSDTEVLWNDAR	I1KJQ5;K7KIC0;I1JK05	189	201	no	no	175360000	50955000	89375000
AGSGVATLGLPDSPGVPK	P45621;C6TIB8;A0A0R0J9J2;I1JSD2	198	215	no	no	229380000	103040000	70675000
AGSPVDHTIAALSDHLDPGDCIIDGGNEWYENTER	A0A0R0K737	66	100	yes	yes	71773000	0	0
AGSSSHPSYEVQSLDIEVDDDTFK	I1KXC2;I1KXC3;A0A0R0ITU1;A0A0R0IZB6;A0A0R0IYV9;K7MS29	488	511	no	no	89250000	0	0
AGSVEPAHHHTFGHDLVVIEGK	I1NC74;C6TDP9	210	231	yes	no	502110000	52925000	236330000
AGSVYDNILICDDPQYAK	I1LQC5;I1LQC4;I1LJN2	329	346	yes	no	100620000	0	0
AGTSEILAILPGYPDNVR	I1KFH2	319	336	yes	yes	0	4657600	0
AGTSSLPQLYEADIVIK	I1L6A3;C6TKJ1;A0A6S5ZYU0;A0A6S6A9N2	259	275	yes	no	437680000	24219000	62031000
AGTSSLPQLYEAK	I1N3Z2;C6TCJ4	291	303	yes	no	319440000	0	0
AGVCSLGAVAAK	I1LS05;I1LS06	129	140	yes	no	212940000	0	0
AGVILSSVDELIDK	I1NI24	232	245	no	no	218180000	122980000	0
AGVPTVPGSDGLLQSTEEAIR	Q9LLR1;O81273;O23960	196	216	yes	no	724100000	0	0
AGVVPITPLQDTVGPICR	A0A0R0JVQ5	243	260	yes	yes	782980000	129840000	0
AGWGVMASHR	I1JPW5;I1NAI7;Q6RIB7	372	381	no	no	15516000	0	0
AGWLPNHENEFPK	I1J4G9;I1J4H0;I1J4G8;B6ETP1	370	382	yes	no	0	0	0
AGYDDPAIVTGLGTIDGR	K7MTE4;Q9LLQ9;Q9LLQ8;Q39833;Q9LLR0;Q42779;A0A0R0F1N7	176	193	no	no	189690000	0	0
AGYEYDEETFEK	I1L152;C6TCZ6;C6TAQ9	87	98	yes	no	63693000	0	0
AHAESVNLQFER	D2DJQ5;I1K5I3;G0WJI4	251	262	yes	no	0	14877000	8474800
AHAESVNLQFERPLDEDTAR	D2DJQ5;I1K5I3;G0WJI4	251	270	yes	no	0	77818000	61892000
AHAESVNLQFETPLDEDTAR	I1KQD8	286	305	yes	yes	19306000	0	0
AHAQGTTGMV	I1N5I8	180	189	yes	yes	0	186920000	0
AHASTEGVAK	A0A0R0IRH4;C6T920;A0A368UH36	156	165	no	no	2.0899e+09	932390000	0
AHASTEGVTK	A0A0R0GFW6;I1MJC6;I1KTX8	235	244	no	no	609190000	326630000	0
AHDMDINSVQWSPGEKPVLASASDDGTIK	I1JQ18	308	336	yes	yes	0	9170400	0
AHDSDISCISWAPK	I1L6V1;I1N3E7	384	397	no	no	278090000	0	0
AHDVHEYAQDTVEAAK	I1KW97	159	174	yes	yes	4971900000	1.5649e+09	704410000
AHEDLENR	I1LVH0	359	366	yes	yes	0	68819000	49695000
AHEIAGLR	I1LWR4;C6TI30;I1N6A5	859	866	no	no	1398000000	402270000	1255000000
AHELYEGLHSHLESVGIDGVK	I1K034	388	408	yes	yes	0	0	136310000
AHEVEHSPK	Q9SWB4;A0A0R0H3L4;K7LQ69;K7LQ70;I1LKS7	30	38	no	no	0	94906000	0
AHFDVTR	C6TJM8;A0A0R0IL89;I1KSW9;K7KQU3;K7KQU2;I1K4F3	284	290	no	no	170450000	97710000	0
AHFETETTR	I1K5F2;I1K5F0;A0A0R0K0Z8;I1KQH1;I1KQH2	151	159	no	no	0	24529000	0
AHFTAPSSVR	I1M290;I1MEB4;I1M2B6;C6TFI8;I1J9E4;C6TMA2	17	26	no	no	514150000	0	0
AHGGVSVFGGVGER	Q2PMV0;A0A898CT38;R9ZTP9;R9ZSQ3;R9ZQ63;R9ZUA5;R9ZRG3;R9ZRF3;R9ZQB4;R9ZT63;C0J3I3;Q29V95	192	205	yes	no	0	0	0
AHGLAPEIPEDLYHLIK	I1K0H2;P62302;C6T9Q3;B6CBQ9	77	93	yes	no	5617400000	2692100000	2293100000
AHGTAVGLPTEDDMGNSEVGHNALGAGR	I1L6W0;A0A0R0F2Z4	65	92	yes	no	904270000	115690000	60251000
AHHHNNSTTLR	A0A0R0KRW9	2	12	yes	yes	11349000	0	0
AHHLLPSDLELVK	A0A0R0HCG7	2666	2678	yes	yes	59494000	0	75310000
AHIFAVSMFDDFDR	I1KJQ5;K7KIC0;I1JK05	137	150	no	no	0	0	0
AHLLFDFHQVVDGLR	I1JNF2	165	179	no	no	215040000	0	60609000
AHLNLQSR	I1JJT0;I1M675	87	94	yes	no	16031000	0	0
AHMGIFTELGVLYAR	I1JIA0;I1M7S3;I1M7S4;I1J8Z9;I1MBD1;I1MZ13;I1LMS9;Q39834	1326	1340	no	no	98358000	0	22269000
AHNADLHCVDWNPHDDNLILTGSADNSVR	I1MH75;I1L1H2;I1L1H3	331	359	yes	no	0	0	31352000
AHNLNQGISLLESLESR	A0A368UKI2	77	93	yes	yes	0	0	78201000
AHPGGPAVSEFDWGTGETPR	I1KDC1;K7KWN5;I1JWB8;C6TM87;C6T9F2	65	84	no	no	797060000	277310000	0
AHPSAVVSVR	I1LVR3;I1LVR2;C6TH89	2	11	yes	no	74370000	0	0
AHQLVMDGFNWAHEQK	I1L2I7;C6TL99;I1L2I8;I1JFV1;I1JQE5;I1NAY9;A0A0R0EQL4	245	260	no	no	44646000	0	78008000
AHQLVMEGFNWCQDK	I1KXM8;I1JBU6;I1J5H1;I1N1B4	237	251	yes	no	3259300	39344000	48866000
AHQLVMEGYNWGHDQK	I1KSA8	242	257	yes	yes	0	12262000	20813000
AHQLVQEGLK	I1NF26;K7LM18;K7LM16;C6TK28;I1NF28;I1NF27;A0A0R0EJY2;I1J418;C6TJ48;A0A0R0IEQ9;I1J419	216	225	yes	no	0	0	12858000
AHQVVEDGYEFFANR	A0A0R0EST0;I1NCD8;C6TB76;C6TNW7;I1LBR4;C6TMI1;I1JRT4;C6T937;I1LCB5;I1L7I0;A0A0R0HMI8;K7LK88	243	257	no	no	88984000	65635000	87974000
AHSGSVGPIVIIR	A0A0R0JNT0;A0A0R0JNL5;K7KYH7	208	220	yes	no	0	0	0
AHTDVVTAIATPIDNSDMIVTASR	C6TJD3;Q39836;I1K5E6	13	36	no	no	2.0855e+09	608240000	1.0514e+09
AHTFVSPR	I1JF86;Q84V19;Q9SP11;C6T7Y4;I1L860;I1L862;Q04672	157	164	no	no	26096000000	10231000000	14111000000
AHTPVTLLAVEQHK	K7LYV5	2	15	yes	yes	71191000	11448000	0
AHTSLPSADAGMDAVQR	C6T8K3	2	18	yes	yes	435370000	285680000	154180000
AHTSVFNTLLQVLDDGR	A0A0R0K0U9;Q39889	683	699	no	no	74438000	0	45195000
AHVSLPMDTFK	B0M1A5;E0YL26;I1JZW5;E0YL22	134	144	yes	no	370910000	353410000	72406000
AHYDEFLK	I1L398;I1MPZ3;I1L397;I1MPZ2;C6T194;C6SYU1;K7LDW1;I1L399;A0A0R0G409;K7N3N8	110	117	yes	no	0	23021000	0
AHYQNQYGAVPVSK	K7L505	2	15	yes	yes	550360000	289760000	240530000
AIAALVEELNIPEAK	I1JRE1;I1JRE2;I1JRE0;C6T9H0	93	107	yes	no	267270000	33570000	0
AIADGSLLDFLR	I1KDL4;A0A0R0JT01	426	437	no	no	1106900000	330160000	135290000
AIADGSLLDFMR	P51061;A0A0R0H967;Q8H929;Q8H928;O22117	426	437	yes	no	414040000	73274000	0
AIAEAIQR	I1N4I0	661	668	yes	yes	16016000	0	0
AIAFDFR	C6TKY2;A0A0R0JUR8;A0A0R0HDE5;K7LU64;K7KJG5;C6TIE2;C6TGJ4;I1LS33;A0A0R0GWA2;A0A0R0GWU6;I1M3U3	56	62	no	no	184520000	38378000	0
AIAGIITER	I1MBN4;I1JHP9;C6T3K4;I1MBN7	105	113	yes	no	170000000	107560000	85092000
AIAIMSHPIPSTDDSHSVQIILPQK	A0A0R0K398;A0A0R0K1N9;I1K489;C6THN1;C6TN25;I1KSQ2;I1KSQ0;I1KSQ1	301	325	no	no	0	39432000	0
AIALTVDTPILGR	I1MJ29;C6TBK3;B0M1A2;I1KRU6;A0A0R0IPJ7;B0M1B4	154	166	no	no	90264000	0	0
AIAQSNSSEIAEALFR	I1KM99;I1KMA1;A0A0R0JCK6;I1KMA0;I1NDE9;I1NDF0	262	277	no	no	74989000	0	0
AIASFEEMGIK	A0A0R0GBB6;I1L171	31	41	no	no	224780000	0	0
AIASLLSDDDHFVDATSHK	K7MQX0;I1N0P8;I1KY73	145	163	yes	no	0	21463000	0
AIASNIDANFLK	A0A0R4J305;I1MXZ0;C6TIJ2;A0A368UHG8	191	202	yes	no	80821000	0	0
AIASWHEIR	I1LF63;I1NF81	844	852	no	no	285960000	39458000	48030000
AICGGPVYVSDSVGSHDFDLIK	I1NBD9;D2E9R7	610	631	yes	no	1333900000	777910000	307960000
AICTEAGLLALR	A0A0R4J4W3;A0A0R4J439;A0A0R4J302;A0A0R0EXW6;A0A0R0KRE0	400	411	yes	no	578860000	0	91764000
AIDEYASLK	I1K5H2;K7KRH2;I1KQE8	110	118	no	no	817650000	0	110020000
AIDFVGAGASNFK	A0A368UNA6;A0A0R0GDS6;A0A0R0G729	175	187	yes	no	129020000	0	0
AIDGAEEASLGK	K7LA75;K7LA74	61	72	yes	no	41305000	0	0
AIDHAFGEDLEEDK	K7L1C5	485	498	yes	yes	78541000	0	0
AIDIAANEILGVATPGQVDQAQLNR	A0A0R0ILS3	399	423	yes	yes	435380000	56205000	38401000
AIDLAESSFVDK	I1NF54;A0A0R0IAS6	556	567	yes	no	59377000	47666000	7966900
AIDLIDEAGSR	I1KBY3;I1JXP9;I1JXQ0;A0A0R0JHU1;A0A0R0JM14;A0A0R0JTA7;I1JXT1;I1KBU6;I1K6S6	483	493	no	no	0	153990000	0
AIDLVDEAAAK	A0A0R0GIY4;A0A0R0JI83;A0A0R0IV62;A0A0R0IX14;A0A0R0IZW3;I1N6A2;I1JU82;I1N4I0	468	478	no	no	107120000	77975000	23997000
AIDVIPLLTPVVMEK	I1LAJ3;I1NEH6	298	312	no	no	483780000	27794000	0
AIEATPSTFK	A0A0R0I7A8;C6SXW6;I1LD42;I1LD41;C6T2X8	13	22	no	no	137870000	53031000	0
AIECTGSIQASISAFECTHDGWGTAVLVGVPK	Q8LJR2;I1MA91	256	287	yes	no	0	466000000	124000000
AIECTGSIQASISAFECTHDGWGTAVLVSVPK	A0A0R4J4U4;I1LXD1;C6TA60	268	299	yes	no	1.7275e+09	1131100000	1124800000
AIEDMAADSLR	K7LC34;A0A0R0G1Y0;K7LWS4;I1MSK0;A0A0R0FIK0	646	656	yes	no	0	72446000	0
AIEEATMEGLK	A0A368UGS1	27	37	yes	yes	113320000	57132000	0
AIEESMEGSGANVK	I1L1W0;I1MHK8	537	550	no	no	0	0	0
AIELDTESDGK	C6SVF6	42	52	yes	yes	328610000	292840000	208360000
AIELPDPMENAGAALIR	I1LL25;I1LL24;I1LR60	101	117	no	no	517850000	221550000	119210000
AIELTEQAGTK	C6T2Q9;Q2PMP7;A0A898CU48;A0A898CTV2;R9ZV75;R9ZV18;R9ZU11;R9ZSB6;R9ZS54;R9ZR69;R9ZR59;R9ZSY6	148	158	yes	no	0	0	0
AIELTEQLAK	I1JT72;I1K7N4;C6T9V4;I1K7N3	19	28	yes	no	445630000	0	0
AIENPELFVMK	Q9M426;I1NC18;I1NC20;I1JRF8	378	388	no	no	255030000	99377000	20303000
AIENVPDLK	I1MJL6	204	212	yes	yes	1138000000	172250000	0
AIESVPDLK	K7L6N1;C6TLI8;I1K4Q5;I1K4Q9	204	212	no	no	808850000	59621000	0
AIESVPELK	I1KTK0	204	212	yes	yes	936270000	0	0
AIEVVDLDQK	A0A0R0H2I8;I1LQN3;K7LTA8;A0A0R0HGT4;I1LJZ1;A0A0R0G3R3;A0A0R0FVR5;A0A0R0G2S0;A0A368UHG3;K7LPM5;I1LJZ4	810	819	no	no	285020000	40650000	0
AIEYDNFIECCLTVK	I1LA46	236	250	yes	yes	187850000	8977300	22105000
AIFDAFDSDGDGMLRPR	I1LBC8	323	339	yes	yes	100010000	0	0
AIFGAVAIDTGK	I1MTJ0;C6T5A2	154	165	yes	no	33423000	0	0
AIFLDEDDVATYTIK	C6TER4	191	205	yes	yes	174900000	68345000	31705000
AIFTEGCK	A0A0R4J656;I1LAL4;I1LCI1;I1NHW4	129	136	no	no	470520000	67564000	0
AIFVDLEPTVIDEVR	A0A368UHL7;I1K2I2;C6TNK2;I1K2I1	65	79	no	no	482260000	135430000	155080000
AIFYLATDSLK	I1J675;I1JEL6	542	552	no	no	92734000	0	0
AIGGSSLQDGQIELMVHR	A0A0R0FLG8;A0A0R0FLH6	783	800	yes	no	169080000	52032000	44246000
AIGHPLAK	K7M387;K7M9L4;A0A0R0EBC0	944	951	no	no	68302000	0	48804000
AIGIDLGTTYSCVGVWQNDR	I1JGR5;I1MT10;P26413	8	27	no	no	0	0	0
AIGINVPR	I1LM73;A0A0R0EVU4;C6T7U2;I1MBR7	346	353	no	no	5453800000	2264600000	758740000
AIGSGSEGADSSLQEQFNK	Q9M4T8;I1JBH2;C6SW82	167	185	yes	no	349390000	198370000	81760000
AIGSGSEGADSSLQEQYNK	C6TGU2;C6TMT4	167	185	yes	no	483840000	644430000	276790000
AIGSLAEYTAVEEK	I1N5R7	112	125	yes	yes	2350300000	398890000	0
AIGTEIEWYPGK	C6TKT3;I1MH87;I1MH86;Q39892;I1L1J6;I1L1J5;I1L1J4;I1L1J3	198	209	no	no	208110000	84939000	66396000
AIGTEIQWHPGK	I1LY10;I1LY08;I1LY07;C6TJB3;I1LY05;I1MSG0;I1MSG1;I1MSF8;C6TND8;A0A0R0FHA5;I1MSG2	201	212	yes	no	253350000	429710000	465260000
AIGTVFMPPK	A0A0R0K7P8;A0A0R0K7N5;I1JVV8	191	200	yes	no	91026000	0	0
AIGVELDLSDKPVGLGVR	C6TFM7;I1NAI6;A0A0R0KL47	162	179	yes	no	840120000	229120000	327070000
AIGVNFIDVYFR	I1LVH0	89	100	yes	yes	109740000	0	10384000
AIGVVMDGGEEGEGMR	I1J5P9	437	452	yes	yes	275490000	288900000	144380000
AIHDQNFTGK	I1K565;I1KP14	376	385	no	no	247190000	0	0
AIHNQNFSGK	I1JXS8;I1KBV2	375	384	no	no	358530000	0	0
AIIAILGHR	A0A0R4J4L3;I1LLC0;C6T7M2;I1LLC1;I1JWG5;A0A0R4J363	32	40	no	no	1125400000	0	26517000
AIICSDAAAEAAR	K7LQ69;K7LQ70	685	697	yes	no	4.1117e+09	884970000	275470000
AIIGDALR	I1K9A1;I1JUS8;C6TGL2	2	9	yes	no	240160000	0	0
AIIGTIGDVDAYQLPDAK	A0A0R4J2L6	987	1004	yes	yes	0	29655000	0
AIIISVIDNLVK	I1KL32;A0A0R0I7P6;I1ND31	351	362	no	no	269870000	0	0
AIIPPLVR	A0A0R0JRB0;I1MUZ7	136	143	yes	no	1132700000	35654000	96344000
AIISALEHIHYEDENTR	I1J4A2;A0A0R4J2H1	334	350	yes	no	0	0	23224000
AIITEEPEPEQPTHSR	I1JRC4;I1JRC3	2	17	yes	no	10608000	0	0
AIIVQPDR	A0A0R0F259;A0A0R4J3M4	349	356	no	no	361770000	323120000	0
AIIVQPNR	I1M1V8;I1M1V9	330	337	yes	no	113250000	119400000	45685000
AIIYDSTDLSETVVLEFPELTSSTR	I1MKY2;I1N8B5	284	308	no	no	1.0267e+09	0	0
AILADPNDGEVLSQYGK	I1JP77	274	290	yes	yes	0	4384600	0
AILETTLR	I1K5K8;C6TKR5;I1MDD7;C6TBV8;I1JSI6;I1KQB3;C6TB96	130	137	no	no	0	73466000	96687000
AILGSVER	I1J5B4;A0A8H6NX52;A0A8H6NH24;A0A8H6JXH2;I1JC08	594	601	no	no	371850000	0	0
AILINTPHNPTGK	I1KA75;I1JZ89;C6T912;K7KUH1	216	228	yes	no	279910000	65128000	169840000
AILSLFTGDAK	I1LIK8;I1LPC3	1111	1121	no	no	83115000	0	0
AILTLVNNDDR	F7J077;O22121;F8WQS0;Q93VL9;Q50JD8;P25974;F8WQS1;C6T9L1	84	94	no	no	117270000000	147520000000	52514000000
AILTLVNNDDRDSYNLHPGDAQR	F7J077;O22121;F8WQS0;Q93VL9;Q50JD8;P25974;F8WQS1;C6T9L1	84	106	no	no	225980000	126640000	248490000
AILVEEWNVQPVK	I1KXM8;I1JBU6;I1J5H1;I1J5H2;A0A0R0KRC0	34	46	yes	no	186350000	93360000	0
AILVNATDK	K7KQG4;I1KSC8	549	557	no	no	86293000	0	0
AILWAANYELPK	I1JD96	195	206	yes	yes	137350000	0	0
AINAAHVEAESTENGIGIVK	I1KV07	241	260	yes	yes	0	0	0
AINALELAMDALK	I1LH18	230	242	yes	yes	7423600	0	0
AINALEQHIK	I1LWV7;C6TAB7	117	126	yes	no	277920000	62986000	60736000
AINDEGMPMYQR	Q9SWB5;C6THB9	316	327	yes	no	0	0	0
AINDEGMPNYQR	I1LU10;C6TLB6	316	327	yes	no	0	0	0
AINELMDESR	I1L932	432	441	yes	yes	757040000	0	0
AINFSPLLNSPDYPMIYAESAAR	Q9LDM8	364	386	yes	yes	64488000	0	0
AINYLFTNIDR	I1KG56	203	213	yes	yes	0	0	0
AIPSEVLAHSYNLR	P02858	519	532	yes	yes	2331600000	1.8537e+09	557160000
AIPSEVLSNSYNLGQSQVR	Q7M210;Q39858	219	237	no	no	22393000000	12592000000	5363400000
AIPWTQLSPIR	I1KSB3	374	384	yes	yes	0	0	0
AIQEQLMLER	I1KNH5;I1KNH4	385	394	yes	no	233010000	121650000	150840000
AIQESPDWQTLSDAR	I1L4U3	203	217	yes	yes	0	206880000	104140000
AIQESPNWQTLSDAR	I1J4X9	203	217	yes	yes	62247000	29232000	48398000
AIQSEINIEDVQK	C6T3K6;I1KBM3;I1JXZ5;C6TEQ1;C6TE32	111	123	yes	no	219300000	12657000	31309000
AISAANLQGQMK	Q6S9W0;I1LIL5;C6TGA8;O49016;O49013	146	157	yes	no	46903000	0	0
AISDFGDDEYK	A0A368UGQ5;A0A368UGP5;A0A368UGQ6;C6TIX4	243	253	yes	no	59703000	35410000	0
AISDGVDVLDCPVQMSK	I1KYF3;I1JJF7;I1M6K6;I1KYF2	384	400	no	no	70703000	0	0
AISDLSILADK	A0A0R0HA20;I1LP45;I1LP44;I1LP46;C6T0Y6	324	334	yes	no	1.5951e+09	647630000	304620000
AISEGGFESLYK	C6TMI3;I1N7Y6;I1MLC2	134	145	yes	no	260080000	123850000	0
AISEGWLDASFLKPSSEDGDIVVEDEK	I1JXE8	393	419	yes	yes	115440000	0	0
AISEGWLDASLTK	A0A0R0FBT0;A0A0R0JQV7;I1K072;K7KMV0	369	381	no	no	0	0	21942000
AISEGWLDASLTKPATEDGEIQEDEK	A0A0R0FBT0;A0A0R0JQV7;I1K072;K7KMV0	369	394	no	no	193620000	95080000	0
AISGGPIYVSDSVGK	I1K034	532	546	yes	yes	153860000	37025000	19772000
AISLFENVVHLNDAIEDEGK	I1L3K8	131	150	yes	yes	229170000	156340000	0
AISQLQSLPGGDVK	A0A0R0G8L1;A0A0R0G179;I1MGE5;B4YB11;B4YB13;B4YB12;A0A088AWR2;B4YB10	237	250	yes	no	39632000	0	0
AISSSNAYDDQLR	A0A0R0JYI2;A0A0R0K4G9	57	69	yes	no	256070000	657100000	281010000
AISSSNAYNDQFR	I1KZJ1;I1KZJ0;I1KZJ2	75	87	no	no	541730000	178580000	52134000
AISTILESVSR	A0A368UGP3;I1KWS2	616	626	no	no	204990000	31717000	0
AITLPGEGEIMDMMGVADPDAVHAVR	A0A0R0K6W2;A0A0R0K5H8	718	743	yes	no	433300000	66527000	70648000
AITLPGEGEIMDMMGVADPDAVHTVR	A0A0R0IPA5	667	692	yes	yes	129000000	20928000	0
AITPALDPTR	I1MR81;C6TH90	61	70	no	no	318650000	22939000	0
AITQSYELAK	I1KIE4	123	132	yes	yes	240620000	0	0
AITSAYYR	C6TIE9;I1M2Z5;C6TM07;Q8LJR6;A0A8H6KIE5;A0A8H6JXL3;I1M812;I1JI35;I1MJU0;C6SZ01;C6TJF9;C6TIM4;Q8LJR5;I1M3K1;C6SX31;I1M3K2;I1M049;C6T441;A0A0R0JBP2;I1LQK7	76	83	no	no	23401000	0	0
AITTIPENFTPHR	I1JDR2;K7MVB9	613	625	no	no	213360000	60177000	97022000
AITVFSPDGHLFQVEYALEAVR	A0A0R4J2M8;I1MN39;A0A0R0FPZ2	7	28	no	no	0	17711000	0
AIVADDPHFQGR	A0A0R0IUQ7	645	656	yes	yes	0	0	0
AIVAEENLTAPFDFPR	I1J9Y5;C6T028	51	66	no	no	175510000	0	64724000
AIVCSDAAAEAAR	Q9SWB4;A0A0R0H3L4	685	697	yes	no	1.0576e+09	1.0706e+09	255580000
AIVDAPPGDEPVGLDMLHMGK	A0A0R0KAT4;A0A0R0JPA1	624	644	yes	no	364400000	0	0
AIVDDTFTR	K7KPY9;C6TLG5;I1KRH2;A0A0R0JUW3	54	62	yes	no	174850000	0	0
AIVDHHTAVAGGLLLK	C6TI98;K7KUE8	140	155	yes	no	28820000	0	12993000
AIVDSGFEHPSEVQHECIPQAILGMDVICQAK	A0A0R0JKX7;I1JUD5;A0A0R0J4Q6;I1KVD4;A0A0R0J4W7;Q9LFN6;Q56XG6;C6TJB8;C6TDK8	60	91	yes	no	0	35599000	0
AIVDSIVILIR	I1JSP6;I1K778	420	430	no	no	29658000	0	0
AIVEADVAQAVASLQK	C6T0K6	114	129	yes	yes	0	0	0
AIVEFVR	C6TED0;A0A0R0EK65;A0A0R0E916;I1LWT5;C6TIY5	226	232	no	no	210950000	0	0
AIVILVINEGDANIELVGIKEQQQK	F7J077;O22121;F8WQS0;Q93VL9;Q50JD8;P25974;F8WQS1;C6T9L1	274	298	no	no	0	0	22212000
AIVILVINEGDANIELVGLK	O22120;P0DO16;P0DO15;I1NGH2;F7J075;Q4LER5;Q3V5S6;Q39853;Q948X9	397	416	no	no	6.2951e+09	347380000	5.9539e+09
AIVLNSPHNPTGK	I1JBI5	160	172	yes	yes	23302000	8302800	0
AIVQFEDFQMK	A0A0R0FBL6;I1N3M2;I1L6N5;I1KIF0;I1JKC3	267	277	no	no	38612000	0	0
AIVVLVINEGEANIELVGIK	Q9FZP9;P11827;Q0MUU5;Q948Y0;Q84UB3	413	432	yes	no	6.617e+09	1.6717e+09	5071800000
AIVVTQR	I1LIJ6;Q9AWB2;I1LP98	353	359	no	no	0	0	0
AIVWSGEELGAK	P34811;A0A0R0FND6;I1K0K6;A0A0R0JRC6	273	284	yes	no	22674000	0	0
AIYDEYGEEGLK	I1MEM7;I1M1Z8	64	75	yes	no	0	0	0
AIYDQYGEEGLK	C6T8E0;I1LS76;I1KEY3	64	75	yes	no	115170000	54985000	28055000
AIYEIPSVK	I1JY67;A0A0R0JHE0;A0A0R0JSL5;A0A0R0JHA8;A0A0R0JH35;K7L7F3;A0A0R0INQ5;I1K4U3;I1KTD4	239	247	no	no	0	53402000	0
AIYGGEVVIGVSYVGVPVHTER	C6T2C1;C6SZX0	71	92	no	no	1.9319e+09	1.4975e+09	1.6291e+09
AKDEGYDVSK	C6SY43;I1MT39;C6SZI6	144	153	no	no	236540000	0	0
AKDYGSYAQGR	C3VHQ8;I1JUP4;K7KTR9	146	156	no	no	126620000	0	0
AKEEIEAVFHHDK	I1KUS3;C6T1P6	26	38	yes	no	0	0	19905000
AKEELFEALNYLENELK	C6SYD9;A0A0B5E2K6;I1KK63	127	143	yes	no	57467000	93957000	0
AKEELFEALSFLENELK	Q9FQE7	127	143	yes	yes	0	0	158640000
AKPDGFPTLLFFPAGNK	B1Q2X5;A0A0R0HDA3;I1M4K9	483	499	no	no	242480000	0	0
AKPLTVDHEPEK	A0A0R0IIR5;A0A0R0ITJ5;A0A0R0IIU6	228	239	yes	no	303160000	0	0
AKPQEPEVTVASDAFTQFK	I1MN17;I1MN16;A0A0R0FPW0	67	85	yes	no	0	55565000	0
AKPQIDSYVK	A0A0R0J8B8;C6TLB7;I1KN74	140	149	yes	no	78068000	0	0
AKPSSGVGLPVEVVHLK	I1JSS2	93	109	yes	yes	137420000	0	0
ALAAFHVDENK	A0A0R0H289;C6ZJY9;I1M1L2	155	165	yes	no	0	0	0
ALAAQEAAVGTILPGQGTTINVGDASGNTK	I1LQK7	181	210	yes	yes	82436000	0	0
ALADFGDDEYK	K7MBQ9;K7MBR2	271	281	yes	no	0	35119000	17762000
ALADLNADVR	I1JRU2	1225	1234	yes	yes	57898000	0	0
ALADVLEIDLPK	I1KRV5	431	442	yes	yes	68814000	10921000	0
ALAEAGLTVENVHMVEVVGSGSR	I1MCN3;I1M5L8;I1M5L7	321	343	no	no	309150000	286040000	344790000
ALAEAGLTVENVHTVEVVGSGSR	I1KG78	321	343	no	no	11133000	0	0
ALAEIIFGEFNPAGR	A0A0R0IB08;I1L4V4	567	581	yes	no	62120000	0	0
ALAENEGEGLAK	I1KMS9;I1MRP6;I1KMS8;I1MGG7;A0A0R0I3F1	477	488	no	no	309580000	0	0
ALAEQLFDNENQLVR	A0A0R0K0U9;Q39889	618	632	yes	no	678570000	96426000	0
ALAFDEFGR	I1MYL7;I1LNE6	2	10	yes	no	434410000	175640000	65796000
ALAFENVPTQDEIK	I1JRF2;A0A0R0KP00;Q6VEV2	320	333	yes	no	963240000	514480000	132030000
ALAHYFEAK	A0A0R0K5N2;K7K596;A0A0R0LFC3;K7LMM0;K7L4G7	123	131	no	no	45783000	44709000	5055600
ALALDFLGLR	I1MB11	100	109	yes	yes	0	0	0
ALALSLGSSSESTK	K7L5L6;A0A368UJ88;A0A368UI51	1340	1353	yes	no	0	0	0
ALASHPLR	A0A0R0GTN8;C6TFH9;I1M2G9;A0A0R0G3Y8;C6SZE4;I1ME62	117	124	no	no	0	0	39299000
ALASTFYSDLGIEEDDIFVSDGAK	I1KQU2;I1KL89	138	161	yes	no	773150000	0	20356000
ALATGWSAAHYSTEITVEGTK	A0A0R0JWF4	498	518	yes	yes	127990000	798980000	1219500000
ALAVVEALEGK	I1LK85;K7LPS2;K7LPS1;I1LR30;A0A0R0HC39;A0A0R0H360	606	616	no	no	53947000	0	0
ALAVYGTPAFTEIIK	I1MKC8	557	571	no	no	382780000	25476000	0
ALCAEHNVSLLTVPSAK	I1KVL0;C6SW79;C6T064;C6SVV7;A0A0R0G3G4;K7L817;I1KGU0;I1KVK9	76	92	yes	no	4857200000	1179700000	744380000
ALCQLSPHLPK	K7MVK8;C6THV3;K7MVK9	196	206	yes	no	16772000	0	0
ALDDTIITGVPTTIDYHK	Q9LLR1;O81273;O23960	476	493	yes	no	388660000	80726000	0
ALDIDPNNR	I1N1Y9	500	508	yes	yes	51605000	0	0
ALDILADILQNSK	I1MM85;A0A0R0FX09	185	197	yes	no	34195000	0	0
ALDLPTVSPWR	I1JWD2	413	423	yes	yes	248900000	0	0
ALDQMTLTK	M4QS19;I1LJJ4;H9TVI9;M4WFN0;Q2LAK4	326	334	yes	no	86740000	0	0
ALDSGIVAQAALDVFTEEPPPK	I1LEI9;I1NFX7	294	315	no	no	213310000	14604000	0
ALDTLDLSWNK	C6ZS00	283	293	yes	yes	971600000	367470000	267590000
ALDVLNFTPLNNR	I1M8P0;I1MXM6;I1JE12;I1KM25;I1KM24	85	97	no	no	245240000	0	0
ALDWGPGGGPDLIVDDGGDATLLIHEGVK	I1KS65;F8SMB9;I1K3S5;I1K3S4	124	152	no	no	3.8606e+09	528740000	1.7082e+09
ALDYVIAEAR	A0A0R0H4C5;A0A0R0JUR0;I1LS27;I1KF18	2	11	yes	no	0	0	0
ALEALKPELK	I1MTU1;C6TGD9	335	344	yes	no	419520000	165310000	90057000
ALEALNEADGSNK	I1MBW3;I1MBW4	22	34	yes	no	0	0	0
ALEDAIAVLDK	I1L3P6;I1L3P8;I1MQD0;I1NIE7	126	136	no	no	1224200000	583910000	279060000
ALEEANADLEVK	CON__P02533;CON__Q6IFX2;CON__P08779;CON__P19012	135	146	no	no	0	8606000	0
ALEEQYGGEEELPQTNPGFNNTPFK	A0A0R0EGZ2;A0A0R0G928;A0A0R0GKM7;A0A0R0G924;A0A0R0L2F3;I1JIM7;A0A0R0GSM7	484	508	no	no	426900000	66759000	79141000
ALEEQYGGEEELPR	A0A368UG72;D3G9L7	329	342	yes	no	5743900	0	0
ALEESNYELEGK	CON__P13645;CON__P02535-1	166	177	yes	no	602750000	583960000	174160000
ALEETEGVTDLK	I1LWE3;C6T1N2	121	132	yes	no	83705000	23753000	12682000
ALEGADVVIIPAGVPR	Q9SPB8;I1KDM8;O81279;C6T7I4	98	113	yes	no	4.0986e+09	2563800000	1.7582e+09
ALEGEIVR	I1J4F7;I1J4F6;C6SXR3	31	38	yes	no	159450000	0	0
ALEGLLEFSAR	I1JF79	559	569	yes	yes	319550000	0	0
ALEIDPNNR	A0A0R0KGG4;C6TM22;I1KZ20	500	508	no	no	123920000	0	0
ALEIGDDPAALPK	I1M049	182	194	no	no	80114000	18111000	0
ALELDDEDISYLTNR	I1J9Y0;I1J9X8;I1J9X9;I1LGM2;I1K0K7;Q43468	283	297	no	no	1.5291e+09	684490000	272080000
ALELEPNDGGIK	I1K1S1;A0A0R4J5S0	323	334	yes	no	97756000	28558000	21352000
ALELFEDDQSTSVVLHR	I1LK85;K7LPS2;K7LPS1;I1LR30;A0A0R0HC39;A0A0R0H360	529	545	no	no	129890000	25292000	34890000
ALELGLINSR	I1MQN6;I1MQN5;I1MQN4	69	78	yes	no	15046000	0	0
ALELHETELGGYTLTVDEAK	I1LIT2;I1LPJ9	640	659	no	no	194970000	65784000	0
ALELHETELGGYTLTVDEAKPR	I1LIT2;I1LPJ9	640	661	no	no	144400000	37482000	69922000
ALELSNEQQK	I1MFU1;C6THU1;A0A0R0FZN4;K7LR50;I1L053	263	272	no	no	1237800000	380860000	292320000
ALENADLAPDNHSK	Q9M507;Q9M508	138	151	yes	no	1.634e+09	245300000	0
ALENEMLHR	K7LZ41;A0A0R0FJF5;P13708;K7MJY8;A0A0R0GW94;Q50JD9	312	320	yes	no	0	0	0
ALENEMLIK	A0A0R0G9R0;K7MBG3;A0A0R0G1M8	293	301	yes	no	1077000000	320570000	0
ALENEMLLR	K7KGC7;K7KGC8;K7MZJ0;K7MZJ1	315	323	no	no	5372200000	1.9063e+09	649840000
ALENTAIPIGDLPEDK	A0A0R0I854;I1MPM4;I1MPM3	516	531	no	no	1433100000	289390000	284480000
ALEQLQDAIAK	A5JVZ7	80	90	yes	yes	0	690710000	377400000
ALEQLQDAVAK	I1JYA9;C6T5D0;Q8GUE3;I1JYB0	79	89	yes	no	1.752e+09	1257200000	561890000
ALEVAVK	I1NJ59;C6SXS9;I1LFD6;C6TFB8	2	8	no	no	260160000	617830000	0
ALEVLNYLGALDDDGNLTK	I1JBE3;I1JBE4;I1JBE2;K7LGT6;I1JQU1;I1NBE6;Q9LZQ9	461	479	no	no	0	23299000	0
ALEYENFDK	I1L6W0;A0A0R0F2Z4	296	304	yes	no	0	50647000	0
ALFAEYVASQK	I1LS94	480	490	yes	yes	282020000	0	0
ALFAGSQR	I1JXY2;A0A0R0JT00	566	573	yes	no	134460000	0	0
ALFGIELISR	I1KGF2;A0A0R0IY29;A0A0R0IPI1	227	236	no	no	91340000	0	27038000
ALFPHPEEMQR	I1JXY2;A0A0R0JT00	407	417	yes	no	0	83305000	108180000
ALFPSSIGLDMLK	I1KVT5;A0A0R0IWD5	46	58	yes	no	441640000	38829000	0
ALFPTVPDLVVSGINK	I1JAU1;I1LFT4	89	104	yes	no	50010000	8635400	0
ALFVDLEPSVIDEVR	I1N898;I1ML11	65	79	yes	no	663870000	371940000	356240000
ALFYYFVEAETNPASK	I1JN31;A0A0R0KQC7;C6TAJ6	60	75	yes	no	106970000	84659000	30102000
ALGAALAAGIATDFHQDVHDR	K7KTT9;K7KTU0	524	544	yes	no	0	0	122970000
ALGANVTVISTSPNK	C6THI3	206	220	yes	yes	12999000	0	0
ALGDYLGVK	A0A0R0K474;C6TNV5;A0A0R4J3G4;A0A0R4J4Z2;P41376;Q9CAI7;C6TJ25;I1L1K7;C6T8X3;A0A0R4J5A7;A0A0R0FUV4;A0A0R4J3Y5;C6TI26;A0A0R4J3M1;I1KUR0;C6TA21	130	138	no	no	0	290260000	0
ALGEEIGIPIEVYGPEATMTGICK	I1JC44;I1JC43;C6TGV7;K7L723;I1MJH5	389	412	yes	no	76932000	0	0
ALGEELGVPIQVYGPEATMTGICK	I1JR24;I1JR23;K7MZR8	390	413	yes	no	0	17973000	0
ALGFEMTEEQINK	A0A0R0INJ2;C6TB41	56	68	yes	no	0	7570200	0
ALGFLPEEGHGVYVAR	I1MZD3;I1LME4;A0A0R0HTR5	1003	1018	yes	no	0	15954000	9195300
ALGHHVTVISSSDK	A0A0R0EAL6;C6TLE3;A0A0R4J4D2	202	215	yes	no	17114000	0	0
ALGIDDFR	I1MDY5	363	370	yes	yes	759860000	0	0
ALGILNLNR	P24337;Q3HM29;Q9S7Z9;I1MG42;I1MG41	50	58	yes	no	1.7409e+09	170720000	0
ALGIPENSVR	A0A0R0I7Q2	646	655	yes	yes	167010000	0	0
ALGLDLINNPDLVATDATVSFK	I1JCB6;K7K6E6;Q9SDY6	208	229	yes	no	413040000	52646000	193040000
ALGQISER	A0A0R4J2L9;I1JB84;Q6RIB6;I1LXZ7;H2D5S3;I1L7H7	164	171	no	no	6.0038e+09	2.0586e+09	64030000
ALGQLAR	K7MV60	359	365	yes	yes	33900000	0	0
ALGSATYAPANSTR	A0A0R0KCK8;A0A0R0K6G4;A0A0R0JJR3;K7K9Y5;I1MB15;K7M7U0	546	559	no	no	33126000	0	0
ALGSMPGVYR	I1MU40;K7M052;I1LZS4	205	214	no	no	0	0	0
ALHALDHNPEVK	C6TH01	44	55	yes	yes	0	0	0
ALHDALSIVK	I1K467;I1KSL6	394	403	no	no	851880000	356190000	267670000
ALHDVLSFR	I1N8R8;I1JN48	322	330	yes	no	13608000	0	0
ALHGGEYPPLSEPDIGVLLVK	Q9AVK8;B2YDR0;B2YDQ7;B2YDQ6;B2YDQ8	298	318	yes	no	27315000000	34306000000	9350700000
ALHIVGPDLK	I1KRJ7;I1KRJ8	128	137	yes	no	3.3451e+09	3.0721e+09	3.8736e+09
ALHLYDCLR	I1LNK7;A0A0R0HLE9;Q14SM9	374	382	no	no	442890000	0	0
ALIAAVEHK	A0A0R0I854;I1MPM4;I1MPM3;I1LDQ6	347	355	no	no	683790000	337020000	815810000
ALIDATSSDSSLEEESGVR	I1JXH8;I1KC56	285	303	no	no	258380000	185890000	126700000
ALIEGQFLSMR	I1JV02	425	435	yes	yes	132800000	0	0
ALIIDDLIATGGTLGAAIK	A0A0R4J332;A0A0R4J336;I1K855;C6SWN0	126	144	yes	no	387970000	0	0
ALILEEER	I1K5K3;I1KQB9	262	269	yes	no	288160000	0	0
ALILHATK	I1LTA4;C6TNU2;C6TNT2	2	9	no	no	1.7712e+09	0	136590000
ALILVGGFGTR	I1JI22;C6TH97;K7MPN6;C9WPQ7;C6TKD9;C6TI75;C9WSW4	3	13	no	no	31652000	0	0
ALINLVKPDDR	A0A0R0HYM3	261	271	no	no	12281000000	3.1496e+09	2550500000
ALINTGLVDPESHR	I1KYX9;A0A0R0F0E0	70	83	yes	no	0	0	0
ALIPDLYR	I1KFF8;I1KFF9;C6TMC8;I1LU40;C6TJB9;I1LU38;I1LU39;C6T0D7;K7M2X6	63	70	no	no	1151600000	146110000	85790000
ALIQVVNCNGER	P04776;A0A0R0KKD6	389	400	yes	no	2566100000	1429500000	1075800000
ALIVEGSCGSPR	I1JV39;I1JV38	588	599	yes	no	95015000	0	0
ALLAEDATLK	C6T481;I1JX41;C6T4Z5;C6SYY0	42	51	yes	no	55707000	0	0
ALLAEDATLKPFK	C6T481;I1JX41;C6T4Z5;C6SYY0	42	54	yes	no	161210000	0	0
ALLAIPTIIADNAGLDSAELISQLR	I1LKU1;I1LRE4	437	461	no	no	0	0	19165000
ALLAVSGR	I1KMS9;I1MRP6;I1KMS8;I1MGG7	129	136	no	no	33850000	0	0
ALLDSMR	A0A0R4J5N5;C6TIT1;A0A0R0JQT3	65	71	yes	no	98356000	0	0
ALLDVGLIR	A0A0R0FVI5;A0A0R0J0P8;I1MKN3;I1KHZ6;I1KHZ4;C6TL04;K7MEX9;I1KHZ5	143	151	yes	no	4849700000	1.6208e+09	970940000
ALLDVGLVR	I1M3C3;I1M3C1;A0A0R0GV28;A0A0R0H791	143	151	yes	no	1.7086e+09	508300000	257070000
ALLEEESEK	I1LYZ9;I1L8Q7;I1JPI4;A0A0R0EZC4	207	215	yes	no	0	0	0
ALLEVVESGGK	A0A0R4J2M8;I1MN39	193	203	no	no	1.5002e+09	0	0
ALLHSVPFGK	K7LI90	397	406	yes	yes	0	0	11944000
ALLLAGPPGTGK	K7KZ42;I1KV60	68	79	yes	no	383070000	0	0
ALLLSEWLESK	I1N8R7;C6T0X7	194	204	yes	no	0	0	0
ALLNAIGNLELTGPHAEALSK	I1LWR4	164	184	yes	yes	791790000	0	503850000
ALLNAIGNLELTGPYAEALSK	I1N6A5	166	186	yes	yes	1231000000	49906000	31481000
ALLNSDLIGFHTFDYAR	A0A088AWT3;I1JDI7;K7L2B3	254	270	no	no	49686000	0	0
ALLPFFDSAYQGFASGSLDADAQPVR	I1JUS6;I1K999;C6THE3;Q7G1G6;O48548	223	248	no	no	723520000	0	0
ALLQSDVHSK	E6Y2N1;I1KRI3;C6THW6;I1K364;I1K363;K7KQ02	27	36	yes	no	0	16076000	0
ALLQSDVQFK	I1KGZ5;I1KVG2;C6TA66;I1M5V2	38	47	no	no	0	54212000	0
ALLSGELEAK				yes	yes	250460000	0	0
ALLSTSSTDGAAILR	K7K9Y5;I1MB15;K7M7U0	3071	3085	no	no	27856000	0	0
ALLTTPTHTVHR	Q330L2;F2X1X4	499	510	yes	no	9817500	0	0
ALLVHDPEIYPEGPPK	A0A0R0HRF3	113	128	no	no	0	0	0
ALMAELCR	I1LV18;I1M370;I1M369;I1M368	30	37	no	no	42352000	0	0
ALMDEMAVIATEEYR	I1KDL4;A0A0R0JT01;I1KEN4	710	724	no	no	176100000	222330000	211380000
ALMMAGR	I1L6Y9;I1N3A6;K7MTV2;C6TFG7	194	200	no	no	137370000	0	0
ALNAAGQVIHPSK	I1MST3;A0A0R0GSF5;A0A0R0GKQ6;K7LWW1	549	561	yes	no	62823000	12200000	0
ALNAVASR	I1LCM5;A0A0R0HW29;K7N4G1;I1LCM6;C6TE44	204	211	yes	no	0	0	0
ALNCPYGSPSVKPDDLLSAK	A0A368UNA6;A0A0R0GDS6;A0A0R0G729	51	70	yes	no	46676000	23951000	0
ALNDHHVLLEGTLLK	I1JH86;C6T8D8;I1JPX8;C6T4L8;I1MB71;C6TMG1;I1LZG1;I1L983;C6TJM1	211	225	no	no	271610000	0	104600000
ALNEEITTLK	C6THE6;I1LRP3;C6TB63	144	153	no	no	1.0034e+09	386290000	129980000
ALNVEEAPSDVK	A0A0R4J5B9;C6T2A9;C6T073	175	186	no	no	953770000	787130000	159580000
ALPAGHLDATTLADYLVNK	I1JV71;I1JV68;I1K9R1	370	388	yes	no	1132100000	504270000	331320000
ALPCDTFGELLSVSGDK	I1JUT9	220	236	yes	yes	80718000	0	0
ALPNQQTVDYPSFK	I1K8X7;C6T1R3;A0A0R4J320;A0A0R0KBJ0;A0A0R0JJA1;C6SW66;I1K8X8	2	15	yes	no	2.9509e+09	1.8716e+09	615150000
ALPSQWQGLR	A0A0R0KFI8	292	301	yes	yes	73421000	0	0
ALPTEADQHPK	C6T0E8;C6SYA5	15	25	yes	no	1.7242e+09	611290000	0
ALPTYTPESPADATR	A0A0R4J2U8	410	424	no	no	1.6283e+09	674150000	304460000
ALPYTDFVFGNETEAR	C6TBG9;I1NA97	209	224	yes	no	1.5991e+09	707120000	350080000
ALQAAPDAVFSTAVTSLKPEDAHDPNR	K7KX53;I1LT34	172	198	yes	no	0	0	124580000
ALQAGEQLVR	I1MX58	207	216	yes	yes	0	19134000	0
ALQCVVSR	A0A368UGP3	500	507	yes	yes	27004000	0	0
ALQGISGPQR	K7L5L6;A0A368UJ88;A0A368UI51	3688	3697	yes	no	0	0	0
ALQHYTELPDIK	I1JIA0;I1M7S3;I1M7S4;I1J8Z9;I1MZ13;Q39834	640	651	no	no	634070000	120340000	0
ALQKIMENQSEELEEK	A0A0R0GVW3;P19594;C6SYA7	113	128	yes	no	482960000	404240000	169410000
ALQLDPNNESVK	I1LW71;I1LW73;I1LW70;A0A0R0GDQ6;A0A0R0GDG7;A0A0R0GNK6;A0A0R0GMJ0;K7M6V6;A0A0R0GM68;K7M6V5	284	295	yes	no	0	0	0
ALQLVISECKPK	I1J7C8;I1JLC4;I1JLC6;A0A0R0KPK2	32	43	no	no	0	0	25067000
ALQLWETLK	I1L386;K7MIH4	2	10	no	no	310220000	74122000	0
ALQNIGAANSDDAFYR	I1JB31;I1NCV0;I1N583	2	17	no	no	50939000	6506800	0
ALQNTALK	I1LJ68;I1LPX6	341	348	no	no	69761000	0	0
ALQNTVLK	I1NFR3;C6TIW0;I1LEQ8;A0A0R0HCG5	330	337	yes	no	44555000	0	0
ALQPLEAAAEGK	I1L7P0;C6TKM4;I1JBF7;I1JBF6	287	298	yes	no	0	86748000	26489000
ALQQEPIDFPF	K7MVB9	1015	1025	yes	yes	187350000	79049000	32530000
ALQQSTLK	I1JH86;Q6RUF6;I1M6D5;I1JJM3;I1JPX8;I1MB71;C6TMG1;I1LZG1;I1L983;C6TJM1	299	306	no	no	1.7977e+09	3.2462e+09	890350000
ALQYFPTIEDPNAR	I1MS73;I1LTQ5	259	272	yes	no	0	0	0
ALSAPLQSCPR	K7MV60	300	310	yes	yes	744320000	0	0
ALSAPVLSAVGER	K7L432	510	522	no	no	0	152690000	63369000
ALSDALDAALK	K7KSA3;K7KHE4;K7KSA4;K7KHE1;K7KHE2;K7KSA5;K7KSA6;K7KHE3;A0A0R0K1H2;A0A0R0KBE7;A0A0R0K734;A0A0R0K5V1;A0A0R0K1H7;A0A0R0K1I1;A0A0R0K6M0;A0A0R0K1Q2	846	856	yes	no	14087000	0	0
ALSELISEALHK	I1NGT2	440	451	yes	yes	0	0	0
ALSEVAGVR	I1LMA5;A0A0R0HKE3	661	669	yes	no	117040000	0	0
ALSEVISETLHK	A0A0R0G3Y5;A0A0R0G3R6;K7MIA6;K7MIF4;A0A0R0FSF5;A0A0R0FZI9;K7MID0	751	762	no	no	1.7746e+09	687820000	1.5431e+09
ALSHEDESPIHPR	A0A0R0GZL3	2	14	yes	yes	0	16265000	0
ALSIQAHPDK	I1N5B5;I1KZL9;A0A0R0J6H9	107	116	no	no	476680000	0	0
ALSLESQSIEFVAGK	I1NCV4;K7N0I2	64	78	yes	no	422480000	112850000	49647000
ALSLGEEPAK	I1LBY6	374	383	yes	yes	0	18855000	0
ALSLVTTGNLVTR	I1NJC3;I1NJC2	70	82	yes	no	26239000	0	0
ALSPYEFVESMK	K7LBM2	466	477	yes	yes	332730000	173530000	0
ALSSAYLPIGAVLVSPEISEVIHDQSNK	I1LIN0;A0A0R0HEI5	339	366	yes	no	361440000	0	0
ALSSQHQVR	I1K668;I1K670;O22639;I1K671;Q39804;I1KPN3;Q9ATB8;I1KPN5;Q587K1;Q39830	304	312	no	no	1108800000	630280000	576370000
ALSSQSHQQVAASQESK	A0A0R0HW97;A0A0R0I3R5;A0A0R0I683	291	307	yes	no	94338000	0	0
ALSTPNHDIR	I1KG56;I1KVR6;I1KVR7	324	333	no	no	29885000	0	0
ALSVFHPNAPIDDK	C6TG22;A0A0R0EXE0;C6TEA9;K7MJ94;K7L409;C6THE4	110	123	yes	no	0	0	10614000
ALTAVGSGQTSLGIK	C6T4X6	25	39	yes	yes	171580000	0	0
ALTESTVTEVR	I1K6T4;A0A0R0IL26	80	90	yes	no	181050000	0	0
ALTFAEYK	I1KDB2	342	349	yes	yes	301610000	0	0
ALTGVIFEPFEEVK	Q948P5;C6TNF0;C6TEV0;I1JIE1;I1JIE0;I7AI86;I6ZMH5	46	59	no	no	5377700000	2472300000	752000000
ALTPQEEAQSVGLLR	A0A368UG72;D3G9L7	487	501	yes	no	0	0	0
ALTVPELTQQMWDAK	P28551;I1MG61;I1L0G9;I1NGT9;I1LDR2;Q2TFP1;I1N8P5	283	297	no	no	0	119620000	266200000
ALVAEVVGNLSNR	I1KU63;K7MDW5;Q9SYP1	582	594	yes	no	0	0	0
ALVAGVGER	I1JRE1;I1JRE2;I1JRE0;C6T9H0;A0A0R0ESP4;A0A0R0F0V8;I1NC05;I1NC04	245	253	yes	no	177570000	0	0
ALVDAPDMVR	I1L7F3;K7K5S3;A0A0R0KMM8;A0A0R0I6V4;I1NI77;C6SY27;C6SXV0	78	87	no	no	3.7383e+09	800080000	378360000
ALVDGGITDDVMDELNK	A0A0R0GLR3;Q5ECI4;Q5ECI5;I1MS53	103	119	yes	no	145000000	33880000	0
ALVDSFYGTDLGLK	I1KZW8	91	104	yes	yes	1275500000	358650000	232690000
ALVDTLYGTELGIR	I1J4S3;I1J4S4	150	163	yes	no	306610000	75117000	33597000
ALVESDENKEEYEEVQR	I1MMM9	319	335	yes	yes	47377000	0	0
ALVLAPTR	I1NES2;I1LAW9	174	181	yes	no	134160000	0	0
ALVNLIANDLR	I1JZ51	297	307	yes	yes	92340000	0	0
ALVNVLEEQPTEEMK	I1KT65;I1K4M6	1829	1843	yes	no	18070000	0	0
ALVPESVVK	C6SYG1;I1L1F3;K7MBV7;K7MBV6;C6SZB4	36	44	no	no	0	47153000	0
ALVQVVNCNGER	A0A0R0KK84;A0A0R0KRW0;P04405;P11828;A0A0R0EZ76	382	393	no	no	55176000	373870000	327970000
ALVSDEVFQAEPVWK	I1NJA5;I1NJA3;I1NJA4;I1LFI6;K7LM62	466	480	yes	no	356370000	199960000	65183000
ALVTDADNVIPK	C6T588;K7L3M0;C6TFW4;Q43453;P26987;Q8LJU1;I1KMV0;Q9FEZ8	22	33	no	no	12048000000	13299000000	5270200000
ALVVHELEDDLGK	I1LKZ4;A0A0R0HJA5;I1LKZ3;I1LKZ2;C6TFH5;A0A0R0H3D3;I1LR93;I1LTN6;C6T360	166	178	yes	no	5457700000	1.9984e+09	760920000
ALVVINPGNPTGQVLGEANQR	A8IKE1;I1KHJ4	226	246	yes	no	759110000	158350000	79734000
ALVVINPGNPTGQVLGEENQR	I1MK74;I1MK72;I1MK73;I1MK75	266	286	yes	no	442480000	0	0
ALYAAAEGEQE	A0A0R4J5J8;C6T8Y3	332	342	yes	no	0	0	0
ALYDADVLEEEHIVQWYQK	I1JB31;K7LGP0;I1N583	389	407	no	no	126210000	0	0
ALYDQYGEAGVK	I1MCE6	125	136	yes	yes	22731000	0	0
ALYGDDYYICR	C6T8Y6	143	153	no	no	235490000	0	0
ALYGDDYYVCR	Q39856;C6TC98;A0A0R0ESZ9;O49857;A0A0R0F3F2	168	178	yes	no	1446500000	666190000	319740000
ALYHDLNAYR	Q56I15;A0A0R0H1R8;Q56I14;A0A0R0HCH7;A0A0R0H1Y4;I1KIC2;I1JK97;A0A0R4J549;I1KPA0	174	183	no	no	0	0	85731000
ALYSTPIHIWDK	P05046;A0A0R0KZI2	83	94	yes	no	101310000000	63916000000	68536000000
AMAAEIEVVDGPNDEGEMFTR	C6TJ17;C6TIQ7;I1N7F4;I1K147;C6TKJ4;I1K146	129	149	no	no	0	0	38663000
AMAAEIEVVDGPNDEGEMFTRPGK	C6TJ17;C6TIQ7;I1N7F4;I1K147;C6TKJ4;I1K146	129	152	no	no	99302000	0	0
AMAATPADVK	I1ND86;I1K8F1;I1JU00;C6T116;K7MNE0;I1M965;C6T2F2;C6T1Y1;P05477;A0A0R0FH01	43	52	yes	no	426970000	0	0
AMAEDVQPLLTEVR	I1NE22;C6TKI9;I1LWB0;A0A0R0GWT5	287	300	no	no	64762000	0	0
AMAGGYVGQTFFPR	C6SV99;I1J8Y7	168	181	yes	no	89459000	0	0
AMATMEEIPQSPEAK	I1MUP6;C6T9G6	2	16	yes	no	0	0	0
AMDAISEGK	I1K0G1;I1K0G0;I1MUT2;C6TID1	124	132	no	no	510730000	634100000	286980000
AMDDLVTTILSPK	A0A0R0GKX8	477	489	yes	yes	253450000	34253000	0
AMDDLVTTILSPNK	A0A0R0L1W4	493	506	yes	yes	238190000	0	0
AMDFGSVFLPSTVK	I1K565;I1KP14	479	492	no	no	18001000	261980000	62850000
AMDGDMEEEGVLHVER	Q9ZTY1;I1JPV0;C6T9C2	296	311	yes	no	3.2737e+09	10516000000	4.1245e+09
AMDGVMEEEGVLHVER	I1NAH1	236	251	yes	yes	85133000	244720000	57955000
AMEALYDSGK	I1J6Z7;K7K307;A0A0R0L903;K7K306;I1J700;C6T903	142	151	no	no	248810000	99287000	0
AMEDAGLQK	I1K668;I1K670;O22639;I1K671;Q39804;I1KPN3;Q9ATB8;I1KPN5;Q587K1;Q39830	351	359	no	no	318320000	1261100000	0
AMEIVYTDDK	K7M387	810	819	yes	yes	251070000	0	0
AMEVDEKPTEDYNDIGGLEK	A0A0R0ERR0;I1LBA2;I1NJ15;C6TAN1;I1JRA0	158	177	yes	no	306890000	220720000	113740000
AMFANMDTDSSGTITYEELK	A0A0R0JFP2	389	408	yes	yes	32602000	0	0
AMFEQVDATFQK	I1KYR5;A0A0R0IW79;I1N065;A0A0R0F5Y7	1112	1123	yes	no	240990000	0	0
AMFHSDNVYEIPNMR	I1M510;A0A0R0G5H5	907	921	yes	no	0	0	0
AMFIDFGLAK	I1NFK8;I1LEV4;I1LEV5	290	299	no	no	254940000	0	0
AMGDIGGR	Q39846;I1M3M9;C6K8D1	71	78	yes	no	3.1672e+09	4.2364e+09	1.873e+09
AMGFFTGGNK	Q9ZTY1;I1JPV0;C6T9C2	224	233	yes	no	536970000	0	61433000
AMGPAAVQLLAAGLDGHADQAK	I1K0L7;C6TN55;I1MUY0;C6TNB6	362	383	yes	no	324120000	0	166310000
AMGTNDVR	C6SVR2	48	55	no	no	0	103740000	0
AMHAVIDR	A0A898CTM2;P27066;A0A1C3HPQ3;R9ZR16;C0J370;R9ZSR8;R9ZR23;R9ZRP6;R9ZTW8;R9ZUX5;R9ZS68;R9ZTA7;W0HJJ7;R9ZS06	296	303	no	no	1104700000	1.0498e+09	1124600000
AMIGQVAGGGR	Q9FEZ7;I1MN72;C6TDL5;I1LI06;I1J8M4;C6TMR0;C6T5K7	164	174	no	no	978470000	413690000	0
AMIVSWVTVDEPGK	G0T438;I1LUX6	31	44	yes	no	0	0	0
AMLEGYDGFQGVEK	I1M2U5;I1MIW4	180	193	yes	no	0	15759000	0
AMLGLWEEAASDLHVASK	I1KQM0;I1KQM1	184	201	yes	no	153530000	255410000	109080000
AMLGQWEEAAK	I1K0G1;I1K0G0;I1MUT2;C6TID1	196	206	no	no	1.0609e+09	836270000	447480000
AMNEINAAQR	C6TN05;I1L3L1;C6TG92	162	171	yes	no	502600000	0	0
AMNHVIDR	I1LAJ3;I1NEH6	136	143	no	no	314130000	100410000	0
AMQDALTAIK	K7MVK8;C6THV3	246	255	yes	no	198740000	0	67876000
AMQDPEIQNILQDPVMR	I1J9Y0;I1J9X8;I1J9X9;I1LGM2	531	547	no	no	308490000	116860000	0
AMQDPEIQSILQDPVMR	I1K0K7;A0A0R0GDB1	513	529	yes	no	47074000	0	0
AMQLIDELEVAR	I1NF54	463	474	yes	yes	266130000	32169000	0
AMQLLESGLK	I1JVL6;I1KFQ7;C6SXI7;C6SX72;A0A0R0HFE2;I1MIK9;A0A0R0JNM6;A0A0R0H4Q2;A0A0R0JNS2;I1MIL0;C6SX50	78	87	no	no	1.927e+09	1.6383e+09	595060000
AMSDFGDDEYK	C6T8J1;K7MSI8	267	277	yes	no	90268000	18549000	13597000
AMSNIESSPEGFNMLR	I1J8D4;K7MGT0;K7MGT1;I1LIA0;I1LI99;K7MGS9;A0A0R0G040;I1MMX7;I1JCA6	248	263	no	no	0	0	0
AMSQENILAFENAGEVVIANQCLK	I1LIK8;I1LPC3	945	968	no	no	0	23196000	0
AMSSIEGAK	A0A0R0JWF4	57	65	yes	yes	368870000	2.1253e+09	764250000
AMSSYEDEAYDIMR	I1L3V7	589	602	yes	yes	140570000	14834000	0
AMSSYEDEAYEIMR	K7MIW7	593	606	yes	yes	41237000	0	0
AMTEMQGVLCSTR	I1MFG7;A0A0R0GYR7;I1M112;A0A0R0JH04;A0A0R4J3N9	219	231	no	no	0	0	0
AMTIHDLGK	I1KR03	77	85	yes	yes	34343000	0	0
AMTMEIR	I1J8V9;I1J8W0;A0A0R0LCB5;I1LHR7;I1LHR8	331	337	no	no	321230000	0	0
AMVDQPLYPIAVLIDELK	I1L4D3;I1KIV5	2	19	no	no	52108000	0	0
AMVELEGAPFK	I1KNH5;I1KNH4;K7MJC5;I1KZW7;I1MFL2	515	525	no	no	535830000	46625000	0
AMVLQGAEILFYPTAIGSEPHDGSIDSR	I1LTW8;I1M4B9	167	194	yes	no	0	0	0
AMVVLHPLK	I1NFK8;I1LEV4;I1LEV5	562	570	no	no	244260000	0	0
AMVVNTPR	I1JXS8;I1KBV2	800	807	no	no	446700000	179520000	86265000
AMYGEDYYICR	A0A0R0KTG9;I1JR88;C6T8A0;I1JR89	113	123	yes	no	721240000	115400000	59349000
AMYSEELSK	A0A0R0I9M4;C6TLC9;C6T8A9	55	63	yes	no	877000000	124620000	0
ANAASGMAVHDDCK	K7LBC4;C6SVF1;C6SYJ7;I1LGG5;C6TB95	2	15	yes	no	541230000	25832000	0
ANADNQIVDPLLK	Q39833	494	506	yes	yes	38751000	0	0
ANADSQIVDPLLK	K7MTE4;Q9LLQ9;Q9LLQ8	494	506	yes	no	62070000	0	0
ANAEISSAPDSASAVPSGGK	I1KQE8	866	885	yes	yes	253760000	51401000	31127000
ANAEISSAPDSASVAPSGGK	I1K5H2;K7KRH2	866	885	yes	no	254970000	115740000	68047000
ANAFDHTSR	I1JMY1	446	454	yes	yes	94005000	0	0
ANAFPEATQWSEGETR	I1KXB7	143	158	yes	yes	38496000	0	0
ANALIQHEWR	I1N628;I1LWI5	237	246	no	no	0	0	0
ANAPGTLPALHGIPILVK	A0A0R0JVQ5	99	116	yes	yes	455310000	52056000	35508000
ANAVALGNYLMGK	A0A0R4J3C9;C6THM7;C6ZJY6;I1K3S6	320	332	yes	no	60666000	0	0
ANCIDSTVPAEAVFESEVNK	K7LRU2;K7KVG4;I1JXQ3;I1MYV4	257	276	yes	no	81100000	0	0
ANDAILFFK	C6SZI9	36	44	yes	yes	124760000	0	0
ANDFDLMYEQVK	I1L540;I1J4L6;C6TL29	136	147	yes	no	212670000	49106000	52837000
ANDGSIMLIDEVHTPDSSR	I1MAX9;A0A0R0GF61;I1JGX0	299	317	no	no	95766000	0	0
ANECGGIK	I1NBD9;D2E9R7	385	392	yes	no	171790000	0	0
ANEIFYSK	K7K4A7;A0A0R0HMH0	593	600	yes	no	79155000	0	0
ANEIIGTTTEELVLK	I1ML93;K7MHF4;K7MHF3;K7K6T6;I1MNP5;I1JD01	470	484	yes	no	48101000	0	0
ANEILPSIPK	I1KH65;I1M5M4;I1M5M3;K7M3V5;A0A368UHC1	607	616	no	no	325190000	55445000	110900000
ANEISVSAEEEFNIEK	I1KPH3;I1KPH2;I1KPH4;I1K6B8;I1KPH7;I1K6B7;C6SX09;C6T1S8;I1K6C1;C6TJU1	25	40	no	no	0	13868000	84163000
ANEMLTYAHETQHEK	I1K5H2;K7KRH2;I1KQE8	544	558	no	no	0	46071000	0
ANETGEDPLMLSNR	A0A0R0EM71;A0A0R0EAU1;A0A0R0I6U8	84	97	no	no	130130000	0	0
ANFEFISK	I1MSU1;A0A0R0F8Z5;C6T8U9	129	136	yes	no	490490000	114220000	81355000
ANFLSSEDFEPPLIPSK	Q5NT70;Q39817;A0A0R0JMW2;A0A0R0JHW1;A0A0R4J3K0;A0A0R0KAL0;I1JXS7	215	231	no	no	2585000000	2297700000	965040000
ANHFFAELPNK	I1MQL3;A0A0R0I9G1	201	211	no	no	0	0	0
ANIDIEGILK	Q8L7J5;Q42806;A0A0R0JW56;Q8L7J4;I1N5N0	2	11	no	no	576510000	97146000	93502000
ANITENFTR	I1M4Y9;I1MDC4	543	551	no	no	0	0	0
ANLALTSILEK	K7L432	2	12	yes	yes	97121000	4549300	0
ANLDDDVIK	Q9SPB8;I1KDM8;C6T7I4;O65363	225	233	yes	no	790380000	1.6021e+09	626000000
ANLDLLVAYK	A0A368UGP3;I1KWS2	870	879	no	no	71749000	0	0
ANLLDHHSIK	I1JI59;C6SVJ6;C6SW16	9	18	no	no	19925000	30129000	20369000
ANLLLDIHLHDHVETLYDQIR	I1KIH3;I1JKE3	324	344	yes	no	0	0	0
ANLSIYDPQVTEDQIQR	Q96558;I1N4I6;A0A0R0IRU3;C6TJA5	358	374	yes	no	213000000	175750000	74706000
ANLSPVFR	K7LR00	881	888	yes	yes	0	0	0
ANLTLVAR	C6T871;A0A0R0HAM0	72	79	no	no	0	0	319430000
ANLVLDHAER	I1M6K8;K7KBJ8	329	338	no	no	277840000	0	0
ANNEMQVER	Q38JE0	2	10	yes	yes	217340000	0	0
ANNPSQLLPSELIDR	I1K310;C6T5W6;C6SZ20;I1KRE2	2	16	yes	no	0	100920000	44615000
ANNPVDTQDHK	I1KNN0	433	443	yes	yes	0	117240000	0
ANPENPSIELGPEFK	I1LM73;A0A0R0EVU4;C6T7U2	387	401	no	no	1394200000	492770000	273150000
ANPGPISGGLAPIYGAAGK	I1N505;K7K7E0;I1JDU3	498	516	yes	no	9639300	48479000	14663000
ANQATSEAAK	A0A0R0JWF4	351	360	yes	yes	1172200000	2205300000	603030000
ANQLTDEQISEFK	I1N8I7;C6T4C0	2	14	yes	no	0	26336000	0
ANSEATLGTYK	I1JH86;I1MB71;C6TMG1;I1LZG1;I1L983;C6TJM1	328	338	no	no	3.0901e+09	2.1337e+09	651000000
ANSELSSHQK	I1MXX5;I1L3S2;I1M8A5	52	61	yes	no	0	164390000	0
ANSNLPR	C6SZW2;I1LV61;I1LV57;I1NE09;C6T129	2	8	no	no	0	6517100	0
ANSSGGDGATIEVVR	I1JV30;I1K9M7	55	69	yes	no	20793000	0	0
ANTFVAEVLGVDPR	I1KL87;C6TM03;B0M1B3;P37228;I1LH25;K7K4T0	194	207	no	no	0	14606000	0
ANTHQCLSCPAASR	Q8RVH5;A0A0R0F1F3;A0A0R0KVB4;P13917	97	110	no	no	102450000000	55232000000	19096000000
ANTHQCLSCPAASRPGCHK	Q8RVH5;A0A0R0F1F3;A0A0R0KVB4;P13917	97	115	no	no	80327000	0	0
ANVDPPEIIVDNQVYLPPGPSR	I1K6C1;A0A0R0K416	159	180	yes	no	0	0	0
ANVEEGEVDLMNPK	I1KUD5	96	109	yes	yes	27054000	0	0
ANVEEGEVDLVNAK	I1MDW4;I1MDW5;C6SYX0	50	63	yes	no	15153000	0	0
ANVPLLLR	I1JGB2;C6TB50;I1LA40	248	255	no	no	317830000	61566000	53408000
ANVVLPAAAFSEK	I1LMA5;A0A0R0HKE3	616	628	yes	no	0	0	0
ANYGVEEMCR	C6T9D7;I1K6M7	324	333	yes	no	223260000	0	0
APADLPEQEDAR	C6T4N0	180	191	yes	yes	63948000	0	0
APAIDSEHVR	A0A0R0G928;A0A0R0GKM7;A0A0R0G924	778	787	yes	no	0	0	47036000
APAIIFIDEIDAIGGK	K7MNG0;K7M5X0;A0A0R0FH73;A0A0R0GBG7	311	326	no	no	18832000	0	0
APALLDFDTK	J7EPL5;I1M3M4;I1LUL9	72	81	no	no	780140000	375180000	142020000
APAYYPEFVK	I1MT11;A0A2L0RIP6;I1JGR4	654	663	no	no	155330000	0	0
APDQSVELTNEAIEFLR	I1LBC8	306	322	yes	yes	117470000	15390000	0
APDSYYVELK	I1KA75;I1JZ89;K7KUH1	332	341	yes	no	132510000	0	0
APDTGHPNGTAGHR	O23959;A0A0R0HVK7	44	57	yes	no	79592000	0	0
APDWESPDYLR	K7L7D2;C6T611	42	52	yes	no	0	0	0
APEFSLFDTCYDLSGLSEVK	I1KHU8	383	402	yes	yes	0	0	20154000
APEGTPAGGGLLVVIVHEAQDVEGK	I1LJ17;K7LST9;I1LPS1;I1LPS0	409	433	no	no	713940000	270640000	329250000
APELFTTAPSLAIPK	I1KNL8;I1MQX4;I1MQX3;I1KNL7	292	306	yes	no	65348000	0	0
APEMWDLFLR	K7L6T7;I1MJK2	208	217	yes	no	105330000	0	0
APEVIETR	I1JHM8;A0A0R0GFK8;I1LLZ1;K7LR64	524	531	yes	no	670040000	276940000	192320000
APEVPLDNEFEK	A0A0R0K5N2	484	495	yes	yes	55674000	0	0
APEYLAHVPGVVELVTK	I1MZJ8;K7MPX7	91	107	yes	no	1.8995e+09	451080000	244150000
APEYLALNESVIALVK	I1MZJ8;K7MPX7;C6TBE8	284	299	yes	no	851050000	0	0
APFDLFDTK	I1JJL6	319	327	no	no	907220000	712780000	158220000
APFDLFDTR	B6EBD7;D6C4Z9;I1M6E1;K7L4Q3;A0A0R0IG87;A0A0R0I089;A0A0R0IGH3;I1L314;I1MPI1	319	327	no	no	2.016e+09	3.5982e+09	1344300000
APFTQGLGLENIDVVTQR	I1KMS9;I1MRP6;I1KMS8;I1MGG7;A0A0R0I3F1	355	372	no	no	0	52216000	0
APFVNDVDDVEK	I1ME40;I1M2J1;C6TF34	211	222	yes	no	67624000	0	0
APGFGENR	A0A0R4J656;I1LAL4;I1LCI1;I1NHW4	309	316	no	no	0	0	122990000
APGFGER	I1LL25;I1LL24;I1LR60;A0A0R0IU60;I1KU96	324	330	no	no	0	248460000	0
APGGAPANVAIAVSR	I1M561;I1MD61	43	57	no	no	357880000	275440000	151030000
APGGAPANVAVGISR	I1MQ49;A0A0R0G0T0;A0A0R0IEM2;A0A0R0I8P3;A0A0R0IIM3;I1L3G2;A0A0R0I8N3;A0A0R0EBJ8;I1LDW8	53	67	yes	no	72509000	0	0
APGGLIEGIADYVR	I1NFY4;C6SYE6	132	145	yes	no	663140000	378070000	51371000
APGIIER	Q01915;Q6I8E6;A0A8H6NMX2;A0A8H6JRP9	135	141	yes	no	462480000	0	0
APGLALVDDWTCLK	I1K0K8;Q9LLQ5	420	433	yes	no	0	0	0
APGNPWPQWPR	A0A0R0JMI0;A0A0R0KBX5;A0A0R0EJ07;A0A0R0EVI7;A0A0R0EJU2;A0A0R0EV06	1825	1835	no	no	67812000	0	0
APGSSSLIATDVTISHGDLTAK	I1JXY2	45	66	yes	yes	0	0	44105000
APGSTLYGFK	I1KZW7;I1MFL2;A0A0R0FZ92	120	129	no	no	0	0	0
APGTTMEFAITLIEQLIGK	I1LV54	198	216	yes	yes	0	28126000	0
APGVQTPVIVR	O48561;A0A0R0K8D9;I1JSV3;I1K7D4;I1K7D2;B0M1A4;A0A0R0JAG1;I1K7D3	92	102	no	no	782760000	355160000	170030000
APHDDAQMIIR	I1LN41;I1MYB9	691	701	no	no	51487000	41459000	0
APHIEYPVR	I1L2C2;I1MI08;I1LZN1	493	501	yes	no	49109000	26649000	15211000
APHTEDAIR	A0A0R0GUI6;P93164	282	290	no	no	1219200000	460770000	459580000
APIAECLVK	I1MT35;I1MWZ7	94	102	no	no	234470000	478490000	0
APIAVGNVIPDGILAYLDEENKPQTVSIHSLATGK	A0A0R0IAF2;C6T072	2	36	yes	no	148910000	0	0
APIDSNLLK	Q58J26;I1M068;I1KLP7	7	15	yes	no	0	0	19916000
APILPSDPYER	C6TAT2;Q9FQE9;I1MJ37;C6T1V5;I1KU83	82	92	yes	no	740290000	319940000	106960000
APILPTK	Q96454;K7MNZ5;K7MNZ6;I1MY04;Q96455;I1MC68	80	86	yes	no	325200000	35466000	0
APIMAQVVIGTPGTVK	I1N1X2;K7MSH4;A0A097PLY8	203	218	yes	no	162090000	0	0
APISEDAATTMPK	I1JV52;C6T907;C6TKQ1	71	83	no	no	0	99181000	0
APKPPSTGLFVGLNK	C6TK30;I1LDP9	2	16	yes	no	106900000	0	0
APLDIAPTEFTFGAGQTQK	I1M7K1;I1JIH0	229	247	yes	no	122050000	0	0
APLESYADIGGLDAQIQEIK	A0A0R4J4W3;A0A0R4J439;A0A0R4J302;A0A0R0EXW6	182	201	yes	no	1.713e+09	123960000	0
APLFLSAAVAGSDQITPLK	I1MI18	175	193	yes	yes	311030000	0	28669000
APLGQDAEGK	C6TKA3;I1K1F4	109	118	no	no	0	100410000	0
APLGQNTVLLR	A0A0R0F137;I1JQN0;I1JQM9;C6SWN7;I1NB77;C6T0R5;I1NJ30;C6T531;I1JR90	118	128	no	no	1302300000	141190000	105170000
APLIDNPDFK	A0A0R0EJA3;I1NF03;A0A762;I1LB53	299	308	no	no	8.0213e+09	2402300000	936810000
APLIDNPDFKDDPDLYVFPNLK	A0A0R0EJA3;I1NF03;A0A762;I1LB53	299	320	no	no	2740600000	545420000	582020000
APLLDVTQFGYFK	C6SX86	95	107	no	no	445450000	0	0
APLLIGCDIR	A0A0R0FT50;A0A0R0IIA2;A0A0R0IF69;Q39811;I1L3R4;C6TLN0	300	309	no	no	0	33241000	0
APLLIIAEDVTGEALATLVVNK	I1LL25;I1LL24;I1LR60	287	308	no	no	302850000	232220000	26408000
APLLLGCDVR	I1L6Y9;I1N3A6;K7MTV2;C6TFG7	287	296	no	no	1147000000	1103400000	392790000
APLSLSPHSHSTK				yes	yes	17804000	0	0
APLTPTGFR	I1L146	57	65	yes	yes	38266000	0	0
APLTSAQR	I1JXS8;I1KP14	253	260	no	no	218400000	0	0
APNLQHPLVCIDVIEAGIVAGPR	A0A0R0JBY6;B0M199	240	262	yes	no	0	50025000	40081000
APNLSNDGLKPESSAVAQDDEEVDEAGVDPK	I1N8M5;A0A0R0EWX9	135	165	yes	no	33208000	0	0
APNNFGEIIGK	I1MT11;A0A2L0RIP6;I1JGR4	719	729	no	no	0	32032000	0
APNQASLGEEGIDLPR	I1MUE2;A0A0R0JPH2	537	552	yes	no	26200000	0	0
APNVSNDGSKPETSAAAAQDDEDVDETGVDPK	I1JMZ5;I1JMZ4;C6T3S3;C6SW68	130	161	yes	no	0	83761000	57069000
APPAIPLPPPPLSNFK	I1K8F4;A0A097PL84	59	74	yes	no	5383100	10550000	0
APPLLNR	C6T9B1;Q9XGS2;I1KRG4	71	77	yes	no	939050000	0	0
APPPIEAPALSLDELK	C6TCB9;Q84P43;C6ZRT7;C6TIF8;A0A0R0I7I9	50	65	yes	no	38469000	0	0
APPSVQEAAAIGLLK	K7LI90	39	53	yes	yes	505200000	103310000	62881000
APPTPAVEGAQAPQGR	I1KBT9	2	17	yes	yes	22462000	0	0
APPVIDAAELQQDPEATLR	I1JRF2;A0A0R0KP00;A0A0R0ES33	148	166	yes	no	1.6103e+09	520030000	233570000
APQAAGAIHTDFER	C6TI33;A0A0R4J410	326	339	yes	no	1252700000	194680000	156950000
APQDLYESYYNANK	I1MC33;I1MC32;I1MC31;I1MC34;K7MP24;I1MY38	404	417	no	no	917350000	405050000	146700000
APSAATATGFLK	I1JDR2;K7LM27;K7MVB9;A0A0R0EA65;I1NF12	995	1006	no	no	249800000	6006800	0
APSEAVETVTNDTR	K7N347	531	544	yes	yes	0	10880000	0
APSIYHSER	I1N747	41	49	yes	yes	21745000000	9665300000	23540000000
APSLFQVK	I1NGI9;C6TI64;I1NGJ0;C6TLT3	34	41	no	no	773140000	147430000	0
APSNPWPQWPR	I1MAK3	1935	1945	yes	yes	43717000	0	0
APSQSTHGSALLLK	I1L6A3;C6TKJ1;A0A6S5ZYU0;A0A6S6A9N2	65	78	yes	no	25911000	0	0
APSSASSSSYELSK	A0A368UGQ5;A0A368UGP5;A0A368UGQ6;C6TIX4;A0A368UGV0	6	19	yes	no	241980000	133710000	0
APSSDAQESGPDNK	I1M5L8;I1M5L7	405	418	yes	no	0	138850000	48677000
APSSIYHSER	P29531;A0A0R0FZF4	39	48	yes	no	40401000000	10795000000	9620700000
APSTAEEFER	K7LA75;K7LA74;I1N0K3;C6SVS1	30	39	yes	no	0	0	0
APTAEAGFAPACK	I1JUU2	397	409	yes	yes	19653000	0	0
APTDVSFFSWFSDTEQK	I1JWV6;A0A0R0KE60;C6TC63;A0A0R4J3H1;I1JWV7;I1KCS5	174	190	no	no	257050000	61533000	52724000
APTHIISTISDDR	I1MGE7;I1MRQ9;I1KMR0;A0A0R0JD83;K7LBM2;I1L0Q8	349	361	no	no	0	266590000	182840000
APTTTVPIGTLPSGSVTGR	I1MFL2;A0A0R0FZ92	2	20	yes	no	31043000	0	9707100
APVAAASSDSIKPR	I1JJT9;I1JJT8;A0A0R0GDY6;C6TCN9	2	15	no	no	0	0	0
APVDGPTQWPLR	I1L645;C6TEV7	249	260	yes	no	98240000	34618000	24033000
APVIHHFSESISGVMTIR	I1L7W1	1114	1131	yes	yes	5655900	0	0
APVLSDSSCK	CON__P00761	148	157	yes	yes	1268800000	249670000	0
APVQAHFGELDNFVGFSDVTAAK	I1KFF8;I1KFF9;I1LU40;C6TJB9;I1LU38	155	177	no	no	1.0567e+09	743310000	256500000
APVQAVIK	I1LJG9	148	155	yes	yes	89826000	0	0
APVSVLHSPVVK	I1MJF9;I1MJF8;I1MJG0	259	270	yes	no	7730600	0	0
APVTSDAEVSTK	C6T3K6;I1KBM3;I1JXZ5;C6TEQ1	194	205	yes	no	196450000	0	0
APWSIQDKPR	A0A368UGN5;I1JDS6	200	209	no	no	26190000	0	0
APYNQGPFEEGDAGK	I1N466	107	121	yes	yes	850690000	173940000	171430000
APYPANR	C6TJH0;K7MAQ4;I1M136;C6TEA4	117	123	yes	no	120740000	0	0
APYPPDQVAK	I1MEH7	116	125	yes	yes	151830000	44589000	0
APYWPVAADGNHPPAK	I1L409;I1L410;I1KJA0	343	358	yes	no	0	72476000	0
AQAEADGKPVEAK	C6TBY0;A0A0R0KWB3	113	125	yes	no	0	349980000	188960000
AQASSPVSEPVAV	I1KMS9;I1MRP6	558	570	yes	no	0	0	0
AQCPIVER	C6TFC7;I1L2H4;I1JFW7;I1JFW6;I1M3W1;I1LUE0;C6SW88	64	71	no	no	0	907860000	336730000
AQDEALCLFPSEEIGHDQSNCR	K7K9Y5	206	227	yes	yes	41879000	0	0
AQDFVCGLAPR	A0A1Y0B6E1;A0A1Y0B6D8;A0A024BT07;A0A024BTE8;A0A024BTV6;A0A024BTW3;A0A024BU05;A1YNA1;A1YNA0;A0A024BSQ0;I1MAE7;A0A1Y0B6E0;A0A1Y0B6E2;A0A1X9PT96;K7LY05;A0A1Y9TL55;A0A1Y9TL53	294	304	yes	no	0	84339000	10050000
AQDLALDLEELR	C6T3P3	2	13	yes	yes	71303000	0	0
AQDLVSR	I1LVZ8;I1MAR9;A0A0R0GP29	54	60	no	no	363630000	29160000	0
AQEALLVR	I1JH86;I1MB71;C6TMG1	318	325	no	no	3.7351e+09	1.6034e+09	600950000
AQEDVVAACNDYGIK	I1LCU6;Q6Q2Z9	713	727	yes	no	0	0	0
AQEEADPLADVPK	I1J919;C6T935;I1LHJ6	123	135	yes	no	36148000	0	0
AQEEAIDIDESK	C6T0L2;A0A0R0LAD9	77	88	yes	no	0	1432600000	774070000
AQEEEFETFNLK	K7MJ17;A0A0R0INZ5;A0A0R0IHI7;I1KQN3;I1K586;A0A0R0IHJ8;A0A0R0IFL2;I1L3Z8	829	840	yes	no	0	0	0
AQEEGIGIDESK	I1JLC8;A0A0R0KF19	77	88	yes	no	0	7.312e+09	1.7639e+09
AQEQEFR	K7K1R2	2	8	yes	yes	0	41501000	22029000
AQEQVVAGTLHHLTLEAIEAGEK	I1M0K3;C6SXU0	90	112	yes	no	2297800000	4910300000	7.4144e+09
AQEYICGLPPR	B8XJY3;K7S7Y8;Q52VR5;Q42807	351	361	yes	no	93757000	0	0
AQFDSTVGIHPSAAEEFVTMR	I1JD78;I1MNX4	463	483	no	no	450550000	0	89328000
AQFPNVEIGQGYGLTESGGGAAR	I1KC55;I1KC54	378	400	yes	no	47715000	0	0
AQFVPLPVSVSVEFAVAATDCIAK	CON__P12763	188	211	yes	yes	22387000	0	0
AQGDADSALDR	C6T6P9;C6SYE0;C6SWG4	60	70	yes	no	0	302080000	0
AQGENFEVVLIPLDDDEESFK	I1KXE7	229	249	yes	yes	17166000	0	25356000
AQGLFGLASLEDR	C6SX05;E0YNQ4	103	115	yes	no	2.9512e+09	492720000	338610000
AQGLSVGSSLVEEDK	A0A0R0GFW6;I1KTX8	312	326	no	no	970710000	147720000	91791000
AQGLSVGSSLVEEDKLDLATSLLAK	A0A0R0GFW6;I1KTX8	312	336	no	no	387210000	0	0
AQGWETDNVEEIALK	I1LZ92;C6TI56	229	243	no	no	87085000	179140000	101610000
AQGYSVGSSLVEEDK	A0A0R0IRH4;A0A368UH36	233	247	no	no	340100000	110700000	0
AQIAAGQK	K7M387;K7M9L4;A0A0R0EBC0	1019	1026	no	no	350530000	0	0
AQILESEGER	C6TMQ6;I1JYF7;C6T7Q4	225	234	yes	no	534470000	111190000	32649000
AQILLHGTLHATVFEVDR	A0A0R0IQ92	2	19	yes	yes	0	0	21942000
AQIPLDVIWNDDDHMDGK	I1J6K4	333	350	yes	yes	1196100000	587310000	457380000
AQIPLDVIWNDDDHMEGK	I1KWV4	330	347	yes	yes	0	139170000	75730000
AQISNAQPDDLIDFYHLK	I1KG56;I1KVR6;I1KVR7	663	680	no	no	805570000	234800000	216170000
AQISSNQGGGPTPTLVK	I1JGR4	173	189	yes	yes	64351000	0	0
AQIWDTAGQER	Q39860;I1N5F7;G3ECQ7;C6TIE9;I1M2Z5;C6TM07;Q8LJR6;A0A8H6KIE5;A0A8H6JXL3;I1M812;I1JI35;I1MJU0;C6SZ01;C6TJF9;C6TIM4;Q8LJR5;I1M3K1;C6SX31;I1M049;C6T441;A0A0R0JBP2;I1LQK7	63	73	no	no	0	92992000	0
AQIWQHLQR	I1LF63;I1NF81	38	46	no	no	8320900	0	0
AQIYDVSQSR	I1NGS1;I1LDS8	96	105	no	no	2323400000	354350000	0
AQLEAVR	A0A0R0E5C1;A0A0R0JCA1;A0A0R0EBE6;I1ND84	247	253	no	no	1166300000	0	0
AQLEEDPIVHR	I1K970;C6TGF3;I1JUQ0;C6TN97;I1MW74;A0A0R0GJV8	310	320	no	no	418410000	366610000	211910000
AQLLDDDGPSYVR	A0A0R0G0K3	47	59	no	no	599390000	41933000	0
AQLNDDFCDCADGTDEPGTSACPGGK	I1KMB9	54	79	yes	yes	46219000	42585000	0
AQLQGTTQDHLQIFNIEMK	I1JIA0;I1M7S3;I1M7S4;I1MZ13;I1LMS9	84	102	no	no	793900000	409250000	124270000
AQLQLIQSLLEVEK	A0A0R0EM71;A0A0R0EAU1;K7N2X7;A0A0R0I6U8;I1LEU9	407	420	no	no	184060000	48863000	6004400
AQLVHELDGNVMR	A0A0R0F940;K7MBS0;I1MH11;K7MBR9;A0A0R0GVH1;K7LWU3;K7LWU2;I1L1B8	582	594	yes	no	0	0	0
AQLVTPQLLK	I1LR95;I1LKZ0;K7LTP8;C6T1L0	85	94	yes	no	49280000	0	0
AQNINQEELDDIIR	A0A0R0JI09;I1K8P5;K7KIG0;K7KIF9	762	775	yes	no	0	0	0
AQNLFDEFR	A0A0R0JQM8;I1KBB6;I1JY87	355	363	no	no	0	20803000	0
AQPALVQNEQK	I1L530;C6TJL2;C6THL8	236	246	yes	no	144310000	192770000	99191000
AQPQPQSQPQHGQAALEQVQCFGR	I1JE09	2	25	yes	yes	0	0	0
AQQDMGETMGELGLAFIK	K7M845;K7M844;I1JHH9;K7KA97	353	370	no	no	67507000	0	0
AQQEVVEGFK	O04104;A0A0R0E8N5;C6T8P1;P04670	2	11	no	no	110560000	34242000	0
AQSEMVIDSLDR	I1LL23;K7LTM6;I1LR62	267	278	yes	no	46599000	0	0
AQSFLMDDIYR	I1KKN7;I1ND14	526	536	no	no	887170000	316050000	125340000
AQSMGDASSLEFMR	I1JJQ4;A0A0R0GHB3	674	687	yes	no	0	0	0
AQSVEEYK	I1N1X2;K7MSH4;I1N696	471	478	no	no	0	55358000	0
AQVAQNPSQQQK	C6TL46	2	13	yes	yes	77173000	0	0
AQVCTQR	I1MXX5;I1L3S2;I1M8A5	116	122	yes	no	264800000	0	0
AQVDSLSQELR	I1KTQ4	139	149	yes	yes	0	0	0
AQVFISCPSEESGAR	I1M5B6;I1M5B7	484	498	yes	no	113810000	27183000	0
AQVIFYEGESSFNHVR	I1NG02	177	192	yes	yes	109980000	0	0
AQVPGTTQDHLQVFNIETK	I1MBD1	83	101	no	no	0	0	0
AQVQCPLEVINLHPSR	I1MS73;I1LTQ5	819	834	yes	no	0	34240000	0
AQVSGSEDEGLFSSFYR	A0A0R0GA83;A0A0R0FZ63;I1MFK5;I1KZV8	35	51	yes	no	30943000	0	0
AQVVKPHEPK	I1N334	2	11	yes	yes	374330000	74094000	0
AQYEEIAQR	CON__P35908;CON__P35908v2;CON__P19013	360	368	no	no	0	84659000	152700000
AREDLVVESHDAAYEIK	M4QS19;I1LJJ4;H9TVI9;M4WFN0;Q2LAK4	354	370	yes	no	0	0	0
ARPMEETK	A0A0R0JWF4	151	158	yes	no	2465500000	1.6968e+09	610190000
ASAASEAIEK	I1KTY9	222	231	yes	yes	0	38273000	45092000
ASAEDFNLFLFNDGQHDAASVLHSR	I1KYU6	259	283	yes	yes	0	0	141980000
ASAGASVDSAR	I1KEY6;I1LS70	350	360	no	no	311490000	144510000	0
ASALIQHDWTPR	C6TGZ7;I1KXQ3	237	248	no	no	0	392160000	495940000
ASAMVEDANFEDDQLANMTTDDIVR	A0A0R0ERR0;I1NJ15	2	26	yes	no	0	7221000	44882000
ASAPAAPPPPSASLFSSESSQASSSK	A0A0R0HFS7;I1LJE0	150	175	yes	no	79212000	8129200	0
ASAPAEAAPAKPDASAAEDDDDLDLFGDETEEDK	I1LWB8;C6SY42;I1LWB9;C6T1K9	82	115	yes	no	0	735700000	380220000
ASAPAEAAPAKPDASAAEDDDDLDLFGDETEEDKK	I1LWB8;C6SY42;I1LWB9;C6T1K9	82	116	yes	no	0	71826000	41267000
ASASEFDPALALSHK	A0A0R0K2F5;I1JSX9;C6TJG7	2	16	yes	no	206280000	151820000	43936000
ASATSVDDPVTEVGGDR	K7MB33	742	758	yes	yes	10152000	0	0
ASDAFYR	I1N627;C6SZW1;G8FVT3;I1LWI3	83	89	yes	no	0	57936000	0
ASDATGDLGAK	C6T960;A0A0R0LCN5	279	289	yes	no	242400000	0	0
ASDELGIGIVHDGMAEYSELLK	I1L974;A0A0R0HQ34	453	474	yes	no	61223000	0	0
ASDFHYYK	I1M307	358	365	yes	yes	0	68213000	0
ASDGSEEFR	I1J7G5;I1JL98	2	10	no	no	0	742950000	337500000
ASDIVLR	K7MPH5;G7YZH4;I1K1W1	202	208	yes	no	295740000	0	0
ASDLAHPLVEAQIPFK	I1M3Z4;A0A0R0GX77	113	128	yes	no	369270000	239170000	0
ASDLGVESIVIGMAHR	I1JDR2;K7MVB9	290	305	no	no	260630000	0	0
ASDLLAVVE	C6SXN0;C6T249	126	134	yes	no	9059500	0	0
ASDSANLDSAAELLIR	A0A368UIE9;A0A368UIE4	376	391	yes	no	75594000	0	0
ASDSPFPVTAQNINPK	A8IKE1	2	17	yes	yes	257700000	115360000	39650000
ASDVDQDDHK	A0A0R0GZ36	248	257	yes	yes	0	0	0
ASDVGQDDHK	I1MCF0	286	295	yes	yes	0	0	74940000
ASEALEDNKPPLQDDNHAK	I1KC06	2	20	yes	yes	0	18633000	0
ASEDAEVYHDLVR	I1MBD1	1156	1168	no	no	0	9375000	0
ASEDPTSNPDKPITVAEVEPLVK	I1JRT9	606	628	yes	yes	32924000	0	0
ASEDPTSSPDKPITVAEVEPLVK	I1NCE6	606	628	yes	yes	25600000	0	0
ASEEAECISNLFK	I1KNN0	2	14	yes	yes	344890000	126800000	46329000
ASEEGILAETVESYVK	K7LWB1;K7LWB0;I1LUV0;I1KB85;I1JYB3	36	51	yes	no	27403000	0	0
ASEEPTVAVEPAPEPATAEPPPEEK	C6THD3;I1JF32	2	26	yes	no	0	36944000	21457000
ASEESHNIKPPSEQSTTELIASAK	I1NDJ4	2	25	yes	yes	0	75502000	15964000
ASEESQNKPPSEQSTTELITSAK	C6TMA8	2	24	yes	yes	2763100000	755000000	268580000
ASEEVLATR	I1M5M5	43	51	yes	yes	71257000	0	0
ASELAAMSVDTAK	A0A0R0JWF4	535	547	yes	yes	2544300000	998000000	415200000
ASELGFFGF	C6TKD5;I1KDJ8;I1LST6;I1LV79;C6TBU3	468	476	no	no	0	233610000	0
ASEQLAR	Q39846;I1M3M9;C6K8D1	2	8	yes	no	1.7897e+09	1.0515e+09	449580000
ASETEAALAATPSDGPTVFDK	C6TF85;I1N8K4	2	22	yes	no	60530000	0	0
ASETELLTR	I1JU43	185	193	yes	yes	607190000	203370000	93605000
ASEVIEYR	K7KHJ7	2	9	yes	yes	195180000	56695000	0
ASFAGDLNFYGK	I1KL66;I1KQX0;K7M9V5	492	503	yes	no	0	0	0
ASFDEAPPGNSK	C6TJ91	2	13	yes	yes	24336000	26795000	0
ASFDQAPPGDVK	C6SYA8;C6SX87	2	13	yes	no	30444000	14134000	0
ASFEEAPPGNSK	C6SZC5	2	13	yes	yes	29985000	68446000	0
ASFFHEPNGGYLPEDELWDGGI	C6T7J5	291	312	yes	yes	12346000	0	0
ASFFVHETYGAYR	A0A0R0KKR3	291	303	yes	yes	39825000	0	62109000
ASFLVSNSQHEVLNLK	I1LNT0;I1L5P9	163	178	yes	no	18182000	0	0
ASFNADDLEK	C6TKC9;A0A0R0FXY0	252	261	yes	no	147540000	171540000	159340000
ASGACQLVVK	I1K099;C6T9M0	129	138	no	no	243630000	82008000	0
ASGASQLVVK	A0A0R0JQZ9	76	85	yes	yes	407000000	135440000	109800000
ASGATADLYVEPGDK	I1M2S7	217	231	yes	yes	0	19423000	0
ASGDYAIVISHNPDNDTSR	Q9FEZ7;I1MN72;C6TDL5;I1LI06;I1J8M4;C6TMR0;C6T5K7	129	147	no	no	3.3568e+09	1.5122e+09	1110900000
ASGEGVQPQEYTIIK	A0A0R0LJG5;I1J9U5;I1LGR6	298	312	no	no	218060000	0	0
ASGESSESSTTLTVFK	C6SZL8;C6SWL2;I1KGN4;I1KGN3;I1KV65	45	60	yes	no	0	0	0
ASGEWDGFGADFSNEGK	I1LE12;I1LE10;C6T7X9;I1LE11;I1LE09;K7LL74	48	64	yes	no	29303000	0	0
ASGIGAVQAVSR	I1KMS6	45	56	yes	yes	312270000	0	0
ASGSGFQSK	A0A0R0GKM0;I1MST0;C6TKG4;I1MSS9;C6TFJ6;C6TIV9;Q8S902;C6TGG6;A0A0R0GKR5;C6THE7;A0A0R0GVM5;A0A0R0F8D6;C6TDR2;A0A0R4J5H9;I1LVS8	52	60	no	no	46165000	0	0
ASGSVSHFVDDHGAYK	C6TKE9	54	69	yes	yes	0	0	48712000
ASGYDVESSASSDAILK	I1KTY9;I1MJB3;A0A0R0GHQ9;C6TH99	205	221	no	no	1.538e+09	533320000	166470000
ASHAETTEEAIEFAMQHAK	A0A0R4J631;I1KMC2	454	472	no	no	171250000	47129000	234820000
ASHDGISAASSDSVFNHLVR	I1JUS6	2	21	yes	yes	435450000	105800000	0
ASHDSISASPTSASDSVFNHLVR	Q7G1G6	2	24	yes	yes	735820000	710440000	396030000
ASHISEIPAR	I1JHQ1	130	139	yes	yes	0	27274000	33365000
ASHITEIPAR	I1MBN8	130	139	yes	yes	0	0	17601000
ASHIVGYPR	A0A0R4J5Z8;A0A0R0FR64;Q71EW8;I1MKZ0	2	10	no	no	2451100000	980500000	561040000
ASIDASGVEDGIPESGGK	I1KG78	547	564	yes	yes	17537000	0	0
ASIDEHFCLK	I1L932	261	270	yes	yes	0	0	0
ASIEQPTTSETDMYK	K7MQF6;I1KYV2;C6T5R9	31	45	yes	no	94838000	0	0
ASITGDVYIHPSAK	K7KVU9;I1JX24	295	308	yes	no	38396000	0	0
ASKPPMLPDDFDKPEFATVNIQR	I1LRA0;I1LKY8;Q0H950	241	263	yes	no	70346000	0	0
ASLDQDDSTLSR	A0A0R0FGT9	37	48	yes	yes	43577000	0	0
ASLDTTWEESFSK	I1MF27;I1MF26;A0A0R0GS02	398	410	yes	no	0	6815100	0
ASLENSLEETK	CON__P02533;CON__P08779;CON__Q9Z2K1;CON__Q3ZAW8	353	363	yes	no	85507000	0	0
ASLFGLGEHTK	I1MG74	223	233	yes	yes	0	0	0
ASLGSVADSWK	C6T7F8;A0A368UHK4;A0A368UKD6	206	216	yes	no	30506000	0	0
ASLGVQAVHPPPLTSTSDPPPLFDGTTR	I1L8Q0;A0A0R0I0I4	2	29	yes	no	337140000	188340000	41418000
ASLHLTAIEDADYK	A0A0R0LBM8;I1KJU4;I1J4D0;I1J4C9;I1KJU3;C6TMT8	131	144	yes	no	0	0	0
ASLLAELASK	K7MYU5	375	384	yes	yes	178130000	53489000	52193000
ASLLNVPLQVVTPLDAK	K7M5A3;K7M5A2;I1M824	236	252	yes	no	34164000	0	0
ASLLSESQDILSTIEIETQDIPDAR	I1KTB0;I1K4S0;C6TBQ0;C6TK34;K7L6N8	94	118	yes	no	0	0	627420000
ASLNDFDR	I1L7F3;K7K5S3;A0A0R0KMM8;A0A0R0I6V4;I1NI77;C6SY27;C6SXV0;K7KSY1;A0A0R0FMT8	142	149	no	no	816030000	760170000	138930000
ASLNFDAYR	A0A0R0IFV9	2	10	yes	yes	2660700000	1.5829e+09	560890000
ASLNHDDIFVLDTESK	I1MH05;K7MBR4;I1MH06;A0A0R0GCS7;K7LC06	160	175	no	no	108800000	107200000	0
ASLPSVSEEEK	I1KLC9;I1KLD0;K7L567;A0A0R0IHQ8	206	216	yes	no	0	0	0
ASLPTPLPNPPPLAPLPVVAPDAR	I1L690;C6T9S5	184	207	yes	no	0	0	0
ASLQAAEETGR	A0A0R0KB98;K7KTN4;A0A0R0K5D1	381	391	yes	no	90949000	0	0
ASLQPGLHDDVDICMESGSAR	I1K034	150	170	yes	yes	0	0	0
ASMENGVLTVTVPK	P04794;C6SXG1;A0A0R0GWE0;A0A0R0GZI4;P02519;C6T5U3;C6T2L4;C6SWI1;A0A0R4J3Q9;C6SVX0;P05478;A0A0R4J3Q7;C6T2N6;A0A0R4J4X6;P04793;A0A0R0JD60;A0A0R0J5K1	125	138	no	no	172190000	0	0
ASMGQDLSPVDLINVHQFAQR	I1K096;I1MUN3	253	273	no	no	0	31703000	0
ASMTTEDLAELAR	A0A0R4J2L6	587	599	yes	yes	67532000	22079000	0
ASNHEEVILLGK	C6T460	2	13	yes	yes	405630000	55712000	60122000
ASNLHGGVTGALLR	I1M099	254	267	yes	yes	279300000	26395000	12876000
ASNLHGGVTGALLRPEK	I1M099	254	270	yes	yes	2322300000	0	0
ASNPFVNLK	I1JEI0;C6TJC8;I1JWM4;C6TD94;I1J637	272	280	no	no	143190000	0	0
ASNVSAESYWPSLFAK	I1JYI8;I1KB09	33	48	no	no	2.9574e+09	1319800000	24148000
ASNWILEDSCPDYMLK	I1MGR4;I1L117;A0A0R0G189;I1MRG9;I1MRG8;I1KN10;A0A0R0GND9	160	175	yes	no	164570000	0	0
ASPLSEIEFLDSR	I1NBA5	158	170	yes	yes	147790000	64328000	0
ASPQTVADYTLK	I1LJ68;I1LPX6	282	293	no	no	453330000	142980000	0
ASPSPSVSDWWR	A0A0R0I2D9	142	153	yes	yes	55571000	0	0
ASPVTAPSLHTTGVALR	A0A0R0JQZ9	6	22	yes	yes	84713000	0	0
ASQASLLLQK	C6T1V1;A0A0R0HH38;I1LK39;A0A0R0HPY6;C6SWR4	2	11	yes	no	0	0	0
ASQLEDGDIICFQK	A0A0R0L2F3;I1JIM7	764	777	yes	no	213040000	26769000	0
ASQLEDGDIVCFQK	A0A0R0G928;A0A0R0GKM7;A0A0R0G924	764	777	yes	no	73641000	0	0
ASSAAPYYLDDFSDDVNR	I1KNB6;K7L3W0;A0A0R0F6U6;A0A0R0FHD6;I1MR71	753	770	yes	no	19780000	0	0
ASSALISDTQQWK	C6TGC6;I1JTB8;I1JTB9	2	14	yes	no	680830000	248490000	74656000
ASSASGATGWYR	I1K565;I1KP14	2	13	no	no	0	0	0
ASSDVEYR	K7LP96	2	9	yes	yes	0	158670000	81864000
ASSEGFLTDGQR	I1K072;I1JXE8	2	13	no	no	0	104350000	45133000
ASSGDLDNTGIIDQILK	I1J4X9;I1L4U3	341	357	no	no	1310200000	682560000	279830000
ASSLGFEFLTK	A0A0R0KB25;A0A0R0K188	2	12	yes	no	3428200	38088000	13614000
ASSLYSSTSSHEIDEHDNEQALDGLQDR	I1LYH9;I1LYH7;C6T1E1	25	52	yes	no	204670000	0	0
ASSSSESAVSER	C6SWJ2	2	13	yes	yes	0	22721000	0
ASSSSSSSSAPAPAPAPAPAPAQAPPVESQPEK	I1LD65;I1LD66	127	159	yes	no	91940000	42926000	0
ASSTLICDTQQWK	K7MVZ6	2	14	yes	yes	30342000	0	0
ASSVVISGTDIVR	A0A0R0I1V0;I1KZY9;C6THZ4;A0A0R0I1W6;C6TGR8;I1MFN0	168	180	no	no	1.6484e+09	1.4987e+09	718230000
ASSVVISGTDIVRPR	A0A0R0I1V0;I1KZY9;C6THZ4;A0A0R0I1W6;C6TGR8;I1MFN0	168	182	no	no	70062000	0	0
ASSYVGTGK	C6T871	315	323	yes	yes	804540000	737990000	272750000
ASTASGATGWYR	I1JXS8	2	13	yes	yes	0	28154000	0
ASTDKPGGDPEYR	I1KN31;I1KN30;C6SVQ5	2	14	yes	no	214390000	66071000	76236000
ASTDKSPDPTPAK	A0A0R0GZT5;C6SWV3;A0A0R0H1P9	2	14	no	no	0	12726000	0
ASTESSPFK	I1LU40;I1LU38;I1LU39	2	10	yes	no	0	60138000	0
ASTILQTPIR	C6TA12;I1NGY5;A0A0R0I820	49	58	yes	no	117990000	0	0
ASTLETTLQAANER	I1LIN2;K7LSM3;K7LSM2	677	690	no	no	331290000	137390000	50274000
ASTPSIPSHIK	I1N5R7	2	12	yes	yes	806490000	169300000	0
ASTSYGPLDCSVPQCGQVR	A0A0R0JPL6;C6TN31;A0A0R0K666	143	161	no	no	1.7672e+09	798620000	67390000
ASTVIDVINPATQEVVSQVPLSTDEEFK	I1KL66;A0A0R0J513	56	83	yes	no	165380000	13683000	53236000
ASTYFSHLTESLR	K7LI90	740	752	yes	yes	9633700	0	155850000
ASVEALFLGEADELVK	I1KRB4	310	325	yes	yes	74129000	22054000	20399000
ASVEVAHQTPTTVPENETTEVIK	C6TAU4	2	24	yes	yes	165030000	0	0
ASVEVAQQTPTTVPENETTEVSK	I1MFN6;C6TC96	2	24	yes	no	9249700	179580000	79624000
ASVHLPFDHR	C6T7K0;I1LIQ4;I1LIQ3	106	115	no	no	3.6137e+09	365050000	638590000
ASVLDGGDDADANVK	I1LZP7	148	162	no	no	30233000	43569000	0
ASVTSDTASVK	A0A0R4J5Q8	694	704	yes	yes	62327000	0	0
ASVYIPVQNSEEEVR	I1MHE8;I1L1N9	2	16	yes	no	10179000	0	0
ASWDPAVQDIEDLK	I1L4U3	396	409	yes	yes	1397700000	633350000	70859000
ASWQIFTPLLHR	A0A0R0FM59;O81978;F8SMC3;A0A0R0EK54	464	475	no	no	7373100	0	0
ASYQNPQGAQNEHDPNNTTIFVGNLDPNVTDDHLR	A0A0R4J3N9	244	278	no	no	174840000	0	0
ATADAALVEK	A0A0R4J2U8	64	73	yes	yes	0	477790000	275300000
ATAEGLAVVSK	C6TMQ6;I1JYF7;C6T7Q4	276	286	yes	no	216080000	0	0
ATAELLLGADNPAIK	Q42794;C6TNL0;A0A0R0FQN0;Q41199;I1M9F7;I1M9F8	138	152	no	no	629200000	60864000	30413000
ATAETLDSEGWLK	I1KC55;I1KC54;A0A368UJV7;I1JXI1;A0A368UID7;A0A368UIA6	458	470	yes	no	76762000	26093000	0
ATAFPVMCDK	I1M322	373	382	yes	yes	650520000	43957000	0
ATAGDTHLGGEDFDNR	A0A0R0FH00;I1JPC5;A0A0R0KKU3;A0A0R4J4D6;A0A0R4J626;A0A0R0ENM9;I1JGR5;I1LQR4;G3LTU4;I1MT10;P26413;K7K7B7;K7LZH1	226	241	no	no	6.4391e+09	8.1013e+09	3.0498e+09
ATAGVQEVR	I1NA39;A0A0R0ENV4	2	10	yes	no	702940000	719430000	0
ATAPDDQVPELLGK	C6TEF1;K7M771	178	191	yes	no	172040000	0	0
ATAPPPSLSAAFLQK	I1K198	14	28	yes	yes	449930000	45070000	0
ATATEGQESSLVTDYTLK	I1MCJ7	286	303	yes	yes	75721000	7673400	0
ATATFGPR	C6TLC2	38	45	yes	yes	0	36350000	0
ATATLSPADADK	I1LM73;C6T9J2	2	13	yes	no	101850000	40810000	0
ATATNAAAAPPR	A0A0R0J3D8;O22518;A0A0R0IZE4	2	13	yes	no	0	0	114760000
ATAVGWAAAHFSAEK	Q39846;I1M3M9;C6K8D1	364	378	yes	no	671710000	369990000	401000000
ATAVLVR	I1LV18;I1M370;I1M369;I1M368	198	204	no	no	83972000	0	0
ATCLADEVAEEIDNMPCENVNQYYPSSVPGSGNLK	C6SYG6	56	90	yes	yes	123840000	0	102080000
ATCLADEVAEEIEK	C6SYM8	56	69	yes	yes	4.2749e+09	3.9475e+09	1.6063e+09
ATCYPALMEK	I1LV54;I1M322	165	174	no	no	752060000	0	0
ATDAESTEVILEAALK	Q8L7J5;Q42806;A0A0R0JW56;Q8L7J4;I1N5N0	464	479	no	no	415920000	86557000	340140000
ATDDEILENIADSR	A0A0R0IIR5;A0A0R0ITJ5;A0A0R0IIU6	181	194	yes	no	114390000	107740000	57774000
ATDEILSVEDNK	I1LME6	212	223	yes	yes	38157000	54093000	0
ATDLNQGVVYGVR	A0A0R0KIG7;I1N8V4	287	299	no	no	0	70300000	21807000
ATDNQLYVATCSPAR	I1K8F4;A0A097PL84	268	282	yes	no	78043000	0	0
ATDTASDLSPLK	I1MQ52	173	184	yes	yes	79834000	0	0
ATDVMIAGK	I1KS65;F8SMB9;C6T8D6;I1K3S5;I1K3S4;I1LN30	255	263	no	no	2.1312e+09	373080000	141000000
ATEEQIQAQR	I1LP75;I1LIH4	182	191	yes	no	43491000	0	0
ATEEVLVDEITYPSK	A0A0R4J387;C6SV98;Q53B71	2	16	yes	no	274510000	239820000	0
ATEEVLVDEITYPTK	Q53B72;I1KB78;C6T391	2	16	yes	no	1.513e+09	1296400000	579710000
ATEEVNKPQSLPPYPEMIVK	I1MBW3;I1MBW4;I1JHW6;Q00423;I1JHW4	2	21	no	no	82334000	25451000	0
ATEGPIVADK	I1JJI4;C6TBS6;A0A0R0L8P5;I1JJI5	58	67	yes	no	1.0722e+09	564530000	227290000
ATEIEVGVVR	A0A0R4J3L5;O48551;I1LSZ7;C6TNX9	212	221	no	no	477520000	112710000	94980000
ATELTVGVDGEGMVR	I1LHP6	293	307	yes	yes	3.4189e+09	1.5532e+09	851010000
ATELVVGVDGGGMVR	K7K4G2	292	306	yes	yes	6.5558e+09	938070000	808110000
ATENPFNSILR	I1J8H1	2	12	yes	yes	105410000	35973000	50545000
ATETLEDTKPPLQDDDR	K7KL81	2	18	yes	yes	9851900	0	0
ATEVLENVGER	B3GJZ6;I1M361;I1LV24	63	73	no	no	454360000	186170000	36328000
ATEVVHAACK	I1N058;I1KYS4	866	875	yes	no	6702700	0	0
ATFDCLMK	I1LGB7;I1LGB1;I1JDH6	224	231	yes	no	879820000	0	0
ATFLEGIITSLPTLGAGQSAFK	D6PAW7;B3TDK6;P09186	79	100	yes	no	13303000000	11351000000	27223000000
ATGCNVLLIQK	I1KQG0;C7C6E2;C7C6E1;A7VJA5;Q9ZRX1;C7C6E3;Q70EL6;I1K5G1	287	297	no	no	50281000	0	0
ATGIVWSVEK	I1LST9;I1KDK5	137	146	no	no	0	0	0
ATGLTDSLLK	K7MTE4;Q9LLQ9;Q9LLQ8;Q39833;Q9LLR0;Q42779;A0A0R0F1N7	477	486	no	no	0	0	0
ATGQEYYDLMHEFMTAVK	K7KRR3;I1K5Y5;A0A0R0IQ37;K7L4Q7	253	270	yes	no	0	22083000	0
ATGSAAEGAPDSQPK	C6TG81	275	289	yes	yes	252190000	79758000	0
ATGSNVITPGGLAAMAQSAAAYNADCK	I1NGG4;Q9SEK9;I1LE41;Q9SEL0	164	190	no	no	43163000	0	0
ATGSSVTSVNPSNNQSIAQVTEATLQDYEEGLQACSEAAK	I1MHG6;I1MHH0;I1MHG7;I1MHG8;I1MHH1	31	70	yes	no	131470000	0	0
ATHNEELIEGDSIEIHLDHK	I1M0S4;I1MIR4	1051	1070	yes	no	0	0	26234000
ATIELTHNWGTESDPEFK	Q9ZS21;I1LL14;I1LR74;I1LR72;C6T1M8;I1LR73	93	110	yes	no	269790000	193890000	109620000
ATIGADFLTK	C6SW04;A0A0R4J4D0;I1LJE6;A0A0R0HGA9;A0A0R0HFW6;I1LJE5;C6SWS6;A0A0R0J6R1	39	48	no	no	919580000	0	0
ATIPVNPK	I1MSQ9;C6SYQ7;C6SWM0	2	9	yes	no	0	11581000	0
ATISAVQVEFLEFPAVVTSPASGK	Q93XE6;A0A0R0EFP3;C6SVP9;I1NJ68	2	25	yes	no	219360000	0	0
ATISDQPR	C3VHQ8;I1JUP4	2	9	yes	no	8.5325e+09	2654100000	3.5652e+09
ATITNQADSVTEQLK	K7MWA8	102	116	yes	yes	48850000	0	0
ATIVSIK	I1JPW5;I1NAI7	2	8	no	no	800470000	0	0
ATLASVDFQTK	I1JTG3;I1K7W5;C6TF48	120	130	no	no	244140000	0	0
ATLDAPLVDNDDLEDLR	I1MUQ1	401	417	yes	yes	139140000	0	0
ATLDAPVVDNDDLEDLR	C6THB8;I1K0B3	401	417	yes	no	174550000	68083000	41287000
ATLDSDVPMVPAGEPSSSAGPSSK	I1KFB5;C6SZR6;I1LRR7	2	25	yes	no	54142000	29125000	0
ATLFPGDGIGPEIADSVK	I1L903;I1L904	31	48	yes	no	505150000	223930000	60435000
ATLFPGDGIGPEIAESVK	I1LZ93	33	50	yes	yes	139970000	38609000	0
ATLGLTHPSNIETPK	I1JGP8;I1MT23	49	63	no	no	796120000	310310000	154430000
ATLGLTLPANTESLK	I1N7G4	63	77	yes	yes	797960000	403720000	93991000
ATLIAPSNHSPQEDAEALR	A0A0R0GZF0;A0A0R0GR76;C6THM9	2	20	no	no	151610000	15472000	0
ATLIPPPPPPPPPPAAAADPK	I1KQE2	2	22	yes	yes	82741000	0	13324000
ATLMNEQETK	C6SW11	71	80	yes	yes	0	12200000	0
ATLQFLEK	I1KZK2;I1N5D5	128	135	no	no	0	126800000	0
ATLSEWSHYR	A0A0R0JVQ5	160	169	yes	yes	0	0	0
ATLSSAVTLAAK	I1JHA3	2	13	yes	yes	135740000	0	0
ATLTVPPVPPSPR	A0A0R0I9M4;C6TLC9;C6T8A9;C6THM2	2	14	no	no	55161000	147700000	103700000
ATLVVHNQTSSAQDAEALQQAFK	A0A0R4J4L3;I1LLC1	2	24	yes	no	12767000000	2361800000	894460000
ATLYLNTLGGDGSVVETDK	I1JSP6;I1LJE2;I1LJE3	533	551	no	no	0	13622000	44361000
ATPAPPVGPALGSK	C6SZB9;I1J9L7;A0A0R0GRR3	81	94	yes	no	124270000	0	0
ATPDHLFNLR	K7MB75;Q9MAX8	2	11	no	no	1099800000	161830000	94241000
ATPEMWPDLIAK	Q6X0N7	73	84	yes	yes	304220000	0	0
ATQGQVITCK	I1JP95;I1N9X0;I1JP98;C6TG05	2	11	yes	no	1100300000	471670000	275460000
ATQLEALLEESR	A0A0R0L716;K7K218;I1J5Z1	170	181	yes	no	26221000	0	0
ATQSLDEETTK	I1JUS4;C6TMN4;I1K995;I1K996	2	12	yes	no	38133000	0	0
ATQSPPPPTPTATDQNQGSEVVQATTVDQQNAR	K7MKQ6;I1MTH6	2	34	yes	no	18074000	0	0
ATSDLLLVQSDLYTLEDGFVIR	C6T7U2;I1MBR7	361	382	no	no	1.5313e+09	0	0
ATSEEVVAAAPEAAALEAGLK	C6TKG0	2	22	yes	yes	0	42626000	0
ATSEEVVAAAPEAAAPEAGLK	A0A0R0HT24;I1LAR9;I1LAR7	2	22	yes	no	118430000	68260000	40568000
ATSLPAACK	I1KR47	100	108	yes	yes	260550000	127530000	0
ATSLSSASIDDAAVINDLILK	K7KA83	853	873	yes	yes	0	0	0
ATSLSSASIDDAAVINDLIVK	K7M828;A0A0R0GFI8	855	875	yes	no	0	12015000	0
ATSLSTASIDDAAVINDLVIK	I1MZW3;A0A0R0EWS1;K7LR00	855	875	no	no	459170000	19001000	42883000
ATSPPGTPDGLVSNFEMK	I1L922	720	737	yes	yes	39023000	63379000	31349000
ATTATASASWEELTLK	I1KSQ5;C6T932	2	17	yes	no	0	0	0
ATTCLESIESIDEQNK	C6T3M1;A0A0R0GE22	66	81	yes	no	133750000	14727000	35176000
ATTCTPAPSQMK	I1K3K3;Q7XAC5;A0A0R0IJW2	439	450	yes	no	5198000000	1.818e+09	1299400000
ATTEHLPLEQMR	Q9SWB4;A0A0R0H3L4	67	78	yes	no	0	539270000	323900000
ATTNPFDLLGDDAEDPSQLIAAEQLK	I1JMQ3;C6TH20;I1N466	2	27	no	no	1.5937e+09	0	0
ATTTNAAAAPPR	A0A0R0FJR0	2	13	yes	yes	0	24706000	0
ATVANPADQATDLLQK	A0A0R0JWN2;A0A0R4J3D0;I1K478	2	17	yes	no	0	12165000	0
ATVEASHEAMATVANK	C6T9L0	2	17	yes	yes	485200000	38462000	107230000
ATVEEGQSFLSGEDR	A0A0R0JXM6	73	87	yes	yes	17253000	0	0
ATVEVVTNLK	K7L432	209	218	no	no	171110000	0	0
ATVIDGK	C6TMV9;I1NB44;C6TL94	2	8	no	no	40544000	0	0
ATVLDSNLNIVASELVHFDSDLPHYK	I1JV02	24	49	yes	yes	0	124170000	0
ATVMDLVVK	I1JRF2;A0A0R0KP00;K7LJM5	475	483	yes	no	0	0	46570000
ATVPGQLIWEVVK	C6T0W1;I1MCX7	2	14	yes	no	0	288120000	0
ATVTDFADSLGDDTFHR	K7KNP4	919	935	yes	yes	116130000	0	0
ATVTESPQR	A0A8H6NY36;A0A8H6NQ25;A0A8H6N263	2	10	yes	no	23807000000	10100000000	5180300000
ATVVPTSEEDAALSVVR	C6TED0;A0A0R0EK65;I1LAW6	2	18	no	no	206780000	154450000	68787000
ATYSTQSVSTNEPVVSVDWLYDNLK	I1KTY9;I1MJB3;A0A0R0GHQ9	71	95	no	no	166200000	0	0
AVADLDSTLR	K7L2W0	74	83	yes	yes	85732000	0	0
AVAEELEIGLSTERPR	I1K7B2	38	53	yes	yes	0	0	0
AVAEEMGIGFLGIGFQPK	I1K6J2;I1K6J1;A0A0R0IL99;Q9FVM6	180	197	yes	no	52062000	0	0
AVAESVAK	C6T9D7;I1K6M6;C6T7T2;I1K6M4	94	101	yes	no	0	197010000	0
AVAFDEIDK	I1N9E6;C6T9K9;I1JNR3;C6T8W5	98	106	yes	no	367320000	0	0
AVAGAGVLAGYDK	C6T977;I1M3R5;C6TN10;I1KTM3;A0A0R0GXN6;I1MJN2;C6T9E5	344	356	no	no	2702700000	796350000	368470000
AVAHDVPIPGYK	I1LWR4;I1N6A5	294	305	no	no	1.0575e+09	680180000	167530000
AVAHHTDCTFIR	C6TE07;A0A0R4J3Y6;C6T7G4	213	224	yes	no	186310000	106600000	187960000
AVAIADDGNVVVR				yes	no	1179900000	300700000	0
AVALSATDLVSDDDR	I1JDM5	19	33	yes	yes	0	0	0
AVALVLPTLK	I1ML66;Q38IX1;I1N843;C6TGQ9	283	292	yes	no	470920000	0	0
AVANQPVSVAIEGGGR	I1M8Q5;K7MNM4;I1MXL3	272	287	no	no	0	109180000	33714000
AVAPDLR	C6TCC6;A0A0R0F394;C6T8Y6;I1NBV8;C6TK81;Q39856;C6TC98;A0A0R0ESZ9;O49857;A0A0R0F3F2	79	85	no	no	1.02e+09	0	59887000
AVAPPNLPPNFAAVK	I1KQV6	197	211	yes	yes	28033000	0	0
AVASISAGNDELIGQMIAEAIDK	I1LL25;I1LL24;I1LR60	188	210	no	no	271790000	0	0
AVASQPVSVGICGSER	I1JT73	247	262	yes	yes	0	0	0
AVATEDAQGYAEK	C6TJF9	134	146	yes	yes	0	96321000	0
AVATEDAQGYSEK	I1MJU0;C6SZ01	134	146	yes	no	0	0	0
AVAVLGSSEGVTGTIFFTQEGNGPTTVTGSLAGLK	Q7M1R5;C6SZ56;I1NC47;K7N014	4	38	yes	no	60858000	0	0
AVAVLGSSEGVTGTIHFVQEGSGPTTVTGSLAGLK	I1JRI7;C6SWE8;I1JRI8	4	38	yes	no	880140000	989560000	629440000
AVAVMTQALEQFLK	A0A0R0KRW9	94	107	yes	yes	25680000	13959000	6288700
AVAVPPPVPAAAEETK	I1KID4	35	50	yes	yes	539350000	99282000	0
AVAVVVDPIQSVK	I1M1N6;I1M8K7;I1M8K6;I1MEX1;I1MEX0;C6TM35;A0A8H6MZR8;A0A8H6J2X1;A0A8H6MTN6	140	152	yes	no	627320000	206170000	63714000
AVCNLFALEGATVGFTYVK	A0A0R0I4F6;C6T8W9	57	75	yes	no	425530000	126420000	110380000
AVDAQHEAVILPSAWAAPPENAGK	Q9AVK8;B2YDQ7;B2YDQ6	431	454	yes	no	0	0	0
AVDDGVNTYK	I1JD52;I1MNU1	393	402	no	no	319510000	399800000	305280000
AVDEITLNDITK	I1KGH6;I1KV08	460	471	no	no	146770000	55680000	36010000
AVDFNIIWSSSPDSLK	A0A0R0IVG1;K7MQY8;A0A0R0F877;K7MQY6	446	461	yes	no	125730000	0	0
AVDGIFHVLR	C6TI33;A0A0R4J410	118	127	yes	no	382950000	139270000	368260000
AVDGSFVFNK	I1KSQ2;I1KSQ0;I1KSQ3;I1KSQ1	103	112	yes	no	782270000	238720000	168400000
AVDGSYVFNK	A0A0R0K398;A0A0R0K1N9;I1K489;C6THN1	103	112	no	no	0	0	0
AVDLLYDTALISSGFSPDSPAELGNK	I1J675;I1JEL6	712	737	no	no	415870000	34882000	34234000
AVDNSGTVIGIK	C6TG97;I1K1X5;C6TMD6;I1N783;C6T4I5	30	41	no	no	1223600000	0	0
AVDNVNTIIAPALVGK	I1JPW5	66	81	yes	yes	3.8994e+09	1321800000	473540000
AVDNVNTVIGPALIGK	I1NAI7;Q6RIB7	66	81	yes	no	5720200000	2.0068e+09	868170000
AVDPDIQLVCDDSNIFK	I1K9A5;I1K9A6;C6SWI7	20	36	yes	no	35302000	0	0
AVDQSDASAIQAAEVR	I1NGG4;Q9SEK9	148	163	no	no	23508000000	10811000000	4923200000
AVDSLVPIGR	Q01915;Q6I8E6	154	163	yes	no	2530300000	2273100000	1120500000
AVDVLTAMAVPVELSDR	I1KQG0;C7C6E2;C7C6E1;A7VJA5;Q9ZRX1;C7C6E3;Q70EL6;I1K5G1	137	153	no	no	121550000	29940000	0
AVDVTGPDESPVQGTR	I1JSF3	69	84	yes	yes	0	29416000	0
AVDVTGPDGASVQGTR	A0A0R0H1B4;I1LPN9;A0A0R0HE23;I1LPP5;I1LPP1;A0A0R0HA46;A0A0R0H7G6;I1LPP4;A0A0R0H1C8;I1LPP3;I1LPP2;I1LPP8;A0A0R0HAU0;I1LPN8;I1LPQ5;I1LPP7;A0A0R0H0S7;I1LPQ3;I1LPQ1;A0A0R0H0T1;A0A0R0H0K3;I1LPQ4;A0A0R0HA70;A0A0R0H0X7;A0A0R0H9C1;I1LPN7;A0A0R0HF66	65	80	no	no	0	222490000	237900000
AVDVTGVDGAPLQPR	K7K6H1;K7MH03	66	80	yes	no	74853000	0	0
AVEDAIQWLEGNQLAEVDEFEDK	I1JGR5	578	600	yes	yes	73957000	0	417970000
AVEDAIQWLEGNQMAEVDEFEDK	I1MT10;P26413	578	600	yes	no	250290000	22902000	465300000
AVEEELEK	I1N627;C6SZW1;I1LWI3;I1JZS5;G8FVT2;C6TLI9;C6TJ60;C6TEQ4;C6TNR1;I1JBQ0	127	134	no	no	0	101130000	0
AVEEGGSSYNDFNSLIEDLR	I1JE17	452	471	yes	yes	396520000	259580000	155810000
AVEEILSSLEVEATR	K7MFV3;A0A0R0FVS8;A0A0R0FVH5;I1MM40;I1MM39;B0M1A0	107	121	yes	no	23432000	0	0
AVEILEAYEGTLDEDHPPENER	I1KH61	164	185	yes	yes	48320000	0	0
AVEILEAYEGTLEEDHPPENER	I1KV97	164	185	yes	yes	35729000	0	0
AVEILFPLTSK	A0A0R0ESU5;I1NCA3;C6T7Q7;I1JRN5;I1JRN4	266	276	no	no	116940000	11824000	0
AVELAGCDWIHVDVMDGR	K7MKX6;I1MTV4;I1JZN0;C6TMB6	77	94	yes	no	11092000	0	0
AVELIAVHLR	I1N9N6;A0A0R0EX89;I1JP07;I1JP08;I1JP06	280	289	yes	no	0	0	0
AVELTVQQVEK	I1J9H6;I1LH30	422	432	yes	no	102080000	0	0
AVELVEYDGWK	C6TES3	100	110	yes	yes	0	0	0
AVENQVAENYYRPDLK	C6SY73	100	115	yes	yes	395950000	143830000	121660000
AVENSPFLEK	B6EBD7;D6C4Z9;I1JJL6;I1M6E1;K7L4Q3;A0A0R0IG87;A0A0R0I089;A0A0R0IGH3	473	482	no	no	4359200000	2823100000	993800000
AVENSPFLER	I1L314;I1MPI1	472	481	no	no	1192900000	78618000	0
AVENVEVPIDEK	C6T9F2	178	189	yes	yes	57161000	43403000	0
AVENVNSIIAPALLGK	I1MQ89;I1L3K7	66	81	yes	no	191150000	0	0
AVEPAACPSLTK	A0A0R0EUP5;I1LWZ0	87	98	yes	no	55093000	0	0
AVESLCR	I1NFG9;I1JDU8;I1JDU7	104	110	no	no	187500000	0	0
AVETSSAELFSFFR	I1N1B9	57	70	yes	yes	0	4296500	0
AVETVESIDR	I1M6X0	262	271	yes	yes	0	42264000	0
AVEVANEVNSWAEK	I1K7W5	131	144	yes	yes	48557000	0	0
AVEVTNEVNSWAEK	I1JTG3	131	144	yes	yes	0	121880000	104880000
AVEYIVSQTPVGR	C6SY07	219	231	yes	yes	30737000	0	0
AVEYLYSGIPEQAEAPPVTR	C6TIN6	195	214	yes	yes	486400000	85754000	41345000
AVEYLYTGIPEQAEAPLVAR	I1NFH7;I1NFH9;I1NFI0	204	223	yes	no	0	140860000	103500000
AVFGEVYPDPVR	A0A368UK73;I1LPK4	723	734	yes	no	646040000	200250000	169720000
AVFNKEEDIGTYTINSVDDPR	Q9SDZ0;C6TB98;C6TET4;K7KSG5	188	208	yes	no	42000000	0	0
AVFPSIIGR	I1KUG6;Q96442;C6T8Q2;I1MDT4	31	39	no	no	279880000	82749000	0
AVFPSIVGR	A0A8H6NS81;A0A8H6N463;A0A8H6KT82;C6T7Y1;I1N570;C6TGZ9;C6TJ78;Q96445;I1JNK9;C6TK76;I1JY56;Q96441;I1K4W1;Q96448;K7LD67;I1JG11;P02580;Q96438	31	39	no	no	733170000	514560000	128180000
AVFTGHDHVNDFCGK	K7KH75;K7N0G2	235	249	yes	no	0	22309000	59279000
AVFVDLEPTVIDEVR	Q2TFP2;I1KSD0;C6T898;I1KSD1;I1KSD2;I1K3X9	65	79	no	no	1.8364e+09	582480000	440390000
AVGDPIFFR	A0A0R0EJN3;I1LXK6	728	736	no	no	0	126530000	105830000
AVGDWFYGR	I1MMH4;K7MFS2;I1MLY5;A0A0R0FML8	361	369	yes	no	148650000	0	0
AVGEGNEAVNTTPVPK	I1JT49;I1K7L1	421	436	yes	no	0	9245400	0
AVGGSSIIDGQLELMVHR	I1JXQ5;I1KBX4	794	811	yes	no	0	0	145470000
AVGICGSDVHYLK	C6TD70;A0A0R0IEK0;I1MQ30	50	62	no	no	113000000	111150000	64551000
AVGPTGLPVDNR	A0A0R4J5Q8;I1K2B5	523	534	yes	no	274510000	191050000	64890000
AVGSFLEFTHDEIEVIK	I1KUM4	183	199	yes	yes	0	0	62521000
AVGTGLGTAAVIVMDK	I1JB64;I1L7G4;C6TN99	363	378	yes	no	120520000	0	0
AVGTMLSHEVTK	A0A0R0KBX5;A0A0R0EJ07;A0A0R0EVI7;I1MAK3	1386	1397	no	no	47063000	0	23065000
AVGVEVNK	C6SZS1;A0A0R4J309;A0A0R0EIF3	71	78	yes	no	1.0575e+09	977800000	361470000
AVGYLSGK	I1L957;Q39871;Q8LJS3	280	287	no	no	0	1.5884e+09	527590000
AVHDVEEETR	C6T960	42	51	yes	yes	0	91769000	0
AVHPIALGK	I1KJ84;C6TKV3	285	293	yes	no	80992000	33728000	50273000
AVIDDVLAPLNLEEIGSR	A0A0R0FBT0	502	519	yes	yes	195430000	32329000	55396000
AVIDDVLAPLNLEEISSK	I1JXE8	527	544	yes	yes	481850000	68078000	23749000
AVIIGNPR	I1MTB5;K7KNG2	448	455	no	no	267810000	55776000	0
AVIISWVTTEEPGHSHIQYGTSENK	Q6YGT9;I1MU36;I1MU35	106	130	yes	no	0	0	12769000
AVIPNAPNLR	I1K843;A0A0R0GBU0	129	138	yes	no	249750000	31133000	0
AVIQHFHESNR	K7LYV5;K7LYV6;K7LYW1;I1LY02;C6T8H4	97	107	yes	no	36707000	0	19658000
AVISSIDGR	I1KDR2;I1KDR0;I1KDR3;A0A0R0JS71;I1KDR1;A0A097PSA0	295	303	yes	no	841330000	0	0
AVITVPAYFNDAQR	I1M2K9;I1ME25;I1KQV7;I1KL72;K7L593	187	200	no	no	1.5223e+09	301350000	152700000
AVIVLQGR	C6TMU7;I1KRI7;I1MGV6;C6T3R4	10	17	no	no	0	56670000	0
AVIVSEVEK	C6TID4	273	281	yes	yes	443610000	0	64870000
AVKPVLVGGPK	A0A0R0F259;A0A0R4J3M4	254	264	no	no	45920000	0	0
AVLAVADLAR	I1MYL7;I1LNE6	188	197	yes	no	708730000	143140000	96281000
AVLDAATIAGLHPLR	I1MCN3;I1KG78;I1M5L8;I1M5L7	155	169	no	no	1179300000	350120000	260320000
AVLDPNDIMNPGK	A0A368ULS0	549	561	yes	yes	0	0	0
AVLGLVR	I1JF86;Q84V19;Q9SP11;C6T7Y4	185	191	yes	no	2298700000	1169600000	468790000
AVLGLVSESETEK	I1L860;I1L862;Q04672	179	191	no	no	98799000000	73809000000	23794000000
AVLHPTAPLFDQESQTLK	I1LBC8;I1NIY9	178	195	no	no	113370000	0	0
AVLHPTAPLFDQESQTLKPR	I1LBC8;I1NIY9	178	197	no	no	817420000	205640000	104020000
AVLLAGQPGTGK	I1N048;I1KYT6	68	79	yes	no	94840000	0	0
AVLMDLEPGTMDSLR	P12459;I1KPA1;A0A0R0JYY8	63	77	yes	no	873390000	268310000	0
AVLMDLEPGTMDSVR	I1J752;I1JLU8;P12460;C6TIX6;P28551;I1MG61;I1L0G9;I1K2Y0;I1KRC0;I1NGT9;I1LDR2;Q2TFP1;I1N8P5	63	77	no	no	1.7885e+09	987810000	265690000
AVLQETTQLIEHK	C6TKC9;A0A0R0FXY0	230	242	yes	no	1385900000	428930000	159000000
AVLSGSQDLDTDSLTSLR	I1JTX2;I1K8D2	166	183	yes	no	282140000	0	0
AVLVDEIWHAAGDNASDIDWYAK	I1LY75;C6TNR9	212	234	yes	no	448920000	0	0
AVLVDGVSR	I1MU21;I1LZU4	70	78	no	no	117410000	0	0
AVLVQIVNPAR	A0A0R0HE22;I1LSH8	374	384	yes	no	27653000	0	0
AVLWLEEYLCR	I1LZP7	352	362	no	no	0	0	0
AVMEAVGSCLTNK	A0A0R0H289;C6ZJY9;I1M1L2;A0A0R0FP82;A0A0R0FY89	115	127	yes	no	142980000	0	0
AVMEQLVR	I1MQL3;A0A0R0I9G1	232	239	no	no	147770000	60465000	0
AVMVPLPAGVYIQDIPHSK	I1KAS2	134	152	yes	yes	30172000	0	0
AVPEGSQAAEYLFHK	P49158;A0A898CVP5;B0FFP7;R9ZTC5;R9ZUT2;R9ZT48;R9ZS14;R9ZQX1;R9ZQW1;R9ZSJ8;R9ZQ62	384	398	yes	no	301860000	0	0
AVPGATQAIAELDK	I1JHJ8	349	362	yes	yes	0	0	0
AVPNHLLLFADNK	I1K3L8;C6SWW1	73	85	yes	no	27776000	0	0
AVPSGDCLVIVAISSTK	I1JXS8;I1KBV2	18	34	no	no	233000000	0	77865000
AVQDTYENAK	I1L957;Q39871	62	71	no	no	7.4385e+09	9721800000	3.3575e+09
AVQGNVGQVLDQK	I1LIG5;I1LIG6	179	191	yes	no	33206000	0	0
AVQIDGNVVNLK	I1M138	303	314	yes	yes	0	19032000	0
AVQLWETLK	I1NGS1;I1LDS8	2	10	no	no	665760000	99726000	53568000
AVQNQVADNYYRPDLK	C6T0W1;I1MCX7;I1M5E1	100	115	yes	no	0	0	0
AVQQEPIDFPF	I1JDR2	1019	1029	yes	yes	125680000	73622000	26074000
AVQSGNVEDAIEK	I1MED3;I1M296;C6TA56;I1MED4	87	99	yes	no	0	38257000	0
AVSAAVLETMIGEHAVSPDLK	Q93XE6;A0A0R0EFP3;C6SVP9;A6XKY2;A0A1A9C7M4;A0A1A9C8Q3;O81980;A0A1A9C9D4	181	201	yes	no	822240000	454430000	351360000
AVSAGAVAEGEVAEGEVACCGGR	C6SZI9	117	139	yes	yes	0	0	27935000
AVSAIPAEKPQPPAAK	I1MT11;A0A2L0RIP6	604	619	yes	no	116550000	0	0
AVSAIPSEKPQPPAAK	I1JGR4	599	614	yes	yes	168280000	60464000	0
AVSEDDGQALAER	I1LQK7	134	146	no	no	0	18353000	34756000
AVSELCHNIEGNINDGSFSR	I1N8B5	57	76	yes	yes	1.0495e+09	2357800000	95607000
AVSEVFVK	A0A0R0ENW6	301	308	yes	yes	663650000	0	0
AVSLAIAR	A0A0R4J321;I1K964;C6SVE5	173	180	no	no	72495000	0	0
AVSLLGAGETEEAK	I1NEN3;K7LJ63	453	466	no	no	43182000	0	0
AVSLVLPQLK	I1K7A8;Q38IX0;I1K7A9;C6TG31;I1K7A7;I1JST2;C6T9R8	303	312	yes	no	10593000	0	0
AVSTEEGEQFAK	C6TAZ2;I1L068;Q39824	128	139	yes	no	544710000	159500000	84945000
AVTAATNYNNR	I1KMP3;A0A0R0J3A5;I1MRT3	256	266	no	no	321770000	29943000	0
AVTADAQAVQR	I1J5B0;I1JC12;K7K676	339	349	no	no	0	0	0
AVTAYGFDIVR	I1JWK3;I1LXY1;I1LXY2	298	308	no	no	303710000	0	0
AVTFSDLHTEEGIK	C6T034	2	15	yes	yes	4557100000	1.5654e+09	880660000
AVTFSDPHTEEGIK	I1M786;C6TLF0	2	15	yes	no	655420000	72640000	0
AVTFSNLHTESGLK	I1LWB8;C6SY42;I1LWB9;C6T1K9	2	15	yes	no	55633000	0	0
AVTLTLEIQK	A0A0R4J3C9;C6THM7;C6ZJY6;K4FZF8;C6ZJY7;A0A0R0IK90;K4FWJ6;K4FW35;A0A1Y9TL49;A0A1Y9TL32;A0A1X9PU96;A0A1X9PT62;A0A0R0IUS1;K7DVM0;A0A1Y9TL41;A0A1Y9TL34;A0A1Y9TL33	415	424	no	no	465900000	0	28598000
AVTLYDLSSASGLK	C6SXP1;I1JXJ3	2	15	no	no	2572500000	463100000	185310000
AVTLYDLSSSSGLK	A0A0R0JI98;A0A0R0JMM2;C6TJH3	2	15	yes	no	2381200000	997410000	376020000
AVTPEQWK	C6TFI3	74	81	yes	yes	0	0	0
AVTSDDEWGPEK	I1KZW8;I1MFL4	54	65	no	no	0	55190000	47105000
AVTSESLSVVTQK	K7N0N4;A0A0R0E510	456	468	yes	no	41003000	0	0
AVTVFGHR	I1KC70;Q07CZ3	75	82	no	no	616080000	0	0
AVVAQFNADQLLTDR	I1KW20	134	148	no	no	97779000	0	0
AVVAQFNADQLLTER	I1JW13	134	148	yes	yes	142530000	0	0
AVVAQTPDIAGER	I1K467;I1KSL6	2	14	no	no	757910000	359710000	132280000
AVVDDILPPAFLAR	A0A0R0FBT0;A0A0R0JQV7;I1K072;K7KMV0	205	218	no	no	387120000	16587000	0
AVVEGVGDHGCEYMTGGTVVVLGK	A0A0R0EJ07;A0A0R0EVI7;I1MAK3	1500	1523	no	no	69782000	36794000	0
AVVELANEEDAR	I1M3U2;K7LW22	487	498	yes	no	0	0	0
AVVGLPLGDPSLK	A0A0R0EQ02;K7N525;K7LJS8	277	289	yes	no	110610000	13684000	0
AVVIHVPYR	I1K5L7;I1K5L6;C6SWE2;A0A0R0K869;C6T530;I1L4B6;C6SW87	60	68	no	no	2341500000	557400000	1150900000
AVVIYVPFR	I1N6T0;I1LX29;C6T2H2;C6SV96	60	68	yes	no	37145000	0	0
AVVLDNLENSSEVAIHR	I1JAE3;C6TNT8;I1JAE4	72	88	yes	no	923160000	825100000	361460000
AVVQVFEGTSGIDNK	I1NF84;I1LF60;I1N438;I1L655;K7MUJ9	68	82	yes	no	732470000	375280000	72351000
AVVSGGVSSSVEEQPALFEK	I1MZA8	65	84	yes	yes	53967000	0	0
AVVSSPPGVR	I1L4M7;A0A0R0IAN9	690	699	yes	no	13182000	0	0
AVVTVPAYFNDSQR	I1MJU7;A0A368UHI2	188	201	yes	no	2234200000	299810000	253330000
AVVVHADPDDLGK	I1JRI7;C6SWE8	115	127	yes	no	6.4429e+09	4724900000	2639000000
AVVVHADPDDLGR	I1MNV1;C6TNA5;I1MNV0	121	133	yes	no	0	44547000	32539000
AVVVHADSDDLGK	Q7M1R5;C6SZ56	115	127	yes	no	8790800000	1.8287e+09	1452200000
AVVVQADVSDPAQVK	A0A0R4J5C5	72	86	yes	yes	0	33496000	29495000
AVYECLR	A0A898CTM2;P27066;A0A1C3HPQ3;R9ZR16;C0J370;R9ZSR8;R9ZR23;R9ZRP6;R9ZTW8;R9ZUX5;R9ZS68;R9ZTA7;W0HJJ7;A0A0F7C9M2;A0A0F7EW21;A0A0F7C9T9;A0A0F7EW41;A0A0F7EWQ1;A0A0F7EW46;D3W5K6;A0A0F6Y5T0;A0A0F7C9N7;A0A0F7C9V0;A0A0F6Y5S8;A0A0F7C9U1;A0A0F7EWB9;A0A0F7EX42;A0A7D0JRT9;A0A0K1CVR2;A0A0F7C9M1;A0A6G7K327;R9ZS06	188	194	no	no	0	586490000	0
AWAYSEYGNTEEILK	I1N5R7	13	27	yes	yes	286150000	279030000	0
AWDADFVK	A0A0R0LC97;A0A0R0LKW3;C6SVG3;K7M8I2;C6TH23	80	87	no	no	367170000	0	0
AWDLEESHVK	C6TGN6;A0A0R0G3Z6;A0A0R0G6Y4	148	157	yes	no	0	404110000	272130000
AWEADPDSVDESWDNFFR	A0A0R0EA65;I1NF12	82	99	yes	no	9082700	0	0
AWEADPNSVDESWDNFFR	I1JDR2;K7MVB9	89	106	no	no	129720000	0	0
AWEVDTLR	K7KMA4;A0A0R0KK47;I1LCN7;I1LPY8;A0A0R0H183;I1LJ90;I1NHR3	238	245	no	no	133490000	172350000	0
AWFHVLGTEQSK	I1NF29;I1NF30;K7LM15	275	286	yes	no	0	0	155440000
AWHLGPACLVGK	I1KN68;Q2VA65;I7HBP1	224	235	yes	no	0	0	10335000
AWIEEGIR	Q9ZTZ3;C6T9M6;I1LHH5	110	117	yes	no	2619800000	328760000	0
AWISENPDVLGDK	I1KZL9;A0A0R0J6H9	74	86	yes	no	0	66859000	0
AWISENPDVLGHK	I1N5B5	74	86	yes	yes	0	208040000	0
AWLALGTK	C6TCX5;A0A0R4J3P8;I1J7C8;C6TIK9;I1JLC4	350	357	no	no	6143000	0	0
AWLGVEADPLAQSDDLLK	I1KUK8;I1MDP6	438	455	yes	no	0	0	0
AWQIVDQIPGR	A8IKE1;I1KHJ4;I1MK74;I1MK72;I1MK73;I1MK75	101	111	no	no	1107300000	412250000	127800000
AWQVGLVDADAGAGK	I1MWX3;A0A0R0GNM9	772	786	yes	no	125280000	0	0
AWSEYNNPR	Q9M426;I1NC18;I1NC20;I1NC19;I1NC22;A0A0R0ESH7;I1JRF8	222	230	no	no	269360000	28686000	0
AWTAEENR	B8XJY3;K7S7Y8;Q52VR5;Q42807;Q52VR4;B8XJY4;A0A1Y9TL58;A0A1Y0B6E1;A0A1Y0B6D8;A0A024BT07;A0A024BTE8;A0A024BTV6;A0A024BTW3;A0A024BU05;A1YNA1;A1YNA0;A0A024BSQ0;I1MAE7;A0A1Y0B6E0	166	173	no	no	0	54095000	0
AWWEDISSR	A0A0R0HZX1;Q9FQD7;I1L7W8;I1JFH4;C6T9P9	147	155	yes	no	76802000	0	0
AWWEEDEER	I1N8M8;I1JMZ7	813	821	no	no	62412000	0	0
AWYHTMVSDSDYTEFDNFSK	I1L8R1;I1LZ03	380	399	no	no	519760000	52945000	61002000
AYAAAADYGHK	C6SWY9	34	44	yes	yes	0	18247000	0
AYAWGGNEYGQCGEEPER	I1N6P9	116	133	yes	yes	13211000	0	0
AYDYLSIK	C6T763;I1K2Z9;A0A0R0KF72;I1KRD4;C6TLM9	194	201	no	no	0	187620000	0
AYEEIYQEDLIK	A0A0R4J4L3;I1LLC0;C6T7M2;I1LLC1	51	62	yes	no	18747000000	9112300000	3.251e+09
AYEGLQYAVSK	D4Q9Z5;A0A2Z6BYW7;A0A0R0INR5	102	112	yes	no	0	0	0
AYELGLATR	I1J4J6;I1MCU4;I1M5G8;A0A0R0G5F6;A0A368UHW0;A0A0R0IXY1;K7KRR3;I1K5Y5;I1MM08	559	567	no	no	138290000	0	0
AYESATAAAEADLPPTHPIR	Q96453;A0A0R0H7R6;I1M3M0	154	173	no	no	151580000	0	0
AYESATTAAEADLPPTHPIR	A0A0R0HF31;C6TM63	154	173	no	no	242140000	170350000	275390000
AYETFGTLNIESECPK	I1MJ34;O49235;C6SWC9	166	181	yes	no	2855800000	431270000	431020000
AYEVAGPLVMR	I1M322	221	231	yes	yes	699700000	356690000	169350000
AYFDSADWALGK	I1KU74;I1MJ45;C6SYE5;I1KU72;I1J5S9;C6T2F7;A0A0R0KUS9	56	67	yes	no	256800000	118580000	38396000
AYFPDEGVLDR	I1MZA8;K7LRK7;Q84XV9	1293	1303	no	no	141460000	0	0
AYGELPDTTR	I1MKP2;I1JRW5;I1NCH3	105	114	yes	no	0	95187000	60507000
AYGGVLSGSAVR	I1KXU2;I1J5Q7;C6SYB1;C6SXQ8	77	88	yes	no	340460000	316160000	298500000
AYGITDSTILDK	K7KWZ7	107	118	yes	yes	1.8195e+09	702590000	0
AYGVDEQSVLEANK	K7LG03;K7MUF0	202	215	yes	no	19633000	5057200	0
AYHDSLFMAR	I1LC97;I1LC96;C6TG59;I1NI56	317	326	yes	no	0	6666900	5751200
AYHIHQTLGLEDR	K7KGC2;A0A0R0G6V6	292	304	yes	no	0	5482000	5054100
AYHTVFDYGNLQVGFAEAV	K7KGI6;Q948P0;I1NBM7;C6TIU2;C6TDL8	490	508	yes	no	785000000	0	0
AYINFETAEGEFER	I1JAC2;I1LGA1;I1JAC1	530	543	yes	no	10844000	0	0
AYIQQEYK	A0A0R0I9M4;C6TLC9;C6T8A9;C6TNJ9;A0A0R0IHL7	47	54	yes	no	613630000	219510000	0
AYLFPESPAR	A0A0R0HR30;C6T037;A0A0R0I177;C6T9X5	52	61	no	no	914240000	596040000	0
AYLGQTPPK	A0A0R0FLG8;A0A0R0FLH6	535	543	yes	no	392570000	0	0
AYLGSVLSPQK	A0A0R0H2I8;I1LQN3;K7LTA8	601	611	no	no	0	0	0
AYLHTTTELENR	I1NBZ6;I1JRD0;A0A0R0KNQ1	228	239	yes	no	0	11613000	0
AYLNLQSQATTK	I1M6K8;K7KBJ8	87	98	no	no	28472000	0	0
AYLPVIESFGFSSTLR	I1MJ86;I1KU21;I1KU22	771	786	yes	no	207680000	0	0
AYLQQPDFVK	I1J9Y0;I1J9X8;I1J9X9;I1LGM2	152	161	no	no	0	461320000	186250000
AYNDDDFIR	G3E7M9;C6TM48	183	191	yes	no	0	328280000	0
AYNEVAQSFNHNLK	I1MA39;A0A368UH71	290	303	yes	no	58698000	0	0
AYQALTDPIAR	I1MHK8	147	157	yes	yes	88444000	0	0
AYQALTDPTAR	I1L1W0	147	157	yes	yes	32152000	0	0
AYQDEINEIMGEK	C6T3K6;I1KBM3;I1JXZ5;C6TEQ1;C6TE32	133	145	yes	no	110880000	10118000	14024000
AYQDTLYVHSNR	I1JKR6	304	315	yes	yes	23255000	0	0
AYQLASTTAEAELASTHPIR	C6TKV8;Q96452;C6T7G3;E9KNA8	154	173	no	no	2312000000	631920000	293300000
AYQSASTTAEAELPPTHPIR	A0A0R4J3S4;I1KSE0;C6TBI5	154	173	yes	no	277250000	70139000	0
AYSFTLEEDTTNYGR	K7M828;A0A0R0GFI8;K7KA83	312	326	no	no	0	38801000	0
AYSFTLEEDTTNYGTYEK	I1MZW3;A0A0R0EWS1	329	346	yes	no	0	5649400	12940000
AYSITDSTILDK	A0A0R0EDI1;C6T9C9;I1LT76	107	118	yes	no	0	0	0
AYSYAYDDPTSIATCTK	I1KQK1	225	241	no	no	460700000	0	0
AYTPGSPLIGYGVSK	C6TIQ5	70	84	yes	yes	216820000	15939000	10301000
AYTSLLEDNPLDQAIHK	C6TBK9;I1JRL7;I1NC78;I1NC77;C6TJS1	120	136	no	no	0	94577000	90200000
AYVEVDCPASVK	I1KJR2	2	13	yes	yes	0	10018000	0
AYVLEDSYNQLR	A0A0R0KCK8;A0A0R0K6G4;A0A0R0JJR3;K7K9Y5;I1MB15;K7M7U0	3296	3307	no	no	221080000	0	0
AYVPDVLAQFK	A0A0R0ELP2	202	212	yes	yes	45460000	131770000	0
AYVPVSEVLDGEEIDR	A0A0R0IQ92;I1KH24	109	124	no	no	2228100000	455780000	0
AYVSDALSGGR	I1JHJ8;I1MBI6	411	421	no	no	0	0	0
AYVSNNLSLGER	C6TC72;C6T7Z3	148	159	no	no	55145000	0	0
AYYDGLTNSIVK	I1NBD9;D2E9R7	509	520	yes	no	50062000	0	0
CAACGFVSDVDMR	C6TAI9;I1K1P1;I1N5M4;I1JB31;I1N583	123	135	no	no	17748000	0	0
CAAVTER	I1JH86;C6T8D8;I1MB71;C6TMG1	197	203	no	no	0	1.6738e+09	499100000
CADAVIESLGLDIK	I1LEE5;I1NG28	326	339	no	no	306760000	0	0
CADDNPYVPIYQVSK	A0A0R0EY92;C6THW7	279	293	yes	no	71711000	11235000	0
CADLFNFANA	A0A0R0KVB4;P13917	418	427	yes	no	14889000000	17106000000	7.6556e+09
CADSITGTELGEGDK	K7KEB2	466	480	yes	yes	0	0	0
CAETVCLQMK	A0A0R0LJG5;I1J9U5;I1LGR6	485	494	no	no	90228000	0	0
CAGVTVSK	P02858	65	72	yes	yes	13237000000	6.2439e+09	3.0786e+09
CALVYGQMNEPPGAR	A0A0R4J4C8;I1NFS4	294	308	no	no	0	0	0
CAQLAQFDEELYK	I1NIY6;I1LBD0	210	222	no	no	285430000	56214000	0
CAQVLLEAGAK	I1JVP6;C6THN2;C6TDJ3;C6TLC2	276	286	no	no	0	0	0
CASTTLSSK	I1JIP5;I1M7B9	161	169	no	no	76649000	0	0
CATITPDEAR	C6T857;I1JHS8;Q06197;A0A0R0GQK7;A0A8H6NYP0;A0A8H6KGT7;A0A8H6JH21;O82585;C6TGV2;I1MJH1	76	85	no	no	0	0	0
CATPELEYGR	I1KEN4;I1M3L8;Q6Q2Z8	739	748	no	no	291140000	0	0
CCLEHAASVAK	A0A0R0IU60;I1MJ28	551	561	no	no	532630000	56731000	0
CCSEMSELK	Q9ZNZ4;C6T1Q7	94	102	yes	no	33194000000	36004000000	10097000000
CCTEMSELR	A0A0R0GVW3;P19594	97	105	yes	no	78459000000	33335000000	27778000000
CDALGDSQDNTMGLENR	I1LQ02;I1LQ03	370	386	yes	no	11029000	0	0
CDAYFETIQSR	K7K1R2	16	26	yes	yes	0	33905000	0
CDMLMEFVK	I1JAY8;I1LEE5;I1NG28	209	217	no	no	195660000	55396000	0
CDPAGHYFGHK	A0A0R4J3L5;O48551;I1LSZ7;C6TNX9	154	164	no	no	150430000	107520000	183540000
CDSLINFLK	I1N383;I1L700;I1L701;I1L6Z9	203	211	no	no	368960000	0	0
CDVIVINTPLTEQTR	C6T9Z5;I1M005;I1N5S0;C6TDF5	258	272	no	no	17747000000	9061400000	4.1272e+09
CEAAPGCGEWK	A0A0R0IF33;Q5NT70;Q39817;A0A0R0JMW2;A0A0R0JHW1;A0A0R4J3K0;A0A0R0K6C1;A0A0R0KAL0;I1JXS7	313	323	no	no	1.8339e+09	385330000	143420000
CEDIGIQIDDDGIR	C6SWW4;P25272	168	181	yes	no	0	9084800000	12978000000
CEDVLLEFIDK	Q9SWB4;A0A0R0H3L4;K7LQ69;K7LQ70;I1LKS7	496	506	no	no	214750000	95017000	0
CEGSLCYDFSNMDK	K7LIK2;K7LIK3	333	346	yes	no	0	9794600	0
CELEDPLILIHEK	A0A0R4J656;I1LAL4	244	256	no	no	596140000	211090000	100140000
CELENPFILIHDK	I1KGB8;I1KUU1;I1KUU0	243	255	yes	no	24715000	0	0
CENSATLGER	A0A0R4J631;I1KMC2	157	166	no	no	44402000	0	0
CENTATLGER	Q8L7J5;Q42806;A0A0R0JW56;Q8L7J4;I1N5N0	167	176	no	no	649320000	43263000	96431000
CEVGIQELPK	Q3S3F6;C6TCU7	313	322	yes	no	34157000	0	0
CEVHSVVDVNK	I1MEK0;I1M228;I1M229	372	382	yes	no	0	0	0
CFDGSLFEYCAK	O23959	218	229	no	no	493510000	296340000	100370000
CFGFVNFENADDAAR	I1JE12;I1KM25;I1KM24	248	262	no	no	207560000	71521000	0
CFGFVNFENPDDAAK	I1M8P0;I1MXM6	253	267	no	no	64543000	8892300	0
CFGPGCCPSK	I1N4G3;A0A0R0ICF9	264	273	yes	no	222930000	0	0
CFLIFPIR	K7KLP3;C6TMP7;I1KB56;A0A0R0KKJ3;K7KLP5;K7KLP4	223	230	yes	no	30439000	0	0
CFNAPLQPSEIVGVK	I1LBC8;I1NIY9	229	243	no	no	160690000	0	0
CFVGGLAWATDDQALER	K7LP96	10	26	yes	yes	219210000	221650000	89567000
CGCTLPCTGGSTCR	O23958;I1N1Y7	20	33	yes	no	93527000	0	0
CGCTVPCTGGSTCR	O22378;A0A0R0IWP6	20	33	yes	no	112930000	0	0
CGDIGISIDHDDGTR	Q9ATY1;P01070;Q39898;C6T488;Q76B18;Q94IA1;Q39899;P01071	169	183	no	no	46013000000	170140000000	78242000000
CGDIGISIDHDDGTRR	Q9ATY1;P01070;Q39898;C6T488;Q76B18;Q94IA1;Q39899;P01071	169	184	no	no	105430000	94979000	17353000
CGDLFNFANA	Q8RVH5;A0A0R0F1F3	424	433	yes	no	8.4188e+09	8626300000	4804700000
CGINYQPPSVVPGGDLAK	Q2TFP2;I1KSD0;C6T898;A0A7T0NCL1;I1K3X9	353	370	no	no	0	104650000	60886000
CGINYQPPTVVPAGDLAK	I1N898;I1ML11	353	370	yes	no	641190000	0	0
CGINYQPPTVVPGGDLAK	A0A368UHL7;I1K2I1;C6TEP2	324	341	no	no	0	0	0
CGMNLAFDR	C6TI42	2	10	yes	yes	38308000	0	0
CGPLVDLCR	I1J5B4;I1JC08	256	264	no	no	133220000	0	0
CGPVQMPYTLLLPSSK	D6PAW7;B3TDK6;P09186	828	843	yes	no	327770000	0	0
CGSVTVR	I1LGB7;I1LGB1;I1JDH6;A0A8H6KBA9;A0A8H6KA60;A0A8H6JS05;I1K5K3;I1KQB9	173	179	no	no	0	213780000	0
CGTDCACASCR	O23958;I1N1Y7	74	84	yes	no	0	285430000	0
CGTDCSCASCR	O22378;A0A0R0IWP6;A0A0R0IWK3	74	84	yes	no	374600000	128330000	0
CGVISPR	C6F117;K7MAP3;I1LFR8;C6T5L3;A0A8H6U7J4;A0A8H6U621;A0A8H6NKE1;A0A8H6KWQ2;A0A8H6JXS4	72	78	yes	no	915770000	0	0
CGVNLPYK	C6SXT1	106	113	yes	yes	0	28461000	0
CGVTSDLSSCK	I1K0K3;A0A0R0JXL2	94	104	yes	no	0	0	0
CGVYIPYK	I1JL08	99	106	yes	yes	95948000	47945000	0
CHFAHGEWELGK	I1N980;A0A0R0KT18;I1N979;I1JNK3;C6T6Y4;C6TAD1;C6TE53;A0A0R0KXN3;I1JG21;C6T9Y5;A0A0R0KP81;I1JNK1	50	61	no	no	0	0	5895200
CHFVAIDIFTGK	C6ZHS3;I1JE98;C6SY82	58	69	yes	no	0	0	0
CHFVGIDIFTAK	C6ZHS4;C6SXH6;I1KCW5;I1JWR4	58	69	yes	no	149540000	0	219320000
CHISQEVNHLHEGIK	I1KGF2;A0A0R0IY29;A0A0R0IPI1	257	271	no	no	39329000	13295000	0
CIELDPTFVK	I1J9Y0;I1J9X8;I1J9X9;I1LGM2	456	465	no	no	253630000	114120000	0
CIEMFNEIAENK	I1L314;I1MPI1	391	402	no	no	382180000	0	0
CIGATTLEEYR	A0A0R0K0U9;Q39889;I1MT57	312	322	no	no	0	0	0
CIPTFLPADQFTK	A0A088AWT3;I1JDI7;K7L2B3	135	147	no	no	101160000	0	0
CKETEVEEEDPELVTCK	I1L860;I1L862;Q04672	28	44	no	no	43872000	0	0
CLAAVEEEIVTSGFDNK	I1KQI6;I1K5E5	373	389	no	no	41605000	0	0
CLADIVINHR	A0A0R0FHY5;I1MXP2;C6T9Z1	85	94	yes	no	0	0	0
CLAFDNQR	I1LVQ6;C6T529	147	154	yes	no	103250000	0	0
CLDAGMSVAR	I1LCQ1	49	58	yes	yes	104410000	0	0
CLDTNDFCYK	P01064;Q43709;I1MQD2	67	76	yes	no	2466400000	2.011e+09	769080000
CLDTNDFCYKPCK	P01064;Q43709;I1MQD2	67	79	yes	no	4316800000	3.782e+09	835430000
CLDTTDFCYK	P01063;A0A0R0ID20;I1L3Q2;K7LE73;C6SX26	64	73	yes	no	7.9818e+09	3.1669e+09	1.0701e+09
CLDTTDFCYKPCK	P01063;A0A0R0ID20;I1L3Q2;K7LE73;C6SX26	64	76	yes	no	8.1664e+09	6.085e+09	3.1881e+09
CLDVVATLK	C6SWJ2;C6T5K5	74	82	yes	no	0	0	0
CLICMEE	A0A0R4J4U4;C6TA60;Q8LJR2;I1MA91	373	379	no	no	0	0	244120000
CLNESVFLDPLK	K7K578	461	472	yes	yes	53953000	0	0
CLSLGDSKPPYMEPVR	I1KYF2	666	681	yes	yes	0	0	0
CLSSTGFQDVTFK	C6THL5;K7KWH3	214	226	yes	no	61015000	13761000	0
CLVYENPLAMK	I1ML63;I1N846	318	328	no	no	34301000	0	0
CMEPVEK	A0A0R0FH00;K7K7B4;I1JPC5;A0A0R0KKU3;A0A0R4J4D6;A0A0R4J626;A0A0R0ENM9;I1JGR5;I1LQR4;G3LTU4;I1MT10;P26413;K7K7B7;K7LZH1	318	324	no	no	2663500000	3.1613e+09	1300400000
CMGDPDADTDNPVLK	I1JAY8;I1LFP5;A0A0R0HJ74	357	371	no	no	281360000	0	0
CMGDPNADSENPVLK	I1LEE5;I1NG28	344	358	no	no	0	129830000	0
CNCVPSGTYGNK	A0A0R0FHN7;C6SVU2;C6SY10	58	69	yes	no	587410000	0	0
CNVVLVSAPYGLK	I1M099;C6TLD2	241	253	yes	no	388950000	0	44077000
CPEVLFQPSLIGMEATGIHETTYNSIMK	I1KUG6;Q96442;I1MDT4	259	286	no	no	0	0	97727000
CPFEAIQIINLPK	I1LIG5;I1LIG6	65	77	yes	no	87451000	0	0
CPGLQEFPPLVAPPTTVAR	I1JZ72	321	339	yes	yes	217150000	114200000	0
CPIQTWELHAR	I1N8B5	333	343	yes	yes	0	0	0
CPLMFEWYGEK	I1LS05;I1LS06	216	226	yes	no	57657000	0	0
CPLTVVQSR	Q9ATY1;P01070;Q39898;C6T488;Q76B18;Q94IA1;A0A172C178;Q39899;P01071	64	72	no	no	88646000000	106310000000	48705000000
CPNPVLDDAK	I1KR53;A0A0R0IPH2;A0A0R0K4H0	468	477	yes	no	0	0	0
CPSIEVAVVDISK	Q96558;I1N4I6;A0A0R0IRU3;C6TCW9;C6TJA5;I1LWR5;I1N6A6;C6TNZ6	24	36	yes	no	115720000	0	15138000
CPTGTGPGWICCLDCK	I1J6K4	474	489	yes	yes	259460000	0	0
CQCPTGFR	I1JAY8;I1LFP5	516	523	no	no	91313000	0	0
CQDLLFYGALDK	Q9SWB4;A0A0R0H3L4;K7LQ69;K7LQ70;I1LKS7	99	110	no	no	953130000	380070000	112120000
CSLEEDVAANTTGNLR	A0A0R4J4L3;I1LLC0;C6T7M2	130	145	yes	no	26908000	1.5024e+09	541920000
CSLLPHR	I1M261;I1M259;I1MEH3;A0A0R0FXA5	43	49	no	no	89953000	13902000	0
CSQGIQVQEYYGNFCK	I1NFB2;K7LLW8	750	765	no	no	15148000	0	0
CSSCAEEEEK	I1LHP6	409	418	yes	yes	0	429360000	105870000
CSVCNGSLEFDGR	Q9SWB4;A0A0R0H3L4;K7LQ69;K7LQ70;I1LKS7	111	123	no	no	563750000	0	33442000
CSVEECHNMIK	A0A0R0K5I7;C6T2C2;A0A0R4J3Q2	172	182	yes	no	0	0	30903000
CSYPVWAAAVPGGGR	I1K6M2	30	44	yes	yes	121130000	11306000	0
CTADINGQCPSQLK	I1K6M2;B6ZHC1	143	156	yes	no	334160000	0	0
CTEDLGGQLGDGHDSYN	I1LV24	100	116	yes	yes	34638000	0	0
CTILPPEEK	A8IKE1;I1KHJ4;I1MK74;I1MK72;I1MK73	457	465	no	no	41995000	0	0
CTVFPLVQNQK	I1KZJ9;A0A0R0FFI0	614	624	yes	no	0	0	0
CVADGELNEEDVAALLR	I1JHJ8;I1MBI6	508	524	no	no	12125000	0	0
CVAHLTGEGIAVCDLPGDTMLPGEM	I1LCM5;A0A0R0HW29;K7N4G1	399	423	yes	no	14948000	0	0
CVATLLHEMK	B0M1A9;I1LAJ0;I1NEH3;I1NEH4	402	411	no	no	0	0	0
CVDPGTLTHVEIR	K7MPT9;I1MZF8;I1LMA7	101	113	yes	no	0	0	0
CVISHPELHSDTGPFVIPDFPHR	I1KN68;Q2VA65	149	171	yes	no	152620000	0	0
CVKPPIIYGDVSR	A0A0R4J5Z8;A0A0R0FQE0;Q71EW8;I1MKZ0;I1JWK3;I1LXY1;I1LXY2	522	534	no	no	3.7391e+09	891250000	121010000
CVLVDSSSPR	I1K5T3;I1KQ42;A0A0R0IGM1	83	92	no	no	918580000	53613000	0
CVPPGTSGNR	I1MTK8;A0A0R0FKI8;K7KMN0;C6SYY5;C6SVF3;A0A0R4J481;K7KVU4	81	90	yes	no	92533000	0	0
CWQPQDFLPDPSSDGFEEQVK	B8XJY3;K7S7Y8;Q52VR5;Q42807;Q52VR4;B8XJY4;A0A1Y9TL58	89	109	no	no	27274000	4616200	0
CYEIVISR	I1N8B5	545	552	yes	yes	253610000	0	0
CYESYSEDPK	I1LA42;A0A0B4PJM3;A0A0R0L894;A0A0R0FL35;I1N8A3;A0A0R0EWH1;I1M7D8;K7LBF4	182	191	no	no	0	16084000	0
CYTQADPVFDPTK	I1NCM4	163	175	yes	yes	195430000	40814000	0
DAAAASESIGLNDAEEVRPPLPVIR	I1MMM9	89	113	yes	yes	66684000	0	0
DAADMLNEAAALEEK	I1M647;I1JJV5	475	489	yes	no	5047100	0	0
DAAEDWPAPK	A0A0R0HHC1;I1M376;I1M375	67	76	no	no	36298000	0	0
DAAEEMLSGLLK	K7KGC2	592	603	yes	yes	0	0	0
DAAFQIINDELMLDGAPR	I1L3Z2	43	60	yes	yes	29025000	0	0
DAAGSMR	I1M222;Q9SPJ6	109	115	yes	no	413710000	86445000	0
DAAGTVADK	I1M222;Q9SPJ6	138	146	yes	no	0	2227500000	0
DAAIEAGEVVWK	A0A0R0EUH6;C6T7P8;I1LNJ3;A0A0R0HLF5	315	326	yes	no	128760000	0	0
DAALMQATENQALGQTQK	I1L849	37	54	yes	yes	9592400000	4575200000	1.0436e+09
DAALNAIQSPLLDIGIER	I1JQ15;K7LHW9;I1LZJ8;I1NAM9	348	365	no	no	91561000	0	0
DAASHLLK	I1K9S1;I1JV82	97	104	yes	no	169190000	0	0
DAATIMINYIDQIR	C6TA11;I1JPM6;I1NA94;D2DKE7;A0A0R0EPL0;K7MZ15	281	294	no	no	71745000	0	0
DAAYQIINDELMLDGAPR	I1MQM4;C6TCI6	43	60	yes	no	13523000	0	0
DACEGSLK	I1KEA0	107	114	yes	yes	0	0	0
DACIDGDLSIPEAVEVAK	I1L922	350	367	yes	yes	15676000	0	0
DADEASEVAYLK	K7MNG0	58	69	yes	yes	5648500	0	0
DADERPELCR	I1NFB2;K7LLW8	469	478	no	no	0	81393000	31476000
DADGNPLSPDYK	A0A0R0G8Z9;A0A0R0G8T3;C6TJ74	201	212	yes	no	0	15871000	0
DADPGGVGGLIMEELR	A0A368UI93	186	201	yes	yes	0	0	0
DADTQGIFDACSATVNTLNEAGIR	I1JQX3;I1NBI3;I1NBI4	329	352	no	no	299810000	17670000	32296000
DAEAWFNEK	CON__P13645;CON__Q7Z3Y7;CON__Q148H6;CON__Q7Z3Z0;CON__Q7Z3Y8	335	343	yes	no	346720000	19398000	18185000
DAEEWFFTK	CON__P02533;CON__Q6IFX2	301	309	yes	no	34486000	0	0
DAEFFEWQEK	G3E7M4;A0A0R0HLZ4;C6TGX4;A0A0R0LIH0	266	275	no	no	28200000	0	0
DAEGQDVLLFVDNIFR	A0A0R4J4C8;I1NFS4	324	339	no	no	63530000	0	0
DAELIVVCQK	I1KC98	175	184	yes	yes	33878000	0	0
DAFGQDINK	G3E7M9;C6TM48	210	218	yes	no	1335500000	583390000	189120000
DAFLANEATK	G3E7M9;C6TM48;I1KT27;C6TFT8;A0A0R0JX95	88	97	yes	no	2.0137e+09	508810000	458730000
DAFSSNDPPHTPSPLPQPISDSDSVGDADAVR	I1JB16	97	128	yes	yes	31348000	0	0
DAFVGAESDIR	I1MSF4;A0A0R0GL93;I1LY12	380	390	yes	no	15716000	0	0
DAGADNLIPMELALK	I1LI58;I1LI59;I1J8G3;I1J8G4	599	613	yes	no	0	0	0
DAGAISGLNVLR	I1JGR5;I1MT10;P26413	163	174	no	no	1.9384e+09	1434300000	462320000
DAGAVVPTSYEAFEAAIR	I1MGE7	294	311	yes	yes	110440000	14569000	0
DAGAVVPTSYEAFEVSIK	K7LBM2;I1L0Q8	294	311	yes	no	0	8228500	0
DAGIDGVITDFPK	I1KYF3	643	655	yes	yes	158370000	33791000	39423000
DAGINGIQDVEALPPPPEIK	I1NFB9;I1LF24;K7LLW5;I1LF25	359	378	yes	no	47444000	0	0
DAGSNPTWNYPVK	A0A0R0GC63;O04133;B8XJZ3	52	64	yes	no	0	0	0
DAGVDIDAGSELVR	I1KNV7;I1K506;C6TAU5	73	86	yes	no	18849000	37569000	22493000
DAGVGSGVK	A0A0R0FZI9;K7MID0	706	714	yes	no	598220000	175100000	0
DAGVHSVAPAVVLLK	A0A368UHY2;K7MV36	2480	2494	no	no	0	0	0
DAGVIAGLNVAR	I1K668;I1K670;O22639;I1K671;Q39804;I1KPN3;Q9ATB8;Q39803;I1KPN5;Q587K1;Q39830	192	203	no	no	1344300000	632400000	277030000
DAGVIAGLNVMR	A0A0R0FH00;I1JPC5;A0A0R0KKU3;A0A0R4J626;A0A0R0ENM9;K7K7B7;K7LZH1	164	175	no	no	1.0537e+09	121120000	26318000
DAGVISGLNVMR	A0A0R4J4D6;I1LQR4;G3LTU4	164	175	no	no	1.6946e+09	57509000	72194000
DAGVNCVAVGSSPR	I1L341;I1MPK1	371	384	yes	no	0	0	0
DAGYVENQQQNIADAIDLLPR	I1JA20;A0A0R0HA67;A0A0R0KQB7;I1JA21;A0A0R0KCT6	108	128	yes	no	15335000	0	0
DAHEWVQVK	I1JI26;I1M826	281	289	no	no	0	8070400	0
DAIAGLGSPAPVVVSEGANTMDVGR	I1MBN8	382	406	yes	yes	62509000	0	0
DAIEFYGDFDGSFHK	A0A0R4J5B9;C6T2A9;K7M0W3;C6T073	130	144	no	no	699830000	125630000	82371000
DAIEGMNGQNLDGR	K7LP96;I1LJD0;K7KSG8;I1LJC9;C6SV67;K7KHJ7;K7KSG7;A0A0R4J3E9	64	77	no	no	140680000	0	0
DAIEGTYIDK	C6T065;C6T0V5;K7LCS7	48	57	yes	no	57451000	0	0
DAIMGEFR	A0A0R0GBB6;I1L171	312	319	no	no	101520000	0	0
DAISANSIPAFR	C6T0B5;A0A0R0KCY4	41	52	no	no	219750000	151120000	44745000
DAISGGSTQAIK	I1MJU7;A0A368UHI2	619	630	yes	no	0	260050000	109600000
DAITIGEALEASAIAGASDK	I1L849	130	149	yes	yes	194390000	0	0
DAITIGEALEASAIAGASDKPVDESDAAAIQAAEMR	I1L849	130	165	yes	yes	187180000	651910000	5023500000
DALAVVAEVAHQVKPEEIVGIAGK	I1LMA5;A0A0R0HKE3	365	388	yes	no	289540000	63872000	109510000
DALDSCSEALK	I1JPL2	303	313	yes	yes	62511000	0	0
DALEAMETQK	I1KTB0;I1K4S0;C6TBQ0;C6TK34;A0A0R0GE46	209	218	yes	no	428090000	367880000	141080000
DALEIGTK	A0A0R0H569;B3TDK4;P08170;D6PAW3;I1M597;D6PAW4	253	260	no	no	15424000000	12953000000	7.3611e+09
DALESLLAK	A0A0R0EMR0;I1JN71;C6TG29	140	148	no	no	52692000	0	0
DALIATR	I1MXX5;I1L3S2;I1M8A5;A0A0R0GQN2	190	196	yes	no	228870000	0	0
DALIPSGTVI	A0A368UH27;I1JJP2	495	504	yes	no	193920000	12187000	0
DALLATNFSQDPHQDIK	I1KQ42;A0A0R0IGM1;K7L4V0;K7L4U9	232	248	yes	no	0	0	0
[truncated: 17,777 more rows]
