# Supplementary material for: Enhanced Analysis of Low-Abundance Proteins in Soybean Seeds Using Advanced Mass Spectrometry
Source: Int J Mol Sci. 2025 Jan 23;26(3):949. doi: 10.3390/ijms26030949 (PMC11817203; doi:10.3390/ijms26030949)
Supplement: Supplementary file 1 [file ijms-26-00949-s001.zip › Table S5 Stability of DDA, DIA, and BoxCar.xlsx]

## Sheet: Protein coverages
The frequency of protein coverage identified by different methods in the High-Oil group
ID	0-10%	10%-20%	20%-30%	30%-40%	40%-50%	≥50%
HX2-DDA-1	540	386	241	125	66	62
HX2-DDA-2	544	377	211	134	67	63
HX2-DDA-3	536	375	215	144	70	52
HX2-DDA-4	569	374	227	141	66	61
HX2-DDA-5	572	364	238	117	78	60
HX2-DIA-1	484	570	421	248	166	139
HX2-DIA-2	505	559	421	254	164	133
HX2-DIA-3	515	572	427	265	157	132
HX2-DIA-4	482	544	430	261	147	143
HX2-DIA-5	487	569	445	260	154	143
HX2-BoxCar-1	1169	633	346	211	126	107
HX2-BoxCar-2	1143	637	350	235	118	90
HX2-BoxCar-3	1165	651	356	209	107	89
HX2-BoxCar-4	1160	620	339	198	121	79
HX2-BoxCar-5	1185	620	356	224	120	105
The frequency of protein coverage identified by different methods in the High-Protein group
ID	0-10%	10%-20%	20%-30%	30%-40%	40%-50%	≥50%
HX14-DDA-1	454	314	178	99	68	46
HX14-DDA-2	454	301	186	92	60	42
HX14-DDA-3	432	322	187	91	64	49
HX14-DDA-4	490	317	179	101	49	47
HX14-DDA-5	451	331	177	96	58	43
HX14-DIA-1	427	483	367	225	121	124
HX14-DIA-2	401	496	394	229	120	131
HX14-DIA-3	419	488	378	240	109	127
HX14-DIA-4	414	504	377	214	129	130
HX14-DIA-5	431	485	368	232	118	122
HX14-BoxCar-1	1171	582	322	222	98	94
HX14-BoxCar-2	1137	588	317	216	85	90
HX14-BoxCar-3	1130	598	320	167	112	64
HX14-BoxCar-4	1168	571	341	176	98	75
HX14-BoxCar-5	1150	571	351	210	96	93

## Sheet: Identification frequencey
The identification frequency of proteins identified by different methods
ID	One sampe	Two samples	Three samples	Four samples	Five sampels
HX2-DDA	186	177	153	234	1028
HX2-DIA	252	215	216	253	1571
HX2-BoxCar	316	266	297	462	1861
HX14-DDA	229	181	168	172	799
HX14-DIA	279	222	191	243	1307
HX14-BoxCar	386	293	362	390	1719

## Sheet: CV values for Proteins
The coefficient of variation (CV) values of proteins identified by different methods in the High-Oil and High-Protein groups.
ID	＜5%	5-10%	10-15%	15-20%	≥20%
HX2-DDA	1170(83.16%)	221(15.71%)	16(1.14%)	/	/
HX2-DIA	1658(82.53%)	331(16.48%)	15(0.75%)	4(0.20%)	1(0.05%)
HX2-BoxCar	1929(74.22%)	555(21.35%)	105(4.04%)	8(0.31%)	2(0.08%)
HX14-DDA	904(79.65%)	208(18.33%)	21(1.85%)	2(0.18%)	/
HX14-DIA	1377(79.14%)	287(16.49%)	69(3.97%)	7(0.40%)	/
HX14-BoxCar	1759(71.83%)	541(22.09%)	133(5.43%)	15(0.61%)	1(0.04%)

## Sheet: Abundance Range
The abundance range of proteins identified in the High-Oil seeds
ID	HX2-DDA-1	HX2-DDA-2	HX2-DDA-3	HX2-DDA-4	HX2-DDA-5	HX2-BoxCar-1	HX2-BoxCar-2	HX2-BoxCar-3	HX2-BoxCar-4	HX2-BoxCar-5	HX2-DIA-1	HX2-DIA-2	HX2-DIA-3	HX2-DIA-4	HX2-DIA-5
10^7	23	18	11	17	15	2113	2427	2364	2247	2433	142	203	194	136	183
10^7-10^8	1745	1718	1610	1770	1550	4723	4282	4380	4296	4617	2289	2543	2585	2313	2614
10^8-10^9	2180	2190	2271	2228	2294	1480	1364	1244	1161	1342	3078	3000	3031	3042	3039
10^9-10^10	538	545	567	567	591	282	280	253	215	252	1110	1013	969	1061	996
≥10^10	107	118	116	108	116	45	34	35	38	37	306	270	280	298	272
The abundance range of proteins identified in the High-Protein seeds
ID	HX14-DDA-1	HX14-DDA-2	HX14-DDA-3	HX14-DDA-4	HX14-DDA-5	HX14-BoxCar-1	HX14-BoxCar-2	HX14-BoxCar-3	HX14-BoxCar-4	HX14-BoxCar-5	HX14-DIA-1	HX14-DIA-2	HX14-DIA-3	HX14-DIA-4	HX14-DIA-5
10^7	11	9	11	27	28	2752	2562	2612	2519	2435	179	186	211	200	189
10^7-10^8	1431	1286	1295	1682	1498	3841	3960	3593	3789	4042	2137	2160	2177	2187	2125
10^8-10^9	1719	1770	1763	1582	1634	1041	972	856	960	1151	2391	2392	2357	2389	2349
10^9-10^10	423	427	434	367	397	235	225	195	225	241	796	813	822	806	817
≥10^10	127	129	134	112	119	35	38	30	38	45	268	264	271	263	271
The abundance range of proteins specifically identified by the BoxCar method in High-Oil and High-Protein groups
ID	HX2-BoxCar-1	HX2-BoxCar-2	HX2-BoxCar-3	HX2-BoxCar-4	HX2-BoxCar-5	HX14-BoxCar-1	HX14-BoxCar-2	HX14-BoxCar-3	HX14-BoxCar-4	HX14-BoxCar-5
10^7	353	362	378	344	390	463	398	408	433	429
10^7-10^8	216	203	196	202	211	187	198	191	184	215
10^8-10^9	39	30	28	33	30	28	29	27	34	28
10^9-10^10	5	8	8	7	6	9	10	8	9	10
≥10^10	2	1	1	1	1	/	/	/	/	/
