# Supplementary material for: Enhanced Analysis of Low-Abundance Proteins in Soybean Seeds Using Advanced Mass Spectrometry
Source: Int J Mol Sci. 2025 Jan 23;26(3):949. doi: 10.3390/ijms26030949 (PMC11817203; doi:10.3390/ijms26030949)
Supplement: Supplementary file 1 [file ijms-26-00949-s001.zip › Table S6 DE proteins& enriched pathways.xlsx]

## Sheet: DE proteins 
Data for volcano plot
ID	P.Value	Fold.Change
I1KCD7	1.49e-07	-6.27491
C6SYD9	6.17e-07	-4.71127
K7ML14	1.22e-05	-2.54625
I1NFY4	1.18e-05	-4.35501
C6T7J5	1.84e-05	-1.24964
Q9SEK9	2.05e-05	-7.89244
I1K6M2	2.19e-05	-1.76698
P30236	0.000109864	-2.04923
A0A0R0GGZ9	0.000110883	-0.826963
A0A0R0IFV9	0.000188002	-1.1149
I1NID2	0.000188512	-5.43481
Q04672	0.00025638	-10.2815
G3E7M9	0.000347209	-0.922738
A0A0R0HHC1	0.000523689	-0.736966
C6T3V8	0.000597996	-1.44306
A0A0R0H569	0.000680009	-0.717919
C6T7E3	0.000684773	-2.36512
A0A0R0KVB4	0.000745324	-0.875626
I1LF06	0.00084462	-1.65592
A7LCD6	0.00105275	-7.27174
Q8RVH5	0.0014522	-1.1628
A0A0R0L2F3	0.0014605	-1.38635
P28759	0.00159475	-1.23396
I1JFW7	0.00228942	-4.45235
I1L4D3	0.00243104	-1.92129
I1ND86	0.00260119	-3.36195
A0A0R0K5N2	0.00280176	-3.17757
I1KK43	0.00328929	-1.67673
I1L702	0.00343738	-2.52316
I1MHF8	0.0034283	-3.31974
I1LKW8	0.00354612	-2.84168
A0A0R4J455	0.00388225	-0.993282
A0A0R0JTZ1	0.00410697	-1.8632
A0A0R0ENW6	0.0046042	-2.7692
K7LBQ0	0.00461187	-2.42313
I1JLC8	0.0047509	-1.20418
C6T2N6	0.0050643	-1.1301
I1LBB9	0.00535961	-0.748525
K7L1L7	0.00541664	-1.59862
I1N447	0.0061852	-1.41634
C6TMV0	0.00640158	-0.880037
C6T3P3	0.0069761	-3.1425
I1L171	0.00716825	-2.61064
I1N5I8	0.00853681	-1.5225
A0A0R0KCY4	0.00920757	-0.667841
I1MN17	0.0100042	-2.65281
I1MGE7	0.012028	-2.72228
A0A0R0KRW0	0.012178	-0.863427
A0A0R0GMV1	0.0123843	-0.879666
C6T7D2	0.0176591	-2.6343
I1KZL9	0.0178391	-2.12542
I1MUP6	0.0189075	-1.67531
I1MYB0	0.0200773	-0.668581
K7LAV5	0.0206742	-2.14811
K7KU09	0.0210216	-3.45286
I1KSA8	0.0225102	-1.20774
I1M376	0.0228056	-1.43327
I1JKR6	0.0260579	-1.70964
C6TGW8	0.0266312	-1.59685
Q7M210	0.0276004	-1.07357
I1LM96	0.0278642	-2.15693
O23961	0.0289401	-2.0203
C6TLT7	0.0293063	-1.21153
I1KMS6	0.0356305	-0.705133
I1K3E1	0.0363126	-1.80199
A4ZFE0	0.0381898	-2.18332
K7MZ77	0.0443613	-2.41632
A0A0R0IB08	0.0449854	-0.977841
I1LPY8	0.0463764	-1.91661
K7MBV6	0.04764	-2.07347
A0A0R0HQX5	0.0478588	-2.61393
I1M4L7	5.07e-05	0.518475
K7LQ69	5.65e-05	0.555956
P05046	0.000718823	0.387419
I1JPW5	0.000720487	0.522232
P25698	0.000822088	0.56524
A0A0R4J4U4	0.000860629	0.443403
I1KS65	0.00134574	0.435823
C6SXX2	0.00203678	0.447098
A0A0R0IRH4	0.00237419	0.453961
I1KTK0	0.00244393	0.536109
Q9AVK8	0.0028485	0.472514
I1LE41	0.00293588	0.560641
I1KKN7	0.00328583	0.528014
Q7G1G6	0.00331059	0.495145
C6T4Z6	0.00360371	0.550896
I1JYG3	0.00366253	0.564096
C6T588	0.00423449	-0.467555
I7FST9	0.00421872	0.572868
I1M6R4	0.00462421	0.575787
I1NAI7	0.00477189	0.516366
I1JUQ0	0.00572505	0.444378
I1MT10	0.00627584	0.488183
I1KTX8	0.00649565	0.545871
C6SWF6	0.00711256	0.507139
I1JNK9	0.00711718	0.299308
Q38IW8	0.00704404	0.491335
P24095	0.00753962	-0.539009
I1NCS8	0.0074654	0.536626
I1L8R1	0.00757845	0.444972
I1MJ86	0.00788172	0.452097
Q9XET1	0.00799176	-0.307454
I1MU40	0.00848293	0.522757
I1M5M4	0.00873765	0.557911
I1M5L8	0.0088266	0.501139
A0A0R0KK84	0.00930194	-0.412183
I1N7G4	0.00947758	0.404968
A0A0R0HQQ2	0.00979958	0.386033
C6TJ17	0.0100623	0.51215
I1LQR4	0.0102382	0.387067
A0A0R4J626	0.0103451	0.420382
I1MBR7	0.0109106	0.357255
I1MGI7	0.0128524	0.441063
I1MM89	0.0145639	0.4335
Q71EW8	0.0145607	0.496909
C6T8K3	0.0150893	0.56237
I1LV54	0.0150056	0.556042
I1MX58	0.0150338	0.447012
A0A0R0I1V0	0.0155421	0.495426
I1LGB7	0.0165747	0.5799
I1KKK0	0.0171232	0.344228
A0A368UK73	0.018686	0.550994
A0A0R0IIZ3	0.0192393	-0.332936
I1NHW4	0.0208551	0.459904
A0A0R0K6C1	0.0217965	0.558027
I1JIA0	0.0219654	0.436306
I1N8M5	0.0221691	0.528391
A0A0R4J2L9	0.0224296	0.428066
A0A0R0I177	0.023371	-0.449668
C6T1E4	0.0232916	-0.44324
A1KR24	0.0236955	0.521233
Q01915	0.0263567	0.54449
C6SVM3	0.0268424	0.534045
K7K4G2	0.0275516	0.564968
I1LIQ4	0.0283085	0.422898
I1JQX3	0.0290205	0.309377
P04347	0.0294808	-0.487541
A0A0R0JI98	0.02976	-0.348572
C6TAZ2	0.0300275	0.480455
I1JP95	0.0313059	0.412534
P62163	0.031394	0.495547
I1NF84	0.0316488	0.416313
B0M197	0.0317947	0.357873
I1M5E5	0.03431	0.464943
A0A0R0IQ92	0.0353223	0.477613
I1ME25	0.0354469	0.501334
I1NFG9	0.0356267	0.558007
K7LVG8	0.0357827	0.545406
I1JEI0	0.0359558	0.470588
B0M1A5	0.0366829	0.254384
I1LWR4	0.0371893	0.553245
I1NAH4	0.0373966	0.462621
I1LZI3	0.0373507	0.441487
I1KPU2	0.0375883	0.451807
C6SZX7	0.0376788	0.446756
I1JXY2	0.038085	0.378907
I1MCK2	0.0383434	0.570012
I1JUS7	0.0397639	0.516634
I1LWB8	0.0399645	0.505204
Q9SPB8	0.0403017	0.438856
P01063	0.0404567	0.569118
I1M7B9	0.0416251	0.428328
C6T827	0.0422563	0.563309
K7LBC4	0.0424775	0.405484
Q9SDZ0	0.0425968	-0.417027
C6ZHS4	0.0435414	0.558281
I1LZ03	0.0438725	0.417543
I1K081	0.0443566	0.577824
Q9SWB5	0.0441074	0.288156
A0A0R0G3Y5	0.0456929	0.512088
C6TE07	0.0451168	0.532388
I1L4B6	0.0456981	0.552143
C6SVR5	0.0470524	0.47957
I1MGG7	0.0481877	0.51257
I1KQE3	0.0494071	0.517981
I1J6K4	0.0501271	0.276077
A0A0R0GIN2	0.0505952	2.49637
I1KGF2	0.0503938	0.693671
I1LTT3	0.0503525	0.866354
G0T437	0.0505082	2.97486
I1JZ46	0.050444	0.353664
Q9ARI1	0.0505396	-0.550356
I1JPV8	0.0507213	1.09016
I1K245	0.0511575	1.56743
I1MU26	0.0512731	1.48197
I1NFB2	0.0513587	1.21802
A0A0R0HW38	0.0518612	1.31357
A0A0R0KB98	0.0520136	1.24328
A0A0R4J2Y8	0.0519796	2.62849
C6T2G5	0.0516243	0.575261
C6TKH0	0.0516921	0.540554
I1JB64	0.051992	2.39342
I1JPD4	0.0519973	2.8604
I1LJA4	0.0518504	1.4955
I1LL25	0.0515355	0.637797
I1JY15	0.0521046	1.8252
A0A0R0JNH1	0.0524933	0.826506
C6TA12	0.0525253	1.56702
K7KHN1	0.0526049	0.672066
C6ZJZ1	0.0526824	0.585717
C6SZI5	0.052826	1.04108
A0A0R0GA14	0.0530105	-0.734899
A0A0R0IAF2	0.0530886	-0.340734
I1LXX4	0.0530728	-1.5631
A0A0R0KQM5	0.0533828	2.12397
C6SZW2	0.0534189	0.69503
I1J4I1	0.053289	0.868344
I1N048	0.0532426	0.769418
I1MH05	0.0533448	1.51377
C6SXR8	0.0541146	0.240083
K7KC62	0.05409	1.62383
I1JR71	0.0539966	2.07702
I1LWJ2	0.054119	1.30661
A0A0R0GUI6	0.054781	1.08409
A0A0R0HH51	0.0547894	1.10713
C6SW16	0.0549183	1.76188
I1JEB4	0.0548644	2.32358
I1KIV5	0.0547652	1.45061
I1NC67	0.0551571	0.424709
C6SVB1	0.0552539	-1.98222
A0A0R0KW93	0.0556902	1.16404
I1MDN0	0.0555022	0.81932
I1M540	0.0556762	0.518581
I1MUX7	0.0556361	1.2429
I1LWU6	0.0559869	1.26439
I1KJ84	0.0561061	0.742416
I1MT39	0.0561377	0.996995
I1JPX8	0.0565215	2.53943
I1LL59	0.0564666	0.430611
I1MWB9	0.0565468	1.1889
C6TGZ7	0.0566519	-0.431004
I1LAL4	0.056941	0.496099
Q42803	0.0571833	2.08616
I1JNI6	0.0579812	2.04906
C6SY63	0.0584295	2.73221
K7KPN3	0.0585912	-2.25292
I1KWM7	0.0583444	1.16114
K7LNL2	0.0584895	2.3672
I1MSD9	0.0585643	2.0572
Q2TFP1	0.0582542	2.011
K7KRK6	0.0583603	0.653539
K7L7D2	0.0586421	1.27612
C3VHQ8	0.0591653	1.17457
C6T0E8	0.0592912	2.2985
I1K9V8	0.059282	0.708133
I1M442	0.0592408	0.540325
C6T9F2	0.0595157	0.964037
A0A0R4J5C6	0.0602531	2.78357
K7MUB5	0.0605131	-1.50381
I1KBC0	0.0604907	1.51487
I1LNP4	0.0605645	1.04635
I1KQZ7	0.0606343	0.868431
C6T2H9	0.0610814	0.800233
A0A0R0IU60	0.0610172	0.335069
C6TBF5	0.0611274	3.04958
I1JG19	0.06114	1.64487
K7MV43	0.0610758	-1.63889
C6SYW6	0.061497	0.339409
I1KGM1	0.0614519	1.56082
I1N9E6	0.0615062	0.435528
A0A0R0JIT8	0.0617667	1.3174
K7KYD6	0.0617188	1.62371
I1M643	0.0619367	0.94487
I1JQS1	0.0620991	1.40182
I1JV71	0.062146	1.08142
A0A0R0JSY5	0.0622482	2.23714
C6T2A2	0.0625732	-2.06519
C6TBW7	0.0627846	1.79874
C6TKE3	0.0630241	1.27871
A0A0R4J3K7	0.0632746	2.11735
I1MQS1	0.0632548	1.84419
A0A0R0I4P8	0.0636161	0.933753
I1K361	0.063642	1.53765
A0A0R0K5I7	0.0640925	0.546064
I1M6X0	0.0641714	0.511588
C6T460	0.0643145	1.12771
K7KU45	0.0643917	2.3017
A0A0R0GG96	0.0648704	0.563888
I1N6A5	0.0648432	0.41628
I1LV40	0.0651198	2.1035
Q7X750	0.0657558	2.22167
Q38JB2	0.0657388	1.34442
I1JJI4	0.0656262	1.46349
I1KQ70	0.0656281	1.24308
I1LH18	0.0657096	0.371024
A0A0R4J4A7	0.0663592	1.77043
A0A0R0JBY6	0.0666631	0.73722
C6SY85	0.0666673	2.51008
I1LU40	0.0666519	0.423972
I1L880	0.0672282	1.25759
I1L7P0	0.0672058	1.15531
I1KK89	0.0670539	2.53555
I1LV18	0.0670946	1.9396
I1LL69	0.0673387	1.29446
I1NHG0	0.0676961	0.624406
A0A0R0JEC7	0.0676243	2.11029
A0A0R0LA35	0.0674942	0.316779
I1JMN8	0.0676278	-0.593655
I1MS24	0.0679518	1.79902
I1N2P6	0.0681242	0.478413
A0A0R4J2M8	0.0682164	0.488182
I1M0I8	0.0684109	1.93902
C6TAT2	0.0687525	0.741516
Q39801	0.0688406	0.456458
B0M1A6	0.0689425	0.335446
I1L694	0.0692199	0.582442
I1M3Y1	0.069239	1.27611
I1MG10	0.0693364	1.74225
A0A0R0JMI0	0.0694574	2.08451
C6TJY4	0.0695992	1.62419
I1MZ47	0.0695375	0.512684
C6TIY9	0.0710623	1.52511
I1L7W1	0.0714547	0.727851
C6TL39	0.0715903	0.838892
I1ND14	0.0719361	0.853536
K4FZF8	0.0719054	2.41463
C6TID4	0.0722334	0.530495
Q42777	0.0725234	-1.0109
I1JMZ7	0.0725477	2.20534
I1KG78	0.0726567	1.81722
I1M137	0.07269	0.787185
A0A0R0J3D8	0.072813	0.333792
A0A0R0J9H4	0.073057	1.52979
I1KTQ4	0.0732106	1.01827
I1L700	0.0731404	1.77975
C6SVF6	0.0735421	-1.04261
K7MIH4	0.0735399	0.438272
A0A0R4J4D6	0.0741415	1.02309
I1M0B5	0.0740774	0.755422
I1KY39	0.0742304	2.42548
A7XZJ7	0.0745779	0.492804
I1MK54	0.0745861	-0.849735
I1KXW8	0.0749708	2.31535
Q9ZS21	0.0750087	1.3713
C6TKF0	0.0755358	1.67883
C6TE39	0.0756795	0.762759
I1LXK6	0.0760642	0.490176
K7LC03	0.0761049	-1.06045
I1JF13	0.0761909	-1.59285
A0A0R0H271	0.0765479	0.59608
I1L4J2	0.0766429	0.376479
A0A0R4J321	0.0769663	0.533842
I1LR60	0.077007	-1.37603
A0A0R0IBP0	0.0772455	0.995574
C6SVE3	0.0773612	3.13234
I1K4B2	0.0771665	2.2522
I1MXX5	0.077332	0.612797
I1LKZ4	0.0778648	0.996158
C6T048	0.0782153	0.559239
I1J7C8	0.0782077	0.944965
C6TAW2	0.0785335	0.598471
I1NJ85	0.0784628	0.399657
I1KXU2	0.0789521	1.22289
A0A0R0KA84	0.0790523	0.500569
I1MZ01	0.0793182	0.942195
I1JW21	0.0796584	0.434118
I1KWV4	0.0796117	2.14905
A0A0R4J5B7	0.0802894	0.70979
I1K974	0.0802456	1.2064
I1L4U3	0.0801456	0.376089
I1M2S7	0.0801655	2.03074
P01071	0.0802086	-3.98069
Q9ZPJ2	0.0800996	0.812368
C6TC20	0.0803771	2.24535
C6TK22	0.0804561	0.60284
C6T1X0	0.0806582	1.79395
I1KAY3	0.0807541	0.378797
I1KQ69	0.0811696	2.69174
A0A0R0K0U9	0.0815163	0.528771
I1MYI8	0.0818383	0.573679
A0A762	0.0819398	0.239355
E2FKH7	0.0822178	0.833213
I1LP68	0.0824191	1.78553
C6T2G1	0.0830122	-1.05859
I1K0K8	0.0829845	-3.21247
I1LAX4	0.083128	0.835918
C6T073	0.0832256	1.98109
A0A0R4J5U6	0.0835255	1.01988
C6SV88	0.0836349	0.87338
Q43442	0.0837257	4.3267
I1N7B1	0.083914	0.492957
K7M9L4	0.0841728	2.15156
A0A8H6N9X8	0.0845496	0.601746
C6T5C9	0.0850496	1.87954
I1LRE4	0.0850623	0.519078
A0A898CTM2	0.0856712	-0.349393
I1JAV0	0.085606	-0.251254
I1MZD1	0.0856367	1.12964
I1JGY5	0.085933	-1.13103
Q9M507	0.0861388	0.663099
I1J4S3	0.0865425	0.532388
Q39856	0.0865327	0.778261
I1JEM3	0.0867356	1.78235
I1LD87	0.0867253	1.95156
C6SZS1	0.0870397	1.00515
A0A0R0GJQ5	0.0875339	1.66786
I1LJX3	0.0879118	0.782693
Q9M4T8	0.0878459	2.84014
I1K5T3	0.0878604	1.1014
I1JJU1	0.0880687	1.5142
I1K3G0	0.0888394	1.0046
C6T952	0.0889588	0.800373
I1JQI7	0.0890459	1.31624
K7MP24	0.0890331	1.90009
I1L152	0.0893987	0.905671
I1KXM8	0.0895177	1.47541
C6SWV3	0.089894	0.611623
C6TJL4	0.089947	-1.85268
C6TMX1	0.089888	1.12813
I1MTR0	0.0900791	1.15782
A0A0R0EPA1	0.0901949	-0.28676
I1N2Z5	0.0905042	0.822707
I1KH61	0.0904794	1.10508
I1KNP5	0.0909031	2.14334
K7KMA4	0.0910982	1.7193
A3RM03	0.0911679	0.746827
I1J4G9	0.0911465	1.28459
Q9XES7	0.0912918	0.980511
K7KU93	0.0914322	0.931944
I1JNF0	0.0916226	-1.07674
I1MQ49	0.0922184	2.14214
P04776	0.0922987	-0.159996
I1LFG6	0.0923563	0.419532
K7KYB2	0.0926709	0.301423
A0A0R0GKW3	0.093294	0.793536
Q9ZRD9	0.0932534	0.525852
Q9FQD4	0.0935991	0.683086
I1LHP6	0.0935895	0.391742
I1N466	0.0935784	0.796548
C6SY73	0.094155	1.07388
C6T2N0	0.0949852	1.60601
A0A0R0HMK4	0.0952861	-1.46329
A0A0R4J3C9	0.0961532	0.312008
A0A0R4J5Z8	0.0961933	0.43926
I1M7Y3	0.0960256	2.32326
Q9FEC5	0.0962682	1.97969
C6TGY7	0.0965072	2.2711
I1NJ23	0.0966068	-2.16001
I1LIT2	0.0968763	1.4924
K7KWZ7	0.0968193	0.598628
I1KPJ5	0.0969893	1.4073
I1JBI5	0.0970807	2.18364
C6TGN6	0.0978779	0.28803
I1KFG0	0.0978077	-2.07395
I1LA47	0.0980109	1.1153
I1KII8	0.0984185	-2.74468
I1N6I4	0.0990419	0.39275
E9KNA8	0.0993721	1.44479
I1M6V7	0.0995356	0.55105
I1LFN9	0.0996337	1.51386
I1N747	0.100269	1.4221
I1JZ72	0.100389	0.817638
A0A0R0ISB0	0.10068	-2.10984
Q9SWB4	0.100896	0.578156
C4XVM5	0.100958	0.684021
C6TNW7	0.10136	1.33902
I1M090	0.101705	0.565989
I1LVQ6	0.101951	-0.58806
I1MGN0	0.101769	2.58478
I1N8B5	0.101878	0.316191
I1NCV4	0.101946	0.566533
I1N334	0.102156	0.279494
I1N3U4	0.103199	1.62918
I1L645	0.103426	0.340374
I1LN49	0.103598	0.390528
I1KN68	0.104089	2.45216
I1MBN4	0.104502	1.12711
I1KUN0	0.104518	0.581359
I1LTM3	0.104757	0.756797
I1MBF5	0.10481	1.12847
I1N3A6	0.104902	0.605709
I1MNV1	0.105235	1.98773
A0A0R0F3E0	0.105613	0.7496
I1K9A0	0.105588	-1.3453
I1KTB0	0.105846	0.535254
K7KHJ7	0.106517	0.562201
A8IKE1	0.10691	0.285929
I1MNN4	0.106902	1.4602
Q9FQF0	0.107092	-1.10174
K7KIF2	0.107409	0.814639
I1LNM2	0.107557	-1.89175
I1M672	0.107707	1.18137
A0A0R0GNK5	0.10814	1.3583
A0A0R4J3Y5	0.107975	1.38503
I1LFQ4	0.107977	-0.96558
Q2HZ34	0.108121	0.891059
I1KSB8	0.108339	-0.347953
I1JXA0	0.108477	0.184311
C6SWD5	0.10888	2.2387
Q948P5	0.108917	0.782508
I1K7J4	0.108954	1.89424
I1KEN4	0.109023	0.357536
I1NDI0	0.10875	1.0017
K7LRU7	0.109091	0.848031
I1M5R8	0.109191	-1.33812
I1LCM5	0.109506	-1.15345
I1L437	0.109451	0.875143
I1LJD2	0.109402	1.32709
I1LB32	0.109927	1.53419
A0A0R0FM59	0.110844	1.19914
C6TI79	0.111239	1.81376
C6T5A5	0.111286	1.97527
I1L5K1	0.111184	0.853286
C6TJT0	0.111594	1.31114
I1LK48	0.111568	-0.60847
A0A8H6KW36	0.111906	0.552565
C6TCW0	0.112128	0.430605
I1JQU1	0.112239	1.05488
A0A0R0ILS3	0.112412	0.204629
P29531	0.112733	0.760035
A0A0R0JVQ5	0.11257	0.780296
I1NHI2	0.112659	0.975992
I1KPE7	0.112829	-2.91573
I1K395	0.113138	1.77985
I1JP73	0.113657	-0.961214
I1KQV7	0.113762	-1.04307
A0A0R0FDT6	0.113916	1.31836
A0A0R0FFH5	0.114298	0.412914
C6SWG6	0.114379	2.62401
I1NA94	0.1149	-1.12049
I1JEL6	0.114744	0.236383
I1MA39	0.11484	0.949186
A0A0R0LP27	0.115495	1.38136
I1NH45	0.115445	0.532813
I1JIJ5	0.115623	0.517424
I1NE22	0.115804	1.14561
K7L8B5	0.115885	1.12038
I1J4L8	0.116143	1.25348
I1K089	0.116096	-0.578598
I1LB56	0.116342	0.622543
I1KKQ1	0.116922	0.856352
C6TJG9	0.117451	0.349527
I1MX60	0.1175	1.54708
I1M6K8	0.117538	0.472006
I1NFK8	0.117956	0.509069
A0A0R0EW30	0.118167	0.879601
I1JT75	0.118088	0.716713
A0A0R0I9F0	0.118413	1.60025
Q42797	0.119328	1.2794
I1KGH6	0.119345	0.736404
C6T7V6	0.120031	2.00882
I1JRU2	0.120978	0.484534
I1J7G5	0.121087	0.35609
I1JK05	0.121676	-0.786895
A0A0R0LCZ4	0.122215	0.791937
Q9ATY1	0.122295	0.203548
A0A0R0I7A8	0.123192	2.16493
A0A0R4J3X7	0.123091	1.08045
I1KDT9	0.123144	0.863757
I1LFD6	0.122898	0.143673
I1MJU7	0.122907	0.379462
C6SZN6	0.123424	0.697756
I1JC44	0.123741	0.55216
I1N1X0	0.124677	2.17899
A0A0R0GIG5	0.124406	1.58649
A0A0R0JKX7	0.124698	0.373976
C6TBP8	0.124558	-2.53971
I1N958	0.124603	1.74204
K7MPW8	0.124538	-0.845467
I1LNP0	0.124398	2.16574
I1M9P8	0.124399	1.94319
I1MNU1	0.12473	0.493597
A0A0R4J5X9	0.124923	0.835996
G3E7M4	0.125142	0.79288
I1M4K9	0.125252	-0.234051
A0A0R0HF66	0.126342	0.827207
I1JIY7	0.126543	0.771344
C6T1K3	0.126492	0.420325
I1JSC6	0.126453	1.5296
I1M0S4	0.126601	1.77626
I1NAH1	0.126965	2.38467
I1JI59	0.127402	1.80742
A0A0R0G342	0.127693	2.00749
I1JGB5	0.127864	1.98744
I1MJE1	0.128353	0.31135
I1JY44	0.128402	1.93546
A0A0R4J3L4	0.128825	0.598839
B8XJY3	0.128818	1.00462
C6T3E3	0.129391	2.04083
I1KYY0	0.129371	1.64886
A0A0R0K5X3	0.129528	-0.64158
I1MYL5	0.129721	2.25713
I1L053	0.130274	0.612067
I1MIW5	0.131427	1.10681
K7MFV3	0.131763	0.980864
A0A8H6U5G2	0.132064	-1.54909
I1MB50	0.132077	1.66379
I1MQJ5	0.131886	1.1899
I1MR60	0.132728	1.80937
K7KUV3	0.13283	-2.49628
K7MB89	0.133474	2.19617
I1KK57	0.133836	2.03571
A0A0R0JTW3	0.135755	3.15835
I1JR24	0.135487	-1.28763
I1JY87	0.135428	0.674459
I1KPN2	0.135811	0.805567
I1LWV7	0.135607	1.39124
I1MB71	0.135574	0.35253
I1MMM3	0.135804	2.38203
I1N9M4	0.136488	1.42426
K7KZ11	0.136403	-1.73939
I1JK48	0.136199	-1.39544
I1MDC4	0.135981	0.612078
I1N3E1	0.136358	1.48454
I1N696	0.136391	0.620375
I1JZ10	0.137007	0.505583
I1LR42	0.137195	1.15141
I1LK85	0.137314	1.89704
I1KUS3	0.137775	0.365471
I1KYR5	0.13819	0.574006
C6SWY9	0.139081	0.81038
I1N570	0.139153	1.77556
K7KZ42	0.140104	1.26969
I1NHB5	0.140077	1.04072
A0A0R0F9Z4	0.140599	-0.28427
K7M828	0.140587	-0.727444
I1KZW3	0.140487	0.730403
I1LJE2	0.140753	0.450969
I1MPF4	0.140846	-1.38798
I1MHK8	0.141454	0.551051
I1MUR0	0.141484	-1.37066
I1LBE7	0.141831	0.521445
I1KQH1	0.141991	-0.506924
I1N383	0.142261	0.564619
Q948X9	0.142296	-0.452045
I1KYB6	0.142522	-0.572052
A0A0R0JYI2	0.143019	0.367472
I1JLY6	0.143409	-2.40061
I1KLQ5	0.14331	-1.55454
I1KGT4	0.144169	3.69521
I1NHP3	0.144089	1.79478
K7KWC6	0.144267	1.96792
A0A0R0FDV7	0.14467	1.94905
C6T5C4	0.144561	-3.14256
I1MS73	0.144766	0.823871
Q8LJS2	0.145074	1.26578
Q96454	0.145452	1.28501
I1LL87	0.145907	-2.85389
I1LD65	0.145837	1.50743
I1MAE6	0.146778	-0.441251
I1N898	0.147153	1.53523
A0A0R4J3M4	0.147401	0.434996
C6TLV6	0.147596	1.10044
A0A0R0ESN9	0.14846	-1.43257
K7M324	0.148367	0.404641
A0A0R0L273	0.148606	0.65689
I1ML93	0.148789	1.02033
C6T0P8	0.149298	-0.782154
I1L146	0.149246	-2.39039
A0A0R0JRB0	0.149447	0.312275
A0A0R0L0Q0	0.149707	1.48917
C6TAC5	0.150068	0.670471
I1K622	0.150345	0.16733
I1N505	0.150322	0.658799
K7LP96	0.150586	1.62108
I1MAX9	0.150862	1.44789
K7MXC2	0.151708	-1.12885
I1LY62	0.151943	0.954803
K7KG80	0.152391	1.57826
I1LEK0	0.152575	-1.36997
I1LMW7	0.152463	1.64482
I1KS24	0.152697	1.3115
Q945U3	0.153401	1.16157
C6T2E5	0.153925	2.13898
I1MT11	0.15484	0.411853
K7MYR3	0.154783	0.70262
A0A0R0ESU5	0.155699	0.929534
A0A0R0FB49	0.155832	1.74219
C6T0R5	0.15609	2.17829
I1MAW4	0.156121	0.733714
I1N344	0.156335	0.669771
I1JWV8	0.156484	1.76855
I1KS98	0.156646	0.55136
I1NIP8	0.156544	0.222191
I1MD76	0.156835	0.845427
K7LW91	0.157399	-0.24907
I1NJ30	0.157628	2.61643
C6TBK9	0.157804	1.81712
I1ML63	0.157887	1.08576
A0A0R0KB25	0.158093	-0.389878
C6TL41	0.158354	-0.358101
I1NFR3	0.158508	0.380296
C6TC54	0.159035	0.720085
O81413	0.158928	1.55554
A0A0R0H2Q4	0.159626	1.4302
C6TLA9	0.159709	1.30565
B6EBD7	0.160113	0.463195
I1K0L3	0.160043	0.417816
I1KH72	0.160389	-0.430124
I1L8G3	0.16048	0.362138
I1MJN7	0.160947	1.97383
K7KA00	0.161611	-0.71736
C6T321	0.16182	-1.34067
A0A0R4J4C8	0.161989	0.349745
I1KEA0	0.162511	0.188502
I1KEH3	0.162582	-1.25321
I1KNN0	0.162913	0.449164
I1KNN1	0.162699	2.05572
I1LCN7	0.162821	0.346568
I1LJW6	0.162487	0.974284
I1M307	0.162395	0.648092
C6TH20	0.163042	0.397771
I1JMZ5	0.163537	1.40417
I1MZJ8	0.163714	1.06166
I1M049	0.16407	0.447805
C6TGW1	0.16499	0.450656
K7L432	0.164996	0.864048
K7LIK2	0.164747	-0.564454
K7MZW1	0.164794	0.667915
I1K5K8	0.165288	-0.63461
A0A0R0FV11	0.166182	-1.08602
A0A0R0HL74	0.16609	1.2437
I1NDE9	0.165987	-1.69353
C6T0L2	0.16661	-0.810595
I1JSP6	0.167078	0.635694
I1KAB7	0.16692	0.378732
I1M2K9	0.166999	1.12371
K7LDR8	0.166925	-1.41983
C6THD1	0.167411	1.41658
I1LCQ1	0.167601	0.489195
I1N1Y9	0.167917	0.526856
I1NJ59	0.168544	0.221089
I1LQC5	0.168734	1.67968
K7K3B0	0.16896	1.19197
F6KBT6	0.169493	-2.34919
I1JHF2	0.170459	0.953633
A0A0R0IMB6	0.170699	1.77732
C6T857	0.172248	0.857824
I1L7R5	0.172163	0.469262
K7L2W0	0.17243	1.57953
K7KEB2	0.172585	0.942035
A0A0R0EQB4	0.173268	2.09164
A0A0R4J681	0.173217	0.214137
I1KID4	0.173255	0.52899
I1ML09	0.172893	-0.969644
I1KFB5	0.174549	-1.35238
A0A0R0ESZ8	0.174816	2.14616
A0A0R0I2I0	0.175211	1.59457
I1M6S4	0.17548	-1.03299
I1MEK0	0.17565	0.181259
C6TL46	0.176115	0.93929
I1JT00	0.17628	0.848196
I1KMF4	0.176538	-0.712083
K7KV62	0.176764	1.04366
I1MMH6	0.177144	0.778858
O23959	0.177563	-0.199351
C6TFA8	0.178108	0.668864
K7LSZ2	0.178194	-1.23112
Q9XET0	0.178136	1.07441
A0A0R0H092	0.178886	0.589989
I1J7A4	0.179128	2.03063
C6SVR2	0.17916	0.429235
I1JFA3	0.179292	1.11101
I1N1U2	0.180851	1.84043
A0A0R4J5Q8	0.180991	0.402724
I1KPH6	0.1815	2.41165
I1KVB1	0.181854	0.808895
A0A0R0G1Q6	0.182149	1.55492
A0A368UIG3	0.182045	2.05485
A0A8H6NAQ3	0.182946	2.04696
O82585	0.183507	0.552153
I1K4U3	0.183703	0.508187
I1MHY4	0.184248	0.681828
I1KZJ5	0.184415	-1.33641
I1KLX5	0.184756	-1.01716
C6SZX2	0.18515	0.507168
I1LQ58	0.185181	-0.997588
I1MJ28	0.185683	-1.45361
A0A0R0EMR0	0.186358	1.05376
I1JEM1	0.187125	1.52149
D6C4Z9	0.186815	0.237402
I1J4B5	0.186643	0.441264
I1JHJ8	0.187045	-0.89884
I1JWK3	0.18687	0.187727
K7MF03	0.18728	1.98176
I1N6Q6	0.187438	-0.338955
C6F117	0.187858	0.444989
I1JHQ1	0.188207	0.261889
I1MAR9	0.188292	0.302003
I1LE08	0.189567	0.856416
I1K570	0.190229	0.817838
A0A0R0FBT0	0.190824	0.513657
I1NF26	0.191071	-1.48014
I1KUQ9	0.191293	1.29903
I1L6G6	0.193172	1.12635
C6T8J1	0.19339	1.85366
P0CG89	0.193839	1.32165
I1LRA7	0.193977	1.58209
I1N675	0.193995	2.2212
I1J9H6	0.19486	2.57347
I1KBT7	0.194805	1.15121
I1MZ22	0.194905	-1.12
C6T4J1	0.195282	0.483875
I1MGG9	0.196225	0.274245
I1J8D4	0.196209	1.3808
I1JYI8	0.196272	0.476928
I1LZW4	0.196504	1.33585
A0A0R0JK73	0.196693	0.257009
I1KAN5	0.196824	0.823256
A0A368UK08	0.197132	1.14683
I1M5E2	0.197692	0.96016
I1JQD9	0.197874	0.291308
I1JIK8	0.198514	1.31324
A0A0R0FI85	0.198827	-0.59643
I1LM73	0.199131	0.842786
C6TG81	0.199375	0.732222
A0A0R0HSJ1	0.20048	0.886259
I1L5Z2	0.200619	0.588956
K7MFQ1	0.201101	1.44068
P17093	0.201425	0.633987
I1L8H3	0.201749	1.2003
I1NBB0	0.202248	1.50403
E3W9C1	0.202443	1.52707
A0A0R0G6T3	0.202803	2.58358
A0A0R0I6U8	0.202698	0.779749
I1LDC1	0.204526	1.09437
I1JXD7	0.204985	0.370032
K7KL81	0.205162	1.4302
I1NFB9	0.205843	0.239796
A0A0R0HJS2	0.206247	2.32442
I1JPZ4	0.206978	-0.984769
C6SWQ6	0.208964	1.35549
A0A0R4J5G6	0.20989	1.76786
I1KRI7	0.210048	1.6397
C6T530	0.210272	1.56327
I1MGR4	0.211271	0.775402
C6T374	0.211427	0.778242
I1LJ15	0.211371	1.9227
I1N4L4	0.211624	1.18826
I1JXU9	0.212315	2.025
A0A0R0H1B4	0.213176	1.84728
C6T918	0.212612	0.497075
I1KGH5	0.213103	-0.428033
I1KV07	0.213006	0.871376
K7MZJ2	0.212743	0.649294
I1LPK5	0.213462	0.923813
A0A0R0HCG7	0.214339	0.425755
I1JEL1	0.21442	1.03333
Q43463	0.214632	1.85001
Q8LJR2	0.215073	-0.189671
I1M6E1	0.215933	0.446855
C6TI51	0.216123	0.803432
I1KXJ9	0.216235	0.419032
I1J9N4	0.216969	0.196196
C6T3K0	0.216538	-0.395005
I1MCX3	0.216919	1.38588
I1NAA0	0.216774	-0.33919
A0A0R0ED69	0.217795	1.21082
I1NCM4	0.217917	0.942958
C6SVD7	0.21818	1.9831
I1KUN7	0.219028	0.561442
I1MQS8	0.219028	0.256319
I1KA18	0.21938	1.01976
I1LPJ9	0.219695	0.644027
A0A0R0KFI8	0.220286	0.76525
C6TAJ8	0.22107	-0.566005
I1K5E6	0.221322	-0.486477
C6T7K0	0.221957	1.22452
I1KJ35	0.222218	2.00028
I1NJE9	0.222293	1.98655
A0A0R0KV09	0.222488	-1.26573
A0A0R0HFK5	0.222831	0.728853
K7M946	0.223165	-0.878997
I1K5E5	0.223462	1.12058
I1M0N4	0.223789	0.633311
A0A0R0FR38	0.224598	-1.05627
A0A0R0J7Q6	0.224381	1.74451
C6SVK3	0.224595	0.339795
A0A0R0GZQ6	0.22564	1.45286
A0A0R4J4G7	0.225298	1.01099
I1MNR1	0.225671	1.26115
I1NAI0	0.225528	1.01736
I1NIH4	0.225515	0.702817
I1KJK0	0.226147	1.69606
Q9ZPA0	0.226139	0.704203
A0A0R0JAM3	0.226385	-0.617442
I1LDP2	0.226864	-0.261487
I1MTE2	0.226969	0.587779
C6TMX6	0.227979	-1.41947
Q6Q2Z8	0.228193	-0.709375
I1M8K9	0.228357	-0.473103
I1M322	0.228553	0.438438
A0A0R0LAZ3	0.228856	-1.49382
A0A0R0EPQ6	0.229167	-0.660826
A0A0R0E5J0	0.229355	0.934576
I1JL98	0.229651	-0.436492
I1LDS8	0.229726	1.0786
I1JF43	0.2301	0.276575
I1LS05	0.230066	0.428774
O80412	0.230216	0.462826
C6SYG6	0.230876	2.22644
I1JQZ7	0.230822	0.59132
I1JYT2	0.231113	1.30695
K7M6Q3	0.231925	-1.60235
C6TMH8	0.231837	1.55188
I1JIP1	0.232337	-1.05849
I1JHM3	0.232402	0.592163
I1K7E6	0.23231	0.731305
Q2PMN9	0.232614	0.663922
K7L866	0.232736	1.41951
I1NGI0	0.232894	1.29453
I1JIV3	0.233647	0.900279
I1JXH8	0.233547	0.474145
Q96558	0.234345	0.148405
I1NJ89	0.234195	1.03123
I1JUU2	0.235331	1.11177
K7K8T8	0.235627	1.15003
I1JMQ3	0.236277	-0.342244
I1JXG9	0.236211	1.52931
A0A0R0J324	0.237138	1.05928
C6TIR2	0.238618	0.373782
A0A0R0HYM3	0.23888	-0.154422
I1JSS2	0.239103	0.23463
C6SX50	0.23945	1.10608
A0A0R0FT50	0.239644	0.995818
I1K8F4	0.24023	0.282063
I1KPF0	0.241678	0.637811
I1L6Y9	0.241742	0.337711
I1KZW8	0.242199	0.333501
A0A0R0FLS7	0.24303	0.449603
I1J8X1	0.243168	0.794242
I1KRV5	0.2429	1.23072
K7KFX8	0.243044	1.40165
R9ZS06	0.243117	-2.05434
I1K4B0	0.243688	1.19685
K7M5A3	0.244263	0.840086
I1N630	0.244443	1.53545
C6SZL9	0.244841	1.17142
I1JHH9	0.246454	0.975563
I1L749	0.24676	0.648294
I1M0X9	0.24774	1.49818
C6TFC7	0.248266	0.525342
I1KRB3	0.249974	0.477662
I1L932	0.249896	0.518064
I1LNY2	0.250216	1.62213
I1LS94	0.251073	1.32
C6TER4	0.251769	1.44339
P93164	0.25178	0.466352
I1JFY8	0.252669	0.786191
A0A0R0HEL8	0.25295	-0.419681
C6TAX7	0.253199	0.525934
I1KLZ7	0.253578	1.39432
I1LA40	0.253597	0.554522
I1LG74	0.25359	-0.304827
I1LG43	0.253958	0.396014
C6THW5	0.25422	0.620278
I1JPL2	0.254448	0.281995
I1MZF9	0.254587	1.55087
I1KSR6	0.25479	2.14657
C6TGN8	0.25509	1.10452
I1JP48	0.255244	-0.371492
K7LNW5	0.256096	-0.297869
A7BIC9	0.256946	1.14632
C6TDB4	0.257313	-1.27847
C6SW11	0.257843	-0.393567
I1K1S1	0.258557	-1.02368
K7MNN1	0.258466	0.978128
I1KSC8	0.259527	-1.54212
D6C500	0.259968	-2.99485
I1M2S6	0.261157	-0.748319
A0A0R0KRZ3	0.261708	0.895185
I1K4W1	0.261688	-0.201728
I1JV02	0.262033	-0.245351
I1NJA5	0.262156	0.813519
A0A0R0K972	0.262492	-0.256307
A0A0R0H4W2	0.263042	1.4548
I1M3W1	0.263004	1.62441
C6THF2	0.263433	1.14602
Q5F2M9	0.263874	-0.536315
I1KPW7	0.263868	1.31505
C6TIQ5	0.264333	0.694545
I1J637	0.264862	-1.01922
C6T0W1	0.265395	0.650108
C6TBG9	0.265085	0.221117
K7KQN8	0.265234	1.35266
I1JY56	0.265867	1.16245
D4Q9Z5	0.266572	0.498727
C6TKD5	0.266448	-1.58165
Q9XES8	0.266292	0.751122
I1NH59	0.266819	0.180125
A0A0R0L186	0.267068	-0.606603
A0A0R0EDI1	0.267491	0.389197
I1JBQ4	0.267619	1.39864
I1LSB5	0.268011	0.370741
A0A0R0HDU0	0.268231	0.730484
C6TED0	0.268832	-0.46759
C6SVS3	0.26868	-1.347
I1NBD8	0.268542	-0.806579
A0A0R0HE22	0.270372	0.320773
I1KY80	0.270991	1.5507
I1MTB5	0.27188	0.439352
A0A0R0H9Z8	0.272135	-1.05171
A0A0R0FNT7	0.272756	0.544356
I1N131	0.27279	0.461591
I1MYX8	0.273125	0.657594
I1KIF0	0.273953	0.444223
I1MQB5	0.275829	0.849247
I1MMC9	0.276565	0.437563
Q43453	0.276614	2.39183
I1LVZ8	0.277056	0.466015
I1NFH7	0.277689	0.403701
I1MS47	0.278032	-2.2268
C6SVI1	0.279529	1.83426
C6T481	0.278849	1.25481
I1JHW6	0.279424	1.26799
I1JJL6	0.279226	0.884096
I1JTG3	0.278733	0.550262
I1KBY3	0.279164	0.154041
I1LYN0	0.27943	1.77648
K7MVR5	0.279269	0.382446
I1M988	0.27977	2.16093
I1J8U0	0.281696	2.22873
K7K1R2	0.281583	0.194395
C6T097	0.281918	0.559358
A0A0R4J2L6	0.283207	0.551181
I1KAY1	0.283293	-1.162
I1LHH6	0.283469	-1.0103
I1MWP7	0.28369	-0.60559
I1N8V4	0.284437	0.9798
I1MYV2	0.285991	0.288546
C6TJG0	0.286544	-0.112535
I1LAJ3	0.286384	0.606261
I1L2C2	0.288298	0.709003
I1KR47	0.289165	0.558905
K7K223	0.289808	0.582502
I1MED3	0.290154	1.10568
I1JXU3	0.291981	0.758406
I1MYB9	0.292299	1.22771
I1NF29	0.292945	0.509835
I1JQB4	0.293837	0.570072
C6TN05	0.294059	0.293429
C6T1V2	0.296228	-1.46103
I1NC08	0.298184	-1.35928
I1LQ62	0.298137	0.283387
C6T463	0.298852	0.821442
C6T6P9	0.300029	0.770257
I1J753	0.299887	-1.90569
I1JKP7	0.300194	0.295554
I1L7P6	0.300196	1.28458
I1N1K1	0.300199	0.895974
K7K9D0	0.299404	0.925167
C6TNJ7	0.300594	1.3695
A0A8H6NS81	0.301431	0.773098
C6TFE2	0.301552	0.351279
I1KVR6	0.301376	0.813197
I1LZE1	0.301663	0.255621
Q2PMS8	0.302067	-0.964323
I1M8P0	0.302275	1.34551
Q96438	0.30277	1.87452
I1JQ22	0.303981	-0.583366
C6TL53	0.304354	0.504316
A0A0R0H289	0.304689	0.505681
I1LPC3	0.304952	-1.04639
I1MMI6	0.307101	0.691627
I1MV74	0.309172	1.23347
I1KFL5	0.308982	1.08404
I1MLW9	0.309145	0.239612
A0A0R0IPV2	0.310602	0.446767
I1LP98	0.310588	-0.519287
C6TAG6	0.311023	0.726014
I1LBD0	0.311962	0.2056
A0A0R0G3Y8	0.312928	-0.248663
A0A0R0KL80	0.312935	-0.692777
K7L3J1	0.313046	0.895483
I1MJU0	0.313349	0.428953
I1L6T8	0.313825	1.35002
I1M7K1	0.313692	1.30059
I1JIN7	0.316038	-0.657648
I1KQ42	0.317383	1.01883
I1LIN2	0.318134	0.223526
I1MSF4	0.318962	-1.14112
A0A0R0IF33	0.319076	-0.359074
C6TCX5	0.319223	0.175661
C6TL64	0.319358	-0.466641
I1KPW6	0.318688	-0.817892
A0A0R0HAM0	0.319696	0.558194
I1KDU7	0.321685	-0.522159
I1KYF3	0.321604	1.46663
I1LS70	0.322927	-0.927628
K7K7B7	0.323015	1.31492
C6SYZ8	0.323396	0.23195
I1JJB5	0.324985	1.47451
I1KSL6	0.324753	0.255721
K7KUE3	0.325018	0.802562
K7MYU5	0.324934	0.181551
C6THI3	0.325539	-0.498827
I1KP14	0.325636	0.360405
I1KUN9	0.325931	1.17869
A0A0R0KGG4	0.326715	-0.516969
I1KRJ7	0.327225	0.413318
K7LLW8	0.328225	-0.830281
K7MET7	0.329106	-0.445614
I1JRE1	0.329376	0.507241
A0A0R0H9T5	0.329698	-0.184839
K7LI90	0.329821	-0.361342
I1JRN5	0.330571	0.571873
K7MH04	0.330919	0.842071
I1L3W4	0.331225	0.264269
K7MJN5	0.332108	-0.528994
I1JBN4	0.332902	-0.351439
I1KB09	0.332913	-0.345341
I1L0M6	0.333025	-0.850018
I1MXZ6	0.332639	0.070245
I1LBM5	0.333554	0.357534
A0A0R0J8B8	0.334021	-0.37715
K7LAK1	0.334145	0.738031
C6TI33	0.334528	0.136995
A0A368UHG2	0.335132	-1.04885
A0A0R0HT24	0.335446	1.25532
K7L5V1	0.335874	-1.21436
A0A0R0GZ36	0.336143	0.327665
I1JB31	0.336813	-0.840606
I1K778	0.337477	0.649059
I1NBT0	0.338847	0.816636
Q39805	0.339808	0.253015
I1MQ30	0.340045	0.534837
K7K8F7	0.341103	0.629477
I1L4K9	0.342028	-1.06676
A0A368UGI6	0.342711	-1.25598
I1KG56	0.342679	0.218847
I1KJR2	0.342394	0.400134
I1MSB3	0.343056	0.61627
I1KB25	0.344316	1.62064
I1MEF5	0.345516	-0.94845
C6SZI9	0.345293	-0.700766
I1KM99	0.345526	0.650747
C6SXX4	0.346201	0.502802
I1KJQ5	0.346203	0.333774
A0A0R0IJD2	0.347218	-0.401156
K7K2H1	0.347344	0.769805
A0A0R0JH94	0.347613	-0.842617
C6T3K6	0.34805	-0.494447
K7LC06	0.34809	0.392287
A0A0R0IHR9	0.348377	-0.607486
Q8LJW0	0.348509	1.34184
I1K7F4	0.348902	0.656209
A0A0R0KAL0	0.34968	0.203388
I1L2M6	0.350874	1.46101
C9WSW4	0.351097	-1.13537
I1LIG5	0.351835	0.716413
I1N7Y6	0.351807	0.25769
I1LZP7	0.352137	0.357343
I1K8X7	0.352514	-0.343948
D2DKF1	0.352968	0.472361
I1JQX5	0.354338	1.11768
I1L0V3	0.354421	0.679498
C6T3R4	0.354095	-1.09832
I1NHF4	0.354849	1.1208
I1JR62	0.356614	0.353767
I1L8Q0	0.356931	-0.622873
I1L5C0	0.358087	-1.01579
A0A0R0EA65	0.359369	0.443091
I1MXC0	0.359041	0.167488
I1K668	0.358849	0.696854
I1KLV9	0.359409	0.86371
I1LVI3	0.359804	0.846072
I1LQK7	0.360399	-1.27155
I1L4Z3	0.361481	-0.195374
I1JGK4	0.361408	0.476647
I1NDJ4	0.362853	1.38014
K7LRK7	0.363027	-0.6164
I1KQK6	0.363714	0.252701
Q9FQ95	0.363663	-0.103922
C6T539	0.364108	0.835904
A0A0R0HW97	0.364573	0.793211
K7KKI9	0.364451	0.165515
Q39839	0.364942	-2.32261
I1MEF8	0.365673	1.02411
A0A0R0I242	0.366333	-1.12914
I1L9G9	0.367163	0.231372
A0A0R0EJ07	0.367423	-0.255071
I1K1B0	0.368398	1.36028
I1K3Q1	0.368472	0.866227
I1K5G1	0.368395	1.23782
I1MKY3	0.3688	2.28353
I1KJI9	0.369797	0.992999
I1N9G0	0.370339	1.23515
C6SXE3	0.371057	1.01326
A0A0R0HDX9	0.371725	0.495144
M1FIU8	0.37151	0.429866
I1MJL6	0.371827	0.615063
I1LA42	0.372143	0.524058
K7KTT9	0.372286	-0.881219
K7MKQ6	0.373374	0.759256
C6TKP4	0.374235	2.7021
I1NJC3	0.374706	0.868453
D6PAW7	0.375027	-0.127456
C6TBY0	0.375621	-0.346846
K7LCS5	0.376191	-0.89706
Q39846	0.376888	0.266534
A0A0R0EL27	0.377989	-0.913005
I1K034	0.378527	-0.377966
I1KUG6	0.379464	0.499859
C6TBW6	0.380875	0.276326
I1KZY8	0.380748	0.626762
K7MUH2	0.381343	0.446877
I1N815	0.381813	0.621329
Q50JD8	0.382367	0.0777016
I1LPX6	0.382626	1.60599
I1M2V7	0.383406	-0.785704
I1MIA8	0.383994	0.173038
A0A0R0JL19	0.384441	0.108175
I1MM02	0.385099	0.74537
C6TIW1	0.386489	0.7839
I1MKT9	0.386485	0.808191
C6SZB9	0.387235	0.878233
I1JW13	0.387332	0.3299
I1K499	0.38746	-1.02466
C6SY14	0.388072	1.12175
A0A0R0FVI5	0.388724	-1.54666
K7KBN4	0.388836	1.02533
I1KV08	0.389072	0.475962
I1LRS5	0.389106	0.833979
I1KPI6	0.389605	-0.959673
I1L281	0.38949	-0.6597
A0A0R0EV63	0.390282	0.400233
A0A0R0J4T8	0.390229	-0.800032
K7LKW9	0.390551	1.20731
C6TCB9	0.391314	-0.466487
I1J717	0.391438	-1.04693
I1M6Z5	0.391856	0.335578
B2CM88	0.392451	0.382969
I1M042	0.392614	0.625946
I1KHS3	0.393368	-1.30821
C6SW70	0.393838	0.402783
I1J769	0.394375	1.11788
C6T8Y6	0.395143	0.628622
I1MB76	0.39515	0.988358
C6TID5	0.395752	0.263184
A0A0R0HNU9	0.396286	-0.582705
A0A0R0J1Y1	0.396239	0.611655
K7MQT5	0.398863	-0.239921
I1KR64	0.400663	-0.455723
I1J5A5	0.401904	0.703482
I1ML66	0.401877	0.293508
I1NAA5	0.401694	0.929028
I1L367	0.402625	0.885484
I1LX04	0.40262	0.87714
I1MNX4	0.402413	0.22999
A0A0R0E5C1	0.402842	0.410678
Q541U1	0.404708	1.73892
C6TC72	0.405329	-0.639174
I1N7E6	0.40554	1.42094
K7L8K5	0.405381	0.291925
C6SYC1	0.405834	0.164338
C6TJM8	0.407586	0.902687
B2ZF64	0.407383	0.493589
A0A0R0KTG9	0.40758	0.224638
C6T0B5	0.407798	0.535368
I1MXB2	0.408195	-0.456312
I1KQD8	0.409049	1.05528
A0A0R0H152	0.410556	-0.779865
C6TIM4	0.410808	1.06345
I1KU39	0.410046	0.144196
C6TIN6	0.410195	0.183331
I1MUT2	0.410346	0.335261
I1ND31	0.410931	0.25159
K7MB75	0.412087	-0.309902
I1JCB6	0.413178	-0.304163
K7K653	0.413343	0.583952
A0A0R0KPC8	0.413639	0.24714
I1KZ13	0.413797	0.25904
I1MV28	0.414907	0.353892
I1LYH9	0.415488	1.10189
I1NJ56	0.41537	0.599879
I1LY74	0.416292	1.4238
I1M2U5	0.416661	1.26921
P48513	0.417609	0.588378
K7KPY9	0.418069	0.772258
I1KGZ5	0.418873	1.22928
I1KHU8	0.41947	-0.374706
I1NJ46	0.419401	0.430993
A0A0R0G679	0.420036	-0.625191
I1NF56	0.420828	-0.933765
I1M2Y6	0.421371	0.454811
C6TA48	0.421805	-0.69269
A0A898CWE1	0.422213	1.05061
C6T531	0.422517	0.534893
I1JRJ1	0.423079	-1.03031
K7LSJ2	0.423827	-0.429771
I1K7A8	0.424597	0.727637
I1M7A9	0.42642	0.378161
I1KB15	0.427052	0.504066
C6SY25	0.428514	-0.971664
I1LAQ3	0.428741	-1.20503
I1M903	0.428674	-0.62604
I1JUS6	0.429864	0.614285
I1MCI8	0.43056	-0.186654
I1MHX1	0.430572	0.532013
I1LN41	0.431853	0.308088
I1MF39	0.431898	-0.735033
I1ME83	0.4319	-0.205143
C6TKK5	0.433275	-0.663693
I1MR18	0.434486	-0.14521
I1KW20	0.434452	-0.608933
A0A0R0GRC9	0.43507	0.416954
A0A0R0JCK2	0.435309	-0.427525
A5YT88	0.43545	0.99602
I1KPN3	0.43507	0.737524
C6T172	0.436155	0.405104
I1NI24	0.436584	0.288693
Q8W198	0.436649	-0.686267
O23957	0.438028	0.41138
A0A0R0EDR0	0.438342	0.350177
K7MUC1	0.439923	0.80051
C6TGC6	0.439193	0.170364
I1JR56	0.43989	-0.0965214
I1KL66	0.440043	0.403778
I1KQK1	0.43942	-0.621808
I1NJ61	0.440179	0.530187
I1M5B6	0.438961	-0.384145
I1N520	0.440077	0.251012
K7L4G7	0.440477	-0.350719
K7MIV6	0.441886	0.375388
A0A0R0GJF4	0.442784	0.559624
I1K670	0.444945	0.142711
I1K9S1	0.445253	-0.523876
I1JAJ5	0.445892	-0.912225
I1KH65	0.446696	0.763893
I1NGN1	0.446899	0.394901
K7LS11	0.450016	0.745644
I1N860	0.450171	-1.09187
I1JN75	0.450419	1.03293
I1K9B8	0.450072	0.300205
I1LY75	0.449748	-0.97796
I1MS39	0.450214	0.142763
C6TNV4	0.451707	0.841065
I1M5S3	0.451702	0.580839
I1JF86	0.452771	-0.37688
C6TBQ2	0.454315	-0.693732
I1MR79	0.455147	0.489911
I1N783	0.458213	0.803226
I1MGV6	0.460211	-0.303396
I1JD07	0.460802	0.319765
I1MZW3	0.460852	-1.19276
Q39873	0.460946	0.31457
I1LUZ9	0.462048	0.932249
A0A0R0GBB6	0.463493	0.391897
A0A0R0F5Q2	0.464401	-0.288128
I1LGX3	0.464607	-0.381727
I1MXD1	0.464972	0.966779
I1N9A4	0.464883	0.431369
I1LVH0	0.46591	0.280122
I1JU53	0.467539	-0.769626
C6T7R6	0.4679	0.193422
I1K547	0.468273	0.374004
I1KU63	0.468377	0.674839
Q9M426	0.468594	0.391407
C6TFG0	0.46924	0.0991623
C6THB8	0.469216	-0.359188
C6T5N1	0.469693	1.02369
I1LMA5	0.470043	-0.138676
I1MJD3	0.469923	0.434221
I1KBT9	0.471155	-0.530901
I1LIY4	0.471491	0.211874
Q1W376	0.474679	0.227275
C6TIC4	0.474064	-0.298536
C6TKA3	0.47444	0.352703
P28551	0.474905	0.151063
I1MMH4	0.474711	0.789765
I1L7G1	0.477712	0.727778
I1KC06	0.477716	0.684253
I1MGM0	0.478564	0.453656
Q4JR86	0.479349	0.331678
A0A0R0F2K3	0.480348	0.27988
A0A1W7GJW2	0.480761	0.173188
C6SX05	0.481374	0.339366
I1KXG9	0.481575	0.33385
I1K3A6	0.481959	-0.592565
A0A0R4J4Z2	0.48363	0.749388
I1KM70	0.48328	-0.962444
I1LYC1	0.483408	0.440202
I1MCN3	0.483825	-0.250435
I1LLH3	0.484557	0.928492
I1JVP6	0.484892	-0.885537
I1KNV7	0.486282	0.348972
K7LNQ6	0.486289	1.06872
K7MYF1	0.485857	-0.565432
I1MTR9	0.487091	-1.78348
I1LXB2	0.487537	0.128415
K7L3M0	0.487726	1.2047
K7MW11	0.487917	0.270505
I1L1K7	0.488497	0.108245
C6TJ91	0.488809	0.471673
I1MQL3	0.489124	0.190572
I1K5D3	0.490415	-0.60395
K7L2A2	0.490645	-1.35591
A0A0R0FYE3	0.491529	0.835535
I1MBP5	0.492423	0.798932
C6SVH2	0.492972	-0.940708
I1LA26	0.493923	-0.284844
O23958	0.493878	0.603999
C6TLE4	0.494534	0.196091
C6TLT3	0.494762	0.119987
C6TB10	0.497134	-1.12838
C6SW63	0.497583	1.20795
C6T1E0	0.49715	-0.64593
C6TK30	0.497672	-1.09371
I1JNF2	0.496582	0.211679
I1JY29	0.497559	-0.219031
I1N1X2	0.49659	0.249391
I1N587	0.497122	0.823365
C6SXW1	0.500663	-0.899796
I1JAY8	0.500466	-0.173909
I1N8S9	0.500575	0.699534
Q8L7J4	0.501842	0.204464
C6TFC1	0.504	0.625972
I1K6J2	0.503982	-0.503128
C6THI4	0.505373	-0.302878
C6TME1	0.505716	0.306944
I1JGP8	0.505648	0.0666557
Q9SBA9	0.50574	-1.43008
P34811	0.50631	0.590924
A0A0R4J3I5	0.506858	-0.45567
I1KYF2	0.511208	-0.288506
I1LSZ7	0.511005	-0.865147
C6T142	0.511536	-0.475073
I1KL55	0.512278	0.205491
A0A368UHL7	0.513565	-0.34217
I1MZD3	0.514718	0.619207
I1LIG9	0.515221	0.645855
C6TK65	0.516129	0.74035
I1MKN8	0.515902	0.562482
C6TMQ6	0.515867	0.164452
C6SVH4	0.516721	-0.666052
I1KP69	0.516732	0.461378
I1M4U5	0.51692	-0.525613
P25273	0.518602	-1.29378
I1MBL6	0.519397	1.02373
I1L5Z7	0.519393	0.991318
K7LQI7	0.520572	0.265137
K7KGB2	0.521123	0.601478
I1L9U1	0.522628	0.612274
I1JPS0	0.522792	0.14165
C6TIC8	0.522047	-0.357008
C6TJH0	0.522602	-0.250911
K7MQF6	0.523004	-0.321009
Q9FQE4	0.524147	0.359133
C6SZ18	0.525361	1.31748
I1NFW0	0.525188	0.761937
C6T2C1	0.525869	0.108005
C6THU0	0.525759	-0.249871
I1JEV3	0.527755	-0.771321
I1LSY9	0.527091	0.201524
I1M0W1	0.527437	-1.71143
I1M2L8	0.527671	-0.33239
I1K0C8	0.528329	-0.848285
I1N5P1	0.528914	0.114902
Q93XE6	0.529523	-0.289114
A0A0R0KHV8	0.529733	0.421771
I1KZ09	0.531098	-0.645315
C6T8F0	0.532005	0.815737
I1KVT5	0.534872	1.08266
C6TEW0	0.536303	0.175672
I1JXB6	0.536358	0.548985
A0A0R0L9B5	0.537877	0.324859
I1LCV0	0.538643	0.54886
I1NF42	0.54085	0.400523
I1KC70	0.541717	0.26208
C6T017	0.543142	0.598775
I1JC08	0.544318	-0.385712
K7LBK1	0.544686	0.691187
K7LDA5	0.545079	-0.430487
K7N0N4	0.545356	-0.374162
C6T569	0.546822	0.461134
K7KF38	0.54702	0.423831
A0A0R0EVZ6	0.5494	0.477394
I1L6W0	0.550987	0.220143
I1LMH7	0.552203	0.591949
C6K8D0	0.551955	-0.161275
I1JN99	0.552511	0.805732
K7LBE9	0.554352	-0.421578
O64458	0.554729	0.188141
I1MCE6	0.555157	0.367049
A0A0R4J3S5	0.557884	0.392397
K7K4A7	0.558269	-0.790574
I1JN71	0.562509	-0.195759
I1J881	0.563378	-0.728512
C6SW12	0.567387	-0.232133
A0A368UH41	0.569196	0.36585
A0A368UJF6	0.566831	-0.434296
B2BF98	0.568215	0.905842
C6SWX2	0.569234	0.264686
C6SXM8	0.568465	0.303315
C6T0M0	0.567023	0.549987
I1K7F5	0.567989	0.373839
I1J9Y0	0.567578	-0.108484
I1JE12	0.568752	-0.225428
I1JPG1	0.568184	-0.272709
I1JQD8	0.567132	0.409858
I1JSX0	0.567487	-0.743464
A0A0R0EM71	0.570223	0.329504
C6TJN4	0.570017	0.713663
I1N2X9	0.572345	0.557426
I1M261	0.572724	-0.209037
A0A0R0H2Z4	0.573734	0.211057
A0A0R0EAL6	0.574671	0.517262
I1LEI1	0.57514	0.473
I1J5I6	0.576592	-0.631812
I1N4G3	0.577617	0.539965
I1MKC6	0.577982	0.354049
Q84P28	0.579506	0.604387
A0A368UGC3	0.580358	0.281245
A0A0R0H2I8	0.582742	0.404468
C6TKT3	0.583372	0.18673
I1JUN3	0.583534	0.348141
I1LT59	0.58309	0.217793
P29756	0.584956	0.14883
C6SVI5	0.585112	0.851379
C6TIY1	0.585131	-0.420391
A0A0R0L5B0	0.585908	0.491302
A0A088AWT3	0.586866	0.348594
A0A0R0H9D3	0.588741	-0.18723
I1JTW0	0.589105	0.329041
I1KMT1	0.588955	-0.208008
I1M510	0.588396	0.513548
I1KMC5	0.589628	0.354263
B1Q2X5	0.590365	-0.247528
I1KM07	0.590341	0.490538
I1NFD0	0.592272	0.365034
I1KPN5	0.592588	0.399736
A0A0R0FHZ8	0.594218	0.678495
I1JSD2	0.594521	0.091732
I1NBS0	0.594463	0.805955
I1JWV6	0.595918	0.230413
K7MQ23	0.596578	-0.547165
C6T3M1	0.599283	0.200546
C6TGX4	0.599102	-0.267775
I1KQE8	0.598586	0.908562
I1L3V7	0.598721	-0.25223
I1M369	0.598814	-0.406052
Q8L7J5	0.600647	0.122989
I1N104	0.600648	-0.770305
I1M0G8	0.600743	0.128101
K7MNM4	0.600827	0.542989
A0A0R0KKR3	0.60146	0.188836
I1LKW2	0.601692	-0.311435
I1MZ13	0.601962	-0.785533
I1KAV2	0.603483	0.371307
C6T6X2	0.604049	-0.26581
I1KXQ3	0.604578	0.609211
K7KPU4	0.604678	0.266943
C6TDP7	0.606974	0.162468
I1MFU1	0.607098	0.961458
D6PAW4	0.60704	0.663204
I1LB97	0.606669	-0.610081
O04874	0.606897	0.538634
C6T5B3	0.607971	0.469832
C6TA11	0.608246	-0.132227
Q9SEH8	0.608036	0.394522
I1KC55	0.609587	0.320173
I1K1I6	0.610864	0.947263
I1J6Z7	0.611688	-0.143687
I1KTY9	0.61184	-0.291609
I1JMY1	0.61406	0.129716
I1N5B5	0.614397	0.317693
I1MUM7	0.616119	0.220937
I1MQW1	0.616663	0.186378
K7KWB0	0.618518	0.29872
A0A0R0ETG1	0.619325	0.678101
I1N583	0.619594	-0.599638
I1N4K3	0.620441	-0.207869
I1LLA7	0.621232	0.379994
C6SY43	0.622829	-0.0867607
C6TGU6	0.6237	-0.489738
I1JDW4	0.624806	0.206236
I1JV52	0.624654	0.495056
A0A0R0GXL3	0.627384	0.561549
K7MNG0	0.627358	0.419965
I1L5G9	0.628037	0.134659
I1L0S5	0.629191	0.094445
I1MJZ5	0.63033	-0.262114
I1L5T1	0.63118	-0.348685
I1N2I4	0.631054	0.10921
I1KS56	0.631641	0.363472
Q9LDM8	0.632654	0.434965
C6TFL8	0.633168	0.547339
C6TGS1	0.63487	-0.220336
I1JC73	0.635194	0.18208
I1LZ92	0.635482	-0.21375
A0A0R0K7S9	0.637356	-0.26972
I1J6C3	0.638932	0.333948
I1NCV2	0.639993	-0.230167
I1MF27	0.64093	-0.409178
I1NGI9	0.643388	0.164034
I1JE71	0.643543	0.340837
K7KLP3	0.64385	0.133701
I1MCG6	0.644481	0.597498
C7C6E3	0.644401	0.540771
I1LN92	0.645232	0.750757
I1K775	0.64625	0.45161
I1KZT2	0.646013	0.64983
K7N2B4	0.645868	0.189181
K7LVV1	0.647157	-0.401512
I1JL80	0.648582	-0.40495
K7LG58	0.648784	-0.0921299
I1K3L1	0.651036	0.149006
I1KC98	0.65113	-0.322935
I1KFF8	0.651823	0.537747
I1LRU3	0.652185	-0.0808807
I1KZW4	0.653744	0.261958
I1MV54	0.654274	-0.537678
I1KNS9	0.654831	-0.391237
I1M3R5	0.655157	0.480816
A0A0R0KRW9	0.65616	0.555011
C6TAU4	0.655966	0.435296
I1KVC1	0.656641	0.655719
A0A0R0HF31	0.657856	-0.108712
I1MTS6	0.658154	-0.526295
I1JMZ3	0.657373	0.717949
I1LD44	0.658012	0.439218
I1L571	0.65781	-0.68961
I1KKG6	0.659278	0.351336
C6T107	0.6623	-0.165932
I1LSZ2	0.662519	0.419227
A0A0R0KSG7	0.663335	-0.59373
I1NGA5	0.663403	-0.314013
A0A0R4J5C5	0.66497	0.335862
I1MWQ0	0.665536	-0.278482
K7K4F6	0.665258	0.309361
A0A368UGN5	0.666141	-0.159334
I1NF81	0.666194	0.0879635
I1NGS1	0.668998	0.194036
K7L5L6	0.668919	-0.530975
C6SZJ2	0.669319	-0.359267
I1LPI9	0.67164	-0.301835
I1K9B3	0.671831	0.25914
I1M5V9	0.673509	0.49387
C6T9G3	0.673017	0.345856
C6TH01	0.673635	-0.46664
Q58J26	0.673394	0.601966
M1FPG4	0.674157	-0.261776
C6T6T6	0.67478	0.394365
A0A368UML8	0.676383	-0.486805
C6T1W7	0.676778	-0.533796
I1KCH8	0.67698	0.232484
K7K3R6	0.677924	0.222004
I1N0F1	0.678359	-0.394547
C6TIG0	0.678862	-0.337219
I1LX01	0.679724	-0.525505
C6SWD4	0.679436	-0.273399
Q8W1A0	0.680316	0.0802799
K7KH75	0.681162	0.149687
K7MPH5	0.681053	-0.438632
C6SVX5	0.684107	0.350241
C6TKV8	0.684026	-0.160712
I1JAF7	0.684876	-0.238087
C6SWD7	0.685714	0.108805
K7MF41	0.685529	-0.478333
I1JR44	0.686108	0.125374
I1MKY2	0.686983	-0.234157
I1J7H3	0.688607	0.111774
I1LHR9	0.689768	-0.387639
I1N1R8	0.689621	-0.572224
I1M6F0	0.690103	0.317242
I1J9Y5	0.691099	0.292962
I1KAV1	0.691541	0.499844
I1LHR7	0.694897	-0.0996185
I1K5K3	0.695272	0.755187
C6TCC6	0.695709	0.556176
P35055	0.696369	-0.249607
P02580	0.697385	0.67977
I1J9E4	0.697962	-0.248535
A0A1Y0B6E1	0.699153	0.357144
I1K3T9	0.698929	0.296153
I1N388	0.699084	-0.0829285
I1LGB8	0.699543	0.267572
I1K099	0.701025	0.137139
I1KZJ9	0.702683	0.0922462
I1LJ28	0.702421	-0.688323
I1N572	0.703127	-0.217485
I1JC12	0.704061	0.209922
P01064	0.704395	0.0878983
I1K6B1	0.705651	-0.285673
A0A097PK35	0.708189	0.423777
A0A0R0FCD2	0.708965	0.130323
C6TC28	0.706879	0.476255
C6T8E0	0.708642	0.316954
I1J8H0	0.70927	0.30967
I1L540	0.708852	0.368626
K7L406	0.707962	0.271325
I1N1Y6	0.707919	-0.160293
I1NG02	0.707621	0.227433
K7MV74	0.709627	-0.106414
I1JR09	0.711142	-0.286201
C6TIM5	0.713183	-0.0781353
I1KLR6	0.712954	0.32148
K7KNG2	0.712869	0.0885307
P04405	0.713115	-0.426556
A0A0R4J4C3	0.714965	-0.422245
I1J9Y8	0.71476	0.513319
C6TCW7	0.715526	-0.335102
C6T8V8	0.717382	0.326736
I1M3B1	0.717602	-0.232178
I1MD00	0.71721	-0.267209
I1KQ72	0.717969	0.7535
I1JFE9	0.71896	0.342248
C6T5R3	0.722037	0.301133
I1MU21	0.722855	0.44706
A0A0R0JEI9	0.724258	0.336433
A0A0R4J332	0.726815	-0.461913
I1LGG2	0.726758	0.414967
I1KXE7	0.725901	0.23625
I1MPI1	0.726528	0.336101
K7LZH1	0.725946	0.116505
I1K7D2	0.727424	0.0882881
Q01527	0.728598	0.21107
I1KB94	0.729111	-0.0735378
I1LTR4	0.729504	0.221524
C6TAI9	0.732119	0.219689
I1ME12	0.731717	0.369496
I1NES7	0.732294	0.204339
I1MK74	0.733754	0.372677
I1KWI0	0.735509	0.294067
P24337	0.735553	0.31863
Q9FZP9	0.735764	-0.0519073
K7L0V1	0.73669	0.409848
C6SVD6	0.737481	0.112387
K7KGC2	0.737375	-0.235452
I1NC94	0.737958	-0.153909
C6TFM3	0.738666	0.340086
I1MD61	0.740306	0.402852
I1K4M7	0.741249	0.458564
D2DJQ5	0.7416	0.155605
I1L903	0.742105	0.0971058
Q39816	0.742663	0.101638
I1LCI1	0.744674	0.422907
C6SWG3	0.745802	0.750645
I1JBS3	0.74619	0.238377
I1LHV0	0.748661	0.577511
I1KBV2	0.748964	-0.0509182
I1LBQ2	0.750185	0.286966
I1JSX8	0.752402	-0.0653194
I1M6P9	0.752687	0.134012
I1MXC3	0.752764	0.373195
I1LZI9	0.754427	0.334721
I1NBP7	0.754931	0.180862
A0A0R0GLR3	0.755371	-0.177282
I1N0K8	0.75584	0.169213
C6TBX2	0.756626	0.267771
I1JUT9	0.757228	-0.358125
O22120	0.757426	0.0651199
I1KR03	0.758705	-0.271528
A0A0R0FSS2	0.759814	0.328715
A0A0R0GSM7	0.762132	0.678074
A0A0R0HM17	0.762881	-0.163727
A0A0R0I2J7	0.760693	0.223959
B3TDK5	0.761861	-0.0164749
C6TIJ7	0.760446	0.310047
I1JA20	0.762758	0.397203
I1KPP8	0.762003	0.180703
K7MFP4	0.760591	-0.119931
I1N7Z4	0.761377	0.345232
I1NHI5	0.760402	0.0885063
I1NIY6	0.763223	0.274607
K7LCK0	0.762913	0.121598
I1MAF1	0.763715	0.134717
C6T9G0	0.764571	0.148613
I1KUQ0	0.764835	-0.0789707
I1MM36	0.766179	-0.404165
K7KEW2	0.769073	-0.141072
C6T3U6	0.769717	-0.44807
I1KPP3	0.770775	0.161794
I1LI96	0.770693	0.380992
I1M290	0.770912	0.629758
A0A0R0KAT4	0.772967	-0.30429
I1JXC1	0.774195	-0.0867619
I1LQS4	0.774109	0.165601
I1MCL4	0.774396	-0.112697
C6SY77	0.776087	-0.0838959
I1KYX3	0.776016	0.193893
C6T1V1	0.775425	0.220152
I1KLC9	0.775635	0.105551
I1LAA7	0.77781	-0.218658
I1KRS9	0.77948	-0.12877
I1JU82	0.779834	0.188284
I1LX78	0.780211	0.100505
C6T7Y1	0.78094	-0.1615
I1K3S5	0.781237	0.479667
I1JIE1	0.783298	-0.073798
G3E7N0	0.783707	-0.270488
C6T960	0.784172	-0.191009
A0A0R0HR30	0.785346	0.156684
A0A8H6U8I0	0.785137	0.0551174
I1LIK8	0.785697	0.120478
I1MMM9	0.785581	0.175869
I1L3K8	0.786051	-0.217352
I1KNB5	0.786645	-0.312806
I1JWD2	0.787974	-0.307644
K7KM48	0.787749	0.168437
C6SVB8	0.789816	-0.351728
Q7M1R5	0.789916	0.154714
I1MCJ7	0.789532	-0.217603
A0A0R0K6S7	0.791635	0.110146
A0A0R0GSM8	0.793259	0.208586
Q6X0N7	0.794053	0.178151
I1MN74	0.794439	0.323282
C6T522	0.795367	0.223365
A0A0R0H1W3	0.796623	0.295159
I1JBV5	0.798901	-0.207601
I1K564	0.798848	-0.0900314
I1L314	0.799173	-0.100949
I1LWR7	0.799985	0.570441
K7N5G0	0.800358	-0.250926
A0A0R0G601	0.801926	-0.239623
A0A0R0G0K3	0.804224	0.231354
I1KRS4	0.805544	0.160875
C6SYR6	0.807749	-0.294029
K7KUH9	0.807722	0.169687
A0A0R0KRB3	0.80831	0.084499
I1K0G1	0.808549	0.0879585
I1LTD1	0.809743	0.294913
I1M0Z8	0.811085	0.119563
I1MDY5	0.811225	0.067255
A0A368UGP3	0.813428	0.057056
R9ZUU4	0.814974	-0.118981
I1JY06	0.815734	-0.212481
I1K6J6	0.816235	-0.138451
A0A0R0H093	0.816964	-0.274015
C6T197	0.817159	-0.125812
A0A0R0EKG7	0.818777	0.235795
I1LM02	0.818901	-0.33248
I1LVC9	0.819993	-0.213832
I1KB52	0.820559	0.279663
A0A0R0I1A5	0.823797	0.257656
I1KKG2	0.826561	0.163748
C6TG22	0.828472	0.240609
I1MUN6	0.828883	0.257699
I1KV72	0.831259	-0.0814602
I1N628	0.831807	-0.101409
A0A0R0GUR9	0.832493	0.230057
I1MG74	0.834016	-0.115328
I1LKP2	0.834733	0.198108
A0A0R0ERR0	0.835717	-0.0944305
C6T2G3	0.838269	-0.103942
C6THD3	0.838889	-0.198502
I1KUQ6	0.839445	-0.251756
A0A0R0JUF9	0.840738	-0.140133
A0A0R0KSU6	0.841249	0.194429
A0A0R0L140	0.840481	0.124675
C6TB02	0.841386	0.164748
I1KTS3	0.841489	-0.287993
Q9S7N8	0.840764	-0.0638672
I1NDC6	0.842588	-0.123307
K7L6T7	0.842836	0.130389
C6TGN0	0.844231	0.158459
I1NEA8	0.845161	-0.157251
K7KWT9	0.845206	0.11793
K7MQS0	0.846873	0.260936
K7M4J0	0.846543	-0.151618
I1K4T5	0.848862	-0.207647
A0A0R0FHN7	0.849896	0.408161
I1MDK2	0.850347	0.101026
I1KYK0	0.851116	0.0864002
C6T9H4	0.85294	-0.178842
I1K3J0	0.853554	-0.239129
I1KY75	0.852698	0.198248
I1N1Z0	0.853567	-0.0909412
C6TIE9	0.854662	-0.200663
Q9FQE7	0.854599	0.246335
I1ME45	0.855038	0.156373
A0A0R4J549	0.855682	0.26747
I1JWV7	0.856172	0.126485
I1K3X9	0.856267	0.0462147
I1LSW3	0.85643	-0.0823414
O04720	0.858151	0.314849
I1NIY9	0.858058	-0.0967201
A0A0R0F137	0.858725	0.240751
I1NIU6	0.859922	0.125614
K7L353	0.860449	0.0561481
K7MZM9	0.860266	0.14547
K7KRR3	0.861152	-0.166525
I1JFI7	0.862001	-0.0947258
C6TBN2	0.862466	0.0674015
D2DKE9	0.863209	-0.0839272
C6T9Y1	0.863913	0.212235
I1KRB4	0.863621	0.0292782
I1L7F3	0.865949	0.267236
C6SWR5	0.867597	0.280668
I1JUK7	0.86832	0.086557
I1JDR2	0.870253	-0.128311
I1L8V8	0.87014	-0.236074
I1MFN6	0.872951	0.0295116
I1N786	0.872937	0.0429001
A0A0R0GVW3	0.87335	-0.0478584
A0A0R0KUQ0	0.874078	-0.113256
I1MI18	0.874706	0.0658165
I1JB18	0.87582	0.166108
K7MWN2	0.875811	-0.197174
A0A368UJY1	0.876601	0.0516861
C6TBT9	0.879254	-0.159745
P25272	0.87943	0.0390808
I1M2E2	0.878363	0.0920311
C6TJD3	0.87919	0.0703102
I1M984	0.879495	0.18135
M1FQK8	0.882838	-0.0627937
Q6S9W0	0.884072	0.165542
A0A0R4J3N9	0.887253	0.118295
A0A0R4J5J8	0.886911	0.114995
K7KQ57	0.886644	0.0818901
I1M9G9	0.885301	0.0809319
I1LBK9	0.886219	0.0749191
I1NGC4	0.886804	0.0865475
K7MGN4	0.88715	-0.121398
I1NBZ6	0.888039	0.144274
I1JT95	0.888702	0.102663
I1LGR6	0.888387	0.0704632
I1LWI1	0.88855	0.176227
Q9ZNZ4	0.892283	-0.0202759
C6TF85	0.891528	0.0975574
I1LBY6	0.892389	-0.0398209
I1N6T0	0.891926	0.122268
I1K5L7	0.895377	0.0462563
C6TKB0	0.895906	0.0643459
I1L3Z2	0.896661	0.121868
K7KQN4	0.897368	0.106237
A0A0R0J8W7	0.897908	0.0738827
C6TBS0	0.898751	0.01805
C6TI98	0.898447	-0.115102
C6TBU4	0.899857	0.139359
C6ZHS3	0.899777	-0.180291
I1MTP0	0.899987	-0.131862
A0A0R0ELE0	0.903324	0.18542
I1L6A3	0.903466	0.0561718
I1JVF6	0.90401	-0.0956078
C6T9L0	0.904295	-0.124571
A0A0R0KIX6	0.906252	-0.0741184
C6TGW2	0.908119	-0.042033
I1KA78	0.908683	-0.116628
I1LKU1	0.908783	0.134075
I1LVC1	0.907893	-0.0528851
K7MBQ9	0.909472	0.0540646
A0A0R0H3C2	0.911154	0.136163
I1N9J8	0.913364	0.0864708
I1JR26	0.914362	-0.0546696
I1NBI4	0.914536	0.139412
C6SZ81	0.915576	-0.128878
I1JK31	0.915694	-0.0671028
A0A0R0FEM3	0.916517	-0.0277115
I1JD96	0.916363	0.118311
I1LRA5	0.91833	0.179784
A0A368UNA6	0.919147	-0.146997
I1LST6	0.919	0.0211613
I1KG04	0.920053	0.06488
K7LP83	0.920316	0.0392937
I1KID2	0.921513	-0.0420261
P43210	0.923455	0.0953877
C6T968	0.923336	-0.0489113
I1MTK8	0.924381	0.181961
I1N8U7	0.924903	0.0571587
A0A0R4J3E6	0.925873	-0.0729137
I1JT28	0.925821	0.106035
I1JXS8	0.927316	-0.00960503
I1JJF7	0.928032	-0.0277378
I1KPB0	0.92822	-0.111505
Q5NT70	0.929511	-0.0330383
I1L386	0.930108	0.0279362
A0A0R0LC97	0.931989	-0.115767
C6T4V0	0.933842	-0.101036
K7LSM2	0.935012	0.0722981
K7MMF4	0.936117	0.0485291
I1JGV5	0.936825	-0.0454906
C6SVC0	0.938798	-0.0999016
A0A0R0KSQ2	0.939591	-0.0812923
I1KZ93	0.940234	0.029108
I1MFL0	0.941048	-0.102351
I1NIG1	0.942625	0.129494
I1JGX7	0.943367	0.0269821
K7KHY4	0.943231	0.083791
I1LRD2	0.944266	-0.0112812
K7MS29	0.946456	0.0418873
K7LAM2	0.947998	0.0259834
K7K9Q0	0.949052	-0.0983479
A0A368UI54	0.949656	-0.0332794
G0T438	0.949879	0.0738808
I1N9N6	0.950817	-0.0247726
K7MA66	0.951304	-0.112167
K7M586	0.951844	0.0434338
I1L860	0.953069	0.00960159
I1N4I0	0.953154	-0.0270523
C6TCM2	0.954113	0.0542805
C6TNW0	0.95503	-0.0373917
I1JMQ2	0.955632	-0.046133
I1LAG7	0.957033	-0.0326443
I1KB73	0.96168	-0.0124195
I1M2T3	0.961901	-0.0411106
I1K467	0.962576	0.0485645
C6TEF1	0.963177	-0.0310463
C6SYM8	0.965499	0.0322266
A0A0R0KCK8	0.966285	0.0442589
I1MVS9	0.966199	0.0813339
I1L6D0	0.969011	0.0461285
I1JRP0	0.970172	-0.035437
I1MJN2	0.970099	0.00746574
Q42795	0.969479	-0.00403061
I1LPA6	0.971029	-0.0381989
K7LRU2	0.97093	0.0120564
C6T8Y7	0.971874	0.0452957
[truncated: 657 more rows]

## Sheet: Q-data for DE proteins
Quantitative data for differentially expressed proteins between High-Oil and High-Protein Groups
ID	HX14-1	HX14-2	HX14-3	HX14-4	HX14-5	HX2-1	HX2-2	HX2-3	HX2-4	HX2-5
C6SYD9	24.9147	24.284	24.245	24.5753	24.3331	20.5689	19.4111	19.4844	19.7959	19.5354
I1JLH3	23.4116	21.844	22.2722	23.6351	22.7728	26.32	25.4261	25.079	26.3123	26.0166
A0A0R0E752	19.943	21.0276	22.9262	20.4222	23.2202	24.1631	24.5288	23.5262	23.2087	22.3458
C6TDX0	21.0485	18.7636	17.7982	20.2181	19.3964	19.3114	25.6759	23.5729	23.4321	22.2525
P30236	25.0193	25.293	24.7998	25.2113	25.3153	23.3943	22.5248	23.5559	23.2146	22.7028
A0A0R0EEE4	21.5984	19.5742	21.9211	20.9718	19.8226	22.8916	22.8841	22.9203	23.0267	22.5955
A0A0R0EJA3	31.1069	31.126	30.8189	31.04	31.393	32.0068	31.9449	31.7471	31.9928	31.6525
A0A0R0ENW6	26.6475	26.5262	27.0101	26.8286	26.894	22.0578	24.7948	24.1438	24.5225	24.5414
A0A0R0EQB5	29.1714	20.5154	21.2251	22.9381	20.2514	29.5047	29.3225	28.7544	22.7559	29.6538
A0A0R0EQG6	19.6966	18.7176	19.7912	21.9874	18.8449	23.5226	23.2942	23.2501	24.6251	22.9752
P28759	28.4669	28.02	28.5131	28.9675	29.0063	27.249	27.2278	27.4182	28.037	26.872
A0A0R0ETB2	19.6079	19.0331	19.5903	18.1566	20.3161	20.0477	21.0782	21.337	20.8576	21.9133
A0A0R0EV02	21.1062	22.1561	21.6994	21.6917	19.3679	22.8847	23.4064	22.5528	22.9541	23.3761
A0A0R4J4W3	26.536	27.3758	25.9692	26.5999	27.2902	28.0941	27.3637	27.8009	27.5492	27.0844
A0A0R0EY92	23.249	23.8615	23.6474	24.7858	24.1356	25.9616	25.1965	25.9325	25.7674	26.0096
P11828	21.7982	21.8989	20.2253	21.646	21.7038	31.1477	30.8882	30.7997	31.225	30.9348
Q8RVH5	33.0126	32.8465	32.5133	32.4932	33.4759	31.8684	32.079	31.1292	31.5989	31.852
A0A0R0F259	26.7296	27.6799	27.6019	27.6072	27.9517	28.9089	28.1705	28.4263	28.4406	28.3468
C6SVS9	23.5782	22.8883	22.8533	22.7356	24.4301	23.8829	24.3054	23.5275	24.9305	24.6748
I1MSU1	26.8884	27.6897	27.2922	28.265	27.8595	28.7905	28.511	27.9976	28.2649	28.3292
I1K0D3	21.4411	21.856	19.0027	20.1978	19.1293	21.2386	21.4384	23.0418	23.1396	23.0958
Q94IA2	26.9318	24.5928	25.5542	26.2107	27.4297	27.7085	27.7386	27.9872	27.4539	27.1428
A0A0R0FG80	23.618	22.8109	22.7579	23.4427	22.9915	25.3928	25.1774	23.802	27.8529	25.302
A0A0R0FLG8	27.7621	27.8248	27.1571	27.7132	26.7057	28.8753	28.3791	28.446	28.4225	28.3657
A0A0R0FND9	26.5863	26.6182	25.9653	24.7748	26.2827	27.8431	27.2317	27.6498	26.9927	27.8794
Q42794	23.5652	23.9312	23.1683	24.5572	24.0205	25.1627	24.4403	24.8635	23.9585	24.5283
A0A0R0FSB9	26.7012	25.0806	24.5856	25.074	26.6544	28.0261	28.3275	27.5682	26.5502	27.8018
A0A0R0FVX7	22.4002	21.8104	23.3979	21.8453	23.7975	23.6722	24.2748	24.3707	24.3356	24.0085
C6TKC9	25.8063	26.4347	26.4256	25.7643	26.3642	27.2472	26.6717	26.7428	26.502	26.9549
A0A0R0FZI9	29.1337	29.9585	29.4324	29.3682	29.733	30.6697	30.6061	30.5392	30.3785	30.5852
K7MGS9	19.1774	19.888	20.3712	20.1472	18.5909	20.8889	23.2351	23.0716	20.592	23.2928
I1MGG5	28.3674	28.665	28.6903	28.7638	28.6598	29.4645	29.6694	29.4031	28.7026	29.2159
I1KVL0	27.6398	27.3664	27.7071	27.9889	27.8039	28.6732	28.1543	28.0478	28.5768	28.396
A0A0R0G6A2	19.1201	18.8085	18.8276	18.888	21.2035	21.9802	20.6059	20.7859	21.1603	19.5433
A0A0R0GGZ9	27.7047	27.9023	27.6415	28.0358	28.0964	27.2595	27.0616	26.9278	26.8714	27.1255
A0A0R0GKM7	26.6987	26.894	26.3364	26.8377	25.9854	27.4058	27.4608	27.8518	27.8198	27.7452
A0A0R0G9R0	28.5598	28.5922	28.521	28.4203	28.6192	29.2004	29.3863	29.4506	29.2586	29.7185
A0A0R0GC63	20.1081	22.2609	21.6181	21.3322	20.7706	22.5676	23.2216	23.4588	24.0235	21.4873
A0A0R0GDY6	25.8869	25.9896	26.1209	25.1164	26.0391	27.0005	26.5406	26.4134	26.5325	26.5253
A0A0R0GFW6	25.7341	26.1716	26.3599	26.706	25.8996	27.1762	28.0151	27.5736	26.353	28.2434
A0A0R0GKM0	24.3633	24.1114	24.5982	24.7993	24.0296	26.1539	25.2161	24.7101	25.8327	25.2225
A0A0R0GKX8	23.266	24.1901	22.6503	23.897	24.1684	25.3777	25.3126	25.7837	25.5663	25.7621
A0A0R0GMV1	34.5007	34.5483	33.4999	34.1853	34.5763	33.8526	33.5948	33.3832	32.7521	33.3295
Q39837	21.2571	19.7618	20.3324	19.4404	19.6617	29.7065	31.0829	31.0161	30.7383	30.8791
A0A0R0GRJ6	22.241	20.1193	22.0475	22.6651	20.9085	23.3877	23.5431	23.5525	22.9337	24.3909
I1M3Z4	22.1037	22.8233	20.5364	20.2421	20.0762	24.7576	21.9387	22.0651	24.5541	24.7943
A0A0R0GZF0	20.0242	22.6872	22.3525	22.5423	23.2582	24.4999	25.0141	25.3826	25.7926	25.0131
A0A0R0H4Y1	23.0714	22.1743	19.4777	19.4639	22.4448	24.8448	23.7953	23.4354	23.6604	24.2536
A0A0R0H569	35.1287	35.6237	35.0741	35.1144	35.2343	34.6353	34.666	34.6666	34.338	34.2797
Q96453	29.1444	29.4846	29.2464	29.302	29.2791	29.8214	30.0186	29.8946	30.1026	29.7735
P51061	28.7595	29.0581	28.8275	29.157	28.8543	29.7993	29.5745	29.0345	29.8304	29.4016
A0A0R0HA20	28.2845	27.9926	28.4399	28.2416	28.6977	29.4318	28.809	29.1683	29.4291	29.1952
I1MCI6	19.5407	20.807	18.578	20.3219	19.7787	21.8192	21.3225	21.4997	21.7971	21.5046
I1LIN0	21.2924	22.522	17.5428	19.0576	20.204	25.3012	25.2115	24.2083	24.4254	22.7991
C6T571	28.0147	28.2572	27.6965	27.7898	28.6171	28.6889	28.7077	28.6973	29.1063	28.8758
I1JVL6	28.1875	27.7742	27.5192	28.1354	27.8608	28.8173	28.8757	27.9957	28.589	28.7303
A0A0R0HFS7	23.4041	22.4145	22.6377	22.6703	21.9936	23.8397	23.5859	23.1005	23.284	23.1624
A0A0R0HHC1	26.6388	27.0065	26.9749	27.2	26.7882	26.1457	26.5168	25.967	26.1442	26.1498
A0A0R0HN41	22.9948	22.8934	23.3044	23.1561	23.8796	23.8988	24.4068	24.3083	24.5188	23.5561
A0A0R0HQX5	26.385	26.826	26.1309	27.1028	26.7986	25.6085	24.6613	24.8546	24.6915	20.3578
I1LAI0	22.7377	21.5855	19.6414	19.6167	23.7413	25.3213	24.693	25.288	23.7492	24.6157
A0A0R0HSV1	29.6535	29.7182	29.12	29.5259	29.8205	30.6959	30.4364	30.2541	29.9124	29.8138
C6T0B0	24.5378	24.814	25.1061	24.9773	25.0329	26.9811	26.1765	26.6115	26.3294	26.3895
A0A0R0HYJ0	20.3006	18.9066	19.2099	21.9167	19.3547	24.4025	22.8499	20.8574	20.8188	21.4698
A0A0R0HZX1	18.7717	21.6877	18.826	18.7309	20.4939	22.1331	21.8092	20.4923	22.8603	21.9072
A0A0R0I0B9	25.0616	24.217	23.8516	26.1679	24.9342	26.3536	26.4114	26.4777	26.2037	26.668
O23961	20.8839	23.5615	24.6276	23.4221	23.3713	20.291	20.5662	21.8777	20.7266	22.3034
A0A0R0I4F6	32.5027	32.5164	32.469	32.8469	32.8605	33.5988	33.4137	33.5573	33.464	33.4217
I1LDV5	25.1139	25.1652	24.2346	24.7158	24.6238	25.8336	25.5491	25.7351	26.1703	26.6349
A0A0R0I7Q2	25.6819	25.7098	25.505	25.707	25.9827	26.9779	26.6271	26.8357	26.5799	26.6542
A0A0R0I854	25.6413	25.5183	24.3555	25.4886	25.7364	26.0362	26.0075	26.497	25.5524	26.4002
I1MQJ9	26.4821	25.3535	26.0526	25.6811	25.3063	27.0953	26.8187	26.6747	26.5185	26.5421
A0A0R0I9M4	27.9171	27.9781	27.6003	27.7441	27.9504	29.1372	28.7232	29.0197	28.609	29.3019
A0A0R0IB08	21.5763	21.1047	21.5182	22.2749	20.2432	20.555	19.9285	19.8773	20.3699	21.0973
A0A0R0ICF2	23.3611	23.3584	21.5161	24.1029	20.6339	25.817	25.0941	23.7336	25.2234	25.2976
A0A0R0IDW9	19.3295	19.833	21.0722	19.9006	21.5395	23.6025	23.6996	22.9124	23.7795	23.2109
P28583	22.263	20.8826	21.5353	22.9418	23.1266	24.5451	24.293	24.224	24.602	23.2206
A0A0R0IFV9	26.831	26.7836	27.2493	27.1375	27.1089	25.9881	25.73	25.8313	25.6186	26.3677
A0A0R0IIR5	25.4597	25.381	25.0398	25.6868	25.6636	26.7299	26.6611	26.4149	26.2701	26.4425
I1L702	22.6513	20.5634	22.9433	22.9389	23.0599	20.5103	20.0786	19.9096	19.8414	19.2012
A0A0R0INJ2	20.0391	19.4559	17.4802	19.7952	21.0106	22.2021	20.9636	21.4914	20.7007	20.4906
A0A0R0IPA5	27.6262	27.5981	27.0501	27.5018	27.8943	28.9156	27.9247	28.4018	28.4843	28.2838
A0A0R0IVG1	23.8688	23.099	24.5	21.9405	23.5742	26.1997	26.933	26.1368	26.3062	26.7071
A0A0R0J464	21.1237	22.1515	20.9139	21.9707	21.7248	22.9836	23.5118	23.2791	24.1327	23.9121
I1KKU9	21.2125	19.9735	19.5496	20.4192	20.1303	21.6218	21.4991	21.4265	21.3435	21.8845
E9KNA6	28.1079	27.028	27.8814	28.3444	28.6958	29.6765	28.5098	28.7881	29.0227	28.9187
P45621	23.0634	18.9125	19.8837	20.5472	19.8105	24.4449	22.9997	23.9662	23.8355	23.274
A0A0R0J9Y0	20.4595	19.4465	21.2675	19.9981	20.0281	22.5011	21.985	21.4988	23.3977	22.8239
K7KHV8	18.9124	18.8694	22.1352	19.1332	18.3995	23.2871	19.9923	23.7105	21.8403	22.658
A0A0R0JD77	29.4199	29.1039	29.3934	29.8053	29.5017	30.2616	29.9699	30.0242	30.3028	29.9525
C6T429	22.5032	19.9431	19.6908	22.2267	21.5767	28.4465	28.2208	27.4767	28.1066	27.9969
A0A0R0JFP2	24.9514	24.3429	25.2917	24.4487	24.645	26.3526	25.6628	26.1389	25.8314	25.8553
A0A0R0JK36	21.1499	23.3026	23.8143	22.6557	20.7589	22.8001	24.0514	24.4718	24.5957	24.3024
A0A0R0JTZ1	22.383	20.2228	21.6527	21.976	21.2899	19.4106	19.9981	20.0411	18.7184	20.04
A0A0R0JP17	28.201	28.2275	27.8945	27.1803	29.0174	29.9496	29.8542	30.208	30.5198	29.7049
C6TKN5	19.8048	21.317	20.3035	20.7917	18.8799	24.1219	21.5058	23.6316	23.6861	21.4783
A0A0R0JQM8	18.7039	19.6398	23.439	23.3578	21.1016	25.272	24.3533	23.2565	24.2407	23.863
A0A0R0JQZ9	26.2612	26.467	26.1068	26.4443	25.5537	27.9686	27.3888	27.2126	27.3796	27.389
A0A0R0JTV5	24.0174	24.5483	24.8081	24.8287	25.2484	26.6371	26.0895	25.9402	25.9422	26.153
C6TKY2	26.9252	26.3551	25.581	26.5025	27.2875	28.2697	27.6911	27.2483	27.396	27.9715
A0A0R0JWF4	32.0002	31.9802	31.5408	31.8474	32.5893	32.7464	32.8396	32.7388	32.6879	32.2995
A0A0R0K398	29.0486	28.4599	28.5032	28.9194	29.3738	30.1436	29.4461	28.8896	29.3509	29.9351
A0A0R0K2F5	21.6858	21.9047	17.6695	19.5476	20.3036	24.5631	24.2593	21.4831	24.2133	21.8315
A0A0R0K508	20.1455	20.9321	21.0573	19.4749	20.1974	26.0442	26.4309	25.4731	26.6312	26.2912
A0A0R0K6W2	24.7813	24.6717	23.7352	24.9448	24.7698	26.2929	26.515	25.5516	25.1747	25.31
C6TKL2	27.7866	27.8439	25.6448	26.6122	28.0319	28.7648	28.5602	28.4458	28.603	28.6088
A0A0R0K5N2	23.9032	24.5439	23.5996	24.2107	24.3493	22.677	21.4107	20.3336	20.8204	19.477
A0A0R0K666	27.6508	26.0776	27.0994	27.3403	27.7761	28.7306	28.2698	28.349	28.0532	28.3721
A0A0R0K6A7	26.5724	26.6417	25.4691	26.288	26.503	27.2531	27.3097	27.0917	27.1736	27.3166
A0A0R0K737	26.8701	26.3625	26.007	26.9197	27.3203	27.3832	27.7833	28.24	27.5368	27.9971
A0A0R0K7P8	25.875	25.9464	25.7609	25.4493	25.6187	27.05	26.9272	27.4037	27.2392	27.0714
A0A0R0KCY4	25.3046	25.4885	25.3213	25.4132	25.3593	24.5052	25.2124	24.6291	24.8341	24.3669
I1JLC8	29.5799	30.5172	30.0575	30.4451	30.6838	29.6536	29.5766	28.6887	28.5053	28.8384
A0A0R0KHW0	27.5827	27.3226	27.1006	27.4409	28.0975	28.0392	28.6439	28.1043	28.7507	27.87
A0A0R0KRW0	31.8608	31.8391	31.3752	31.5497	31.4307	31.2029	30.517	30.2647	30.427	31.3268
I1KU74	19.7529	20.5323	19.1192	19.162	19.6517	22.0942	23.9593	21.8472	23.5311	23.3506
A0A0R0KVB4	35.3302	35.0895	35.203	34.7619	35.5238	34.37	34.6115	34.308	34.2156	34.0252
A0A0R0L2F3	23.1141	23.1269	22.4408	22.8676	23.4468	22.2472	22.0232	21.029	21.3346	21.4304
C6TGW8	22.0177	19.9694	21.9361	21.8274	20.1271	19.5783	20.439	18.3133	19.6499	19.9129
A0A0R4J2Q7	27.4306	28.1576	27.4192	27.1412	27.4907	28.1009	28.7556	27.9304	27.8101	28.2424
A0A0R4J2U8	27.7876	27.9919	27.7954	27.2958	28.3137	29.0148	28.5849	29.0066	28.8419	28.7449
A0A0R4J305	25.2075	25.7877	26.2272	25.9736	25.9053	26.8469	26.2181	26.1534	26.6148	26.793
A0A0R4J318	20.337	20.619	18.5271	20.1562	20.5504	22.9041	22.3876	22.7362	21.9189	22.7242
I1JWG5	27.913	28.1698	28.3096	28.1378	27.975	29.4909	29.59	29.4483	28.8446	29.5276
A0A0R4J364	24.8075	25.2986	24.1113	24.8232	24.4882	26.166	27.2647	26.2554	24.9708	25.7477
A0A0R4J375	19.5366	18.6782	20.642	19.3264	21.3674	23.3457	22.6479	22.0246	22.0405	22.6777
A0A0R4J384	21.6286	21.5241	21.726	21.5326	21.3311	23.2763	21.7257	23.4827	22.5066	22.7006
A0A0R4J387	26.9803	26.7483	27.1399	26.7153	26.8291	28.1522	28.0504	27.9307	27.3493	27.6758
K7KSG7	21.0382	19.1734	21.0017	19.6072	20.6433	21.319	21.7826	22.2099	21.7884	21.4116
A0A0R4J3L5	27.5989	27.9497	26.8792	28.0989	28.2608	29.04	28.4868	28.671	28.2745	28.9121
C6TMV0	24.8294	24.7472	24.143	24.1745	24.3151	23.4772	22.8957	23.9346	23.8742	23.6273
A0A0R4J3P1	28.1907	28.7775	28.8974	28.7198	28.8483	29.2859	29.1632	29.1667	29.4407	29.9375
A0A0R4J3S4	24.9288	25.3592	26.1693	26.182	25.5814	26.5428	26.5884	27.0114	26.9478	27.5336
A0A0R4J455	28.3354	28.3996	28.2327	28.3457	28.768	27.4682	27.6253	26.9002	27.1221	27.9993
A0A0R4J460	24.984	24.6535	22.6299	24.048	24.8041	25.4638	24.7915	26.0141	26.143	25.5821
C6SW04	26.9176	27.6343	27.5212	27.333	26.9533	28.4621	28.2523	28.3425	28.413	28.2732
A0A0R4J4L3	31.5989	32.0875	31.7837	31.8315	32.2175	33.2625	33.1236	32.9013	33.0923	33.1091
A0A0R4J4R5	24.728	25.5062	25.1779	24.8122	26.3067	26.2494	26.1758	26.3069	26.0173	26.3222
K7ML14	27.4921	26.8691	27.3945	26.7282	26.9623	25.0693	24.0303	24.9415	24.4044	24.2696
A0A0R4J5N5	25.5382	26.1529	26.6471	26.2153	25.9731	27.2169	26.7774	26.6991	26.7308	26.2727
C6T4J5	28.3959	28.6053	28.3727	28.4454	28.7783	29.641	29.1725	28.9761	29.2147	29.3937
A0A0R4J654	25.4031	26.4495	25.6977	25.5682	25.1695	26.5319	26.9438	26.7038	26.1723	26.3061
A0A0R4J656	19.1426	21.0361	20.9199	20.9158	18.6314	21.2964	21.9013	22.0542	22.0652	23.7267
A0A0R4J669	19.7887	19.2109	19.2731	18.1623	23.2018	24.1616	23.913	23.2482	21.4758	22.7144
A0A368UGQ5	28.2497	28.0022	27.6952	28.5633	28.6514	29.2079	29.0457	29.2131	29.2484	29.5409
A0A368UH27	25.2015	25.7103	24.6443	26.2163	23.9888	26.928	26.5871	27.157	26.7401	27.0355
A0A368UH36	27.016	27.2363	27.537	27.4584	27.4968	28.6785	28.7715	28.8796	28.7621	29.1949
A0A368UHY2	22.8383	25.1165	23.9614	22.6975	24.0346	25.4568	25.379	25.581	24.2172	24.5189
K7KHU1	25.0709	25.2857	24.2551	24.9045	23.8164	26.7149	26.7619	26.8928	25.9657	27.1203
A0A368ULS0	21.6614	21.113	18.0646	20.0192	21.5237	23.2376	23.2533	22.9891	21.7636	22.9415
Q9SWR5	26.7394	26.1993	26.5174	27.0887	25.9553	27.8165	27.6661	27.7724	27.7386	27.7863
A0A8H6NXM6	27.6275	28.2418	27.6899	27.8345	28.603	28.6224	28.916	28.3976	28.6057	28.5496
Q941G7	27.8682	27.5393	27.0964	28.2726	27.6378	28.6535	28.0895	28.4086	29.039	27.9902
A4ZFE0	21.5466	23.448	23.2044	22.9723	23.5986	21.7887	21.9359	19.3446	22.1318	18.6522
A5JVZ7	25.9122	25.9076	25.4444	25.9048	25.8712	27.0372	26.0928	26.236	26.9799	26.3726
I1M600	22.7447	22.3214	23.0273	22.9946	25.1222	26.1415	25.6984	25.0006	24.9649	25.0982
A7LCD6	29.1279	29.1546	30.0503	24.1748	30.2705	22.4554	19.5283	22.0668	19.7656	22.6031
I1KQG0	27.6224	28.0972	27.3843	28.154	27.9749	29.284	28.6503	28.7305	28.7523	28.85
A9CPA7	27.2344	26.7081	27.2602	26.9053	27.8965	28.5741	28.1786	27.3401	27.6387	28.4413
B0M1A9	27.2234	27.4164	27.1815	27.6544	27.6814	28.0268	28.3264	27.9284	27.9772	28.0416
B1ACD3	20.6502	21.3334	19.6992	23.324	23.5433	25.9979	24.2905	26.911	24.5387	26.3832
B3GJZ6	25.1718	23.4008	23.6831	24.2676	24.6802	25.2602	25.3031	25.9094	25.1013	25.118
I1K0H2	28.1566	28.327	28.4945	28.6205	28.1141	29.4402	29.6789	29.5763	29.6741	29.4385
C6KXH6	24.1408	23.94	24.055	23.8416	24.8293	25.0634	25.3294	25.4409	24.8142	24.2478
C6SV60	20.4682	20.8452	19.6164	19.2392	19.6834	23.7973	22.1073	22.7897	22.3171	23.0815
C6SXW4	19.7312	20.3659	21.0367	20.4096	21.9561	22.9186	23.2321	23.2425	22.4139	23.3196
C6SV97	27.1823	27.0076	26.7767	26.9466	26.8299	28.0462	28.169	27.8112	27.4674	27.9501
I1M4W8	23.823	24.3871	23.9267	24.0679	24.1278	28.0007	27.8359	24.5172	24.4882	26.2075
C6SVE0	23.172	23.7211	23.546	24.0729	24.0234	25.4199	24.2726	24.3928	24.5268	24.4111
C6SVG8	18.8059	22.377	18.965	21.6899	21.4196	24.0585	24.3268	24.1517	25.5456	24.388
I1JBL1	24.8688	20.4129	24.2921	24.3409	21.2874	25.0371	26.4384	26.0885	26.4957	27.0127
I1KFP3	20.8041	21.9471	21.9573	20.8006	21.1927	24.204	22.329	23.332	23.2135	22.1127
C6SVR3	18.4392	16.5755	20.9893	19.745	19.3795	24.3693	18.2385	21.4582	23.566	23.2578
C6SVT0	28.8635	29.1075	28.598	28.1702	29.3276	29.399	29.5258	29.3103	29.6957	29.1902
C6SVY4	20.9012	23.74	21.2934	20.0227	20.1462	26.1876	25.5633	25.2888	25.4013	23.5747
C6SW24	26.0608	25.9496	26.6134	25.6286	26.7646	27.8252	27.8438	28.1208	27.5281	27.452
C6SW56	25.7281	25.6811	25.4536	26.0429	26.2142	26.1861	26.73	27.0317	26.2253	26.3077
C6SWA9	25.118	24.9788	24.9745	25.2056	25.3098	27.212	26.702	27.0509	26.7534	26.5192
C6TJX5	20.3337	20.6666	20.9665	20.3113	20.3341	22.2464	22.0114	21.0104	22.3998	23.0228
C6SWJ2	23.9428	24.2299	24.0755	23.3609	24.0432	24.7342	25.1862	25.4139	25.3642	24.6683
K7MQ02	20.5446	21.153	19.2	21.255	21.3373	22.5477	21.8056	22.7289	22.5715	21.7415
I1JQN0	26.9666	27.7313	27.4829	25.9888	27.1062	28.0522	27.7958	27.7402	28.13	27.9611
C6SWS6	23.4833	23.6144	24.6113	24.2351	23.6049	26.4162	26.3153	26.7492	26.2299	26.0597
C6SX86	26.2199	26.4582	26.2767	26.9032	27.1305	27.3879	27.2399	27.6747	26.8341	27.1056
I1JHJ0	19.4816	18.7824	19.2285	20.4172	21.1743	22.7526	23.3731	23.6917	23.6702	23.3222
I1KW54	21.2164	22.5999	22.4828	22.9341	23.1177	24.6627	23.3885	24.3742	23.6127	24.8102
I1NFY4	25.0979	25.8443	25.6929	26.6146	25.8196	22.6585	21.2618	21.1948	21.5579	20.6214
C6SYG1	20.1261	18.9318	20.0123	20.5598	19	23.6576	23.495	23.3134	23.2946	23.3748
C6SYI8	25.9166	26.317	25.6481	26.4027	26.2894	27.3251	27.0609	26.9691	26.3941	26.6082
C6SZ13	30.3155	30.421	29.5603	29.9568	30.5996	31.6432	31.3245	31.2482	30.8159	31.5357
I1LZ10	24.3917	24.1416	24.1963	24.7201	26.6988	27.2424	26.6915	25.9229	25.2111	26.6127
C6SZX0	25.9032	26.4916	25.7943	25.7544	26.1732	28.2817	27.8754	28.321	27.6852	28.2444
C6T034	26.7406	27.241	27.0601	26.9472	27.5641	27.7253	28.1861	27.0518	27.7922	27.9498
C6T049	27.5997	27.3152	27.4965	27.4953	27.7617	28.7578	27.8001	28.249	27.999	27.9151
K7L6U2	19.9937	21.1999	19.5005	19.3487	20.6754	21.9681	24.1905	24.4547	21.398	22.0774
C6T065	20.0632	19.7259	19.5556	19.7635	19.7989	23.423	24.0826	23.7199	24.3085	20.3441
C6T0A7	26.0205	25.6446	25.89	23.8663	25.7808	27.3119	27.2603	26.7115	27.7141	27.2531
Q944T2	28.9191	29.1028	28.3478	29.2027	29.3848	29.803	30.3261	29.7687	29.889	29.6205
C6T0H9	26.1056	26.3682	24.2048	26.2342	26.0429	28.0113	28.5843	28.6804	28.0725	27.6803
C6T188	24.8064	23.9465	25.0178	24.8692	24.4512	25.2957	25.21	25.3789	25.1838	25.4409
C6T2N6	30.9276	30.664	31.18	30.6271	30.6554	29.6152	29.4613	30.4972	29.7355	29.0944
C6T2Y2	23.7522	24.304	18.913	19.8596	21.4295	25.518	24.7126	24.5482	24.1642	24.6224
I1K8S6	20.688	21.0924	22.5583	19.7128	23.3178	24.1667	24.502	22.7111	23.1067	24.782
I1KK43	21.9871	21.2556	21.4762	21.65	22.9227	20.9351	19.6978	19.6196	19.8651	20.7902
C6T3P3	23.7973	24.177	24.1098	23.7505	20.7914	20.6512	20.0335	20.139	19.878	20.2118
C6T3V8	25.8415	25.7397	26.191	26.2784	25.4722	24.9896	24.7044	23.7704	24.4701	24.3729
C6T594	25.457	26.0639	23.9364	25.9967	25.5236	27.0224	27.0178	26.6157	26.2651	26.7425
I1MTJ0	19.6117	18.4293	20.1641	19.2871	19.7822	21.3849	21.0441	21.0965	22.9346	20.8259
I1JYA9	28.6271	28.7996	27.9845	28.521	28.8738	30.1296	29.1674	29.0991	29.1942	29.6245
I1MP11	25.6401	25.4254	25.853	26.0144	24.6999	26.6338	26.5601	26.5873	26.2988	26.7837
I1LI06	28.3449	28.2759	27.1997	28.4369	28.3716	28.8954	29.2856	29.0582	29.1125	28.2023
I1M987	21.6806	23.3202	22.4	22.4562	22.1189	23.8239	23.0532	22.6718	23.4957	23.0795
I1N4B8	23.885	24.7978	24.2229	24.0343	24.9092	26.4686	26.2882	26.798	25.5649	26.1656
C6T750	22.1061	21.3062	18.8207	21.1373	20.1855	23.4929	23.0559	24.2628	23.9069	23.1812
C6T763	22.9821	25.9561	25.2532	25.8681	25.4053	27.0845	26.9066	27.1427	26.6232	26.5485
I1LEE9	20.3621	20.2912	20.5588	17.8862	20.2662	20.1858	21.1359	23.3521	21.872	21.2776
C6T7D2	23.5439	22.401	23.325	24.1632	23.4785	21.6428	19.481	23.1373	19.9976	19.4815
C6T7E0	24.7143	24.3195	23.3425	23.8587	22.0013	24.7002	26.4649	25.0922	25.0723	26.1699
C6T7E3	23.0786	22.6861	21.6061	22.3472	22.7252	19.0073	20.4381	20.617	20.8588	19.6964
C6T7H6	19.9546	21.1134	19.4721	20.1598	19.3508	20.4518	23.4363	20.7372	25.004	23.0773
C6T7J5	28.3216	28.3109	27.9484	28.2818	28.5833	27.184	27.0117	27.1945	26.8422	26.9654
C6T7R8	20.0969	20.9282	21.5545	20.2109	20.2005	22.3035	22.6223	22.057	22.0079	22.4517
C6T7U2	26.851	27.2524	27.2548	27.567	27.2416	28.6662	28.2462	28.4772	28.2631	28.2345
C6T871	29.1341	29.8054	29.5358	29.0488	29.4803	30.5952	30.0237	30.0633	29.9966	30.3862
C6T977	26.6337	26.7987	26.9944	26.5701	27.0436	27.9709	27.7438	27.2267	27.5768	27.8021
D2DKE8	22.7594	20.5728	19.2485	20.4484	22.2409	25.7165	24.3359	23.3806	26.0213	23.6056
C6T9B1	29.1403	29.4149	29.0196	29.5365	29.3325	30.0528	29.8881	29.9306	29.6231	29.8848
C6T9D7	28.6436	28.601	28.7086	28.7893	28.7652	29.6864	29.6644	29.4872	29.6247	29.2435
C6T9H6	21.3655	20.2667	19.4664	19.8459	19.3928	22.7708	21.4305	22.5126	21.6034	21.8201
Q9ZTZ3	27.1644	27.2247	27.3794	28.215	27.6373	28.5396	28.0628	27.7663	27.7644	28.6163
C6T9V7	21.0827	19.427	19.4297	20.8414	20.2552	21.8894	21.0507	21.6353	21.6728	21.468
C6T9Z5	32.9751	32.4347	32.2924	32.4756	32.8589	34.3985	34.2121	34.3069	34.006	34.1952
I1JPH8	23.1579	24.2148	23.6125	22.6739	22.8037	25.7738	24.6293	24.2733	25.4104	24.6354
C6TAT0	22.7228	22.6118	22.2527	22.6521	21.9849	23.4311	22.913	22.8817	23.5548	23.3564
C6TAW8	25.3996	26.3202	26.3	25.7183	25.7142	26.5175	27.2662	25.9883	26.6077	26.4435
C6TAY3	19.1934	21.6908	20.0419	20.8037	20.6328	24.5498	23.2879	23.2076	19.6789	23.2131
I1KNE0	27.3726	27.6237	27.2417	27.7011	28.2988	28.1281	28.3754	28.2069	28.3037	28.3286
I1KHZ8	20.5609	20.5789	19.988	22.3382	19.5227	22.6183	23.1489	23.1427	22.3336	22.6814
C6TCB6	23.3332	21.7479	19.76	22.997	18.3284	25.7817	25.4471	25.3488	25.4769	24.1958
I1LLR5	30.6413	30.4	30.6237	30.5611	31.0047	31.7584	31.7392	31.1921	31.5751	31.4934
C6TCR3	24.3564	25.5958	23.9879	23.7254	25.1345	27.3813	26.0802	26.5393	26.2328	27.8173
C6TCR6	30.41	29.1573	29.2883	29.4417	29.4926	30.5686	30.5621	30.2696	30.4561	30.7513
Q3S3F6	19.5901	21.7175	20.4565	20.9108	21.1321	23.8891	23.6647	23.7979	23.8652	20.149
I1LLC6	26.5865	26.7506	24.7504	26.8137	25.5991	27.7946	27.5861	27.669	27.3827	27.2252
C6TD38	22.5962	23.7766	23.6696	23.5133	23.7626	25.7633	25.9136	25.9399	25.7461	25.1159
Q9FEZ7	27.5181	26.8151	26.9284	26.5016	27.2571	27.607	28.388	28.1208	28.2127	28.0251
I1NC74	25.0829	25.5774	25.6586	24.5124	25.076	26.5041	26.2342	25.4757	25.7364	26.4175
C6TDW7	23.8345	23.3468	23.2998	23.8821	23.848	24.2911	23.9952	25.0492	24.6782	24.1655
I1LBL0	19.4386	20.8797	18.0925	19.2972	20.5591	22.2091	21.7635	20.5297	24.4388	22.3677
C6TES3	23.6395	23.6884	23.3218	23.9908	24.3552	25.5555	24.5519	24.5525	25.2758	25.1783
C6TFI8	23.2572	24.4338	23.6357	23.4546	23.7243	23.9938	24.859	24.622	23.992	24.2413
I1K8G3	19.0434	20.7723	20.4658	20.7368	21.0523	22.4066	21.0196	23.3644	21.6916	22.1085
C6TFM7	26.9767	27.2384	25.889	27.0249	26.2785	28.1157	27.7093	28.201	27.7955	26.966
C6TFP4	21.4885	21.1692	21.9792	21.0542	21.2767	23.6869	22.8098	23.4392	24.0043	23.9557
C6TFW4	18.082	22.8603	23.1439	20.5136	24.9322	26.3099	26.6513	23.779	26.3944	25.7428
Q42800	23.5132	24.6865	24.9128	24.9294	25.0408	26.9021	26.6036	26.4396	26.6561	26.615
K7KSB8	24.1869	22.8872	24.3269	24.0457	24.3602	25.1327	24.3894	25.2722	24.5591	25.1752
C6TG91	26.4559	26.1131	26.5471	26.8132	26.4104	27.086	26.8985	27.0984	27.1342	27.3222
C6TG97	27.2534	27.8537	27.1428	27.0446	27.7966	28.4125	28.4927	28.5326	28.2643	28.439
C6TGA6	29.5838	29.0941	29.3615	29.3013	29.6016	29.9181	29.7368	29.887	30.1872	30.202
I1MTU1	27.6864	27.8799	27.7062	28.2393	27.7776	28.7901	28.5838	28.5131	28.6194	28.7983
C6TIE2	24.2513	25.2576	24.1934	24.7355	24.6358	26.9367	26.9025	26.5628	27.5365	26.3526
I1MK36	19.7585	23.7488	19.8463	20.7383	20.4163	25.7557	25.9157	25.1213	24.389	25.3717
C6TGU2	28.2209	28.435	28.997	28.2928	28.2379	29.3978	29.6117	29.3045	29.0582	28.3123
I1KJW0	24.0469	24.7733	24.525	24.2836	24.2657	25.2153	25.2255	24.9087	25.3899	24.9819
C6TH16	18.0995	20.17	20.9112	19.9482	20.0319	25.1316	25.4079	25.2804	24.3836	24.6612
C6TH59	26.8831	27.0896	26.4792	27.4171	27.4644	28.2335	27.5024	28.2073	28.3173	28.1831
I1MR81	25.2676	25.0121	25.2622	25.6512	26.1513	27.3263	25.8659	26.3319	26.6167	26.4269
I1JRM7	22.5081	22.0704	21.9126	22.1541	23.5634	23.8576	23.7783	24.0132	23.0671	23.4375
C6THE6	22.2601	22.2496	22.1593	22.3246	22.487	24.6932	23.6724	22.4296	24.0812	24.0971
E6Y2N1	22.7413	22.2724	19.3973	20.5718	21.5219	24.3335	22.4447	22.7703	23.6959	22.8897
I1L9T0	25.3492	25.3087	24.7524	25.1187	25.2863	26.4904	26.8061	26.3715	27.1491	26.5096
I1LVU0	20.8697	22.956	22.3569	21.6711	22.9157	23.9415	23.2939	23.6138	23.289	23.4224
I1JEH1	18.8858	17.8177	20.8203	20.9329	19.3492	21.1972	22.2339	20.8573	22.0472	24.836
I1LY10	27.1171	26.1481	26.9038	26.2087	27.08	27.4761	28.3092	26.9971	27.7799	27.3613
C6TJH2	26.9899	27.8371	27.1282	27.5617	27.0303	28.6987	27.9803	28.1321	28.2937	27.9973
I1L530	25.2749	24.8107	26.071	25.4925	26.4382	27.0392	26.6116	26.9961	27.3248	27.2226
C6TJX1	19.6284	20.2409	20.1948	21.2334	21.0053	22.1536	21.5387	23.0588	23.5211	24.5686
I1L9P5	21.2991	18.7415	21.5258	20.6526	21.9948	23.7421	21.5792	22.9126	22.879	21.7219
I1MZ53	21.8496	22.389	22.3311	22.0805	22.6632	23.7787	23.1988	22.401	22.4797	23.1424
I1N0T5	19.3935	20.648	19.4311	19.5337	21.3125	23.2895	23.2069	19.6365	21.8509	22.463
I1K1C9	19.643	20.8175	23.1914	22.4156	19.6096	23.5492	23.8636	23.502	22.8735	22.3388
C6TKQ3	27.0948	27.3311	26.8326	26.8895	27.2752	28.5699	28.6824	28.0987	28.1366	27.7858
C6TKS1	22.7716	22.6558	22.4975	22.7149	23.7115	23.709	24.0398	24.3102	23.4712	23.503
I1JT85	19.1959	20.7146	21.6819	19.3028	21.4178	22.0734	21.7394	21.9571	21.5656	22.4656
C6TKZ2	26.0701	25.8173	25.0818	25.4983	25.1843	26.8837	26.5342	25.993	26.5688	26.1996
C6TLC2	26.1911	25.2186	25.4047	25.7613	26.191	26.8775	27.0273	26.7638	26.642	26.6693
I1KC47	25.9666	24.7041	25.1797	26.2557	26.3794	27.0879	26.7119	26.8628	26.7521	26.26
I1NIE5	24.5071	24.7426	24.1948	24.8289	24.6004	25.8496	25.9301	25.0476	25.2468	25.6026
C6TLS9	24.8617	26.0112	25.2687	25.5001	25.6686	26.7142	26.5371	26.1722	26.2521	26.1765
C6TLT7	20.8431	22.4371	22.1192	22.0926	20.7409	20.8502	20.9105	19.6588	19.843	20.9128
K7MNG2	18.9926	18.7501	18.4733	19.7599	19.2112	21.3854	20.0267	23.3408	19.0987	21.262
I1NIW9	20.7528	21.3267	21.273	19.648	19.9446	22.6388	22.8302	22.1538	22.1429	22.7304
C6TMA8	28.1022	27.8127	28.0548	28.2977	28.5004	28.9814	28.7693	28.7584	28.8782	28.824
I1L0V0	21.3251	23.8401	21.8694	22.0081	22.6458	24.9207	24.2768	24.2389	23.7494	23.0747
C6TMB5	25.4375	27.3664	26.4517	26.641	25.9032	27.642	27.6954	27.4328	27.1912	27.472
K7MKX6	22.9452	22.8783	24.2526	23.7684	21.9892	24.2086	24.924	25.5421	24.235	24.295
I1K1X3	21.1848	22.7574	20.5027	23.106	21.1831	24.1923	24.1991	24.4364	24.4566	23.6967
C6TMV9	29.3226	29.26	29.4719	29.2797	29.9677	30.3434	30.0154	30.0367	30.0366	30.177
I1K0L7	26.3434	27.1479	25.3036	26.6803	27.2494	27.5817	27.9585	27.8066	27.5134	27.6674
I1LIP5	26.0176	25.6552	25.7697	25.1283	24.3815	26.6091	26.3978	26.1596	26.9373	26.8933
C6TNT2	29.6629	29.8344	29.7309	29.8584	29.94	30.8594	30.3246	30.3957	30.4784	30.5371
C6TNZ4	23.5951	25.6574	23.3488	24.7203	25.0916	26.5759	25.9484	25.4299	25.7618	24.924
I1JHM4	24.2626	26.4914	24.2552	26.1292	26.0099	27.4592	27.0914	26.8437	26.4185	26.4931
C6ZS00	26.1802	26.3166	26.2524	26.7144	26.8061	28.0675	27.5511	27.5326	27.5532	26.2879
I1KVU0	27.3502	27.7425	27.6699	27.489	27.3417	28.7692	28.4722	28.1668	28.4224	28.1674
E9KNA7	24.014	21.3346	19.9464	19.2616	18.9622	25.2423	22.8714	22.3142	23.865	22.9614
F7J077	33.0671	33.9704	33.1563	33.938	33.7236	34.8747	34.5682	34.2097	34.5833	34.6555
F8SMC3	25.874	25.7193	25.3909	26.0936	24.8962	26.0582	26.3499	25.9134	26.4667	26.9666
G3E7M9	30.0593	30.2374	29.745	30.2799	30.2969	29.3516	29.1647	29.5336	29.0962	28.8587
H2D5S3	26.0604	26.5584	26.5536	26.7094	26.2769	27.74	27.1319	26.9937	27.0392	27.4895
I1J4D5	23.9097	24.0973	24.2298	24.2235	24.1538	24.9236	24.9402	25.1065	25.1422	24.8439
I1J4X9	24.7653	23.8094	24.4849	24.6095	24.5654	25.2188	25.81	25.5519	24.6809	25.8156
I1J534	18.6748	20.4079	20.3561	20.1042	22.1836	23.407	21.8235	23.2966	23.1525	21.3078
I1J582	24.2821	25.4835	23.925	24.8064	25.4687	26.3565	25.6089	25.7166	26.3967	26.316
I1J5B4	27.4002	27.5715	27.883	27.0675	27.6406	28.8831	28.3469	28.2689	28.5805	28.2656
I1J5J5	20.8193	19.1589	20.4099	20.7996	20.4234	21.7715	21.1694	20.6135	21.6479	21.1341
I1J5P9	24.9839	26.1585	25.1974	24.0028	25.8253	26.7125	25.8691	27.0718	26.5968	25.7908
I1JKK8	18.7913	18.7295	18.4266	18.5409	19.056	19.5397	20.1675	22.0238	20.9892	20.2145
I1J8H1	28.2872	28.3439	28.0815	28.1089	28.172	29.3855	28.7059	28.7543	29.3038	29.1187
I1LI05	24.7604	24.3496	25.1206	24.9614	24.2679	26.2305	25.7309	24.4859	25.5494	25.7844
I1J9Q7	25.1386	25.1709	24.5982	25.0172	23.6518	27.2119	26.1753	25.9031	26.8201	26.2424
I1LGD6	29.0216	29.271	28.4545	28.9923	29.2205	30.3556	29.9856	30.4581	29.7618	30.0048
I1JAE3	28.9738	28.4147	28.1656	27.9408	28.2248	29.3648	28.6772	28.6394	29.2142	29.2439
I1JAU2	25.8932	26.4917	26.6686	24.9021	25.3631	27.1036	26.5726	26.8313	27.1415	26.8694
I1JBG1	26.1423	26.1786	26.7213	26.3335	26.0843	27.4971	27.6584	27.2584	27.0946	27.2154
I1JCG0	19.653	19.1275	18.9434	19.9952	18.4834	22.2046	22.2985	22.4493	22.3302	22.3394
I1JD52	28.346	28.3624	28.5587	27.9585	28.3911	28.9138	28.6991	29.0528	29.1546	28.8836
I1JDS6	20.5418	18.0149	20.0597	21.1109	19.2996	22.2534	21.3704	23.2536	23.205	23.1455
I1JE09	27.5141	27.2684	28.2018	27.7012	28.3383	28.1639	28.8621	28.6016	28.5256	28.7819
I1JE17	27.381	27.3417	27.0739	26.8541	27.2638	28.136	27.6617	28.3962	27.4859	27.6009
I1N0T6	22.3927	21.5292	19.1968	22.2084	24.2949	24.9558	23.4	24.5987	24.0885	25.7468
I1JFW7	24.8856	25.2366	24.8134	24.7361	25.2074	18.7261	21.5765	20.4976	22.3596	19.4575
I1JFX0	29.1689	29.3299	29.5911	29.2742	29.9666	30.0014	30.4324	30.0456	30.2532	30.5154
I1JGB2	27.4258	27.561	27.5557	26.7993	27.6402	28.8361	28.0449	28.1276	28.3166	28.1869
I1JGR4	22.3666	24.5192	23.4361	22.2441	24.3717	25.0486	24.5572	24.0585	25.3128	24.5414
I1JGR5	31.8641	31.6162	31.4067	31.4832	31.8784	32.1831	32.2563	32.1896	32.2634	32.4918
I1JGY9	24.6678	23.5835	25.192	25.2888	25.5507	26.3727	26.6604	26.1233	25.9323	26.0013
I1JH86	29.3424	29.2244	29.3127	29.6874	29.2976	30.0737	30.3516	29.8887	29.8973	29.8928
I1JIH4	23.9166	24.2605	23.5359	24.1017	24.5718	25.2425	24.3556	24.9582	24.984	24.9385
I1M6U9	18.5162	19.2303	19.8392	20.4639	20.4473	22.5556	20.5902	21.8302	20.2638	21.8716
I1JKR6	23.8013	23.6136	22.7395	24.5309	22.5374	21.9135	22.5323	22.3842	19.8032	22.0413
I1JL08	21.8881	22.1586	19.3948	21.4585	20.1182	22.0588	22.6257	22.6585	22.3747	22.6495
I1JLC4	26.6101	26.7886	26.7178	26.7129	26.759	27.6516	27.385	27.477	27.4784	27.2566
I1JM69	23.5933	24.2179	23.4546	24.0627	23.5801	24.8118	24.6683	24.3467	23.9002	24.2952
I1JMI9	24.5763	25.3853	24.1919	25.0175	25.8023	25.8791	25.9297	26.0856	25.4899	25.8992
I1JN31	24.251	24.4073	23.7464	23.9715	24.7985	25.1262	24.226	25.3847	25.2097	24.9632
I1JP77	19.8885	19.7667	18.9631	19.0674	19.2892	22.0708	22.0436	21.3249	20.0547	20.5867
I1JQZ6	23.2508	23.5163	22.7674	22.6193	23.2031	24.7288	24.1687	22.7555	24.2043	24.1619
I1JRF2	28.3702	28.4022	28.441	28.029	28.2289	29.3837	29.2476	29.3588	29.2078	28.9048
I1JRF8	19.6894	22.6303	21.421	22.8195	22.4353	23.667	24.1416	24.1038	22.8216	23.9312
I1JRI7	29.1499	29.4968	28.539	28.8126	28.8842	29.776	30.0331	29.8112	29.3886	29.9411
I1MKP2	22.877	22.6478	22.7087	23.0597	22.4498	24.7704	23.4187	24.7604	23.4139	24.4064
I1JSY1	24.432	24.8454	24.3039	23.0874	24.3025	26.4466	25.3801	25.9162	25.8217	25.1608
K7KI86	27.9505	26.9685	27.0104	26.4827	27.2201	29.1309	28.7753	28.28	28.1785	28.9297
I1JU43	25.6413	25.9046	25.7178	26.0738	25.5794	26.8629	26.7651	26.3446	25.8878	26.2783
I1K8M2	23.4814	22.8387	23.834	23.1993	21.8665	25.3928	24.2536	24.0184	24.0438	23.8383
I1K8U2	18.763	17.7962	18.5089	19.6939	19.4312	22.5735	21.6951	21.9471	20.0237	21.9257
I1JUS4	19.5227	20.0475	19.9966	19.0679	20.8601	22.8429	23.1223	22.6902	24.2348	23.6407
I1JUY7	23.9732	24.8932	25.0395	24.1289	24.7012	25.6574	25.1457	25.5874	25.1177	25.2056
I1JV38	25.1578	25.8028	24.7302	25.4308	25.1697	26.5517	25.9384	26.3698	25.2753	25.8866
I1JVU2	27.4673	27.352	27.1021	27.0026	27.3012	28.1576	27.8157	28.432	27.705	27.2664
I1JW44	27.4465	27.4107	24.5605	27.6815	28.0511	28.7848	28.9422	28.987	28.8154	28.8038
K7KVU9	23.89	23.2673	23.2183	23.2866	23.3354	24.9249	23.899	24.5681	24.3492	25.1562
I1JXE8	26.3608	26.6988	26.6263	26.9469	26.7203	27.6585	27.4834	27.3331	27.3092	26.843
I1JXJ3	28.597	28.6073	28.5068	28.8868	28.6005	29.3233	29.4375	29.4278	29.4282	28.8031
I1JXQ5	27.6682	27.0054	26.7167	26.9736	26.79	27.6378	28.6249	27.9786	28.0028	28.0971
I1JXY0	27.2889	26.709	27.5551	26.6366	27.8281	28.158	28.2318	28.0289	27.7987	27.7838
I1JY67	19.833	19.9898	19.3459	18.2533	19.4774	21.0071	22.3595	22.7935	22.8301	19.0309
I1JYL3	20.5507	23.3226	20.4687	23.3279	20.1273	24.0122	23.5743	24.2613	24.5723	23.4256
I1JYL8	28.4298	28.3867	27.6727	27.6451	28.9199	29.7398	29.0525	29.4028	29.3363	28.9727
I1JZ51	21.496	21.1142	21.9899	21.6825	21.7982	23.0474	23.3885	22.5046	22.3855	24.157
I1K072	22.731	21.1544	19.2858	18.7596	21.1994	24.8196	23.7165	23.7526	23.4732	24.0161
I1K096	23.0289	21.1141	22.785	23.0412	22.8485	25.2191	24.7548	24.7872	24.9338	23.5145
I1K0U5	21.2844	18.433	21.3203	21.2236	21.8542	24.1556	23.0823	23.0056	23.4859	23.8761
I1K198	28.2932	27.4243	26.8567	27.13	27.0537	28.3148	28.9162	28.4007	28.1772	28.814
I1K3E1	22.8623	22.0146	22.0862	22.4778	20.1975	20.9783	20.6455	20.9427	20.0092	18.0527
I1K3K3	31.6447	31.5691	31.3629	31.8189	31.9271	33.0827	32.5998	32.5808	32.6376	32.6762
I1K3L8	21.6904	22.3652	21.7654	23.5626	22.7843	26.176	25.4174	25.1786	26.3291	25.4277
I1K3M8	25.8953	25.6717	26.0649	26.2099	25.738	27.2986	27.1121	26.6392	27.0595	26.8345
I1K3R6	26.87	27.9736	27.3163	26.6078	27.1563	28.54	28.3522	27.6946	27.67	27.433
I1KT56	19.2357	19.2581	24.4527	21.5841	19.3603	24.1762	24.0556	23.913	24.359	23.9788
I1K4Q5	18.6883	21.8874	18.7433	22.577	22.1929	25.6251	24.3642	23.4901	22.6073	24.1505
I1K565	25.359	26.2565	25.4089	25.1243	25.3239	26.2442	26.2957	26.0945	27.2294	26.0602
I1K5F2	25.698	24.7426	25.6141	25.7106	25.8958	26.1304	26.6422	26.2654	26.6353	26.2343
I1K5H2	27.0585	27.2135	26.8272	26.9191	27.4217	28.1001	27.5929	27.6209	27.5658	27.6246
I1K5M9	24.2145	23.5349	24.3549	23.5162	23.3931	24.9231	23.7051	24.6332	25.0228	24.5068
I1K5N2	19.6159	19.3846	19.2575	18.773	20.0554	22.0984	20.6183	20.6606	19.9663	20.4447
I1K6C1	24.6199	24.8914	24.6027	25.9414	25.2003	26.3888	26.3356	26.1972	25.8491	26.6418
I1K6M2	27.8639	28.2851	27.6051	28.4527	28.063	26.4663	25.8819	26.506	26.3353	26.2455
I1K6T4	23.8801	23.2884	23.7065	23.3731	23.2582	24.4692	23.7948	25.3697	24.3439	24.2706
I1K6U5	20.0578	19.4912	21.7516	19.47	19.726	22.1378	22.7055	20.7614	21.8348	21.5826
I1K7H0	26.568	25.8577	25.5685	26.7603	26.343	27.5334	26.9334	26.9954	26.6411	26.3935
I1K7N6	25.4677	25.9872	25.8481	26.0181	25.9838	26.8751	26.6808	27.0153	26.8271	27.0338
I1K843	26.1588	25.1253	25.6759	26.6077	25.5169	27.0851	27.2618	26.8218	26.7735	26.4013
I1ND86	26.1788	25.573	25.1832	23.7466	24.8636	22.5984	21.7799	21.5489	23.2062	19.6022
I1KA75	21.8321	21.9207	22.1694	21.3733	22.1534	23.9989	23.9329	23.861	23.6984	23.8557
I1KAD3	25.7088	26.5365	26.5619	26.8673	26.7046	28.3823	27.4323	28.1593	27.9816	28.0548
I1KAK6	27.551	27.7381	27.5937	27.7988	27.5789	28.6738	28.4102	28.2873	28.3396	28.1504
I1KCD7	26.0675	26.6447	25.3833	25.9384	26.8995	19.1335	20.7012	19.873	19.7739	20.0775
I1KDB2	24.6804	25.8746	24.7686	24.509	25.9775	26.657	26.1346	26.5885	25.9855	26.5425
I1KDE5	19.5908	20.9115	20.1352	20.3856	19.9706	20.1373	20.8598	21.0759	21.7909	21.763
I1KDL4	27.6061	27.2089	27.5189	27.4428	27.4798	28.2293	28.1419	27.7453	28.1881	28.1163
I1KDR2	27.5652	28.1288	27.2844	27.5275	28.4002	29.0487	28.9835	29.1032	28.9523	28.8066
I1KEY6	27.6604	27.3147	27.524	27.5325	28.0123	29.0071	29.0161	27.6434	28.8223	28.7924
I1KFD2	19.2087	21.8892	18.5159	19.8167	19.0308	22.614	21.9525	22.0069	19.7379	21.8184
I1KGB8	19.3575	22.9295	21.2437	18.7618	19.8102	24.1211	23.679	22.6304	22.9204	23.0363
I1KGP0	28.7962	28.5963	28.2365	27.3694	28.4868	29.3643	29.5901	28.9661	29.0853	29.0939
I1KH24	24.1801	22.9555	22.9995	23.0507	23.5906	24.737	23.8723	24.0861	23.9679	24.3766
I1KH50	21.4433	20.6149	20.9177	21.8244	21.8222	22.9226	24.4516	23.8347	24.3947	21.2538
I1KH70	18.8823	19.784	20.1526	22.7855	18.7714	24.3425	21.4747	23.923	20.2306	22.5533
I1KHP5	20.1928	20.6871	20.4903	20.666	20.486	22.3837	22.0071	21.5208	21.0364	21.8185
I1KIE4	22.7381	19.8729	21.7688	19.5721	21.2443	24.6557	25.7055	23.0362	23.5109	25.3969
I1KIH3	23.034	22.794	22.9844	22.8789	22.7686	24.2064	23.8462	24.3424	23.4983	24.0037
I1M2R6	22.4965	21.7946	22.9377	19.0544	20.0977	22.7097	24.4172	23.9933	22.5214	23.3704
I1KJI7	30.2539	29.9919	29.3626	29.6276	30.4392	31.1512	30.6875	30.6859	30.6905	30.4023
I1KJU5	24.8759	24.2237	24.5421	24.8394	24.2002	24.8885	25.3449	25.1964	24.9427	25.4585
I1KM30	22.4797	21.5729	20.6584	22.2004	22.3433	23.7733	22.9559	23.0243	23.3979	23.2029
I1KM82	19.4927	19.4122	21.1039	19.9313	21.7251	22.859	24.824	20.3887	25.0153	23.6516
I1KMB9	24.4892	24.5167	22.849	24.6237	21.6556	25.8085	25.6362	24.576	24.9472	25.789
I1KMC2	24.5031	25.4029	24.7273	24.4494	25.0966	25.8883	25.5983	25.671	25.6656	25.0809
I1KMN2	22.6358	22.4342	22.3734	21.3439	23.5631	25.9769	26.2142	25.9842	26.0486	26.3635
I1KMS6	23.3151	24.0458	24.3043	23.6321	24.3979	23.8477	23.4702	22.8191	22.9162	23.1164
I1KNG1	23.6887	23.9267	23.0434	22.3691	24.2934	25.2115	25.1492	25.055	24.6957	25.586
I1KNH5	27.8227	27.0766	27.155	27.1733	27.6794	28.7192	27.9222	28.0916	28.1166	28.8792
I1KNI2	19.3894	21.5935	18.6418	21.5341	19.6832	22.1729	21.8726	21.9354	22.2022	21.864
I1KNL8	19.966	21.0605	21.273	20.5402	21.8807	22.4685	22.1279	22.8629	22.908	22.769
I1KPA0	20.8978	18.391	21.106	19.9482	19.5802	21.7473	22.0673	22.0785	22.8213	21.4868
I1KQ93	29.602	30.0238	29.7703	29.7185	30.008	30.7671	30.6432	30.3174	30.4868	30.7301
I1KQE2	23.6094	21.9834	23.1526	24.2845	23.2572	26.2005	25.4936	24.2556	25.1187	25.9927
I1KQM0	24.3449	23.9946	24.8544	23.3191	23.9406	25.0156	24.4382	25.4962	24.9446	25.1771
I1KQS1	18.8117	20.0968	19.3588	19.4641	18.3625	23.9124	23.0701	20.2099	18.9498	23.3811
I1KQU2	26.3822	27.6117	27.8016	27.9565	27.3695	28.8016	28.0197	28.2173	28.331	27.9993
I1KQV6	22.3292	23.4581	21.7399	23.7955	23.0284	24.3113	24.4923	24.1719	25.0045	24.897
I1KR53	23.3166	21.5764	22.623	19.5666	18.6926	25.0753	26.351	25.0303	21.5648	25.6029
I1KRU6	24.298	23.5947	24.8033	25.4162	22.8212	25.6325	25.8934	25.5381	26.1972	25.5022
I1KS58	28.9665	29.2558	28.8499	28.9897	29.4504	29.9909	29.6638	29.625	29.9127	29.6914
I1KSA8	25.4277	25.7364	25.3915	25.9512	26.2004	24.6614	23.2549	24.4756	25.3478	24.9288
I1KSQ2	24.3733	19.7377	20.7945	20.5349	19.7722	24.1312	24.1111	24.5472	24.3375	23.8767
I1KTW3	23.2184	23.1885	22.4291	23.2968	22.7093	23.7353	25.1981	23.2174	24.1096	24.7248
I1KU65	20.3575	21.4451	19.9047	20.0294	19.6521	21.6896	21.2942	21.703	20.8374	21.3586
I1KUD5	19.6325	20.0755	18.8966	19.1245	20.7015	22.0175	21.997	20.1767	20.0343	20.7458
I1KV97	18.475	19.692	21.3791	19.2823	18.7754	24.1691	24.238	25.3319	23.8133	23.7841
I1KW97	29.0991	28.9527	27.9853	28.2247	29.2702	29.9923	29.9246	29.7237	29.6472	29.7636
I1KWD6	21.7729	21.809	22.4125	22.6139	22.662	23.1193	24.2099	23.726	22.4112	23.3805
I1KWT3	26.1505	25.9362	25.9844	26.2579	26.3321	27.1984	27.3439	27.2856	27.43	27.0703
I1KX25	18.8299	18.9613	19.9611	20.4132	20.045	20.2703	22.3795	21.0107	20.1985	20.8293
I1KXF3	19.5546	22.9427	20.1413	20.8384	19.0981	23.7454	23.6123	23.5078	22.9763	22.7073
I1KXM1	24.6126	25.1039	24.4543	23.8069	24.6322	25.5169	25.0496	25.7285	24.9374	25.0256
K7LA10	23.8193	23.3272	23.7562	21.1392	21.6455	23.0569	25.075	24.8704	23.8422	25.5115
I1KYF8	24.341	23.8886	24.2874	24.4143	24.2982	25.6622	24.9785	25.3309	25.2796	24.8291
I1KYU6	28.5676	28.2637	27.9525	28.431	28.4874	29.5256	28.7734	29.4224	28.7549	29.4266
I1KYV5	19.1661	20.4133	21.4448	20.2528	23.1944	23.6111	22.702	23.6411	21.4262	24.3859
I1KYW3	29.5529	29.8462	29.2616	30.1336	29.6686	30.9205	30.6761	31.0174	30.8255	30.6727
I1KYX9	19.7569	21.8493	21.0292	18.8751	19.3504	22.2604	24.4217	22.928	22.4365	23.0027
I1KZJ1	27.5227	27.7763	27.8599	27.7759	28.0132	28.6821	28.6595	29.0312	29.0133	29.1516
I1KZK2	28.3939	28.2532	27.2867	27.5191	28.8149	28.6096	28.9797	28.6587	29.1051	28.936
I1KZL9	23.5289	24.1065	24.4031	24.2043	24.901	23.3744	23.5174	20.7407	21.0166	21.8676
I1L171	23.0391	23.1817	23.1611	22.1506	22.5999	19.4595	19.6561	19.8852	22.4449	19.6334
I1MH75	23.3339	22.9769	22.9885	19.6984	23.393	25.0496	25.3651	24.1082	24.6595	24.5974
I1L1Q8	26.0705	25.3866	25.3675	25.2987	25.3492	26.5107	27.1594	26.7653	25.6866	26.0783
I1L215	19.7631	20.5332	19.6088	21.897	20.3528	21.1374	22.4536	21.4196	22.2065	22.0236
I1L3P6	24.6269	25.0439	25.4751	25.2199	25.163	25.6856	25.8716	26.067	25.82	25.7401
I1L3T1	21.2648	23.5757	20.1916	20.4659	21.1661	23.4094	23.2112	23.62	24.8684	23.3817
I1L409	23.2953	23.9882	24.1399	23.0735	22.9054	24.1062	24.7539	24.5691	23.6341	24.9235
I1L4D3	21.3659	22.987	22.6375	23.1388	22.8337	20.0559	20.9846	21.7245	20.2624	20.3292
I1LNY6	22.0145	21.9513	21.5327	24.0405	23.26	24.8183	25.4478	25.0694	23.3215	25.5006
I1N3G2	26.8053	26.6569	26.4286	27.7804	27.871	29.1594	27.6677	28.8729	28.8138	27.7536
I1L849	31.5355	31.899	31.4277	31.4665	32.0299	32.6391	32.4788	32.5858	32.07	32.5694
I1LYZ9	20.3131	21.9338	21.1101	21.8407	22.1644	22.0134	23.1591	23.1222	22.0134	22.5183
I1L922	23.5372	23.5203	23.5273	23.2989	24.7055	24.5758	24.4336	24.4981	24.5271	25.3977
I1L957	32.7329	33.2824	32.3484	33.0664	33.5231	33.9694	33.8053	33.4354	33.4087	34.0351
I1LAW6	18.2516	19.082	19.5491	21.1261	18.2931	21.6446	21.7716	22.2416	21.5218	19.6464
I1LAZ3	24.5052	24.822	23.1053	24.6715	25.1811	26.4833	26.7836	26.9374	26.228	27.1929
I1LBB9	25.9502	26.2926	25.8689	26.6319	26.5673	25.3102	25.625	25.6631	25.3554	25.6144
I1LBC8	25.6493	26.2586	26.2654	26.1514	26.2025	27.041	26.8072	26.8439	26.7021	26.9387
I1LBV5	22.632	22.2429	22.2888	21.8864	22.4289	23.0571	22.9189	23.4648	22.9235	23.2192
I1NID2	26.2527	26.3034	26.1773	26.1483	26.2622	21.2605	20.811	19.3685	21.8828	20.647
I1LC97	24.2137	25.2136	24.3897	24.2705	25.3635	26.4103	26.2202	25.3381	25.7023	26.0934
I1LCN2	19.9655	21.6407	20.4137	20.4363	19.7578	21.2482	22.8403	22.4319	20.755	24.945
I1LCU6	21.5397	21.5924	21.7107	21.0663	21.7944	23.3999	24.7289	23.379	22.3756	23.1044
I1NGT9	25.1215	23.8012	24.2914	24.6693	23.9614	24.4507	26.3055	25.537	24.8689	25.5275
I1LDX0	25.7723	26.4054	25.3716	26.5312	26.3086	27.721	28.0228	27.1415	27.1932	27.2308
I1LEC3	20.4886	19.4607	21.8383	20.3736	19.5584	22.3821	22.4068	21.9038	22.3055	23.3055
I1LEE5	27.5252	27.8042	27.3535	27.6603	27.7171	28.4642	28.4458	28.1363	28.2777	28.53
I1LEI9	25.8472	26.8771	26.5368	26.8276	26.7981	27.3019	27.3888	27.6635	27.1153	27.2827
I1LF06	21.8155	21.5593	21.3109	21.1325	21.4992	19.4738	19.5799	20.0801	20.5987	19.3053
I1LF63	19.6287	20.6233	18.9311	20.5054	19.1623	21.4632	20.3187	20.4477	20.9931	21.2829
I1LFP5	24.1074	23.6116	22.5534	23.2966	23.1567	24.9286	24.0969	23.4551	23.9938	24.3593
P37228	19.8473	22.1671	20.4121	22.5364	20.3711	23.7468	23.5197	23.4723	23.8055	23.8912
I1LHN4	26.1925	26.1256	26.6479	25.9964	27.0507	26.7747	27.0619	26.7507	27.3756	27.2328
I1LI24	25.2043	23.5248	23.9915	24.2729	24.3192	25.5221	25.5419	25.1077	24.4429	25.5605
I1LP75	22.4736	21.0655	20.4965	21.9507	20.8721	21.687	23.0629	23.7083	22.5529	22.7379
I1LIJ6	26.9793	26.6225	26.5275	26.1996	26.469	26.9143	27.0314	27.4808	27.1257	27.1503
I1LJ14	21.9324	18.8457	21.0419	21.0452	21.2203	25.4765	25.2782	21.5174	21.8648	23.5333
I1LJ17	25.1193	25.0077	24.6181	26.3049	25.541	26.5976	25.6583	26.6068	25.8511	26.4717
I1LJ68	26.7659	26.8738	26.615	27.0718	27.7226	29.0283	27.3951	28.3975	27.8561	28.8954
I1LJG9	24.8642	24.3521	25.1607	24.2892	25.9544	25.4871	25.3727	26.389	26.2388	25.8097
M4QS19	26.2005	26.7288	26.2328	26.4751	26.8132	27.2775	27.8785	27.6925	27.9527	27.3183
I1LKW8	23.402	23.2663	23.053	23.826	23.2987	21.2223	21.487	18.7564	21.0133	20.1585
I1LRA0	22.4019	19.2223	21.1183	19.7252	23.251	23.859	23.6547	23.7346	24.3003	23.6419
I1LM96	24.5612	21.8372	22.0855	22.9686	22.3863	23.0837	20.0376	20.1533	19.5946	20.1849
K7LRH3	19.1102	20.1412	19.9557	19.2006	18.8778	22.0131	21.4641	20.968	21.2232	20.0577
I1LME6	23.521	24.1341	21.0948	23.3974	20.9432	25.1325	25.0257	24.9491	24.4914	24.6874
I1LMV1	18.8012	19.8036	20.6393	19.7283	22.1092	22.2464	22.6864	22.9944	19.9985	23.3653
I1LNG3	18.9252	20.6592	20.7131	20.6769	20.497	20.5326	22.5551	23.0838	21.7256	22.8377
I1LPL0	23.6371	22.4459	24.4214	23.4297	22.9624	24.6689	23.9964	24.4541	24.5951	24.2743
I1LPY8	23.1286	23.3867	23.8133	23.7524	23.8819	20.2384	21.05	22.4772	23.9426	20.6718
I1LPZ3	22.2721	24.0223	23.1841	23.6543	23.1428	25.3521	24.36	23.7774	27.6629	26.6176
I1LQP7	23.2621	23.3299	23.4473	24.14	24.1582	25.0666	24.4171	24.6827	24.9316	24.8199
I1LQR8	27.1665	27.1578	26.7028	27.4363	27.8081	28.487	28.2829	28.0354	27.6717	28.3914
I1LQV6	23.8975	21.6769	24.1413	24.6116	24.5645	25.5407	25.6089	25.6122	25.4052	24.8257
I1LRP3	27.2835	27.4215	27.1253	27.0057	27.1085	28.0122	27.743	27.8431	28.0724	27.682
K7MEB2	18.3177	19.8324	18.6997	20.1024	19.0607	20.7721	21.1586	19.9128	20.3328	21.1666
I1LTA4	28.8149	28.5169	27.7426	28.0719	28.8267	29.4829	29.4774	29.0886	28.7389	29.4437
I1LTW8	20.8512	20.3582	19.7187	19.5972	21.1596	23.1063	23.207	21.6843	20.4139	23.8874
I1LTZ2	19.6858	20.6774	19.4274	19.5568	20.7647	22.4809	21.7572	21.9558	21.8043	19.8983
I1LV24	19.0091	18.2046	18.4452	19.0661	18.4382	23.6632	21.5308	20.8451	24.2148	20.8455
Q8W1S2	21.0201	20.5917	20.864	19.804	19.3903	22.3589	21.6136	21.8434	21.5378	22.5059
I1LXQ1	27.2139	27.5653	27.5598	27.7894	28.5198	28.8966	28.1151	28.7612	29.0319	28.6939
I1LXY1	27.2802	27.5298	27.8406	27.551	28.1103	28.3998	28.5335	28.1291	28.0885	28.2761
I1LYW5	21.7522	18.6457	21.0643	19.8415	19.8377	22.2568	23.4265	22.4792	22.4239	22.2436
I1LZ19	19.9947	21.3196	20.5219	21.9077	21.4304	21.609	22.3429	21.5758	22.3097	22.3106
I1M099	23.8799	25.9195	24.6357	25.0604	25.6034	26.9827	26.1299	26.4149	26.2975	27.0144
I1M0K3	29.0595	28.5222	28.4385	28.3583	29.0258	30.0842	29.5727	29.8514	29.1243	29.8187
I1M1N6	23.7635	23.5302	23.7573	23.4968	23.3794	24.4062	25.0941	24.1513	23.9841	24.0166
I1M1V8	28.0245	28.0987	28.392	28.3607	29.4941	29.4761	29.5839	29.205	29.3538	29.0683
I1M222	30.2613	30.0483	29.8482	30.1309	30.7183	31.2012	31.4839	30.9584	30.7378	31.0541
I1M223	24.2435	24.658	24.1548	24.4681	24.4767	25.0972	24.7648	25.2973	25.1552	25.1077
I1M2U6	21.0295	19.6662	20.5973	20.203	19.6787	20.4515	22.5647	21.0734	21.0937	23.101
I1M376	22.5999	22.977	24.2182	22.6133	23.689	22.4329	21.5462	22.7176	20.4715	21.7629
I1M3C3	28.3421	28.2731	28.3669	28.3447	28.9601	29.6291	29.2528	29.6939	29.0068	29.2713
J7EPL5	28.4774	28.5214	28.3927	28.7127	28.4477	29.4401	29.2751	29.5239	29.0561	29.1636
I1M561	29.1245	29.221	29.125	29.304	29.4296	30.4497	29.8479	29.9279	29.3286	30.1264
I1MD26	20.5286	21.4627	22.0339	22.6192	22.912	24.7762	23.566	24.0151	24.3352	24.2929
I1MCE8	22.2059	24.2762	23.7364	23.1726	23.422	25.3069	25.106	23.864	25.1095	25.1497
I1M6M4	21.27	19.6223	19.3485	20.1175	19.1575	21.6059	21.6201	21.196	22.8814	20.35
I1M786	29.9669	29.5105	29.038	28.9819	30.5132	30.9446	30.661	30.6043	30.7313	31
I1M7C7	28.0061	27.5486	26.8559	27.2534	27.4228	27.8605	28.4138	27.8028	28.6654	27.7457
I1M7M5	25.128	25.2722	24.8559	24.6542	24.0566	25.6963	25.5381	25.6378	26.212	25.0878
I1M826	26.0855	25.7815	26.1089	25.9598	25.9268	27.3919	26.0515	26.2035	26.6555	26.8949
I1M9F7	26.1713	26.9299	25.8424	26.7516	26.5295	27.8271	27.7191	28.0371	27.5865	27.8077
I1MBD1	22.0324	19.4995	20.9199	18.529	20.3205	22.1034	22.8423	23.6704	20.5475	22.0656
I1MBI6	18.4931	18.5946	18.3897	19.7845	20.3293	20.7707	21.101	21.9822	22.6792	21.8891
I1MC33	29.7146	29.7068	29.5012	30.0563	29.6646	30.5189	30.5689	30.1802	30.0107	30.3543
I1MCF0	28.6063	27.7378	28.7396	29.3193	29.3566	29.7777	29.5415	29.3993	29.7459	29.5027
I1MDT4	24.3602	24.962	24.4141	24.1084	24.2092	25.1305	24.6969	25.3446	25.1455	24.6711
I1ME21	22.9664	22.2892	22.9075	21.7045	22.3035	25.3065	23.4114	24.8171	24.5374	24.5507
I1MEH3	27.7848	27.681	28.0146	28.0259	28.1301	29.0161	28.7004	28.601	28.1824	28.0617
I1MEH7	25.1152	24.4364	24.3583	24.714	25.9617	25.7765	25.6145	25.2825	26.214	26.1583
I1MEH8	24.0275	22.7692	22.7643	19.6885	21.8643	25.6215	24.6307	25.3934	25.6324	24.8052
I1MEW6	19.4687	22.7901	22.6257	23.4005	23.4256	25.2601	24.5845	25.0199	25.2401	24.9726
I1MFD9	18.8358	18.4982	21.7652	22.5271	22.1572	23.4948	24.2691	23.2253	22.9124	23.683
I1MFH9	29.7332	29.6301	29.8984	30.1753	30.2082	30.9492	30.6424	30.608	30.4121	30.581
I1MFL2	23.7375	24.2679	24.7124	23.7971	24.6504	25.0736	24.9905	25.2046	24.8644	25.1053
I1MFL4	17.9454	20.7918	21.156	18.9753	20.2532	22.185	20.4838	22.3438	20.7468	22.0579
I1MFN0	24.4774	23.5509	24.1582	25.2613	24.9177	25.3095	25.8447	24.6388	25.6957	25.7917
I1MFP3	24.8388	25.7664	24.7486	25.6022	25.7926	25.7717	26.5652	25.5366	26.0444	26.4351
I1MG54	23.4085	22.4135	23.6504	23.8886	24.6532	24.8507	24.7834	25.0243	23.8799	24.8283
I1MGE7	22.5006	20.1957	22.7508	24.3908	23.0172	19.5561	19.9006	18.5515	21.1106	20.1249
K7LBQ0	20.8705	23.2234	23.2751	22.6481	23.32	18.9434	21.3728	20.5468	20.5469	19.8116
I1MHF8	24.2631	21.1296	23.5978	24.643	24.1634	21.7283	19.443	20.695	19.1168	20.215
I1MHG6	27.0213	27.0404	26.9418	26.9233	26.9149	27.7196	27.6659	28.0586	27.6992	27.4326
I1MJ14	23.0938	24.6519	23.819	23.8847	22.8673	24.7973	25.9477	25.656	25.0725	25.9466
I1MJ34	30.2645	30.3957	30.0135	30.3595	30.4024	31.1764	30.9945	31.0689	30.8861	30.8943
I1MJX0	26.7719	25.4716	26.0419	26.3433	26.1746	27.0592	26.9977	26.7137	26.6914	26.6082
I1MK76	24.4463	24.9302	23.2361	24.7805	24.6174	26.0847	26.3978	26.2242	24.8444	25.4207
I1MKC8	24.7554	24.2955	23.8985	24.2536	24.3662	26.1988	26.1197	26.2691	26.3318	25.8406
I1MMY1	27.5468	27.4192	27.1684	27.8952	27.4423	28.9646	28.2665	27.8476	27.9337	28.2901
I1MN17	23.0001	21.9381	24.8287	21.2535	23.0038	20.1579	19.638	20.0109	20.3435	20.6098
I1MN39	20.6849	19.9146	19.7025	20.7345	20.0103	23.0973	22.9193	20.2713	23.1731	23.2936
I1MNG0	24.2867	22.9837	23.6374	23.5392	23.9222	25.3249	24.6125	24.5195	23.7609	24.5101
I1MP01	27.1533	27.0424	26.9696	26.8163	27.1809	27.9023	27.984	27.8866	27.8962	27.9421
I1MPM4	28.7297	29.1363	28.7184	29.1736	29.1148	29.9539	29.8917	29.7767	29.5068	29.3854
I1MQ89	22.3988	23.8059	23.454	20.579	21.2437	23.9382	24.5656	25.092	24.5656	25.2288
I1MQD0	28.1886	28.7658	27.8463	28.3015	28.8548	29.6571	29.3129	29.5143	29.2274	29.401
I1MQN7	20.9486	23.0729	18.9626	20.295	22.1088	23.6456	24.8962	25.5254	25.5768	24.4508
I1MR83	23.8708	24.856	24.7206	24.0696	24.7752	25.9146	25.9945	25.3532	25.8331	26.1525
I1MRN6	20.4222	19.2997	20.1655	20.8876	20.0933	20.3531	22.7634	22.1795	23.1088	22.1351
I1MRT2	19.7221	22.7964	20.0797	20.7691	18.9821	21.0306	25.8673	27.4213	22.1038	26.9798
I1MRT3	24.706	26.1257	25.6278	25.7119	25.5702	26.7497	26.3325	26.4778	25.8852	27.028
I1MRV6	27.3667	27.4901	27.3691	27.7523	27.584	28.2122	28.2918	28.3044	28.6187	28.2901
I1MT23	26.1274	26.1977	25.3627	25.5873	26.6172	27.1624	27.0714	27.1908	27.1139	26.5228
I1MT35	27.9498	28.476	28.4275	27.3953	27.8544	28.9159	28.3615	28.2571	28.965	29.5694
I1MUM8	23.6737	24.7827	23.8962	23.6736	24.058	25.2783	25.2779	25.8426	24.541	25.7424
I1MUP6	20.8068	20.1601	22.5613	22.1578	22.0205	20.7665	19.0375	20.1491	20.1714	19.2053
P49045	25.3997	25.351	24.9671	25.6855	24.1936	26.8764	27.2122	27.1226	26.7252	27.1543
I1MVB9	23.4726	23.3932	19.3361	22.5483	20.2162	24.5941	23.9565	24.9119	24.3772	24.9744
I1MVH2	26.0988	25.8291	25.6655	25.9877	26.3774	27.4107	26.3825	26.7019	26.9615	26.9675
I1MVM6	19.2123	19.2345	21.3779	21.0973	21.5942	22.5378	22.8286	22.4656	21.8762	22.715
I1MWZ7	23.3838	18.3201	22.3761	21.9591	20.1018	25.9055	24.7895	25.1049	25.0603	24.261
I1MYB0	27.8563	27.7478	27.1021	27.9885	28.0202	26.8515	27.1926	26.5842	27.2612	27.4825
I1MYL7	27.8906	27.9358	27.5475	27.7294	27.9088	28.3185	29.1578	28.738	29.1888	29.0584
I1MZ42	21.694	19.5704	19.9119	19.6581	20.4354	22.4308	20.408	21.9181	22.1123	22.3765
I1MZA8	25.697	25.8187	25.34	25.4122	25.3717	26.8894	26.6834	25.9713	26.0634	26.6668
I1MZC9	24.2285	23.2992	24.0577	24.1724	22.901	24.817	24.9424	24.6565	24.1107	24.7844
Q2VA66	23.3798	23.17	24.0092	24.4072	24.7077	24.3692	24.9405	25.0954	25.0647	24.9344
I1N0S0	20.5787	20.7224	21.5877	20.7285	19.8637	21.6532	21.3678	21.6837	22.0873	21.9693
I1N1F9	29.8837	29.6447	29.9716	30.0572	29.886	30.5913	30.5152	30.6258	30.8112	30.392
I1N1N5	20.1945	24.1638	21.5717	22.6408	20.247	26.0304	25.3233	24.123	25.1725	25.2093
I1N1W7	23.3956	24.0446	24.0723	22.7088	24.0931	24.7488	24.5598	25.118	24.834	24.7965
I1N2K4	19.3093	19.9037	20.2082	19.2936	19.638	21.6357	21.124	21.1954	20.6747	21.5892
I1N318	26.4035	26.8257	26.6617	27.406	26.7411	26.8627	27.3885	27.9655	27.5491	27.3519
I1N3E7	25.464	25.0908	25.3781	24.5052	25.0714	26.6455	26.4585	26.414	26.3542	26.6944
I1N3W4	21.5148	21.4182	20.9272	21.9641	22.8674	23.9013	24.1404	24.0594	23.9397	24.4576
I1N447	22.3031	23.5667	23.571	23.1833	23.9605	22.0789	21.8772	21.7214	22.0147	21.8109
I1N4C1	24.8626	25.3545	24.8879	24.2782	25.0336	26.0899	26.4714	26.005	26.2904	25.9755
I1N5I8	24.9173	25.7699	25.1763	26.5901	26.6324	24.1543	25.03	24.3039	24.1383	23.847
I1N5K6	20.3458	20.6166	20.3327	20.9579	21.234	23.5002	22.2042	24.6223	22.4784	20.4777
I1N5R7	27.7176	27.3808	27.5325	27.6208	28.057	29.1878	29.0976	29.0698	28.8801	28.5359
I1N5S0	28.886	29.1226	28.9344	28.4655	29.3145	30.077	29.6336	29.9224	29.7863	29.9622
I1N627	24.3454	20.04	23.1235	23.7328	19.9211	26.1545	25.7013	25.6551	26.1229	25.8955
I1N8M8	25.8426	25.5716	25.12	25.3393	24.5644	26.6014	25.9481	26.1332	25.4269	26.3084
I1NA39	28.9382	29.062	28.7861	29.0331	28.4103	30.5939	29.9614	29.6134	29.6356	30.2269
I1NAK9	25.5598	25.4762	25.9733	25.2483	26.059	27.8021	27.4274	27.7897	26.933	27.9717
I1NAM9	18.6531	18.8754	20.8231	20.8055	22.4455	22.2266	21.2383	22.6962	22.4789	22.7936
I1NB01	24.2616	24.016	25.3105	24.0148	25.1607	26.3029	26.2376	24.6197	25.9627	25.951
I1NB44	19.2456	22.6019	23.1078	24.8111	24.9157	25.91	26.0597	25.605	25.9927	25.4264
I1NB79	22.6507	22.6078	22.4588	23.0886	20.1223	23.3193	23.6252	23.8355	23.8	23.9922
I1NBA5	18.5695	19.4506	20.9431	21.6901	22.5348	21.4708	23.6396	23.6466	23.8082	22.9809
I1NBD9	27.8898	27.942	28.1467	27.7272	28.5879	29.0608	28.7857	28.7325	28.895	28.974
I1NC65	27.0301	27.3484	27.157	27.4358	27.8389	28.4943	27.8309	27.6895	27.9008	28.1328
I1NC93	24.7068	24.3768	24.4252	25.0582	24.8116	26.3251	25.4048	25.8495	26.1812	25.5358
I1ND84	20.8089	19.6071	19.8809	20.5422	20.6025	21.7078	22.3852	20.5239	23.1764	21.9982
I1NF54	24.6132	24.773	25.3299	25.19	24.8832	26.2627	25.3884	25.6875	26.3331	26.0448
I1NFH4	25.0757	25.4153	23.4234	24.9254	24.808	27.3224	26.7546	25.9582	25.8917	26.6783
I1NFS4	30.4165	30.5797	30.9261	30.687	30.5806	31.3089	31.3178	31.291	31.2177	31.1293
I1NFX7	21.6977	21.8217	21.8954	21.8828	21.7965	22.4739	22.6907	23.0079	22.5317	22.5651
I1NG28	25.0053	25.3955	24.4056	25.0192	24.7	26.4121	25.2341	25.8919	26.2054	25.9973
I1NGG4	32.307	31.9857	31.8106	32.7814	32.5546	33.5854	33.2562	33.2702	33.5306	33.6246
I1NGW2	19.4021	19.9767	21.2468	19.8013	21.5878	22.227	25.0998	23.3178	25.0976	23.4968
I1NH15	23.2277	23.4953	23.0661	23.2714	23.287	25.3001	23.7756	23.7734	24.3768	24.1707
I1NH37	29.1208	29.5479	29.0876	28.9157	29.6747	30.2779	29.8714	29.8641	29.6932	29.8945
I1NHC6	21.4616	20.0553	19.0546	19.2761	21.1218	23.763	21.2675	23.4939	22.8351	23.1245
I1NI74	23.3095	22.917	23.3778	23.25	22.9377	25.237	24.2063	24.1587	23.499	24.6325
K7N4Z2	21.4349	19.5499	21.9055	21.2686	19.6309	23.6583	22.9975	20.2595	22.6257	23.3648
K7K578	23.6077	22.5003	18.2591	22.8169	20.0404	25.0616	24.4693	24.0697	23.7448	24.2191
K7K5S3	28.2387	27.7155	27.644	28.1375	27.6651	28.9555	28.6549	28.8697	29.0124	27.8747
K7K747	21.0708	19.0059	21.0266	22.7016	20.6731	25.7456	22.5132	25.2617	23.9589	25.807
K7KGI6	25.9646	25.213	26.3988	25.7227	26.1905	27.2436	26.804	27.4285	26.7621	27.2465
K7KGX2	20.0508	20.8235	18.51	19.7041	19.2259	22.6659	21.6136	21.24	21.703	21.0627
K7KMQ5	21.4975	21.1166	20.712	21.4882	19.8324	22.2847	21.8338	21.6906	22.507	23.0049
K7KTR9	29.1509	29.2323	28.8206	28.3776	28.996	29.9316	29.6163	29.7546	29.6526	29.5846
K7KU09	23.3098	23.9379	19.321	24.2256	24.9065	18.6726	19.663	21.4661	18.963	19.6718
K7KX53	19.9053	20.2097	20.1027	21.2425	21.2987	23.9161	23.5209	23.5516	20.32	21.6853
K7L145	23.2063	23.025	22.5612	22.3917	23.6218	24.2923	24.1429	24.1886	23.3266	23.815
K7L1L7	22.1139	23.2316	21.811	22.8544	22.5528	21.0344	21.8094	21.0113	19.765	20.9504
K7L2B3	24.5203	24.6999	22.5149	24.8837	24.0592	25.9846	25.4162	25.1035	25.2111	24.9697
K7L505	24.0341	20.2753	23.845	24.7332	23.8711	25.767	26.2216	24.1497	25.2413	26.2315
K7LAV5	23.85	23.1951	22.5663	23.2594	22.5363	20.2083	21.8007	22.8876	19.6156	20.1544
K7LBM2	27.6602	27.7049	27.7646	27.3936	27.7102	28.7161	28.3907	28.1488	28.3576	28.2805
K7LC34	22.5604	19.7822	18.833	26.6118	18.9705	26.5564	24.6086	26.9395	26.2485	24.6206
K7LD67	22.5053	22.0636	22.9564	22.6163	22.9753	23.931	23.2138	23.711	24.0226	23.0194
K7LDT9	31.2446	30.9756	30.5528	30.9468	31.4014	32.2398	32.1764	31.7789	31.6311	32.0408
K7LI85	22.6667	23.2565	22.7943	22.5158	22.4314	24.5486	24.9162	24.3845	25.6661	23.4628
K7LLB1	20.6734	20.2214	21.0632	22.253	22.1103	23.0973	23.1232	22.0268	23.3294	23.912
K7LR00	27.3376	26.2846	26.3201	25.9972	27.1616	27.7728	27.5662	27.1202	27.101	27.2183
K7LTG4	21.9067	22.1023	21.4732	22.4069	22.1686	23.4509	23.5124	23.2067	24.287	23.3002
K7LYV5	19.9042	19.8227	21.0938	20.5227	20.5583	23.1342	22.0772	21.568	20.2012	22.1618
K7M1X9	24.9613	21.3283	19.925	25.4574	22.306	27.8168	27.0183	27.3422	27.1785	25.8621
K7M387	25.9314	26.8894	26.2997	26.7123	27.1157	28.1733	27.7687	27.2698	27.8132	27.4466
K7M7D2	20.0873	23.0373	22.0205	21.6174	21.4359	23.5627	23.529	23.8577	22.0291	23.856
K7MBV6	25.6665	26.263	25.6382	25.2461	22.7395	24.3968	20.6227	23.2292	23.2541	23.6831
K7MGK0	22.1279	22.8957	22.8622	23.3087	22.2208	23.7785	23.9778	23.3778	23.2472	23.5799
K7MJ17	19.7551	19.3363	20.6531	19.8135	20.4462	20.3975	22.9787	21.4416	22.7825	25.5995
K7MRU1	21.9461	18.3112	19.0073	19.502	19.3552	24.5601	22.2086	21.9862	20.4427	24.2629
K7MS03	25.6001	24.0068	24.7521	25.4956	25.0552	27.1207	26.7075	26.9865	26.5201	26.7645
K7MV60	21.9113	21.9146	23.9314	23.6544	22.2106	24.7146	24.7392	23.7646	23.3761	25.0312
K7MVB9	24.9826	24.9929	24.7068	24.8596	24.9235	25.2023	25.772	25.6549	25.4344	25.3125
K7MVZ6	20.6264	19.1623	19.6976	19.8616	19.6713	26.3767	25.5323	26.2898	25.7056	20.235
K7MWG8	20.9945	22.4273	21.5163	21.0723	20.334	22.808	23.2181	23.1086	22.2028	22.9132
K7MYQ2	24.9236	25.1829	25.6401	24.7795	25.642	26.3027	25.9141	26.5904	26.1213	26.2036
K7MZ77	23.1065	23.479	23.1384	23.1768	24.8011	23.014	21.3151	17.9593	21.2557	22.0761
K7MZJ0	29.481	29.6339	29.3104	29.5072	30.0807	30.589	30.3819	30.1726	30.0095	29.822
K7N347	22.3897	23.2548	22.4796	23.5124	24.0128	24.5939	24.2162	23.7701	24.4444	24.1231
O22121	20.1809	19.3924	20.1324	19.0994	19.1883	33.2477	32.3399	32.5282	32.6577	32.3532
O22378	27.3297	27.3698	27.3257	27.8469	27.6032	29.6462	29.3541	29.3144	29.7126	28.5537
Q9LLR1	26.4233	25.2299	26.3033	26.8826	26.1844	27.3818	27.5597	26.623	26.9544	27.5635
O82478	22.6013	22.5594	22.1541	22.9023	22.9752	23.2981	23.6757	23.1854	23.8752	23.6695
P02858	33.2757	32.738	32.6716	33.1557	33.5899	34.3092	33.8239	34.2122	33.3211	34.4245
Q04672	32.1455	31.8748	32.0122	31.8828	32.1654	19.8799	22.3567	23.5666	19.5466	23.3232
Q14SM9	25.5892	25.4451	25.7733	25.492	25.4164	27.3854	27.1744	26.7848	27.2134	26.7738
Q2I0H4	32.2745	32.8487	32.527	32.5963	33.1388	33.3964	33.2504	33.2991	33.0062	33.4453
Q2Q021	24.1855	22.8137	22.7353	22.686	24.1053	24.8502	24.9694	25.2732	24.5777	25.7766
Q38JD2	20.5997	22.1712	22.6126	22.9896	22.24	25.894	25.4746	24.6014	25.7422	25.3087
Q38JE0	24.1602	24.7722	23.4696	23.7854	24.2583	25.9888	25.6878	26.5456	26.0088	24.8177
Q39833	26.9017	24.0532	23.4964	24.7547	24.2561	26.3076	26.6625	25.8948	25.8733	27.7113
Q39871	31.291	30.4154	30.6561	30.6369	30.8667	32.0254	31.8859	31.5053	30.9394	31.1103
Q42447	19.3452	19.1191	18.6335	21.9004	21.2257	28.1145	27.4502	28.0629	27.7092	25.4512
Q53B72	26.2789	25.8608	27.0819	27.4551	26.6927	27.8	27.6728	28.0521	27.943	27.524
Q70EM0	19.4467	20.7103	19.901	19.8984	19.1547	30.7603	30.7648	21.2894	22.2596	30.8333
Q7M210	29.9791	30.3871	28.923	30.9068	30.2384	29.4296	29.002	28.8005	28.937	28.8976
Q8W0V9	24.1942	25.0634	25.1837	24.3643	27.0258	26.105	26.6978	27.3679	26.3769	26.3591
Q93YH8	20.4219	21.0693	20.4331	20.5802	21.0354	21.326	20.9706	21.5595	21.7159	21.1183
Q9FQE8	25.3117	25.7846	24.0829	26.0543	24.1201	26.7944	26.2175	27.1458	27.3469	28.3241
Q9LLX2	29.5097	28.5167	29.5124	28.8728	29.8522	30.7526	30.4368	30.4706	30.5902	31.0665
Q9SEK9	27.4285	28.6197	28.3444	28.6014	28.4237	21.0234	20.335	19.6538	18.9675	21.9758
Q9SWB2	27.0456	27.3513	25.9195	27.9437	27.402	28.6121	28.9734	28.6249	28.6316	28.7449
Q9XER5	30.6364	30.558	29.9292	30.5725	30.62	31.7209	31.6788	31.6552	31.4085	31.3429
Q9ZTY1	31.2828	30.4964	31.0236	30.4748	31.0542	32.4048	32.2032	31.2555	31.4024	32.5195

## Sheet: High-Oil Up pathways
Category	Term	Count	%	PValue	Genes	List Total	Pop Hits	Pop Total	Fold Enrichment	Bonferroni	Benjamini	FDR
GOTERM_CC_DIRECT	GO:0005829~cytosol	104	15.5456	7.72968e-37	I1LCN2, K7LA10, I1NI74, I1JEH1, K7MGS9, C6SW24, C6T429, A0A0R0JD77, I1MVM6, K7N347, A0A0R4J2U8, O82478, I1JXJ3, I1JYL3, A0A0R4J364, I1MPM4, I1LYZ9, I1L409, K7LYV5, C6T9D7, D2DKE8, I1JH86, I1M561, I1MZC9, I1MRT3, I1KDR2, I1LCU6, I1JT85, A0A0R0K737, I1JCG0, I1MJ34, I1MFL2, Q2I0H4, I1LJ68, C6T0A7, I1JKK8, K7KX53, I1MQJ9, I1KDB2, A0A0R0IIR5, I1K5M9, I1MQN7, I1LDX0, I1M1V8, K7L2B3, C6T763, A0A368UHY2,…	487	1740	35196	4.31965	1.0667e-34	1.0667e-34	9.35291e-35
GOTERM_CC_DIRECT	GO:0005737~cytoplasm	150	22.4215	4.14442e-26	I1LCN2, I1LBL0, I1J582, K7KI86, C6SW24, C6T429, I1NH15, I1KYU6, I1K5N2, A0A0R0I9M4, I1KSQ2, A0A0R0K6A7, I1K0L7, I1NAK9, D2DKE8, Q38JD2, A0A0R0JQZ9, C6SWJ2, I1LI05, A0A0R0E752, I1M3C3, I1MFH9, A0A0R0HFS7, C6TFM7, Q38JE0, I1JY67, E9KNA6, E9KNA7, I1MD26, I1JGR5, A0A0R4J669, I1N5K6, K7MS03, I1MUM8, I1JGB2, I1NC65, I1MJX0, I1LZ19, I1MT23, A0A0R0GZF0, K7MNG2, K7KVU9, I1KMC2, I1MKP2, Q941G7, I1MP11, A0A…	487	4447	35196	2.43775	5.7193e-24	2.85965e-24	2.50737e-24
GOTERM_CC_DIRECT	GO:0005839~proteasome core complex	13	1.9432	5.93446e-13	C6TG97, C6SXW4, K7MS03, I1KC47, I1NC65, I1KXF3, C6TGU2, I1MN39, A0A0R4J3L5, I1N318, C6SW24, C6TH59	487	44	35196	21.3528	8.18912e-11	2.72985e-11	2.39357e-11
GOTERM_CC_DIRECT	GO:0022625~cytosolic large ribosomal subunit	25	3.73692	6.03415e-12	C6TFI8, C6SX86, I1KGP0, C6TJH2, C6SVS9, C6TMB5, C6SW56, I1LI06, I1NH37, C6TGA6, A0A0R4J2Q7, I1K4Q5, K7K5S3, C6T0H9, I1JVU2, I1M3C3, I1JQN0, C6SYG1, Q9FEZ7, C6SWA9	487	298	35196	6.06301	8.32716e-10	2.08178e-10	1.82533e-10
GOTERM_CC_DIRECT	GO:0005840~ribosome	33	4.93274	2.19961e-09	C6SX86, I1JBL1, C6SV60, C6TJH2, C6TMB5, I1M7C7, I1NH37, I1KYF8, A0A0R4J2Q7, I1K0H2, C6T0H9, I1JQN0, Q9FEZ7, I1JVL6, C6T065, I1LZ10, C6TFI8, I1M223, I1JM69, I1JE09, C6SW56, I1LI06, I1KVL0, C6T0A7, I1K4Q5, I1JVU2, I1M3C3, C6SWA9	487	678	35196	3.51762	3.03546e-07	6.07092e-08	5.32305e-08
GOTERM_CC_DIRECT	GO:0022627~cytosolic small ribosomal subunit	14	2.09268	1.59708e-06	I1KVL0, I1LGD6, A0A0R0KHW0, A0A0R0HSV1, I1JM69, C6TG91, C6T065, I1JE09, I1LZ10, I1M7C7, A0A0R0I0B9, I1KYF8	487	181	35196	5.59003	0.000220373	3.67328e-05	3.22078e-05
GOTERM_CC_DIRECT	GO:1990904~ribonucleoprotein complex	24	3.58744	4.19272e-06	I1JBL1, C6SV60, I1M223, C6TJH2, I1JM69, C6TMB5, I1NH37, A0A0R0E752, I1KYF8, A0A0R4J2Q7, I1KVL0, I1K0H2, C6T0A7, I1K4Q5, C6T0H9, I1JVU2, I1JQN0, I1M3C3, Q9FEZ7, I1JVL6	487	559	35196	3.10287	0.000578429	7.49026e-05	6.56755e-05
GOTERM_CC_DIRECT	GO:0019773~proteasome core complex, alpha-subunit complex	7	1.04634	4.49149e-06	C6TG97, I1MN39, C6TGU2, I1N318, A0A0R4J3L5, C6TH59	487	32	35196	15.8093	0.000619635	7.49026e-05	6.56755e-05
GOTERM_CC_DIRECT	GO:0005739~mitochondrion	33	4.93274	4.88495e-06	I1LP75, I1N1W7, I1J5B4, I1N5S0, A5JVZ7, K7LTG4, A0A0R0K508, I1JYA9, I1KTW3, K7MVB9, C6TAY3, A0A368ULS0, I1K5N2, A0A0R0GDY6, I1MJX0, C6TJX1, I1J9Q7, I1N2K4, I1L0V0, I1MRV6, C6T9Z5, I1K0U5, A0A0R0FVX7, J7EPL5, I1KYX9, A0A0R0FG80, A0A0R4J656, I1JU43, I1J8H1, I1JMI9, I1KGB8, A0A0R0FND9	487	957	35196	2.49211	0.000673898	7.49026e-05	6.56755e-05
GOTERM_CC_DIRECT	GO:0005832~chaperonin-containing T-complex	6	0.896861	1.68284e-05	I1KQG0, I1MQD0, I1L3P6, I1MYL7, I1KZK2, I1JD52	487	24	35196	18.0678	0.00231964	0.000217382	0.000190603
GOTERM_CC_DIRECT	GO:0008540~proteasome regulatory particle, base subcomplex	7	1.04634	1.73275e-05	I1LI24, A0A0R4J305, I1KEY6, A0A0R4J4W3, I1K5H2, I1JCG0	487	40	35196	12.6474	0.00238836	0.000217382	0.000190603
GOTERM_CC_DIRECT	GO:0008541~proteasome regulatory particle, lid subcomplex	6	0.896861	4.44174e-05	C6T763, I1L530, I1K7H0, I1M1N6, I1JY67	487	29	35196	14.9526	0.00611099	0.0005108	0.000447875
GOTERM_CC_DIRECT	GO:0019774~proteasome core complex, beta-subunit complex	5	0.747384	5.72882e-05	C6SXW4, K7MS03, I1KC47, I1NC65, C6SW24	487	16	35196	22.5847	0.00787482	0.000608136	0.000533221
GOTERM_CC_DIRECT	GO:0015935~small ribosomal subunit	8	1.19581	0.000154102	C6T0A7, C6SV60, A0A0R0HSV1, C6TG91, I1LZ10, I1M7C7, A0A0R0I0B9	487	83	35196	6.96588	0.0210432	0.00151901	0.00133189
GOTERM_CC_DIRECT	GO:0000502~proteasome complex	6	0.896861	0.000169503	I1KEY6, I1L530, I1K5H2, I1K7H0, I1JY67	487	38	35196	11.4112	0.0231219	0.00155943	0.00136732
GOTERM_CC_DIRECT	GO:0022626~cytosolic ribosome	4	0.597907	0.000206607	A0A0R0HSV1, C6TG91, A0A0R0I0B9	487	9	35196	32.1205	0.028112	0.00178198	0.00156246
GOTERM_CC_DIRECT	GO:0009507~chloroplast	28	4.18535	0.00104932	I1J5B4, A0A0R0K6W2, I1N5S0, I1KQS1, I1KQU2, I1NH15, C6TNZ4, K7K578, I1MKC8, Q9FEZ7, A0A368UH27, I1MBD1, Q42800, C6T9Z5, P37228, I1MG54, I1LI06, I1KDL4, J7EPL5, I1NAM9, A0A0R0IPA5, I1LRA0, I1J4X9, P51061, P45621	487	1016	35196	1.99172	0.134876	0.00851801	0.00746869
GOTERM_CC_DIRECT	GO:0012511~monolayer-surrounded lipid storage body	4	0.597907	0.00182974	C6SZ13, K7KTR9, I1K198, A0A0R0JP17	487	18	35196	16.0602	0.223327	0.014028	0.0122999
GOTERM_CC_DIRECT	GO:0005853~eukaryotic translation elongation factor 1 complex	3	0.44843	0.0027512	C6T034, I1M786, I1JXJ3	487	6	35196	36.1355	0.316268	0.0199824	0.0175208
Category	Term	Count	%	PValue	Genes	List Total	Pop Hits	Pop Total	Fold Enrichment	Bonferroni	Benjamini	FDR
GOTERM_BP_DIRECT	GO:0006412~translation	42	6.27803	3.0429e-12	C6SX86, I1JBL1, C6SV60, C6TJH2, C6SVS9, C6TMB5, I1M7C7, I1NH37, I1KYF8, A0A0R4J2Q7, I1K0H2, C6T0H9, A0A0R0KHW0, I1JQN0, Q9FEZ7, I1JVL6, I1K5F2, C6T065, A0A0R4J384, I1LZ10, C6TFI8, A0A0R0JTV5, I1M223, A0A0R0HSV1, I1JM69, C6TG91, I1JE09, C6SW56, I1LI06, I1KVL0, C6T0A7, I1K4Q5, K7K5S3, I1JVU2, I1M3C3, A0A0R0I0B9	502	779	33911	3.64207	1.10457e-09	1.10457e-09	1.03763e-09
GOTERM_BP_DIRECT	GO:0006096~glycolytic process	19	2.84006	3.2938e-11	I1JH86, I1MQ89, K7MV60, I1KHP5, I1LJ68, Q2I0H4, I1MFL2, A0A0R4J669, A0A0R0EQG6, I1JUY7, K7MVZ6, I1KXM1, I1JV38, A0A368UH36, I1KMC2, I1KNH5, A0A0R0GFW6	502	160	33911	8.02178	1.19565e-08	5.97824e-09	5.61592e-09
GOTERM_BP_DIRECT	GO:0010498~proteasomal protein catabolic process	11	1.64425	1.47884e-10	C6SXW4, K7MS03, I1KC47, I1NC65, I1MN39, C6TGU2, I1N318, A0A0R4J3L5, C6SW24, C6TH59	502	38	33911	19.5545	5.3682e-08	1.7894e-08	1.68095e-08
GOTERM_BP_DIRECT	GO:0006457~protein folding	22	3.28849	2.68135e-08	C6SV97, I1KFP3, I1MP11, I1LQV6, C6SWJ2, C6T429, A0A0R4J318, I1M6M4, I1KQG0, I1MQD0, I1L3P6, A0A0R4J656, I1MC33, I1MYL7, A0A0R0EJA3, I1KZK2, I1JD52, A0A0R4J460, I1KGB8, C6KXH6	502	329	33911	4.51714	9.73327e-06	2.43333e-06	2.28585e-06
GOTERM_BP_DIRECT	GO:0006098~pentose-phosphate shunt	8	1.19581	2.14493e-06	A0A0R4J2U8, I1KZJ1, I1JYL3, I1JEH1, A0A0R0K737, K7MKX6, I1K0L7	502	41	33911	13.1808	0.000778307	0.000155722	0.000146284
GOTERM_BP_DIRECT	GO:0043161~proteasome-mediated ubiquitin-dependent protein catabolic process	13	1.9432	4.75127e-06	I1LI24, C6SXW4, C6T763, C6TGU2, I1KEY6, A0A0R4J4W3, A0A0R4J375, I1K5H2, I1JCG0, A0A0R4J5N5, I1M1N6, I1LJG9	502	159	33911	5.5231	0.00172323	0.000287452	0.000270031
GOTERM_BP_DIRECT	GO:0006414~translational elongation	7	1.04634	2.92668e-05	A0A0R0JTV5, C6T034, I1M786, I1JXJ3, I1LTA4, A0A0R4J384, C6TNT2	502	41	33911	11.5332	0.0105678	0.0015177	0.00142571
GOTERM_BP_DIRECT	GO:0006526~arginine biosynthetic process	6	0.896861	3.51176e-05	A0A0R0JQZ9, I1LEC3, K7L145	502	26	33911	15.5889	0.012667	0.00159346	0.00149689
GOTERM_BP_DIRECT	GO:0006508~proteolysis	32	4.78326	5.43558e-05	A0A0R0K666, I1N3W4, I1N1W7, A0A0R0K6W2, C6T763, I1JQZ6, K7KI86, I1JN31, I1LJ14, K7KGI6, I1ND84, I1KNG1, I1JZ51, C6TKC9, I1MT23, I1MPM4, Q94IA2, I1JGY9, I1JSY1, A0A0R0GKM7, A0A0R0I854, C6TDX0, I1LNY6, I1LAZ3, A0A0R0IPA5, I1JW44, I1MVH2, A0A0R0IVG1, I1J4X9, A0A0R0HYJ0	502	966	33911	2.23774	0.0195383	0.00219235	0.00205948
GOTERM_BP_DIRECT	GO:0000053~argininosuccinate metabolic process	4	0.597907	6.20204e-05	A0A0R0JQZ9	502	6	33911	45.0345	0.0222625	0.00225134	0.00211489
GOTERM_BP_DIRECT	GO:0006099~tricarboxylic acid cycle	10	1.49477	7.17897e-05	K7LBM2, I1MUM8, I1MTU1, H2D5S3, I1LCU6, P37228, I1J8H1, K7MVB9, P51061, I1KDL4	502	119	33911	5.67662	0.0257239	0.00236906	0.00222548
GOTERM_BP_DIRECT	GO:0000050~urea cycle	4	0.597907	0.000107343	A0A0R0JQZ9	502	7	33911	38.601	0.038218	0.00300056	0.0028187
GOTERM_BP_DIRECT	GO:0006511~ubiquitin-dependent protein catabolic process	16	2.39163	0.000107458	I1LI24, I1LFP5, I1MN39, I1L530, K7MGS9, I1JCG0, A0A0R4J3L5, C6TG97, K7LR00, I1NB01, I1LBV5, I1K7H0, I1N318, C6TH59	502	323	33911	3.34622	0.0382583	0.00300056	0.0028187
GOTERM_BP_DIRECT	GO:0002181~cytoplasmic translation	9	1.34529	0.000194918	C6TFI8, I1K4Q5, I1JBL1, C6TJH2, Q9FEZ7, I1LI06, I1LYZ9, C6TGA6	502	107	33911	5.68193	0.0683165	0.00505394	0.00474764
GOTERM_BP_DIRECT	GO:0009051~pentose-phosphate shunt, oxidative branch	5	0.747384	0.000230762	F8SMC3, I1JYL3, I1JEH1, A0A0R0K737	502	21	33911	16.0838	0.080363	0.00558444	0.00524599
GOTERM_BP_DIRECT	GO:0006094~gluconeogenesis	6	0.896861	0.000574078	K7MVZ6, I1MZ53, A0A368UH36, I1JV38, A0A0R0GFW6	502	46	33911	8.8111	0.188158	0.0130244	0.012235
Category	Term	Count	%	PValue	Genes	List Total	Pop Hits	Pop Total	Fold Enrichment	Bonferroni	Benjamini	FDR
GOTERM_MF_DIRECT	GO:0003735~structural constituent of ribosome	45	6.72646	5.30622e-14	C6SX86, I1JBL1, C6SV60, C6TJH2, C6SVS9, C6TMB5, I1M7C7, I1NH37, I1KYF8, A0A0R4J2Q7, I1K0H2, I1LGD6, C6T0H9, A0A0R0KHW0, I1JQN0, Q9FEZ7, I1JVL6, C6T065, I1LZ10, C6TFI8, I1KGP0, I1M223, A0A0R0HSV1, I1JM69, C6TG91, I1JE09, C6SW56, I1LI06, C6TGA6, I1KVL0, C6T0A7, I1K4Q5, K7K5S3, I1JVU2, I1M3C3, C6SYG1, C6SWA9, A0A0R0I0B9	544	861	40509	3.8919	2.10683e-11	2.10657e-11	2.02167e-11
GOTERM_MF_DIRECT	GO:0070180~large ribosomal subunit rRNA binding	6	0.896861	1.8083e-05	C6T0H9, C6TMB5, C6TGA6	544	25	40509	17.8716	0.00715329	0.00257418	0.00247044
GOTERM_MF_DIRECT	GO:0003746~translation elongation factor activity	8	1.19581	1.94523e-05	A0A0R0JTV5, C6T034, C6SVE0, I1M786, I1JXJ3, I1LTA4, A0A0R4J384, C6TNT2	544	62	40509	9.6084	0.00769288	0.00257418	0.00247044
GOTERM_MF_DIRECT	GO:0030170~pyridoxal phosphate binding	13	1.9432	3.991e-05	I1LIN0, Q2Q021, I1MD26, I1KQU2, I1M9F7, Q42794, I1KYU6, K7MEB2, I1KT56, I1LEC3, K7L145, I1KA75, P45621	544	216	40509	4.48169	0.0157197	0.00369097	0.00354222
GOTERM_MF_DIRECT	GO:0004055~argininosuccinate synthase activity	4	0.597907	4.64858e-05	A0A0R0JQZ9	544	6	40509	49.6434	0.018286	0.00369097	0.00354222
GOTERM_MF_DIRECT	GO:0008483~transaminase activity	8	1.19581	0.000128956	I1LIN0, I1KT56, I1LEC3, K7L145, I1KQU2, I1M9F7, P45621, Q42794	544	83	40509	7.17736	0.0499102	0.00853258	0.00818869
GOTERM_MF_DIRECT	GO:0000287~magnesium ion binding	13	1.9432	0.000506062	I1JRF8, I1MQ89, I1M1V8, A0A0R0F259, I1KQ93, A0A0R4J669, A0A0R0EQG6, I1K5M9, I1JPH8, I1L9P5, I1LME6, I1KMC2, I1LDX0	544	284	40509	3.40861	0.182053	0.0287009	0.0275442
GOTERM_MF_DIRECT	GO:0016018~cyclosporin A binding	5	0.747384	0.000959885	C6SV97, C6T429, A0A0R4J318	544	33	40509	11.2826	0.316998	0.0476343	0.0457145
Category	Term	Count	%	PValue	Genes	List Total	Pop Hits	Pop Total	Fold Enrichment	Bonferroni	Benjamini	FDR
KEGG_PATHWAY	gmx03050:Proteasome	26	3.8864	8.64246e-15	I1LI24, C6SXW4, I1KC47, I1MN39, C6T763, I1L530, A0A0R4J5N5, I1JCG0, A0A0R4J3L5, C6SW24, C6TG97, A0A0R4J305, K7MS03, I1NC65, C6TGU2, A0A0R4J4W3, I1KEY6, I1K5H2, I1K7H0, I1N318, I1M1N6, C6TH59, I1JY67	320	106	9353	7.16916	9.17932e-13	9.16101e-13	7.17324e-13
KEGG_PATHWAY	gmx00010:Glycolysis / Gluconeogenesis	37	5.53064	2.39873e-13	I1NFH4, I1MQ89, I1M1V8, A0A0R0F259, I1N4B8, A0A0R4J669, I1L1Q8, I1MJX0, O82478, A0A0R4J364, I1MHG6, A0A368UGQ5, I1KXM1, I1JV38, I1KMC2, A0A0R0GFW6, I1JH86, I1MRV6, I1MWZ7, I1KHP5, I1KQ93, I1LJ68, I1MFL2, Q2I0H4, A0A0R0EQG6, I1JUY7, A0A0R0HA20, I1N1F9, K7MVZ6, I1K5M9, I1MT35, A0A368UH36, I1KNH5, I1LDX0	320	255	9353	4.24094	2.54314e-11	1.27133e-11	9.95472e-12
KEGG_PATHWAY	gmx01200:Carbon metabolism	50	7.47384	2.10817e-12	I1NFH4, I1N5S0, I1MQ89, I1JEH1, K7MVB9, A0A0R4J669, A0A0R0GDY6, I1MUM8, I1JGB2, I1MJX0, A0A0R4J2U8, I1KRU6, Q9LLR1, I1JYL3, I1J9Q7, I1JV38, I1KMC2, I1KXM1, I1K0L7, A0A0R0GFW6, Q39833, I1JH86, I1MRV6, H2D5S3, I1LCU6, C6T9Z5, I1MWZ7, P37228, A0A0R0K737, I1KHP5, I1KDL4, Q2I0H4, I1LJ68, F8SMC3, A0A0R0EQG6, A0A0R0HA20, I1JUY7, I1LEI9, K7MVZ6, I1NFX7, I1J8H1, I1MT35, P51061, I1MZ53, I1JMI9, A0A368UH36	320	476	9353	3.07018	2.23469e-10	7.44885e-11	5.83259e-11
KEGG_PATHWAY	gmx00030:Pentose phosphate pathway	22	3.28849	3.81603e-11	I1JH86, I1M2U6, I1MWZ7, I1JEH1, A0A0R0K737, I1LJ68, I1KQ93, I1MFL2, F8SMC3, A0A0R4J2U8, I1JUY7, K7MVZ6, I1K5M9, I1MT35, I1JYL3, I1JV38, I1KNH5, I1LDX0, I1K0L7	320	105	9353	6.12399	4.045e-09	1.01125e-09	7.91827e-10
KEGG_PATHWAY	gmx01230:Biosynthesis of amino acids	42	6.27803	2.19191e-10	K7KHU1, I1MQ89, I1MD26, I1KQU2, Q42794, A0A0R4J669, A0A0R4J2U8, K7L145, I1JPH8, I1KMC2, I1K0L7, A0A0R0GFW6, Q2Q021, D2DKE8, I1JH86, I1N0T6, A0A0R0JQZ9, I1LXY1, I1KHZ8, Q42800, Q14SM9, I1MG54, I1M9F7, I1LJ68, J7EPL5, Q2I0H4, I1M7M5, A0A0R0EQG6, A0A0R4J3P1, I1KT56, I1JUY7, I1LEI9, I1LEC3, I1NFX7, I1NF54, I1J8H1, A0A368UH36, I1M826	320	402	9353	3.05368	2.32342e-08	4.64685e-09	3.63857e-09
KEGG_PATHWAY	gmx00620:Pyruvate metabolism	27	4.03587	7.68406e-09	I1NFH4, A0A368ULS0, A0A0R4J669, A0A0R0GDY6, I1L1Q8, I1MUM8, I1MJX0, O82478, Q9LLR1, A0A0R4J364, I1MHG6, I1KXM1, I1KMC2, Q39833, I1MRV6, H2D5S3, I1LCU6, P37228, I1KHP5, I1KDL4, A0A0R0EQG6, A0A0R0HA20, I1N1F9, P51061, I1MFH9, I1JMI9	320	207	9353	3.81236	8.1451e-07	1.35752e-07	1.06296e-07
KEGG_PATHWAY	gmx01100:Metabolic pathways	192	28.6996	4.09621e-08	I1KH24, I1NA39, I1JEH1, I1N4B8, I1KQU2, Q2VA66, Q9SWR5, I1KYU6, K7N347, I1MKC8, A0A0R0GDY6, I1K3R6, A0A0R4J2U8, I1LIJ6, O82478, A0A0R4J364, I1K0D3, I1J9Q7, I1K0L7, C6T9D7, I1NAK9, D2DKE8, I1M561, A0A0R0JQZ9, I1KHZ8, I1MWZ7, I1LCU6, I1KR53, A0A0R0K737, I1MFP3, I1LI05, I1M9F7, C6TES3, K7KX53, K7MEB2, I1LEI9, I1KDB2, I1NF54, I1MEW6, I1LTW8, I1MT35, I1M600, I1K5M9, I1MFH9, I1MQN7, I1LDX0, I1MCI6, I1N…	320	4209	9353	1.33329	4.34197e-06	6.20283e-07	4.85693e-07
KEGG_PATHWAY	gmx01110:Biosynthesis of secondary metabolites	124	18.5351	9.00689e-08	I1KH24, I1JEH1, I1N4B8, I1KQU2, Q2VA66, Q9SWR5, I1KYU6, I1KIE4, I1MKC8, A0A0R0GDY6, A0A0R4J2U8, O82478, A0A0R4J364, I1K0D3, I1K0L7, I1NAK9, D2DKE8, I1M561, A0A0R0JQZ9, I1KHZ8, A0A0R0K737, I1MFP3, I1M9F7, I1LEI9, I1NF54, I1M600, I1K5M9, I1MQN7, I1LDX0, I1J4D5, I1M1V8, K7L2B3, I1MD26, A0A0R4J669, I1MUM8, I1L1Q8, I1MJX0, A0A0R4J387, I1KRU6, K7KVU9, I1KMC2, A0A0R0GFW6, I1MRV6, Q42800, Q14SM9, I1KHP5,…	320	2373	9353	1.5273	9.54726e-06	1.19341e-06	9.34465e-07
KEGG_PATHWAY	gmx00220:Arginine biosynthesis	11	1.64425	1.38195e-05	K7KHU1, A0A0R4J3P1, A0A0R0JQZ9, I1LEC3, K7L145, I1J9Q7, I1M9F7, Q42794, I1K3K3	320	55	9353	5.84563	0.00146381	0.000162763	0.000127447
KEGG_PATHWAY	gmx01250:Biosynthesis of nucleotide sugars	18	2.69058	6.67333e-05	I1M561, I1MRT3, C6T7U2, I1JAE3, I1LI05, I1KQ93, K7KX53, C6TKZ2, K7MVZ6, I1K5M9, A0A368UH27, I1JV38, K7KVU9, I1LDX0, C6T9D7	320	170	9353	3.09474	0.007049	0.000707373	0.000553886
KEGG_PATHWAY	gmx00710:Carbon fixation in photosynthetic organisms	14	2.09268	0.00021701	I1JH86, H2D5S3, I1LCU6, P37228, I1KDL4, I1LJ68, Q2I0H4, A0A0R4J2U8, P51061, I1MZ53, I1JMI9, A0A368UH36, A0A0R0GFW6	320	120	9353	3.40995	0.0227429	0.00209119	0.00163744
KEGG_PATHWAY	gmx03010:Ribosome	37	5.53064	0.000474368	C6SX86, I1JBL1, C6SV60, C6TJH2, C6SVS9, C6TMB5, I1M7C7, I1NH37, I1KYF8, A0A0R4J2Q7, I1LGD6, C6T0H9, Q9FEZ7, C6T065, I1LZ10, C6TFI8, I1KGP0, A0A0R0HSV1, I1JM69, C6TG91, I1JE09, C6SW56, I1LI06, C6TGA6, I1KVL0, C6T0A7, I1K4Q5, I1JVU2, I1M3C3, C6SYG1, C6SWA9, A0A0R0I0B9	320	591	9353	1.82985	0.0490511	0.00419025	0.00328105
KEGG_PATHWAY	gmx00250:Alanine, aspartate and glutamate metabolism	11	1.64425	0.00102634	I1LIN0, A0A0R4J3P1, A0A0R0JQZ9, K7M387, Q14SM9, I1KTW3, I1J9Q7, I1M9F7, Q42794	320	91	9353	3.53307	0.103133	0.00836863	0.0065528
KEGG_PATHWAY	gmx00520:Amino sugar and nucleotide sugar metabolism	19	2.84006	0.00168505	I1JDS6, I1M561, I1MRT3, C6T7U2, I1KR53, I1JAE3, I1LI05, I1KQ93, C6TKZ2, K7MVZ6, I1K5M9, A0A368UH27, I1JV38, K7KVU9, I1LDX0, C6T9D7	320	244	9353	2.27596	0.163698	0.0127582	0.00998994
KEGG_PATHWAY	gmx00500:Starch and sucrose metabolism	21	3.13901	0.00191827	I1NAK9, I1M561, K7L2B3, C6T7U2, A0A0R0G9R0, A0A0R0JQM8, I1KQ93, I1KYU6, I1MKC8, I1N8M8, K7MVZ6, I1K5M9, K7MZJ0, A0A368UH27, I1L9P5, I1JV38, I1LDX0	320	287	9353	2.13864	0.184156	0.0135558	0.0106144
KEGG_PATHWAY	gmx01210:2-Oxocarboxylic acid metabolism	13	1.9432	0.00246582	I1NFH4, I1MRV6, I1MJX0, I1LEC3, K7L145, I1J8H1, K7MVB9, I1KHP5, I1M9F7, I1KXM1, J7EPL5, Q42794	320	137	9353	2.77347	0.230258	0.0163361	0.0127915
KEGG_PATHWAY	gmx00052:Galactose metabolism	10	1.49477	0.00572622	I1JUY7, C6T7U2, I1NBD9, I1K5M9, I1JAE3, I1N4B8, I1KQ93, I1LDX0, C6T9D7	320	97	9353	3.01321	0.455955	0.0357047	0.0279574
KEGG_PATHWAY	gmx00350:Tyrosine metabolism	9	1.34529	0.00620478	K7LI85, A0A0R0FG80, I1KT56, A0A0R0HA20, O82478, A0A0R4J364, I1MFN0, I1M9F7, Q42794	320	81	9353	3.24757	0.483022	0.0365393	0.0286109
KEGG_PATHWAY	gmx00020:Citrate cycle (TCA cycle)	10	1.49477	0.00791887	K7LBM2, I1NFH4, I1MRV6, I1MJX0, H2D5S3, P37228, I1J8H1, K7MVB9, I1KHP5, I1KXM1	320	102	9353	2.8655	0.569472	0.044179	0.034593
Category	Term	Count	%	PValue	Genes	List Total	Pop Hits	Pop Total	Fold Enrichment	Bonferroni	Benjamini	FDR
SUPFAM	SSF56235:N-terminal nucleophile aminohydrolases (Ntn hydrolases)	16	2.39163	6.84725e-10	I1MR83, C6SXW4, I1KC47, I1KXF3, I1MEH7, I1MN39, Q14SM9, A0A0R4J3L5, C6SW24, C6TG97, K7MS03, I1NC65, C6TGU2, I1N318, C6TH59	588	121	37995	8.54444	2.09526e-07	2.09526e-07	1.91038e-07
SUPFAM	SSF51735:NAD(P)-binding Rossmann-fold domains	37	5.53064	8.30403e-08	I1MTU1, I1N5S0, A0A0R0EY92, I1KIE4, I1NB44, C6TKZ2, C6TJX1, O82478, A0A0R4J364, C6TMV9, I1J9Q7, C6T9D7, Q3S3F6, K7LBM2, I1KHZ8, C6T871, H2D5S3, C6T9Z5, P37228, A0A0R0K737, I1JAE3, I1LI05, J7EPL5, Q2I0H4, A0A0R0I4F6, A0A0R4J4R5, I1K843, F8SMC3, I1JU43, I1LEI9, A0A0R0HA20, I1NFX7, I1ME21, I1JMI9, I1N5R7	588	856	37995	2.79304	2.541e-05	1.27052e-05	1.15841e-05
SUPFAM	SSF54849:GroEL-intermediate domain like	8	1.19581	2.03082e-06	I1KQG0, I1MQD0, I1L3P6, A0A0R4J656, I1MYL7, I1KZK2, I1JD52, I1KGB8	588	39	37995	13.2548	0.000621237	0.000207143	0.000188866
SUPFAM	SSF48592:GroEL equatorial domain-like	8	1.19581	7.46254e-06	I1KQG0, I1MQD0, I1L3P6, A0A0R4J656, I1MYL7, I1KZK2, I1JD52, I1KGB8	588	47	37995	10.9987	0.00228094	0.000570884	0.000520512
SUPFAM	SSF52029:GroEL apical domain-like	8	1.19581	1.3024e-05	I1KQG0, I1MQD0, I1L3P6, A0A0R4J656, I1MYL7, I1KZK2, I1JD52, I1KGB8	588	51	37995	10.1361	0.00397743	0.000797067	0.000726738
SUPFAM	SSF47616:GST C-terminal domain-like	11	1.64425	5.35349e-05	C6T9H6, A0A0R0HZX1, C6T188, C6T034, I1M786, I1JXJ3, I1NA39, Q9FQE8, I1LTA4, C6TNT2, I1MJ34	588	136	37995	5.2264	0.0162487	0.00273028	0.00248937
SUPFAM	SSF48445:14-3-3 protein	5	0.747384	0.000273843	Q96453, A0A0R4J3S4, E9KNA6, E9KNA7, A0A0R0K6A7	588	21	37995	15.3851	0.0803917	0.0104745	0.00955028
SUPFAM	SSF53720:ALDH-like	8	1.19581	0.000328727	I1L1Q8, I1N1F9, I1MWZ7, I1MT35, I1MG54, I1MHG6, I1KTW3, I1M826	588	84	37995	6.15403	0.0957117	0.0111767	0.0101905
SUPFAM	SSF54821:Ribosomal protein S3 C-terminal domain	4	0.597907	0.000406029	A0A0R0HSV1, C6TG91, A0A0R0I0B9	588	10	37995	25.8469	0.116859	0.0124245	0.0113282
SUPFAM	SSF47862:Saposin	5	0.747384	0.000859991	K7KGI6, I1LAZ3, I1KNG1, Q94IA2	588	28	37995	11.5388	0.231466	0.0219298	0.0199948
SUPFAM	SSF54814:Prokaryotic type KH domain (KH-domain type II)	4	0.597907	0.00117616	A0A0R0HSV1, C6TG91, A0A0R0I0B9	588	14	37995	18.4621	0.302404	0.0276849	0.0252421
SUPFAM	SSF52402:Adenine nucleotide alpha hydrolases-like	9	1.34529	0.00162942	I1M3Z4, A0A0R0JQZ9, C6SVT0, Q14SM9, I1JFX0, C6SYI8	588	141	37995	4.12451	0.392868	0.0356145	0.032472

## Sheet: High-Protein Up Pathways
Category	Term	Count	%	PValue	Genes	List Total	Pop Hits	Pop Total	Fold Enrichment	Bonferroni	Benjamini	FDR
GOTERM_CC_DIRECT	GO:0005829~cytosol	12	15.5844	5.5975e-05	I1KSA8, I1KZL9, I1KCD7, C6T7J5, A0A0R0L2F3, I1JLC8, I1N447, I1NID2, C6TLT7, I1MGE7, I1LF06	55	1740	35196	4.41329	0.00167789	0.00167925	0.00162328
GOTERM_CC_DIRECT	GO:0000326~protein storage vacuole	3	3.8961	0.0118211	A0A0R0GMV1, Q04672, A0A0R0KRW0	55	107	35196	17.9419	0.300049	0.151626	0.146572
GOTERM_CC_DIRECT	GO:0005737~cytoplasm	14	18.1818	0.0151626	C6T3P3, I1LM96, A0A0R0H569, A7LCD6, I1LBB9, I1L4D3, I1N447, K7L1L7, K7KU09, C6SYD9, I1MGE7, G3E7M9, I1MHF8, A0A0R0GGZ9	55	4447	35196	2.01461	0.367681	0.151626	0.146572
GOTERM_CC_DIRECT	GO:0005783~endoplasmic reticulum	5	6.49351	0.0249704	I1KK43, A0A0R0GMV1, Q04672, I1K3E1, A0A0R0KRW0	55	724	35196	4.41939	0.531689	0.187278	0.181035
Category	Term	Count	%	PValue	Genes	List Total	Pop Hits	Pop Total	Fold Enrichment	Bonferroni	Benjamini	FDR
GOTERM_BP_DIRECT	GO:0051259~protein oligomerization	5	6.49351	1.96127e-06	P30236, C6TMV0, I1ND86, C6T2N6	53	58	33911	55.1578	0.000141202	0.000100353	9.199e-05
GOTERM_BP_DIRECT	GO:0042542~response to hydrogen peroxide	5	6.49351	3.10506e-06	P30236, C6TMV0, I1ND86, C6T2N6	53	65	33911	49.2177	0.00022354	0.000100353	9.199e-05
GOTERM_BP_DIRECT	GO:0009651~response to salt stress	5	6.49351	4.18136e-06	P30236, C6TMV0, I1ND86, C6T2N6	53	70	33911	45.7022	0.000301014	0.000100353	9.199e-05
GOTERM_BP_DIRECT	GO:0009408~response to heat	5	6.49351	1.24292e-05	P30236, C6TMV0, I1ND86, C6T2N6	53	92	33911	34.7734	0.000894504	0.000223725	0.000205081
GOTERM_BP_DIRECT	GO:0006457~protein folding	5	6.49351	0.0016322	P30236, C6TMV0, I1ND86, C6T2N6	53	329	33911	9.72386	0.110961	0.0235036	0.021545
GOTERM_BP_DIRECT	GO:0006633~fatty acid biosynthetic process	4	5.19481	0.00346135	I1LBB9, A0A0R0H569, A7LCD6, I1MGE7	53	197	33911	12.9915	0.220926	0.0356025	0.0326356
GOTERM_BP_DIRECT	GO:0034440~lipid oxidation	3	3.8961	0.00521046	I1LBB9, A0A0R0H569, A7LCD6	53	70	33911	27.4213	0.31349	0.0468942	0.0429863
GOTERM_BP_DIRECT	GO:0006950~response to stress	3	3.8961	0.0220295	P30236, C6T3P3, G3E7M9	53	149	33911	12.8825	0.798881	0.176236	0.16155
Category	Term	Count	%	PValue	Genes	List Total	Pop Hits	Pop Total	Fold Enrichment	Bonferroni	Benjamini	FDR
GOTERM_MF_DIRECT	GO:0043621~protein self-association	5	6.49351	2.90394e-06	P30236, C6TMV0, I1ND86, C6T2N6	60	67	40509	50.3843	0.000180028	0.000180044	0.000165525
GOTERM_MF_DIRECT	GO:0045735~nutrient reservoir activity	4	5.19481	4.26041e-05	A0A0R0GMV1, A0A0R0KRW0, Q8RVH5, A0A0R0KVB4	60	46	40509	58.7087	0.00263802	0.00132073	0.00121422
GOTERM_MF_DIRECT	GO:0051082~unfolded protein binding	5	6.49351	0.000962088	P30236, C6TMV0, I1ND86, C6T2N6	60	299	40509	11.2901	0.0579323	0.0119299	0.0109678
GOTERM_MF_DIRECT	GO:0016702~oxidoreductase activity, acting on single donors with incorporation of molecular oxygen, incorporation of two atoms of oxygen	3	3.8961	0.0107219	I1LBB9, A0A0R0H569, A7LCD6	60	107	40509	18.9294	0.487444	0.0949653	0.0873068
GOTERM_MF_DIRECT	GO:0004190~aspartic-type endopeptidase activity	3	3.8961	0.0673564	A0A0R0ENW6, Q8RVH5, A0A0R0KVB4	60	291	40509	6.96031	0.986745	0.464011	0.426591
Category	Term	Count	%	PValue	Genes	List Total	Pop Hits	Pop Total	Fold Enrichment	Bonferroni	Benjamini	FDR
KEGG_PATHWAY	gmx01250:Biosynthesis of nucleotide sugars	6	7.79221	0.000184416	I1KZL9, I1N447, I1NID2, I1LKW8	31	170	9353	10.6486	0.00606781	0.00608573	0.00608573
KEGG_PATHWAY	gmx04141:Protein processing in endoplasmic reticulum	6	7.79221	0.00573869	P30236, C6TMV0, I1ND86, I1KCD7, C6T2N6	31	367	9353	4.93258	0.172976	0.0799174	0.0799174
KEGG_PATHWAY	gmx00520:Amino sugar and nucleotide sugar metabolism	5	6.49351	0.00726522	I1KZL9, I1NID2, I1LKW8	31	244	9353	6.18258	0.213865	0.0799174	0.0799174
KEGG_PATHWAY	gmx03015:mRNA surveillance pathway	4	5.19481	0.0286657	I1L171, I1KSA8, I1L4D3	31	209	9353	5.77435	0.617027	0.236492	0.236492
KEGG_PATHWAY	gmx00051:Fructose and mannose metabolism	3	3.8961	0.0545833	I1KZL9, I1NID2, K7KU09	31	118	9353	7.67059	0.84312	0.36025	0.36025
Category	Term	Count	%	PValue	Genes	List Total	Pop Hits	Pop Total	Fold Enrichment	Bonferroni	Benjamini	FDR
SUPFAM	SSF49764:HSP20-like chaperones	6	7.79221	1.73562e-06	P30236, C6T3P3, C6TMV0, I1ND86, C6T2N6	60	128	37995	29.6836	8.33065e-05	8.33099e-05	7.8103e-05
SUPFAM	SSF51182:RmlC-like cupins	4	5.19481	0.0024202	I1KZL9, A0A0R0GMV1, Q04672, A0A0R0KRW0	60	171	37995	14.8129	0.109801	0.0522753	0.0490081
SUPFAM	SSF48484:Lipoxigenase	3	3.8961	0.00435627	I1LBB9, A0A0R0H569, A7LCD6	60	63	37995	30.1548	0.189057	0.0522753	0.0490081
SUPFAM	SSF51735:NAD(P)-binding Rossmann-fold domains	6	7.79221	0.0105435	C6TGW8, I1MGE7, I1LKW8	60	856	37995	4.43867	0.398768	0.101218	0.0948914
SUPFAM	SSF50630:Acid proteases	3	3.8961	0.036009	A0A0R0ENW6, Q8RVH5, A0A0R0KVB4	60	192	37995	9.89453	0.82801	0.288072	0.270068
SUPFAM	SSF51445:(Trans)glycosidases	4	5.19481	0.0494169	K7LBQ0, A0A0R0HQX5, A0A0R0IFV9, A0A0R0IB08	60	530	37995	4.77925	0.912194	0.308926	0.289618

## Sheet: High-Oil Unique Proteins
		ID	Gene Name	Species	GOTERM_BP_DIRECT	GOTERM_CC_DIRECT	GOTERM_MF_DIRECT	INTERPRO	KEGG_PATHWAY	PIR_SUPERFAMILY	SMART	UP_KW_BIOLOGICAL_PROCESS	UP_KW_CELLULAR_COMPONENT	UP_KW_DOMAIN	UP_KW_LIGAND	UP_KW_MOLECULAR_FUNCTION	UP_KW_PTM	UP_SEQ_FEATURE
Proteasome		I1JY67	26S proteasome non-ATPase regulatory subunit 12 homolog A(LOC100793755)	Glycine max		GO:0000502~proteasome complex,GO:0005737~cytoplasm,GO:0008541~proteasome regulatory particle, lid subcomplex,GO:0031595~nuclear proteasome complex,	GO:0008757~S-adenosylmethionine-dependent methyltransferase activity,	IPR000717:PCI_dom,IPR036388:WH-like_DNA-bd_sf,IPR036390:WH_DNA-bd_sf,IPR040134:PSMD12/CSN4,IPR040896:RPN5_C,	gmx03050:Proteasome,		SM00088:PINT,		KW-0647~Proteasome,					DOMAIN:PCI,
Proteasome		I1JCG0	26S proteasome non-ATPase regulatory subunit 4 homolog(LOC100780583)	Glycine max	GO:0006511~ubiquitin-dependent protein catabolic process,GO:0043161~proteasome-mediated ubiquitin-dependent protein catabolic process,	GO:0005634~nucleus,GO:0005829~cytosol,GO:0008540~proteasome regulatory particle, base subcomplex,	GO:0031593~polyubiquitin binding,	IPR002035:VWF_A,IPR003903:UIM_dom,IPR027040:PSMD4,IPR036465:vWFA_dom_sf,	gmx03050:Proteasome,		SM00327:VWA,SM00726:UIM,		KW-0647~Proteasome,					COMPBIAS:Basic and acidic residues,COMPBIAS:Polar residues,DOMAIN:VWFA,REGION:Disordered,
Proteasome		I1MN39	proteasome subunit alpha type-7(LOC100790481)	Glycine max	GO:0006511~ubiquitin-dependent protein catabolic process,GO:0010498~proteasomal protein catabolic process,	GO:0005634~nucleus,GO:0005737~cytoplasm,GO:0005839~proteasome core complex,GO:0019773~proteasome core complex, alpha-subunit complex,		IPR000426:Proteasome_asu_N,IPR001353:Proteasome_sua/b,IPR023332:Proteasome_alpha-type,IPR029055:Ntn_hydrolases_N,	gmx03050:Proteasome,		SM00948:Proteasome_A_N,		KW-0539~Nucleus,KW-0963~Cytoplasm,					DOMAIN:Proteasome alpha-type subunits,
Chloroplastic/Mitochondrial		I1MBI6	protein TIC110, chloroplastic(LOC100810328)	Glycine max	GO:0045037~protein import into chloroplast stroma,	GO:0016020~membrane,		IPR031610:TIC110,					KW-0472~Membrane,	KW-0812~Transmembrane,KW-1133~Transmembrane helix,				COMPBIAS:Pro residues,REGION:Disordered,TRANSMEM:Helical,
Chloroplastic/Mitochondrial		I1MBI6	protein TIC110, chloroplastic(LOC100810630)	Glycine max	GO:0045037~protein import into chloroplast stroma,	GO:0016020~membrane,		IPR031610:TIC110,					KW-0472~Membrane,	KW-0812~Transmembrane,KW-1133~Transmembrane helix,				COMPBIAS:Pro residues,REGION:Disordered,TRANSMEM:Helical,
Chloroplastic/Mitochondrial	Peroxiredoxin	A0A0R0K508	Peroxiredoxin(GLYMA_05G133500)	Glycine max	GO:0045454~cell redox homeostasis,	GO:0005739~mitochondrion,GO:0005829~cytosol,		IPR000866:AhpC/TSA,IPR013766:Thioredoxin_domain,IPR019479:Peroxiredoxin_C,IPR024706:Peroxiredoxin_AhpC-typ,IPR036249:Thioredoxin-like_sf,		PIRSF000239:AHPC,				KW-0676~Redox-active center,		KW-0049~Antioxidant,KW-0575~Peroxidase,		ACT_SITE:Cysteine sulfenic acid (-SOH) intermediate; for peroxidase activity,DOMAIN:Thioredoxin,
Chloroplastic/Mitochondrial		C6TAY3	prohibitin-2-like(LOC100811958)	Glycine max	GO:0007005~mitochondrion organization,	GO:0005739~mitochondrion,GO:0005743~mitochondrial inner membrane,GO:0005886~plasma membrane,GO:0016020~membrane,		IPR000163:Prohibitin,IPR001107:Band_7,IPR036013:Band_7/SPFH_dom_sf,			SM00244:PHB,		KW-0472~Membrane,KW-0496~Mitochondrion,KW-0999~Mitochondrion inner membrane,	KW-0812~Transmembrane,				DOMAIN:Band 7,
Chloroplastic/Mitochondrial		I1MFL4	plastid-lipid-associated protein, chloroplastic(LOC100806895)	Glycine max				IPR006843:PAP/fibrillin_dom,IPR039633:PAP,										DOMAIN:Plastid lipid-associated protein/fibrillin conserved,
Chloroplastic/Mitochondrial		I1KQS1	pentatricopeptide repeat-containing protein At1g55890, mitochondrial(LOC100804069)	Glycine max		GO:0009507~chloroplast,	GO:0005515~protein binding,	IPR002885:Pentatricopeptide_rpt,IPR011990:TPR-like_helical_dom_sf,						KW-0677~Repeat,				REPEAT:PPR,
Chloroplastic/Mitochondrial		A0A0R4J656	chaperonin CPN60-2, mitochondrial(LOC100811995)	Glycine max	GO:0006457~protein folding,GO:0042026~protein refolding,	GO:0005739~mitochondrion,GO:0005829~cytosol,	GO:0005524~ATP binding,	IPR001844:Cpn60/GroEL,IPR002423:Cpn60/GroEL/TCP-1,IPR018370:Chaperonin_Cpn60_CS,IPR027409:GroEL-like_apical_dom_sf,IPR027410:TCP-1-like_intermed_sf,IPR027413:GROEL-like_equatorial_sf,	gmx03018:RNA degradation,						KW-0067~ATP-binding,KW-0547~Nucleotide-binding,	KW-0143~Chaperone,		REGION:Disordered,
Chloroplastic/Mitochondrial		I1K5N2	aspartate--tRNA ligase, chloroplastic/mitochondrial(LOC100803308)	Glycine max	GO:0006422~aspartyl-tRNA aminoacylation,	GO:0005737~cytoplasm,GO:0005739~mitochondrion,	GO:0003676~nucleic acid binding,GO:0003677~DNA binding,GO:0004815~aspartate-tRNA ligase activity,GO:0005524~ATP binding,	IPR002312:Asp/Asn-tRNA-synth_IIb,IPR004115:GAD-like_sf,IPR004364:Aa-tRNA-synt_II,IPR004365:NA-bd_OB_tRNA,IPR004524:Asp-tRNA-ligase_1,IPR006195:aa-tRNA-synth_II,IPR012340:NA-bd_OB-fold,IPR029351:GAD_dom,IPR045864:aa-tRNA-synth_II/BPL/LPL,IPR047089:Asp-tRNA-ligase_1_N,IPR047090:AspRS_core,	gmx00970:Aminoacyl-tRNA biosynthesis,			KW-0648~Protein biosynthesis,			KW-0067~ATP-binding,KW-0547~Nucleotide-binding,	KW-0030~Aminoacyl-tRNA synthetase,KW-0238~DNA-binding,KW-0436~Ligase,		DOMAIN:Aminoacyl-transfer RNA synthetases class-II family profile,REGION:Disordered,
Chloroplastic/Mitochondrial	cytidylyltransferase	K7KX53	3-deoxy-manno-octulosonate cytidylyltransferase, mitochondrial(LOC100800647)	Glycine max		GO:0005829~cytosol,GO:0016020~membrane,	GO:0008690~3-deoxy-manno-octulosonate cytidylyltransferase activity,	IPR003329:Cytidylyl_trans,IPR004528:KdsB,IPR029044:Nucleotide-diphossugar_trans,	gmx01100:Metabolic pathways,gmx01250:Biosynthesis of nucleotide sugars,				KW-0472~Membrane,	KW-0812~Transmembrane,KW-1133~Transmembrane helix,		KW-0548~Nucleotidyltransferase,KW-0808~Transferase,		TRANSMEM:Helical,
Ribosome		C6SV60	30S ribosomal protein S20, chloroplastic(LOC100499656)	Glycine max	GO:0006412~translation,	GO:0005840~ribosome,GO:0015935~small ribosomal subunit,GO:1990904~ribonucleoprotein complex,	GO:0003735~structural constituent of ribosome,GO:0019843~rRNA binding,GO:0070181~small ribosomal subunit rRNA binding,	IPR002583:Ribosomal_bS20,IPR036510:Ribosomal_bS20_sf,	gmx03010:Ribosome,							KW-0687~Ribonucleoprotein,KW-0689~Ribosomal protein,KW-0694~RNA-binding,KW-0699~rRNA-binding,
Ribosome		C6SYG1	60S ribosomal protein L7-4(LOC100306213)	Glycine max	GO:0000463~maturation of LSU-rRNA from tricistronic rRNA transcript (SSU-rRNA, 5.8S rRNA, LSU-rRNA),	GO:0022625~cytosolic large ribosomal subunit,	GO:0003723~RNA binding,GO:0003735~structural constituent of ribosome,	IPR005998:Ribosomal_uL30_euk,IPR012988:Ribosomal_uL30_N_euk,IPR016082:Ribosomal_uL30_ferredoxin-like,IPR018038:Ribosomal_uL30_CS,IPR035808:Ribosomal_uL30_euk_arc,IPR036919:Ribo_uL30_ferredoxin-like_sf,IPR039699:Ribosomal_uL30,	gmx03010:Ribosome,									DOMAIN:Large ribosomal subunit protein uL30 N-terminal eukaryotes,DOMAIN:Large ribosomal subunit protein uL30-like ferredoxin-like fold,
Ribosome		C6T065	uncharacterized LOC100500094(LOC100500094)	Glycine max	GO:0006412~translation,	GO:0005840~ribosome,GO:0022627~cytosolic small ribosomal subunit,	GO:0003735~structural constituent of ribosome,	IPR000266:Ribosomal_uS17,IPR012340:NA-bd_OB-fold,IPR019979:Ribosomal_uS17_CS,IPR028333:Ribosomal_uS17_arc/euk,IPR032440:Ribosomal_uS17_N,	gmx03010:Ribosome,					KW-0732~Signal,		KW-0687~Ribonucleoprotein,KW-0689~Ribosomal protein,		DOMAIN:Small ribosomal subunit protein uS17 N-terminal,
Cytoplasm	glutathione transferase	A0A0R0HZX1	glutathione transferase (A0A0R0HZX1_SOYBN)	Glycine max	GO:0042221~response to chemical,	GO:0005829~cytosol,	GO:0004364~glutathione transferase activity,	IPR004045:Glutathione_S-Trfase_N,IPR004046:GST_C,IPR010987:Glutathione-S-Trfase_C-like,IPR034347:GST_Phi_C,IPR036249:Thioredoxin-like_sf,IPR036282:Glutathione-S-Trfase_C_sf,IPR040079:Glutathione_S-Trfase,					KW-0963~Cytoplasm,					DOMAIN:GST C-terminal,DOMAIN:GST N-terminal,
Cytoplasm	probable aldo-keto reductase	K7KGX2	probable aldo-keto reductase 1(LOC100799703)	Glycine max		GO:0005737~cytoplasm,	GO:0004033~aldo-keto reductase (NADP) activity,	IPR023210:NADP_OxRdtase_dom,IPR036812:NADP_OxRdtase_dom_sf,										DOMAIN:NADP-dependent oxidoreductase,
Cytoplasm	histone deacetylase	I1LTZ2	histone deacetylase(HDA14)	Glycine max	GO:0000122~negative regulation of transcription from RNA polymerase II promoter,	GO:0000118~histone deacetylase complex,GO:0005737~cytoplasm,	GO:0004407~histone deacetylase activity,	IPR000286:His_deacetylse,IPR023696:Ureohydrolase_dom_sf,IPR023801:His_deacetylse_dom,IPR037138:His_deacetylse_dom_sf,				KW-0804~Transcription,KW-0805~Transcription regulation,				KW-0156~Chromatin regulator,KW-0678~Repressor,		DOMAIN:Histone deacetylase,
Cytoplasm	ribokinase	I1M2U6	ribokinase(LOC102666284)	Glycine max	GO:0006014~D-ribose metabolic process,GO:0019303~D-ribose catabolic process,	GO:0005634~nucleus,GO:0005737~cytoplasm,	GO:0004747~ribokinase activity,GO:0005524~ATP binding,GO:0046872~metal ion binding,	IPR002139:Ribo/fructo_kinase,IPR002173:Carboh/pur_kinase_PfkB_CS,IPR011611:PfkB_dom,IPR011877:D_ribokin,IPR029056:Ribokinase-like,	gmx00030:Pentose phosphate pathway,gmx01100:Metabolic pathways,			KW-0119~Carbohydrate metabolism,	KW-0539~Nucleus,KW-0963~Cytoplasm,		KW-0067~ATP-binding,KW-0460~Magnesium,KW-0547~Nucleotide-binding,KW-0630~Potassium,	KW-0418~Kinase,		ACT_SITE:Proton acceptor,DOMAIN:Carbohydrate kinase PfkB,
Cytoplasm		K7LYV5	alpha/beta hydrolase domain-containing protein(LOC100784783)	Glycine max		GO:0005829~cytosol,		IPR022742:Hydrolase_4,IPR029058:AB_hydrolase,										DOMAIN:Serine aminopeptidase S33,
Cytoplasm		I1LBL0	auxin-induced protein PCNT115-like(LOC100779689)	Glycine max		GO:0005737~cytoplasm,	GO:0004033~aldo-keto reductase (NADP) activity,	IPR023210:NADP_OxRdtase_dom,IPR036812:NADP_OxRdtase_dom_sf,										DOMAIN:NADP-dependent oxidoreductase,
Cytoplasm		K7MNG2	cytosolic Fe-S cluster assembly factor NBP35(LOC100777003)	Glycine max	GO:0016226~iron-sulfur cluster assembly,	GO:0005737~cytoplasm,GO:0005829~cytosol,	GO:0005524~ATP binding,GO:0046872~metal ion binding,GO:0051536~iron-sulfur cluster binding,GO:0051539~4 iron, 4 sulfur cluster binding,	IPR000808:Mrp-like_CS,IPR019591:Mrp/NBP35_ATP-bd,IPR027417:P-loop_NTPase,IPR028601:NUBP1/Nbp35,IPR033756:YlxH/NBP35,					KW-0963~Cytoplasm,		KW-0004~4Fe-4S,KW-0408~Iron,KW-0411~Iron-sulfur,KW-0479~Metal-binding,			REGION:Disordered,
Cytoplasm		I1LAW6	eukaryotic translation initiation factor 3 subunit M(LOC100811263)	Glycine max	GO:0001732~formation of cytoplasmic translation initiation complex,GO:0002183~cytoplasmic translational initiation,	GO:0005737~cytoplasm,GO:0005852~eukaryotic translation initiation factor 3 complex,GO:0016282~eukaryotic 43S preinitiation complex,GO:0033290~eukaryotic 48S preinitiation complex,GO:0071541~eukaryotic translation initiation factor 3 complex, eIF3m,	GO:0003743~translation initiation factor activity,	IPR000717:PCI_dom,IPR016024:ARM-type_fold,IPR027528:eIF3m,IPR040750:eIF3m_C_helix,IPR045237:COPS7/eIF3m,			SM00088:PINT,		KW-0963~Cytoplasm,					DOMAIN:PCI,
Cytoplasm		I1KU74	uncharacterized LOC100779452(LOC100779452)	Glycine max	GO:0035308~negative regulation of protein dephosphorylation,	GO:0005737~cytoplasm,	GO:0004864~protein phosphatase inhibitor activity,	IPR006760:Endosulphine,										COMPBIAS:Basic and acidic residues,COMPBIAS:Polar residues,REGION:Disordered,
Cytoplasm		K7MJ17	uncharacterized LOC100786225(LOC100786225)	Glycine max	GO:0018105~peptidyl-serine phosphorylation,GO:0018107~peptidyl-threonine phosphorylation,	GO:0005737~cytoplasm,	GO:0004672~protein kinase activity,GO:0004674~protein serine/threonine kinase activity,GO:0004713~protein tyrosine kinase activity,GO:0005524~ATP binding,	IPR000719:Prot_kinase_dom,IPR008271:Ser/Thr_kinase_AS,IPR011009:Kinase-like_dom_sf,			SM00220:S_TKc,							COMPBIAS:Basic and acidic residues,COMPBIAS:Polar residues,DOMAIN:Protein kinase,REGION:Disordered,
Cytoplasm		I1KU74	uncharacterized LOC100817767(LOC100817767)	Glycine max	GO:0035308~negative regulation of protein dephosphorylation,	GO:0005737~cytoplasm,	GO:0004864~protein phosphatase inhibitor activity,	IPR006760:Endosulphine,										COMPBIAS:Basic and acidic residues,REGION:Disordered,
Nucleic acid		Q42447	protein MAT1(MAT1)	Glycine max				IPR030513:Dehydrin_CS,										COMPBIAS:Basic and acidic residues,COMPBIAS:Polar residues,REGION:Disordered,
Nucleic acid		I1MBD1	clathrin heavy chain 1(LOC100776763)	Glycine max	GO:0006886~intracellular protein transport,GO:0006898~receptor-mediated endocytosis,GO:0016192~vesicle-mediated transport,	GO:0005794~Golgi apparatus,GO:0005886~plasma membrane,GO:0009506~plasmodesma,GO:0009507~chloroplast,GO:0030130~clathrin coat of trans-Golgi network vesicle,GO:0030132~clathrin coat of coated pit,GO:0071439~clathrin complex,	GO:0005198~structural molecule activity,GO:0032051~clathrin light chain binding,	IPR000547:Clathrin_H-chain/VPS_repeat,IPR011990:TPR-like_helical_dom_sf,IPR015348:Clathrin_H-chain_linker_core,IPR016024:ARM-type_fold,IPR016025:Clathrin_H-chain_N,IPR016341:Clathrin_heavy_chain,IPR022365:Clathrin_H-chain_propeller_rpt,	gmx04144:Endocytosis,	PIRSF002290:Clathrin_H_chain,	SM00299:CLH,		KW-0168~Coated pit,KW-0472~Membrane,	KW-0175~Coiled coil,KW-0677~Repeat,				DOMAIN:Clathrin heavy chain linker core motif,REPEAT:CHCR,
Nucleic acid		I1K8U2	putative clathrin assembly protein At2g25430(LOC100787076)	Glycine max	GO:0006900~membrane budding,GO:0048268~clathrin coat assembly,GO:0072583~clathrin-dependent endocytosis,	GO:0005794~Golgi apparatus,GO:0005905~clathrin-coated pit,GO:0030136~clathrin-coated vesicle,	GO:0000149~SNARE binding,GO:0005545~1-phosphatidylinositol binding,GO:0005546~phosphatidylinositol-4,5-bisphosphate binding,GO:0032050~clathrin heavy chain binding,	IPR008942:ENTH_VHS,IPR011417:ANTH_dom,IPR013809:ENTH,IPR014712:ANTH_dom_sf,IPR045192:AP180-like,IPR048050:ANTH_N_plant,			SM00273:ENTH,	KW-0254~Endocytosis,	KW-0168~Coated pit,KW-0333~Golgi apparatus,KW-0472~Membrane,KW-0968~Cytoplasmic vesicle,					COMPBIAS:Basic and acidic residues,COMPBIAS:Pro residues,DOMAIN:ENTH,REGION:Disordered,
Nucleic acid		I1KX25	probable ADP-ribosylation factor GTPase-activating protein AGD8(LOC100785169)	Glycine max	GO:0048205~COPI coating of Golgi vesicle,	GO:0000139~Golgi membrane,	GO:0005096~GTPase activator activity,	IPR001164:ArfGAP_dom,IPR037278:ARFGAP/RecO,IPR038508:ArfGAP_dom_sf,	gmx04144:Endocytosis,		SM00105:ArfGap,				KW-0862~Zinc,	KW-0343~GTPase activation,		COMPBIAS:Basic and acidic residues,COMPBIAS:Polar residues,DOMAIN:Arf-GAP,REGION:Disordered,
Nucleic acid		I1KUD5	CD2 antigen cytoplasmic tail-binding protein 2(LOC100788722)	Glycine max		GO:0005682~U5 snRNP,		IPR035623:SUA-like_OCRE,IPR039905:CD2BP2/Lin1,IPR041591:OCRE,										COMPBIAS:Basic and acidic residues,COMPBIAS:Polar residues,DOMAIN:OCRE,REGION:Disordered,
Nucleic acid		I1M6U9	small nuclear ribonucleoprotein-associated protein B(LOC100780500)	Glycine max	GO:0000398~mRNA splicing, via spliceosome,	GO:0005682~U5 snRNP,GO:0005685~U1 snRNP,GO:0005686~U2 snRNP,GO:0005687~U4 snRNP,GO:0005737~cytoplasm,GO:0046540~U4/U6 x U5 tri-snRNP complex,GO:0071004~U2-type prespliceosome,GO:0071013~catalytic step 2 spliceosome,	GO:0003723~RNA binding,	IPR001163:Sm_dom_euk/arc,IPR010920:LSM_dom_sf,IPR017131:snRNP-assoc_SmB/SmN,IPR047575:Sm,	gmx03040:Spliceosome,	PIRSF037187:snRNP_SmB/SmN,	SM00651:Sm,		KW-0539~Nucleus,	KW-0677~Repeat,		KW-0687~Ribonucleoprotein,KW-0694~RNA-binding,		COMPBIAS:Pro residues,DOMAIN:Sm,REGION:Disordered,
Nucleic acid		A0A0R4J375	putative ubiquitin-conjugating enzyme E2(LOC100527458)	Glycine max	GO:0000209~protein polyubiquitination,GO:0043161~proteasome-mediated ubiquitin-dependent protein catabolic process,	GO:0005634~nucleus,	GO:0005515~protein binding,GO:0005524~ATP binding,GO:0061631~ubiquitin conjugating enzyme activity,	IPR000608:UBQ-conjugat_E2,IPR009060:UBA-like_sf,IPR015940:UBA,IPR016135:UBQ-conjugating_enzyme/RWD,IPR023313:UBQ-conjugating_AS,IPR041974:UBC27_UBA,	gmx04120:Ubiquitin mediated proteolysis,		SM00212:UBCc,				KW-0067~ATP-binding,	KW-0808~Transferase,		ACT_SITE:Glycyl thioester intermediate,DOMAIN:UBA,DOMAIN:UBC core,
Nucleic acid	ribonuclease III	I1MTJ0	ribonuclease III(GLYMA_17G091300)	Glycine max	GO:0006364~rRNA processing,GO:0006396~RNA processing,GO:0010197~polar nucleus fusion,GO:0010468~regulation of gene expression,	GO:0005634~nucleus,GO:0005777~peroxisome,	GO:0003725~double-stranded RNA binding,GO:0004525~ribonuclease III activity,	IPR000999:RNase_III_dom,IPR011907:RNase_III,IPR036389:RNase_III_sf,			SM00535:RIBOc,			KW-0732~Signal,		KW-0255~Endonuclease,KW-0378~Hydrolase,KW-0540~Nuclease,		DOMAIN:RNase III,
Nucleic acid		I1LF63	transportin-1(LOC100792837)	Glycine max	GO:0006606~protein import into nucleus,	GO:0005634~nucleus,GO:0005737~cytoplasm,	GO:0008139~nuclear localization sequence binding,GO:0031267~small GTPase binding,GO:0061608~nuclear import signal receptor activity,	IPR001494:Importin-beta_N,IPR011989:ARM-like,IPR016024:ARM-type_fold,IPR040122:Importin_beta,	gmx03013:Nucleocytoplasmic transport,		SM00913:IBN_N,							DOMAIN:Importin N-terminal,
Nucleic acid		K7MGS9	ubiquitin domain-containing protein DSK2a(LOC100776447)	Glycine max	GO:0006511~ubiquitin-dependent protein catabolic process,	GO:0005634~nucleus,GO:0005829~cytosol,	GO:0031593~polyubiquitin binding,	IPR000626:Ubiquitin-like_dom,IPR006636:STI1_HS-bd,IPR009060:UBA-like_sf,IPR015496:Ubiquilin,IPR015940:UBA,IPR029071:Ubiquitin-like_domsf,	gmx04141:Protein processing in endoplasmic reticulum,		SM00165:UBA,SM00213:UBQ,SM00727:STI1,							COMPBIAS:Polar residues,DOMAIN:UBA,DOMAIN:Ubiquitin-like,REGION:Disordered,
Nucleic acid		C6TKN5	peptidyl-prolyl cis-trans isomerase NIMA-interacting 4-like(LOC100800792)	Glycine max	GO:0006364~rRNA processing,	GO:0005634~nucleus,	GO:0003677~DNA binding,GO:0003755~peptidyl-prolyl cis-trans isomerase activity,	IPR000297:PPIase_PpiC,IPR023058:PPIase_PpiC_CS,IPR043323:PIN4,IPR046357:PPIase_dom_sf,										DOMAIN:PpiC,REGION:Disordered,
Nucleic acid		K7LRH3	THO complex subunit 4D(LOC100820344)	Glycine max	GO:0006406~mRNA export from nucleus,	GO:0005634~nucleus,	GO:0003723~RNA binding,GO:0003729~mRNA binding,	IPR000504:RRM_dom,IPR012677:Nucleotide-bd_a/b_plait_sf,IPR025715:FoP_C,IPR035979:RBD_domain_sf,	gmx03013:Nucleocytoplasmic transport,gmx03015:mRNA surveillance pathway,gmx03040:Spliceosome,		SM00360:RRM,SM01218:FoP_duplication,							COMPBIAS:Basic and acidic residues,DOMAIN:RRM,REGION:Disordered,
Nucleic acid		I1JP77	TPR transcription factor(LOC100788436)	Glycine max	GO:0006396~RNA processing,		GO:0005515~protein binding,	IPR003107:HAT,IPR011990:TPR-like_helical_dom_sf,			SM00386:HAT,							REGION:Disordered,
Membrane		I1LEE9	RING-type domain-containing protein (I1LEE9_SOYBN)	Glycine max		GO:0016020~membrane,	GO:0046872~metal ion binding,	IPR001841:Znf_RING,IPR013083:Znf_RING/FYVE/PHD,IPR039043:ZFPL1,					KW-0472~Membrane,	KW-0812~Transmembrane,KW-1133~Transmembrane helix,	KW-0479~Metal-binding,KW-0862~Zinc,			COMPBIAS:Polar residues,DOMAIN:RING-type,REGION:Disordered,
Membrane		I1N0T5	Sugar phosphate transporter domain-containing protein (I1N0T5_SOYBN)	Glycine max		GO:0016020~membrane,		IPR004853:Sugar_P_trans_dom,					KW-0472~Membrane,	KW-0812~Transmembrane,KW-1133~Transmembrane helix,				DOMAIN:Sugar phosphate transporter,TRANSMEM:Helical,
Membrane	beta-hexosaminidase	I1JDS6	beta-hexosaminidase 1(LOC100790700)	Glycine max	GO:0005975~carbohydrate metabolic process,GO:0030203~glycosaminoglycan metabolic process,	GO:0016020~membrane,	GO:0004563~beta-N-acetylhexosaminidase activity,	IPR015883:Glyco_hydro_20_cat,IPR017853:Glycoside_hydrolase_SF,IPR025705:Beta_hexosaminidase_sua/sub,IPR029018:Hex-like_dom2,IPR029019:HEX_eukaryotic_N,	gmx00511:Other glycan degradation,gmx00513:Various types of N-glycan biosynthesis,gmx00520:Amino sugar and nucleotide sugar metabolism,gmx00531:Glycosaminoglycan degradation,gmx00600:Sphingolipid metabolism,gmx00603:Glycosphingolipid biosynthesis - globo and isoglobo series,gmx00604:Glycosphingolipid biosynthesis - ganglio series,gmx01100:Metabolic pathways,	PIRSF001093:B-hxosamndse_ab_euk,				KW-0732~Signal,		KW-0326~Glycosidase,KW-0378~Hydrolase,		ACT_SITE:Proton donor,DOMAIN:Beta-hexosaminidase eukaryotic type N-terminal,DOMAIN:Glycoside hydrolase family 20 catalytic,
		I1J5J5	uncharacterized LOC100819759(LOC100819759)	Glycine max														COMPBIAS:Basic and acidic residues,COMPBIAS:Polar residues,REGION:Disordered,
		Q39837	albumin 1(A1)	Glycine max			GO:0045735~nutrient reservoir activity,GO:0090729~toxin activity,	IPR012512:Albumin_I,IPR032000:Albumin_I_a,						KW-0732~Signal,KW-0960~Knottin,		KW-0708~Seed storage protein,KW-0758~Storage protein,KW-0800~Toxin,	KW-1015~Disulfide bond,	MUTAGEN:F->A: Decreased binding to globulin.,MUTAGEN:R->A: No effect.,MUTAGEN:V->A: Decreased binding to globulin.,
	Alpha-galactosidase	I1LNG3	Alpha-galactosidase (I1LNG3_SOYBN)	Glycine max	GO:0005975~carbohydrate metabolic process,GO:0006952~defense response,		GO:0004557~alpha-galactosidase activity,GO:0030598~rRNA N-glycosylase activity,	IPR000772:Ricin_B_lectin,IPR002241:Glyco_hydro_27,IPR013780:Glyco_hydro_b,IPR013785:Aldolase_TIM,IPR017853:Glycoside_hydrolase_SF,IPR035992:Ricin_B-like_lectins,IPR041233:Melibiase_C,				KW-0611~Plant defense,		KW-0732~Signal,		KW-0326~Glycosidase,KW-0378~Hydrolase,	KW-1015~Disulfide bond,	DOMAIN:Alpha galactosidase C-terminal beta sandwich,

## Sheet: High-Protein Unique Proteins
			ID	Gene Name	Species	GOTERM_BP_DIRECT	GOTERM_CC_DIRECT	GOTERM_MF_DIRECT	INTERPRO	KEGG_PATHWAY	PIR_SUPERFAMILY	SMART	UP_KW_BIOLOGICAL_PROCESS	UP_KW_CELLULAR_COMPONENT	UP_KW_DOMAIN	UP_KW_LIGAND	UP_KW_MOLECULAR_FUNCTION	UP_KW_PTM	UP_SEQ_FEATURE
cytoplasm		Transferase	I1MGE7	ATP-citrate synthase beta chain protein 1(LOC100795745)	Glycine max	GO:0006085~acetyl-CoA biosynthetic process,GO:0006099~tricarboxylic acid cycle,GO:0006629~lipid metabolic process,GO:0006633~fatty acid biosynthetic process,	GO:0005737~cytoplasm,GO:0005829~cytosol,	GO:0000166~nucleotide binding,GO:0003878~ATP citrate synthase activity,	IPR002020:Citrate_synthase,IPR005811:CoA_ligase,IPR016102:Succinyl-CoA_synth-like,IPR016143:Citrate_synth-like_sm_a-sub,IPR017440:Cit_synth/succinyl-CoA_lig_AS,IPR017866:Succ-CoA_synthase_bsu_CS,IPR033847:Citrt_syn/SCS-alpha_CS,IPR036291:NAD(P)-bd_dom_sf,IPR036969:Citrate_synthase_sf,	gmx00020:Citrate cycle (TCA cycle),gmx01100:Metabolic pathways,gmx01110:Biosynthesis of secondary metabolites,			KW-0443~Lipid metabolism,KW-0444~Lipid biosynthesis,	KW-0963~Cytoplasm,		KW-0547~Nucleotide-binding,	KW-0808~Transferase,	KW-0597~Phosphoprotein,	DOMAIN:ATP-citrate lyase/succinyl-CoA ligase,
cytoplasm		Kinase	K7KU09	ATP-dependent 6-phosphofructokinase 6(LOC100803139)	Glycine max	GO:0006002~fructose 6-phosphate metabolic process,GO:0006096~glycolytic process,	GO:0005737~cytoplasm,	GO:0003872~6-phosphofructokinase activity,GO:0005524~ATP binding,GO:0046872~metal ion binding,	IPR000023:Phosphofructokinase_dom,IPR012004:PyroP-dep_PFK_TP0108,IPR022953:ATP_PFK,IPR035966:PKF_sf,	gmx00010:Glycolysis / Gluconeogenesis,gmx00030:Pentose phosphate pathway,gmx00051:Fructose and mannose metabolism,gmx00052:Galactose metabolism,gmx01100:Metabolic pathways,gmx01110:Biosynthesis of secondary metabolites,gmx01200:Carbon metabolism,gmx01230:Biosynthesis of amino acids,gmx03018:RNA degradation,	PIRSF000534:PPi_PFK_TP0108,		KW-0324~Glycolysis,	KW-0963~Cytoplasm,		KW-0067~ATP-binding,KW-0460~Magnesium,KW-0547~Nucleotide-binding,	KW-0021~Allosteric enzyme,KW-0418~Kinase,		ACT_SITE:Proton acceptor,COMPBIAS:Basic and acidic residues,DOMAIN:Phosphofructokinase,REGION:Disordered,SITE:Important for substrate specificity; cannot use PPi as phosphoryl donor,
cytoplasm		Kinase, Transferase,	I1NID2	probable fructokinase-5(LOC100791294)	Glycine max	GO:0006000~fructose metabolic process,	GO:0005829~cytosol,	GO:0008865~fructokinase activity,	IPR002173:Carboh/pur_kinase_PfkB_CS,IPR011611:PfkB_dom,IPR029056:Ribokinase-like,	gmx00051:Fructose and mannose metabolism,gmx00500:Starch and sucrose metabolism,gmx00520:Amino sugar and nucleotide sugar metabolism,gmx01100:Metabolic pathways,gmx01110:Biosynthesis of secondary metabolites,gmx01250:Biosynthesis of nucleotide sugars,							KW-0418~Kinase,KW-0808~Transferase,		DOMAIN:Carbohydrate kinase PfkB,
cytoplasm		Transferase	C6SYD9	tau class glutathione S-transferase(GSTU28)	Glycine max	GO:0006749~glutathione metabolic process,GO:0042221~response to chemical,	GO:0005737~cytoplasm,	GO:0004364~glutathione transferase activity,	IPR004045:Glutathione_S-Trfase_N,IPR004046:GST_C,IPR010987:Glutathione-S-Trfase_C-like,IPR036249:Thioredoxin-like_sf,IPR036282:Glutathione-S-Trfase_C_sf,IPR040079:Glutathione_S-Trfase,IPR045073:Omega/Tau-like,IPR045074:GST_C_Tau,	gmx00480:Glutathione metabolism,gmx01100:Metabolic pathways,							KW-0808~Transferase,		DOMAIN:GST C-terminal,DOMAIN:GST N-terminal,
cytoplasm			C6TLT7	late-embryogenesis abundant protein 1(LEA-1)	Glycine max	GO:0009269~response to desiccation,	GO:0005829~cytosol,		IPR004864:LEA_2,IPR013990:WHy-dom,IPR045043:Lea14-like,			SM00769:WHy,							COMPBIAS:Basic and acidic residues,DOMAIN:Water stress and hypersensitive response,REGION:Disordered,
cytoplasm			I1MHF8	tubulin--tyrosine ligase-like protein 12(LOC100809212)	Glycine max	GO:0036211~protein modification process,	GO:0005737~cytoplasm,		IPR004344:TTL/TTLL_fam,IPR027749:TTLL12,IPR032675:LRR_dom_sf,
cytoplasm			C6T3P3	uncharacterized LOC100527228(LOC100527228)	Glycine max	GO:0006950~response to stress,	GO:0005634~nucleus,GO:0005737~cytoplasm,	GO:0015631~tubulin binding,GO:0031625~ubiquitin protein ligase binding,GO:0044548~S100 protein binding,	IPR007052:CS_dom,IPR007699:SGS_dom,IPR008978:HSP20-like_chaperone,IPR015120:Siah-Interact_N,IPR037201:CacyBP_N,IPR037893:CS_CacyBP,				KW-0833~Ubl conjugation pathway,						DOMAIN:CS,DOMAIN:SGS,
cytoplasm			I1LF06	coatomer subunit delta(LOC100778815)	Glycine max	GO:0006888~ER to Golgi vesicle-mediated transport,GO:0006890~retrograde vesicle-mediated transport, Golgi to ER,GO:0015031~protein transport,GO:0051645~Golgi localization,	GO:0000139~Golgi membrane,GO:0005829~cytosol,GO:0030126~COPI vesicle coat,		IPR011012:Longin-like_dom_sf,IPR027059:Coatomer_dsu,IPR028565:MHD,IPR036168:AP2_Mu_C_sf,				KW-0813~Transport,	KW-0472~Membrane,KW-0963~Cytoplasm,					COMPBIAS:Basic and acidic residues,DOMAIN:MHD,REGION:Disordered,
cytoplasm			I1KCD7	cell division cycle protein 48 homolog(LOC100776762)	Glycine max	GO:0030433~ubiquitin-dependent ERAD pathway,GO:0030970~retrograde protein transport, ER to cytosol,GO:0051228~mitotic spindle disassembly,GO:0071712~ER-associated misfolded protein catabolic process,GO:0097352~autophagosome maturation,	GO:0005634~nucleus,GO:0005829~cytosol,GO:0034098~VCP-NPL4-UFD1 AAA ATPase complex,	GO:0005524~ATP binding,GO:0016887~ATPase activity,GO:0031593~polyubiquitin binding,	IPR003338:CDC4_N-term_subdom,IPR003593:AAA+_ATPase,IPR003959:ATPase_AAA_core,IPR003960:ATPase_AAA_CS,IPR004201:Cdc48_dom2,IPR005938:AAA_ATPase_CDC48,IPR009010:Asp_de-COase-like_dom_sf,IPR027417:P-loop_NTPase,IPR029067:CDC48_domain_2-like_sf,IPR041569:AAA_lid_3,	gmx04141:Protein processing in endoplasmic reticulum,		SM00382:AAA,SM01072:CDC48_2,SM01073:CDC48_N,							COMPBIAS:Basic and acidic residues,DOMAIN:AAA+ ATPase,DOMAIN:CDC48,DOMAIN:CDC48 N-terminal subdomain,REGION:Disordered,
	Translation regulation		C6T7E3	30S ribosomal protein 1, chloroplastic-like(LOC100784915)	Glycine max	GO:0006417~regulation of translation,GO:0044238~primary metabolic process,GO:0045900~negative regulation of translational elongation,	GO:0022627~cytosolic small ribosomal subunit,	GO:0043024~ribosomal small subunit binding,	IPR003489:RHF/RaiA,IPR032528:Ribosom_S30AE_C,IPR034694:HPF_long/plastid,IPR036567:RHF-like,IPR038416:Ribosom_S30AE_C_sf,				KW-0810~Translation regulation,						DOMAIN:Sigma 54 modulation/S30EA ribosomal protein C-terminal,
		Glycosidase, Hydrolase	K7LBQ0	Fibronectin type III-like domain-containing protein (K7LBQ0_SOYBN)	Glycine max	GO:0045493~xylan catabolic process,	GO:0005576~extracellular region,	GO:0009044~xylan 1,4-beta-xylosidase activity,	IPR001764:Glyco_hydro_3_N,IPR002772:Glyco_hydro_3_C,IPR017853:Glycoside_hydrolase_SF,IPR036881:Glyco_hydro_3_C_sf,IPR036962:Glyco_hydro_3_N_sf,IPR044993:BXL,					KW-0964~Secreted,	KW-0732~Signal,		KW-0326~Glycosidase,KW-0378~Hydrolase,		DOMAIN:Glycoside hydrolase family 3 C-terminal,DOMAIN:Glycoside hydrolase family 3 N-terminal,
			I1KK43	PRA1 family protein (I1KK43_SOYBN)	Glycine max	GO:0016192~vesicle-mediated transport,	GO:0005783~endoplasmic reticulum,GO:0016020~membrane,		IPR004895:Prenylated_rab_accept_PRA1,				KW-0813~Transport,	KW-0472~Membrane,					TRANSMEM:Helical,
			I1K3E1	uncharacterized LOC100777797(LOC100777797)	Glycine max		GO:0005783~endoplasmic reticulum,GO:0005789~endoplasmic reticulum membrane,GO:0005794~Golgi apparatus,		IPR019308:TMEM214,					KW-0472~Membrane,	KW-0812~Transmembrane,KW-1133~Transmembrane helix,			KW-0325~Glycoprotein,	COMPBIAS:Basic and acidic residues,COMPBIAS:Polar residues,REGION:Disordered,
			I1MUP6	SNF1-related protein kinase regulatory subunit gamma-1(LOC100818156)	Glycine max				IPR000644:CBS_dom,IPR046342:CBS_dom_sf,			SM00116:CBS,			KW-0129~CBS domain,				DOMAIN:CBS,
	NAD-dependent epimerase/dehydratase	Oxidoreductase	I1LKW8	UDP-D-apiose/UDP-D-xylose synthase 2(LOC100792879)	Glycine max			GO:0016831~carboxy-lyase activity,	IPR001509:Epimerase_deHydtase,IPR036291:NAD(P)-bd_dom_sf,IPR045869:Arna-like_SDR_e,	gmx00520:Amino sugar and nucleotide sugar metabolism,gmx01100:Metabolic pathways,gmx01250:Biosynthesis of nucleotide sugars,						KW-0520~NAD,			DOMAIN:NAD-dependent epimerase/dehydratase,
	NAD-dependent epimerase/dehydratase	Oxidoreductase	C6TGW8	bifunctional dihydroflavonol 4-reductase/flavanone 4-reductase-like(LOC100808002)	Glycine max			GO:0016616~oxidoreductase activity, acting on the CH-OH group of donors, NAD or NADP as acceptor,	IPR001509:Epimerase_deHydtase,IPR036291:NAD(P)-bd_dom_sf,								KW-0560~Oxidoreductase,		DOMAIN:NAD-dependent epimerase/dehydratase,
	NAD-dependent epimerase/dehydratase	reductase	C6TGW8	tetraketide alpha-pyrone reductase 2(LOC100796608)	Glycine max			GO:0016616~oxidoreductase activity, acting on the CH-OH group of donors, NAD or NADP as acceptor,	IPR001509:Epimerase_deHydtase,IPR036291:NAD(P)-bd_dom_sf,								KW-0560~Oxidoreductase,		DOMAIN:NAD-dependent epimerase/dehydratase,
			I1L702	protein FATTY ACID EXPORT 3, chloroplastic(LOC100808188)	Glycine max		GO:0016020~membrane,		IPR005349:TMEM14,IPR044890:TMEM14_sf,					KW-0472~Membrane,	KW-0812~Transmembrane,				TRANSMEM:Helical,
			Q9SEK9	seed maturation protein PM25(PM25)	Glycine max				IPR007011:LEA_SMP_dom,IPR042971:LEA_SMP,										DOMAIN:SMP,
