# Supplementary material for: Enhanced Analysis of Low-Abundance Proteins in Soybean Seeds Using Advanced Mass Spectrometry
Source: Int J Mol Sci. 2025 Jan 23;26(3):949. doi: 10.3390/ijms26030949 (PMC11817203; doi:10.3390/ijms26030949)
Supplement: Supplementary file 1 [file ijms-26-00949-s001.zip › Table S7 Parameter settings for DIA and BoxCar Methods.xlsx]

## Sheet: Method for DIA
Window information for DIA mass spectrometry acquisition
	m/z	z	Isilation Window (m/z)	Normalized AGC Target
1	361.85	3	23.7	4
2	384.9	2	24.4	4
3	407.4	2	22.6	4
4	428.95	2	22.5	4
5	449.45	2	20.5	4
6	468.45	2	19.5	4
7	486.7	2	19	4
8	504.9	2	19.4	4
9	524.65	2	22.1	4
10	545.45	2	21.5	4
11	566.25	2	22.1	4
12	587.55	2	22.5	4
13	608.75	2	21.9	4
14	630.15	2	22.9	4
15	652.2	2	23.2	4
16	674.85	2	24.1	4
17	697.9	2	24	4
18	720.65	2	23.5	4
19	744.4	2	26	4
20	770.4	2	28	4
21	797.9	2	29	4
22	826.25	2	29.7	4
23	856.75	2	33.3	4
24	891.4	2	38	4
25	930.9	2	43	4
26	976.75	2	50.7	4
27	1033.75	2	65.3	4
28	1103.2	2	75.6	4
29	1207.95	2	135.9	4
30	1412.45	2	275.1	4

## Sheet: Method for BoxCar
Window information for BoxCar mass spectrometry acquisition
	m/z	z	Isilation Window(m/z)	Normalized AGC Target
BoxCar 1-1	374.1	3	48.2	20
BoxCar 1-2	444.45	3	16.5	20
BoxCar 1-3	485.2	3	12	20
BoxCar 1-4	524.7	3	15	20
BoxCar 1-5	567.75	3	15.9	20
BoxCar 1-6	614.3	3	18	20
BoxCar 1-7	663.3	3	19	20
BoxCar 1-8	722.55	3	22.5	20
BoxCar 1-9	794.35	3	28.1	20
BoxCar 1-10	904.25	3	49.7	20
BoxCar 2-1	408.35	3	23.3	20
BoxCar 2-2	459.45	3	15.5	20
BoxCar 2-3	497.4	3	14.4	20
BoxCar 2-4	538.95	3	15.5	20
BoxCar 2-5	582.95	3	16.5	20
BoxCar 2-6	630.55	3	16.5	20
BoxCar 2-7	681.3	3	19	20
BoxCar 2-8	744.55	3	23.5	20
BoxCar 2-9	824.05	3	33.3	20
BoxCar 2-10	967.25	3	78.3	20
BoxCar 3-1	427.83	3	18.7	20
BoxCar 3-2	473.2	3	14	20
BoxCar 3-3	510.9	3	14.6	20
BoxCar 3-4	553.25	3	15.1	20
BoxCar 3-5	598.25	3	16.1	20
BoxCar 3-6	646.3	3	17	20
BoxCar 3-7	701.05	3	22.5	20
BoxCar 3-8	768.3	3	26	20
BoxCar 3-9	860.05	3	40.7	20
BoxCar 3-10	1277.7	3	544.6	20
